# Supplementary material for: RNA-Seq of Huntington’s disease patient myeloid cells reveals innate transcriptional dysregulation associated with proinflammatory pathway activation
Source: Hum Mol Genet. 2016 May 11;25(14):2893–904. doi: 10.1093/hmg/ddw142 (PMC5181590; doi:10.1093/hmg/ddw142)
Supplement: Supplementary Data [file supp_ddw142_suppl_data.zip]

Archive with 15 entries (15 files):
- Dataset S5.xlsb
- Dataset S6.xlsb
- Dataset S7.xlsb
- Dataset S8.xlsx
- Dataset S9.xlsx
- Dataset S10.xlsx
- Dataset S11.xlsx
- Dataset S12.xlsx
- Dataset S13.xlsx
- manifest.xml
- Miller et al Supplementary Data.doc
- Dataset S1.xlsx
- Dataset S2.xlsx
- Dataset S3.xlsx
- Dataset S4.xlsb
