# Supplementary material for: RNA-Seq of Huntington’s disease patient myeloid cells reveals innate transcriptional dysregulation associated with proinflammatory pathway activation
Source: Hum Mol Genet. 2016 May 11;25(14):2893–904. doi: 10.1093/hmg/ddw142 (PMC5181590; doi:10.1093/hmg/ddw142)
Supplement: Supplementary Data [file supp_ddw142_suppl_data.zip › Dataset S8.xlsx]

## Sheet: Transcript (unstimulated)
Gene ID	Feature	ID	p-value	FDR
LOC100505813	transcript	30495	7.44008e-06	0.11133
FZD7	transcript	22359	1.48489e-05	0.11133
PGAP3	transcript	15961	1.66558e-05	0.11133
C1orf93	transcript	135	1.83865e-05	0.11133
SPARC	transcript	30494	2.09125e-05	0.11133
C1orf93	transcript	138	3.04189e-05	0.134949
OSGEPL1	transcript	22222	3.57133e-05	0.135803
CDK2	transcript	9078	4.87501e-05	0.162204
R3HCC1	transcript	35202	6.16492e-05	0.182331
BCAP31	transcript	39617	9.02622e-05	0.24026
PLXNB1	transcript	26062	0.000134702	0.309843
GPR108	transcript	18131	0.000139684	0.309843
ANXA11	transcript	4970	0.00016757	0.343106
GPX4	transcript	17871	0.000199622	0.361936
GM2A	transcript	30485	0.000230066	0.361936
C2orf67	transcript	22456	0.000230975	0.361936
ACP5	transcript	18394	0.000233294	0.361936
GPX4	transcript	17872	0.000300401	0.361936
PCIF1	transcript	23645	0.000304528	0.361936
HNRNPF	transcript	4491	0.000311859	0.361936
MKRN1	transcript	34624	0.000318414	0.361936
LOC643988	transcript	82	0.000330199	0.361936
RPS6KA2	transcript	32864	0.00033265	0.361936
GSTZ1	transcript	11533	0.000345158	0.361936
CECR5	transcript	24544	0.000350136	0.361936
ENTPD1	transcript	5149	0.000353532	0.361936
PPM1H	transcript	9236	0.000369225	0.362399
ZDHHC13	transcript	6226	0.000396252	0.362399
ZXDC	transcript	26832	0.000416294	0.362399
ZNF527	transcript	19053	0.000417642	0.362399
ATXN7L1	transcript	34252	0.00042777	0.362399
VAT1	transcript	16177	0.000438221	0.362399
NIT1	transcript	2838	0.000476204	0.362399
EMILIN2	transcript	17243	0.000496683	0.362399
ZNF558	transcript	18236	0.000497383	0.362399
ZDHHC2	transcript	35081	0.000509363	0.362399
CRTC3	transcript	13250	0.000515639	0.362399
PIGO	transcript	36647	0.000517363	0.362399
PIP5K1C	transcript	17996	0.000537287	0.366705
LOC642846	transcript	8318	0.000594992	0.369605
GM2A	transcript	30486	0.000595653	0.369605
LAMP1	transcript	10700	0.000602332	0.369605
HPSE	transcript	28412	0.000637282	0.369605
TSPAN33	transcript	34469	0.000647124	0.369605
SPIRE1	transcript	17336	0.000663472	0.369605
IFT81	transcript	9696	0.000677745	0.369605
CYBASC3	transcript	6773	0.000677752	0.369605
NAGLU	transcript	16133	0.000690029	0.369605
CD300E	transcript	16836	0.000704602	0.369605
GPNMB	transcript	33180	0.000708348	0.369605
SGK1	transcript	32556	0.000711496	0.369605
E2F6	transcript	20484	0.000722942	0.369605
ABTB1	transcript	26851	0.000735933	0.369605
FABP3	transcript	835	0.000761913	0.375566
LOC390806	transcript	16674	0.000785876	0.380335
TMEM160	transcript	19540	0.000832039	0.390647
SLC25A37	transcript	35207	0.000847962	0.390647
RBM42	transcript	18949	0.00087632	0.390647
MAFG	transcript	17144	0.000877701	0.390647
PSD3	transcript	35116	0.000891046	0.390647
PDIA5	transcript	26784	0.00089524	0.390647
PHRF1	transcript	5748	0.000928485	0.39497
NAT8L	transcript	27754	0.000934823	0.39497
MUL1	transcript	528	0.000966257	0.401872
TMEM185B	transcript	21698	0.00100279	0.406566
NSUN2	transcript	29193	0.00100809	0.406566
FAM126A	transcript	33173	0.00104167	0.407979
LOC100505576	transcript	15935	0.00104992	0.407979
TBC1D15	transcript	9337	0.00108138	0.407979
KAT7	transcript	16431	0.00108442	0.407979
SORBS3	transcript	35173	0.00109435	0.407979
CTDP1	transcript	17799	0.0011164	0.407979
HPSE	transcript	28411	0.00113891	0.407979
LOC100505641	transcript	25668	0.00116311	0.407979
MIR320E	transcript	19527	0.0011828	0.407979
PFKFB2	transcript	3507	0.00118845	0.407979
C1orf93	transcript	133	0.00120074	0.407979
TOR2A	transcript	37479	0.00120076	0.407979
GAA	transcript	17052	0.00121085	0.407979
RFXANK	transcript	18729	0.00127595	0.41964
SMPD4	transcript	21766	0.00127699	0.41964
ZBTB47	transcript	25923	0.00138755	0.44659
DUSP28	transcript	22838	0.00139255	0.44659
IVD	transcript	12367	0.00140958	0.44667
DUS2L	transcript	14575	0.00142938	0.447615
2009-09-01	transcript	16997	0.00144681	0.447804
MTMR12	transcript	29280	0.00151057	0.45206
TTYH3	transcript	33001	0.00152757	0.45206
ZNF784	transcript	20197	0.00156545	0.45206
PCMTD2	transcript	24006	0.00157062	0.45206
GPNMB	transcript	33181	0.00157663	0.45206
STX2	transcript	10009	0.00159668	0.45206
MAP3K12	transcript	8966	0.00161515	0.45206
B3GALT6	transcript	48	0.00161644	0.45206
IBA57	transcript	3770	0.00165303	0.45206
HMHA1	transcript	17869	0.00165662	0.45206
IDH3B	transcript	22980	0.001666	0.45206
SNX16	transcript	35736	0.00167021	0.45206
WDR20	transcript	11925	0.00169667	0.45206
VEGFB	transcript	6924	0.00175978	0.45206
NOD2	transcript	14286	0.00178059	0.45206
ABTB1	transcript	26853	0.00178129	0.45206
LOC648044	transcript	18441	0.00180832	0.45206
TIA1	transcript	21083	0.00183332	0.45206
ZNF891	transcript	10060	0.00183684	0.45206
C16orf54	transcript	14068	0.00185348	0.45206
MYNN	transcript	27305	0.00185889	0.45206
DHCR24	transcript	1404	0.00186547	0.45206
RTN4	transcript	20934	0.00186965	0.45206
ILVBL	transcript	18560	0.0018942	0.45206
DYNLL2	transcript	16555	0.00194331	0.45206
CSNK1G3	transcript	29959	0.0019541	0.45206
MAPRE3	transcript	20616	0.00197262	0.45206
TMEM104	transcript	16845	0.00201227	0.45206
BAX	transcript	19650	0.00201381	0.45206
C15orf57	transcript	12372	0.00201506	0.45206
ALDH16A1	transcript	19694	0.00202179	0.45206
NFAM1	transcript	25259	0.00206707	0.45206
TRUB2	transcript	37529	0.00206812	0.45206
CHORDC1	transcript	7490	0.00210069	0.45206
GATS	transcript	34095	0.00213992	0.45206
H2AFY	transcript	30094	0.00215363	0.45206
FAM108A1	transcript	17917	0.00216012	0.45206
FAM7A1	transcript	12267	0.00218988	0.45206
MORC2-AS1	transcript	24934	0.00219311	0.45206
GPAA1	transcript	36269	0.00223692	0.45206
VARS	transcript	31478	0.00224665	0.45206
THAP2	transcript	9331	0.00227446	0.45206
LAS1L	transcript	38656	0.00227456	0.45206
G3BP2	transcript	28316	0.00230612	0.45206
TSPAN4	transcript	5786	0.00230846	0.45206
ITPKB	transcript	3726	0.00232153	0.45206
PRRG1	transcript	38274	0.00238028	0.45206
MIR22HG	transcript	15017	0.002383	0.45206
KIAA1310	transcript	21385	0.00238366	0.45206
NDRG1	transcript	36134	0.00249572	0.45206
2009-09-01	transcript	16999	0.00250099	0.45206
LOXL2	transcript	35203	0.00251499	0.45206
ZNF707	transcript	36237	0.00251709	0.45206
THRA	transcript	15998	0.00253665	0.45206
C6orf226	transcript	31828	0.00256677	0.45206
BRAT1	transcript	32998	0.00259958	0.45206
ITGA6	transcript	22067	0.0026033	0.45206
NEAT1	transcript	7021	0.00261076	0.45206
BBS12	transcript	28732	0.00263338	0.45206
SLC25A42	transcript	18720	0.00263589	0.45206
PID1	transcript	22654	0.00264743	0.45206
NUDCD3	transcript	33455	0.00266191	0.45206
CAPRIN1	transcript	6353	0.00269171	0.45206
ALKBH7	transcript	18113	0.00278684	0.45206
ADCY9	transcript	13674	0.00285185	0.45206
PQLC1	transcript	17802	0.0028664	0.45206
INPP5K	transcript	15003	0.00287284	0.45206
PEBP1	transcript	9817	0.00287594	0.45206
SIN3B	transcript	18610	0.00287606	0.45206
CHST13	transcript	26836	0.00287837	0.45206
TOP1	transcript	23510	0.00287877	0.45206
MTFP1	transcript	24917	0.00289455	0.45206
PACRGL	transcript	27967	0.00290815	0.45206
WDR81	transcript	15024	0.0029091	0.45206
FLT1	transcript	10186	0.00290941	0.45206
SEMA7A	transcript	12950	0.00291792	0.45206
GUK1	transcript	3762	0.00292236	0.45206
VEGFA	transcript	31886	0.00294266	0.45206
ACAT2	transcript	32814	0.00295041	0.45206
ANKHD1	transcript	30191	0.00295431	0.45206
CHID1	transcript	5788	0.00297622	0.45206
LOC100652816	transcript	39169	0.00301436	0.45206
ADCK1	transcript	11554	0.00302578	0.45206
COG1	transcript	16807	0.00302708	0.45206
RABL2A	transcript	21652	0.00303733	0.45206
SLC25A3	transcript	9516	0.00304072	0.45206
LDB1	transcript	5320	0.00304221	0.45206
LOC100130581	transcript	16193	0.00304475	0.45206
GBAS	transcript	33576	0.00305469	0.45206
TCN2	transcript	24927	0.00307179	0.45206
NACA	transcript	9134	0.00308247	0.45206
NDUFA2	transcript	30206	0.00309145	0.45206
MTX1	transcript	2563	0.00311057	0.45206
ZNF703	transcript	35333	0.00315574	0.45206
C19orf20	transcript	17832	0.00316915	0.45206
TRAPPC6A	transcript	19443	0.00317545	0.45206
C1orf63	transcript	653	0.00318836	0.45206
DGKQ	transcript	27707	0.00320646	0.45206
CD109	transcript	32108	0.00325051	0.45206
HSD17B4	transcript	29939	0.00325163	0.45206
PROK2	transcript	26468	0.00330104	0.45206
C3orf80	transcript	27253	0.00330215	0.45206
C17orf42	transcript	15745	0.00330768	0.45206
DOLK	transcript	37573	0.00332393	0.45206
THRA	transcript	15996	0.00334325	0.45206
ZBTB37	transcript	3082	0.00336705	0.45206
C12orf68	transcript	8734	0.0033985	0.45206
NFATC3	transcript	14578	0.00340107	0.45206
CDIPT	transcript	14077	0.00343123	0.45206
ATP6V0A1	transcript	16132	0.00343832	0.45206
LY9	transcript	2815	0.00346502	0.45206
SLC29A3	transcript	4803	0.00350083	0.45206
SCYL1	transcript	7029	0.00351628	0.45206
SLC46A3	transcript	10188	0.00353777	0.45206
FAIM	transcript	27022	0.00355355	0.45206
C1orf93	transcript	134	0.00357411	0.45206
UPRT	transcript	38798	0.00357804	0.45206
AKAP1	transcript	16542	0.00357808	0.45206
MIR22HG	transcript	15019	0.00359564	0.45206
RPN1	transcript	26869	0.00360876	0.45206
ZNRF1	transcript	14713	0.0036114	0.45206
C14orf167	transcript	10919	0.00363421	0.45206
CD99L2	transcript	39531	0.00364082	0.45206
CSF3R	transcript	972	0.00364768	0.45206
PRR14L	transcript	24971	0.00364894	0.45206
DEPDC5	transcript	24976	0.003656	0.45206
SURF1	transcript	37682	0.00370787	0.45206
MPP1	transcript	39709	0.00373207	0.45206
PIGT	transcript	23602	0.00373563	0.45206
ITGAV	transcript	22201	0.00382671	0.45206
MFSD5	transcript	8943	0.0038548	0.45206
ZCCHC10	transcript	30053	0.00388397	0.45206
MAF1	transcript	36273	0.00393533	0.45206
TSPO	transcript	25286	0.0039725	0.45206
DIAPH1	transcript	30321	0.00399659	0.45206
GK	transcript	38239	0.00399979	0.45206
HABP4	transcript	37083	0.00403366	0.45206
PRDM1	transcript	32280	0.00404475	0.45206
PLEC	transcript	36256	0.00405501	0.45206
LOC100507213	transcript	4172	0.00405767	0.45206
CASS4	transcript	23780	0.0040583	0.45206
BRF1	transcript	12012	0.00407987	0.45206
PRKAG2	transcript	34834	0.0040883	0.45206
KCNAB2	transcript	186	0.00412811	0.45206
PCK2	transcript	10931	0.00414041	0.45206
AKT2	transcript	19199	0.00414254	0.45206
RPL13AP6	transcript	5430	0.00414735	0.45206
MLST8	transcript	13549	0.00417179	0.45206
RIMBP3	transcript	24655	0.00418796	0.45206
LOC100128997	transcript	23588	0.0041955	0.45206
ACOT2	transcript	11448	0.00419749	0.45206
CCNL1	transcript	27213	0.00419861	0.45206
RNF135	transcript	15749	0.00421835	0.45206
FN3KRP	transcript	17201	0.00422416	0.45206
PRPF31	transcript	20069	0.00422729	0.45206
MLKL	transcript	14710	0.00423807	0.45206
C17orf62	transcript	17182	0.00423919	0.45206
DDX41	transcript	30752	0.00424406	0.45206
MPND	transcript	18030	0.00428223	0.45206
HNRNPL	transcript	19125	0.00429123	0.45206
ALDH3B1	transcript	7187	0.00429609	0.45206
LMO2	transcript	6352	0.00430911	0.45206
SOX13	transcript	3401	0.00431317	0.45206
FEN1	transcript	6796	0.00432325	0.45206
DPP9	transcript	18048	0.00434914	0.45206
SLC12A2	transcript	29984	0.00438346	0.45206
SLC39A3	transcript	17952	0.00439307	0.45206
TBC1D2	transcript	37128	0.00439458	0.45206
FAM198B	transcript	28932	0.00439973	0.45206
MAP3K11	transcript	7044	0.00442636	0.45206
DPEP2	transcript	14573	0.00445073	0.45206
MAP3K12	transcript	8967	0.00446081	0.45206
CTXN1	transcript	18208	0.00448262	0.45206
KIAA1267	transcript	16313	0.00449082	0.45206
ATP5D	transcript	17879	0.00453508	0.45206
POLR2E	transcript	17870	0.00453767	0.45206
NSUN2	transcript	29195	0.00456648	0.45206
LONP1	transcript	18084	0.00458974	0.45206
DLG1	transcript	27658	0.00459292	0.45206
ZCCHC9	transcript	29734	0.00461669	0.45206
TFRC	transcript	27626	0.00462229	0.45206
S100A12	transcript	2425	0.00464326	0.45206
NME7	transcript	2997	0.00465095	0.45206
CTSO	transcript	28921	0.00465345	0.45206
PDK2	transcript	16450	0.00466759	0.45206
MRPS30	transcript	29427	0.00467208	0.45206
TMBIM6	transcript	8808	0.00467416	0.45206
IL7	transcript	35702	0.0046844	0.45206
CD248	transcript	7099	0.00470052	0.45206
CDK4	transcript	9208	0.00470166	0.45206
TMEM214	transcript	20618	0.00471977	0.45206
GHDC	transcript	16121	0.00473894	0.45206
NARFL	transcript	13445	0.00474583	0.45206
TMEM116	transcript	9739	0.00477427	0.45206
ASAH1	transcript	35102	0.00479564	0.45206
MRPS7	transcript	16873	0.00482338	0.45206
GPR146	transcript	32954	0.00485051	0.45206
LOC100506036	transcript	21396	0.00486777	0.45206
SYT11	transcript	2614	0.00489336	0.45206
STK17B	transcript	22256	0.00489471	0.45206
RAP1GDS1	transcript	28505	0.00490116	0.45206
CCNG1	transcript	30598	0.00492176	0.45206
C5orf32	transcript	30185	0.00492197	0.45206
TGFA	transcript	21090	0.00492515	0.45206
PLAUR	transcript	19360	0.00498984	0.454831
HLA-DMB	transcript	31567	0.00499775	0.454831
DUSP23	transcript	2764	0.0050066	0.454831
ZNF846	transcript	18272	0.00503583	0.455392
PRDM4	transcript	9633	0.00504698	0.455392
SNX17	transcript	20652	0.00507248	0.456146
YPEL4	transcript	6633	0.0051675	0.463127
CBR3	transcript	24249	0.00523059	0.467207
GPN3	transcript	9705	0.00527819	0.469882
MMAB	transcript	9671	0.00539105	0.476084
ACTR1B	transcript	21414	0.005401	0.476084
CYFIP1	transcript	12072	0.00541032	0.476084
FAM102A	transcript	37505	0.00541939	0.476084
SOCS4	transcript	11208	0.00545328	0.477484
CDC25B	transcript	23027	0.00554212	0.483672
GTF2IRD1	transcript	33751	0.0055948	0.486674
NR1H3	transcript	6497	0.00562971	0.488116
PINK1	transcript	531	0.00570645	0.493163
CCNJ	transcript	5158	0.00574905	0.495237
C15orf40	transcript	13135	0.005804	0.498357
SUV39H1	transcript	38420	0.00582783	0.498795
DNAJA4	transcript	13037	0.00588789	0.50232
TNFRSF4	transcript	45	0.00602844	0.509706
LOC644714	transcript	25982	0.0060312	0.509706
NIT1	transcript	2837	0.00603191	0.509706
PGBD2	transcript	4057	0.00609278	0.51322
RABL2B	transcript	25459	0.00619698	0.515626
PROCR	transcript	23376	0.00620439	0.515626
SLC29A3	transcript	4804	0.00621731	0.515626
RPL13	transcript	14915	0.00622345	0.515626
EIF1AD	transcript	7079	0.00623383	0.515626
WDR91	transcript	34549	0.00623757	0.515626
ISOC2	transcript	20184	0.00631641	0.518177
BRE	transcript	20681	0.00633458	0.518177
VEGFA	transcript	31896	0.00640024	0.518177
WNT5A	transcript	26348	0.0064021	0.518177
APOE	transcript	19424	0.00640678	0.518177
HIGD2A	transcript	30699	0.00642637	0.518177
UBIAD1	transcript	301	0.00642693	0.518177
ATP6V1H	transcript	35490	0.00644136	0.518177
F8A1	transcript	39714	0.00644363	0.518177
SIGLECP3	transcript	19859	0.00650032	0.519823
VEGFA	transcript	31888	0.00650315	0.519823
INPP5F	transcript	5535	0.00655319	0.521597
ACY1	transcript	26265	0.00661208	0.521597
MTMR14	transcript	25517	0.00661874	0.521597
IPO13	transcript	1157	0.0066895	0.521597
RASA2	transcript	27058	0.00672078	0.521597
RIMBP3B	transcript	24695	0.00674431	0.521597
JMJD5	transcript	13983	0.00680085	0.521597
SLC35C1	transcript	6441	0.00681534	0.521597
SNORA16A	transcript	794	0.00684467	0.521597
STARD7	transcript	21372	0.00688175	0.521597
TLR2	transcript	28893	0.00688482	0.521597
SLC35A2	transcript	38437	0.0068948	0.521597
STX1A	transcript	33720	0.00689888	0.521597
LY86	transcript	30935	0.00691038	0.521597
TCEA2	transcript	23996	0.00692725	0.521597
COL6A1	transcript	24499	0.00694674	0.521597
SEPHS2	transcript	14132	0.00694758	0.521597
VPS18	transcript	12393	0.00696742	0.521597
PLD3	transcript	19202	0.00696836	0.521597
FAM53B	transcript	5603	0.00698118	0.521597
PPP2R5D	transcript	31835	0.00699318	0.521597
ZNF502	transcript	25964	0.00704986	0.521597
APBA1	transcript	36836	0.00706673	0.521597
ALG9	transcript	7655	0.00709937	0.521597
CHI3L2	transcript	1955	0.0071005	0.521597
C20orf4	transcript	23425	0.00710999	0.521597
HADH	transcript	28603	0.00712718	0.521597
MGMT	transcript	5641	0.00712788	0.521597
CCP110	transcript	13880	0.00713222	0.521597
INTS5	transcript	6826	0.00715737	0.521597
SREBF2	transcript	25232	0.00720697	0.521597
CBX7	transcript	25163	0.00728872	0.521597
LOC100499489	transcript	4306	0.00729421	0.521597
FDXACB1	transcript	7657	0.00730393	0.521597
LRRC29	transcript	14517	0.00731902	0.521597
RHBDD1	transcript	22636	0.00732284	0.521597
SLC6A12	transcript	8063	0.00732323	0.521597
RNF170	transcript	35446	0.00732554	0.521597
WDR25	transcript	11799	0.0073257	0.521597
RALBP1	transcript	17302	0.00733681	0.521597
RASSF3	transcript	9246	0.0073926	0.521597
ENTPD1	transcript	5150	0.00741008	0.521597
GMEB2	transcript	23952	0.00741121	0.521597
C12orf35	transcript	8612	0.00744367	0.521597
VEGFA	transcript	31892	0.00747403	0.521597
TBK1	transcript	9245	0.00749058	0.521597
GPI	transcript	18866	0.0075281	0.521597
EBI3	transcript	18022	0.00754166	0.521597
LOC151162	transcript	21828	0.00765449	0.521597
FOXK2	transcript	17197	0.00765924	0.521597
WFS1	transcript	27827	0.00766286	0.521597
LAGE3	transcript	39678	0.00766694	0.521597
FAF1	transcript	1292	0.00766965	0.521597
MFI2	transcript	27652	0.00767364	0.521597
RPTOR	transcript	17073	0.00768224	0.521597
HAUS5	transcript	18948	0.00769274	0.521597
MGAT1	transcript	30826	0.00769683	0.521597
SESN1	transcript	32309	0.00771015	0.521597
ARMC6	transcript	18719	0.00772601	0.521597
TADA2A	transcript	15899	0.00774833	0.521597
LOC100288123	transcript	17915	0.00775079	0.521597
ZUFSP	transcript	32407	0.00776337	0.521597
DNAJA1	transcript	36565	0.00777542	0.521597
CXCL6	transcript	28286	0.00779276	0.521597
CRK	transcript	14998	0.00781698	0.521597
UFSP1	transcript	34143	0.00781867	0.521597
DCAF17	transcript	22056	0.007874	0.523975
PDHA1	transcript	38166	0.00790581	0.52478
NLN	transcript	29549	0.00794788	0.525363
HEATR3	transcript	14274	0.00795406	0.525363
OMA1	transcript	1420	0.00797812	0.525441
C21orf56	transcript	24507	0.00801484	0.525441
DTWD2	transcript	29934	0.00803179	0.525441
CCL20	transcript	22649	0.00804934	0.525441
BDH1	transcript	27662	0.00808907	0.525441
RAB42	transcript	796	0.00809447	0.525441
LOC100505970	transcript	17179	0.00810877	0.525441
KCNJ15	transcript	24285	0.00811648	0.525441
VEGFA	transcript	31901	0.00814245	0.525441
C16orf87	transcript	14252	0.00816487	0.525441
FMR1-AS1	transcript	39482	0.0081987	0.525441
NDOR1	transcript	37844	0.00820057	0.525441
CARD9	transcript	37764	0.00821187	0.525441
LOC144571	transcript	8312	0.00826248	0.527411
ZNF189	transcript	37163	0.00831344	0.529395
TTLL12	transcript	25288	0.0084334	0.534167
ZNF83	transcript	19944	0.00845017	0.534167
TIMP2	transcript	17029	0.00845486	0.534167
SMARCC2	transcript	9101	0.008474	0.534167
C14orf80	transcript	12032	0.00850554	0.534167
FPGS	transcript	37492	0.00850879	0.534167
TKT	transcript	26335	0.00855351	0.534793
UCHL5	transcript	3250	0.0085597	0.534793
PLK1S1	transcript	23186	0.00857902	0.534793
C10orf58	transcript	4977	0.00870484	0.540352
NUTF2	transcript	14559	0.0087088	0.540352
CHID1	transcript	5790	0.00879691	0.542506
SEC23B	transcript	23163	0.0088018	0.542506
ZNF622	transcript	29242	0.00881428	0.542506
FGF2	transcript	28733	0.00882828	0.542506
FZD1	transcript	33907	0.00885597	0.542506
WARS	transcript	11796	0.00887235	0.542506
APAF1	transcript	9525	0.00888619	0.542506
MCRS1	transcript	8801	0.00891673	0.542584
SAMD8	transcript	4911	0.0089704	0.542584
LGALS3	transcript	11212	0.00898879	0.542584
PF4	transcript	28289	0.00898895	0.542584
ARL13B	transcript	26513	0.00900304	0.542584
NFATC3	transcript	14577	0.00902965	0.542584
GUSB	transcript	33644	0.00903015	0.542584
MYEOV	transcript	7218	0.00906622	0.543524
LPP	transcript	27538	0.0090945	0.54356
SNORD38B	transcript	1184	0.00910766	0.54356
TUBD1	transcript	16617	0.00915611	0.544329
SS18	transcript	17418	0.0091716	0.544329
PRPF6	transcript	23991	0.0091819	0.544329
PANX2	transcript	25400	0.009294	0.548592
GTSF1	transcript	9018	0.00931729	0.548592
NCK1	transcript	27004	0.0093233	0.548592
FBXO31	transcript	14849	0.00933625	0.548592
DPH5	transcript	1819	0.00938075	0.548858
CDKN2D	transcript	18324	0.00938202	0.548858
TSC1	transcript	37660	0.00947333	0.552985
SELK	transcript	26344	0.00954057	0.553984
DDX28	transcript	14574	0.00954548	0.553984
PMF1	transcript	2639	0.00957861	0.553984
HYI	transcript	1138	0.00961555	0.553984
DNMT3A	transcript	20583	0.00962835	0.553984
LOC100287042	transcript	16878	0.00963862	0.553984
MIR3074	transcript	37063	0.00964245	0.553984
SERPINA1	transcript	11730	0.00965694	0.553984
LIG1	transcript	19593	0.00968433	0.554358
ALOX15B	transcript	15359	0.00971453	0.554358
LOC100506130	transcript	33150	0.00972594	0.554358
PFKFB3	transcript	4133	0.00977034	0.55568
UQCRC1	transcript	26075	0.00980913	0.55568
TCP11L2	transcript	9617	0.00981177	0.55568
SDCCAG8	transcript	3952	0.00986383	0.556081
SERPINA1	transcript	11727	0.0098839	0.556081
SH3D21	transcript	963	0.00988763	0.556081
MIR1249	transcript	25331	0.00992865	0.556081
C1QTNF1	transcript	17036	0.00993023	0.556081
SGK1	transcript	32558	0.0099442	0.556081
KIAA0513	transcript	14814	0.00997453	0.556608
RPA4	transcript	38878	0.0100214	0.557321
LOC100506178	transcript	33168	0.0100356	0.557321
BCAR3	transcript	1747	0.0100501	0.557321
DDX49	transcript	18709	0.0100996	0.558901
RRP1B	transcript	24413	0.0101461	0.559536
OPA3	transcript	19466	0.0101556	0.559536
MPI	transcript	12970	0.0101741	0.559536
USP5	transcript	8233	0.0102218	0.560004
ALG2	transcript	37135	0.0102517	0.560004
MRS2	transcript	31083	0.0102582	0.560004
ALG12	transcript	25388	0.0102865	0.560004
LOC100506402	transcript	23298	0.0102948	0.560004
MYO5A	transcript	12614	0.0103089	0.560004
PYGB	transcript	23234	0.0103549	0.560812
C6orf120	transcript	32898	0.0103659	0.560812
MST4	transcript	39291	0.0103957	0.561281
LOC100506605	transcript	36915	0.0104384	0.561855
WFS1	transcript	27826	0.0104649	0.561855
SNX8	transcript	32988	0.0104912	0.561855
IGSF6	transcript	13926	0.0104947	0.561855
PRADC1	transcript	21134	0.010561	0.561855
ESYT2	transcript	34892	0.0105826	0.561855
TESK1	transcript	36658	0.0105849	0.561855
CDKN1C	transcript	5861	0.0106115	0.561855
DNAJC30	transcript	33715	0.0106422	0.561855
PLCG1	transcript	23512	0.0107646	0.561855
USP33	transcript	1590	0.0108221	0.561855
ACO2	transcript	25218	0.0108575	0.561855
LOC100133957	transcript	38381	0.0109045	0.561855
C6orf211	transcript	32734	0.0109103	0.561855
GRSF1	transcript	28264	0.010944	0.561855
ANPEP	transcript	13230	0.010948	0.561855
CORO1C	transcript	9649	0.0109498	0.561855
HMOX2	transcript	13690	0.0109646	0.561855
NDUFA11	transcript	18099	0.0109835	0.561855
DGKA	transcript	9072	0.0110256	0.561855
LOC100506775	transcript	3383	0.0110262	0.561855
PPP2R1A	transcript	19922	0.0110386	0.561855
C10orf137	transcript	5617	0.0110574	0.561855
RBM38	transcript	23797	0.0110631	0.561855
RGS9BP	transcript	18837	0.0110783	0.561855
SLC43A1	transcript	6624	0.0111208	0.561855
KLF16	transcript	17916	0.0111239	0.561855
FAM193B	transcript	30753	0.0111535	0.561855
SSBP4	transcript	18682	0.011159	0.561855
SH3KBP1	transcript	38168	0.0111769	0.561855
GLOD4	transcript	14983	0.0112018	0.561855
CEP44	transcript	29023	0.0112053	0.561855
LOC100133991	transcript	16279	0.0112235	0.561855
TUBE1	transcript	32369	0.0112421	0.561855
MBD4	transcript	26902	0.0112482	0.561855
TDRD7	transcript	37110	0.011252	0.561855
LOC100506190	transcript	37590	0.011257	0.561855
PABPC4	transcript	1024	0.0112765	0.561855
TFPI2	transcript	33945	0.0112921	0.561855
SLC1A5	transcript	19534	0.0112929	0.561855
ACSF3	transcript	14900	0.0112937	0.561855
LOC100507672	transcript	31673	0.0113295	0.561855
MICA	transcript	31396	0.0113478	0.561855
SLC9A3	transcript	29146	0.0113494	0.561855
CCDC85B	transcript	7070	0.0113686	0.561855
ARSA	transcript	25445	0.0113772	0.561855
AMZ2P1	transcript	16739	0.0114096	0.561925
SUMF2	transcript	33585	0.0114819	0.561925
SUZ12	transcript	15769	0.0115038	0.561925
IER3	transcript	31361	0.0115292	0.561925
IMP3	transcript	12993	0.011562	0.561925
SEC22C	transcript	25919	0.0115662	0.561925
RMI2	transcript	13767	0.0116085	0.561925
C12orf65	transcript	9951	0.0116266	0.561925
CXXC5	transcript	30174	0.0116305	0.561925
GLYCTK	transcript	26288	0.0116366	0.561925
TRAF2	transcript	37808	0.0116916	0.561925
GYG1	transcript	27121	0.0117064	0.561925
MIF4GD	transcript	16874	0.0117233	0.561925
PCYT2	transcript	17139	0.0117699	0.561925
C6orf89	transcript	31726	0.0118055	0.561925
LRRFIP2	transcript	25829	0.011838	0.561925
MIR9-1	transcript	2661	0.011866	0.561925
CASP4	transcript	7587	0.011869	0.561925
USP19	transcript	26118	0.0118723	0.561925
ACP5	transcript	18395	0.0118919	0.561925
PACSIN2	transcript	25279	0.0118949	0.561925
RAB28	transcript	27912	0.0119264	0.561925
CREM	transcript	4437	0.011933	0.561925
PRKX	transcript	37994	0.0119658	0.561925
FLJ12334	transcript	20530	0.0119909	0.561925
CD74	transcript	30457	0.0120194	0.561925
RBM39	transcript	23414	0.0120263	0.561925
MIR320A	transcript	35162	0.0120543	0.561925
PTCD1	transcript	34023	0.0120738	0.561925
DMAP1	transcript	1172	0.0121062	0.561925
PHGDH	transcript	2090	0.0121315	0.561925
ZBED3	transcript	29684	0.012145	0.561925
PLBD2	transcript	9773	0.0121452	0.561925
CYB5D2	transcript	15109	0.0121645	0.561925
SLC25A3	transcript	9517	0.0121765	0.561925
TMEM91	transcript	19250	0.0122349	0.561925
RUFY1	transcript	30790	0.0122439	0.561925
OSCAR	transcript	20063	0.0123719	0.561925
SF3B2	transcript	7089	0.0123996	0.561925
TAF6L	transcript	6844	0.0124083	0.561925
CEBPA	transcript	18849	0.0124256	0.561925
ZBTB17	transcript	413	0.012427	0.561925
GHRL	transcript	25580	0.0124427	0.561925
LOC100289495	transcript	32862	0.0124481	0.561925
CASS4	transcript	23782	0.0124557	0.561925
C1orf144	transcript	428	0.0124869	0.561925
LOC442421	transcript	36789	0.0125171	0.561925
AMFR	transcript	14338	0.0125207	0.561925
FAM18B1	transcript	15574	0.0125246	0.561925
QRSL1	transcript	32286	0.0125337	0.561925
RAB11FIP3	transcript	13408	0.0125438	0.561925
ATP5G1	transcript	16398	0.0125703	0.561925
CYC1	transcript	36270	0.012577	0.561925
COBRA1	transcript	37857	0.012582	0.561925
ALG11	transcript	10435	0.0125848	0.561925
IFNGR2	transcript	24196	0.0125914	0.561925
RPAP1	transcript	12411	0.0125994	0.561925
SLC2A8	transcript	37463	0.0126332	0.561925
FAM177A1	transcript	11052	0.0126339	0.561925
OGG1	transcript	25526	0.0126492	0.561925
PHF14	transcript	33090	0.0126664	0.561925
ZNF428	transcript	19356	0.0127132	0.563061
FAM104A	transcript	16809	0.0127351	0.563095
VEGFA	transcript	31894	0.0128267	0.56362
ARHGAP22	transcript	4592	0.0128401	0.56362
TAF5L	transcript	3809	0.0128484	0.56362
JMJD6	transcript	16962	0.0128495	0.56362
RNF166	transcript	14883	0.0128533	0.56362
VEGFA	transcript	31897	0.0128772	0.56362
EFTUD2	transcript	16258	0.0129225	0.56362
P4HA3	transcript	7328	0.0129702	0.56362
PGAP2	transcript	5904	0.0129765	0.56362
STEAP1	transcript	33894	0.0129779	0.56362
WBSCR16	transcript	33766	0.0129944	0.56362
CCL20	transcript	22650	0.0130011	0.56362
RNF34	transcript	9891	0.0130293	0.563805
MED27	transcript	37648	0.0130717	0.563805
NCEH1	transcript	27356	0.0130798	0.563805
NUDT19	transcript	18838	0.0131097	0.563805
LSM14A	transcript	18861	0.0131113	0.563805
SHMT2	transcript	9161	0.0131965	0.563928
LIPT1	transcript	21435	0.0132031	0.563928
SNORA21	transcript	15933	0.0132186	0.563928
SNORA10	transcript	13520	0.0132269	0.563928
HSD17B8	transcript	31587	0.0132588	0.563928
METTL23	transcript	16967	0.0132662	0.563928
PRAM1	transcript	18229	0.0132699	0.563928
ALDH3A2	transcript	15604	0.0132836	0.563928
PLSCR1	transcript	27102	0.0133294	0.564077
LOC100287175	transcript	13428	0.0133418	0.564077
CHCHD6	transcript	26842	0.0134213	0.564077
TJP2	transcript	36830	0.0134589	0.564077
MMS19	transcript	5195	0.0134747	0.564077
ZHX1-C8ORF76	transcript	36056	0.013499	0.564077
MITF	transcript	26453	0.0135469	0.564077
LOC100506098	transcript	33148	0.0135962	0.564077
RNF40	transcript	14155	0.013609	0.564077
SNAP23	transcript	12443	0.0136149	0.564077
RPL4	transcript	12789	0.013678	0.564077
SLC9A9	transcript	27089	0.0137161	0.564077
ANXA11	transcript	4969	0.0137506	0.564077
GANAB	transcript	6824	0.0137839	0.564077
NFRKB	transcript	8004	0.0138728	0.564077
LOC100506730	transcript	488	0.0138982	0.564077
EEF2	transcript	18012	0.0139195	0.564077
PPP3R1	transcript	21045	0.013942	0.564077
EML4	transcript	20813	0.0139477	0.564077
LOC100506718	transcript	11577	0.013953	0.564077
PSKH1	transcript	14562	0.0139554	0.564077
LOC148189	transcript	18806	0.0139601	0.564077
AP3B1	transcript	29695	0.0139679	0.564077
MAGEH1	transcript	38621	0.0139829	0.564077
PI4K2A	transcript	5204	0.0140976	0.564077
DARS2	transcript	3069	0.014124	0.564077
EDEM2	transcript	23374	0.0141247	0.564077
CD68	transcript	15312	0.0141352	0.564077
HIST1H2BL	transcript	31211	0.0141437	0.564077
PGAM5	transcript	10044	0.0141829	0.564077
CARD8	transcript	19598	0.0142049	0.564077
PKI55	transcript	22498	0.0142056	0.564077
LOC100652944	transcript	2424	0.0142553	0.564077
SMARCC2	transcript	9099	0.0143171	0.564077
ATP13A3	transcript	27596	0.0143258	0.564077
RAB42	transcript	795	0.0143381	0.564077
LNP1	transcript	26567	0.0143402	0.564077
SOX5	transcript	8519	0.0143688	0.564077
RCC2	transcript	466	0.0143881	0.564077
OR5B12	transcript	6678	0.0143953	0.564077
SQSTM1	transcript	30804	0.014396	0.564077
MDH1	transcript	21004	0.0144165	0.564077
DCAF16	transcript	27960	0.0144223	0.564077
SBNO1	transcript	9955	0.0144404	0.564077
PAQR4	transcript	13605	0.014445	0.564077
PEX16	transcript	6446	0.0144544	0.564077
LOC283104	transcript	6092	0.0144544	0.564077
RASAL1	transcript	9761	0.014457	0.564077
SPINT1	transcript	12391	0.0144699	0.564077
HIST1H1A	transcript	31114	0.0145126	0.564077
C9orf69	transcript	37751	0.0145217	0.564077
XAB2	transcript	18162	0.0145459	0.564077
RNF26	transcript	7838	0.0145474	0.564077
THAP11	transcript	14558	0.0145686	0.564077
STAT5B	transcript	16124	0.0145847	0.564077
SMTN	transcript	24938	0.0145948	0.564077
VEGFA	transcript	31889	0.0146171	0.564077
ARHGAP25	transcript	21052	0.0146237	0.564077
BAX	transcript	19654	0.0147052	0.564077
HMGA2	transcript	9262	0.014713	0.564077
COPS3	transcript	15527	0.0147578	0.564077
MORF4L2	transcript	38999	0.0147719	0.564077
MFSD7	transcript	27700	0.0148175	0.564077
LOC100652941	transcript	680	0.0148301	0.564077
TET3	transcript	21159	0.0148908	0.564077
KLC1	transcript	11968	0.0149129	0.564077
CTCF	transcript	14543	0.0149676	0.564077
MBOAT1	transcript	31070	0.0149845	0.564077
NUMBL	transcript	19217	0.0150118	0.564077
DNMT3A	transcript	20584	0.0150349	0.564077
C1orf115	transcript	3660	0.0150392	0.564077
UBE2A	transcript	39176	0.0150407	0.564077
PES1	transcript	24925	0.0150691	0.564077
CEP55	transcript	5107	0.0150962	0.564077
EED	transcript	7448	0.015107	0.564077
CD74	transcript	30459	0.0151313	0.564077
FDXR	transcript	16848	0.0151359	0.564077
LOC100507392	transcript	7986	0.0151737	0.564077
MCM3	transcript	31992	0.0151742	0.564077
C10orf26	transcript	5346	0.0151835	0.564077
RNU4-2	transcript	9840	0.0151838	0.564077
FCHSD2	transcript	7298	0.0152653	0.564077
CHMP5	transcript	36572	0.0152962	0.564077
MREG	transcript	22491	0.0153009	0.564077
C19orf6	transcript	17865	0.0153656	0.564077
DCAF8	transcript	2788	0.0153779	0.564077
MFN2	transcript	332	0.0154108	0.564077
TAS2R31	transcript	8395	0.0154371	0.564077
FAM109A	transcript	9724	0.0154433	0.564077
ARHGAP25	transcript	21054	0.0154622	0.564077
SHARPIN	transcript	36272	0.0154743	0.564077
CCDC88C	transcript	11631	0.0154813	0.564077
SND1	transcript	34418	0.0154863	0.564077
NEDD1	transcript	9503	0.0154872	0.564077
STX1A	transcript	33719	0.0155251	0.564077
DAK	transcript	6770	0.0155295	0.564077
CARD9	transcript	37765	0.0155348	0.564077
NARF	transcript	17195	0.0155381	0.564077
ZFPL1	transcript	6995	0.0155752	0.564077
HNRNPD	transcript	28382	0.0155776	0.564077
SSR3	transcript	27202	0.0155825	0.564077
SARS2	transcript	19137	0.0156579	0.564077
KIAA0930	transcript	25329	0.0156689	0.564077
HAVCR1	transcript	30535	0.0156695	0.564077
SERPINA1	transcript	11725	0.0156735	0.564077
DIRAS1	transcript	17951	0.0157417	0.564077
C19orf10	transcript	18047	0.0157498	0.564077
PPP3CB	transcript	4866	0.0157849	0.564077
LOC257396	transcript	29442	0.0157909	0.564077
TTC8	transcript	11596	0.0159114	0.564077
PQLC3	transcript	20480	0.0159271	0.564077
DNER	transcript	22656	0.0159287	0.564077
CSF3	transcript	15989	0.0159437	0.564077
TBPL1	transcript	32553	0.0159552	0.564077
CLPTM1	transcript	19434	0.0159554	0.564077
PARL	transcript	27425	0.0159599	0.564077
SHMT2	transcript	9163	0.0159839	0.564077
FUCA1	transcript	616	0.015997	0.564077
TRAM2	transcript	31997	0.0160024	0.564077
MAPK3	transcript	14108	0.0160113	0.564077
SUV420H1	transcript	7196	0.0160207	0.564077
PC	transcript	7137	0.0160222	0.564077
LOC100289098	transcript	33657	0.0160949	0.564077
HIST1H2AM	transcript	31225	0.0161478	0.564077
PCNP	transcript	26581	0.0161561	0.564077
SLC25A29	transcript	11791	0.0161752	0.564077
POU2F1	transcript	2964	0.0161888	0.564077
SUMF1	transcript	25486	0.016196	0.564077
GAA	transcript	17054	0.0162001	0.564077
TBC1D3	transcript	15914	0.0162289	0.564077
PPP2R2A	transcript	35230	0.0162354	0.564077
MAP3K3	transcript	16676	0.0162527	0.564077
LOC283070	transcript	4193	0.0162677	0.564077
RBM39	transcript	23416	0.0162921	0.564077
LPIN2	transcript	17244	0.0163297	0.564077
PATL1	transcript	6715	0.016343	0.564077
MAOA	transcript	38323	0.0163448	0.564077
PRSS21	transcript	13592	0.0163697	0.564077
HSPA8	transcript	7884	0.016371	0.564077
QARS	transcript	26115	0.0163964	0.564077
SHC1	transcript	2499	0.0164098	0.564077
BACH1	transcript	24112	0.0164767	0.564077
COX15	transcript	5241	0.0164892	0.564077
ABCA2	transcript	37817	0.0165129	0.564077
RSPH9	transcript	31881	0.0165137	0.564077
CENPB	transcript	23025	0.0165236	0.564077
DPYSL2	transcript	35234	0.0165885	0.564077
CPSF4	transcript	34026	0.0166076	0.564077
C2orf82	transcript	22727	0.0166174	0.564077
C12orf32	transcript	8132	0.0166307	0.564077
UBE2O	transcript	16941	0.0166491	0.564077
BAZ1A	transcript	11046	0.0166866	0.564077
GHDC	transcript	16123	0.0167054	0.564077
MIR3648	transcript	24007	0.0167653	0.564077
APOLD1	transcript	8421	0.0167709	0.564077
C1orf151	transcript	499	0.0167945	0.564077
C19orf24	transcript	17886	0.0168031	0.564077
PI4K2B	transcript	27991	0.0168054	0.564077
NUP93	transcript	14358	0.0168191	0.564077
G6PC3	transcript	16218	0.016822	0.564077
OPA1	transcript	27584	0.0168378	0.564077
SERPINB2	transcript	17721	0.0168386	0.564077
MRPL11	transcript	7108	0.016847	0.564077
GK	transcript	38240	0.0168503	0.564077
LGALS9	transcript	15644	0.016861	0.564077
FUBP1	transcript	1595	0.0168747	0.564077
TFAP2A	transcript	30973	0.0168959	0.564077
SEC61A1	transcript	26857	0.0169284	0.564077
INSIG2	transcript	21669	0.0169775	0.564077
ZNF335	transcript	23646	0.0169793	0.564077
GRN	transcript	16241	0.0169901	0.564077
DCXR	transcript	17156	0.0170284	0.564077
HIST1H3A	transcript	31115	0.0170313	0.564077
PHLDA3	transcript	3322	0.017032	0.564077
CD81	transcript	5854	0.0170391	0.564077
SPRYD3	transcript	8934	0.0170416	0.564077
CD48	transcript	2813	0.0170446	0.564077
EEFSEC	transcript	26859	0.0170799	0.564077
PKD1	transcript	13539	0.0171052	0.564077
HMOX2	transcript	13689	0.0171151	0.564077
WDR59	transcript	14712	0.0171472	0.564077
C16orf46	transcript	14765	0.017173	0.564077
SF3A2	transcript	17935	0.0171748	0.564077
S1PR2	transcript	18295	0.0171864	0.564077
FAM164A	transcript	35698	0.0172158	0.564346
TMEM176B	transcript	34781	0.0172412	0.564486
TNFRSF25	transcript	209	0.0173489	0.565925
UPF3B	transcript	39192	0.0173631	0.565925
AP2B1	transcript	15836	0.0174018	0.565925
SHB	transcript	36732	0.0174076	0.565925
FLT1	transcript	10184	0.0174315	0.565925
MTRF1L	transcript	32748	0.0174323	0.565925
C5orf15	transcript	30059	0.0174724	0.565925
CNO	transcript	27839	0.0174799	0.565925
PACS1	transcript	7090	0.0174862	0.565925
GABARAP	transcript	15259	0.017541	0.565925
FLYWCH2	transcript	13600	0.0176051	0.565925
CSF2RB	transcript	25059	0.0176134	0.565925
FBXO22	transcript	13003	0.0176397	0.565925
LOC100288911	transcript	20752	0.017666	0.565925
RP2	transcript	38344	0.0177191	0.565925
PFKFB2	transcript	3506	0.0177223	0.565925
DMAP1	transcript	1171	0.0177718	0.565925
SPATS2L	transcript	22295	0.0178118	0.565925
FLJ30679	transcript	14843	0.0178286	0.565925
ADAMDEC1	transcript	35215	0.017859	0.565925
GRB2	transcript	16883	0.0178727	0.565925
GSPT2	transcript	38516	0.0178939	0.565925
LOC100506014	transcript	20419	0.0178942	0.565925
ADNP	transcript	23743	0.017903	0.565925
MIF4GD	transcript	16875	0.0179071	0.565925
LOC100507039	transcript	22258	0.0179186	0.565925
C17orf62	transcript	17185	0.0179352	0.565925
SLC27A1	transcript	18638	0.0179369	0.565925
HIST1H2BI	transcript	31154	0.0179483	0.565925
CCDC104	transcript	20947	0.0179576	0.565925
ZBTB9	transcript	31618	0.0179935	0.565925
ZCCHC9	transcript	29736	0.0180126	0.565925
LPP	transcript	27541	0.0180389	0.565925
TMC8	transcript	17010	0.0180392	0.565925
MRPL4	transcript	18297	0.0180472	0.565925
HMGA2	transcript	9261	0.0180603	0.565925
INPP4A	transcript	21424	0.0180718	0.565925
PDZD11	transcript	38697	0.0181567	0.567911
ADM	transcript	6094	0.0181883	0.567911
ZNF672	transcript	4053	0.0181993	0.567911
OSBPL3	transcript	33202	0.018241	0.568232
TPST1	transcript	33654	0.0182523	0.568232
GK5	transcript	27074	0.0182746	0.568262
LOC100272217	transcript	37617	0.0183253	0.569175
SARS	transcript	1872	0.0183521	0.569344
ATMIN	transcript	14763	0.0183987	0.570125
ARL6IP6	transcript	21912	0.0184318	0.570485
FECH	transcript	17667	0.0184588	0.570658
HCFC1R1	transcript	13613	0.0185082	0.570935
MIR497HG	transcript	15237	0.0185107	0.570935
ZNF268	transcript	10065	0.0185639	0.571909
C8orf55	transcript	36187	0.0185852	0.571909
C14orf102	transcript	11612	0.0186595	0.57268
KRCC1	transcript	21319	0.0186956	0.57268
TCTN3	transcript	5144	0.0187029	0.57268
NCDN	transcript	945	0.0188203	0.57268
MICA	transcript	31395	0.0188256	0.57268
PTGS1	transcript	37370	0.0188299	0.57268
MRPL37	transcript	1384	0.018848	0.57268
LRP3	transcript	18847	0.0188819	0.57268
CAB39L	transcript	10389	0.0188933	0.57268
ZNF815	transcript	33041	0.0189177	0.57268
TMEM205	transcript	18369	0.0189202	0.57268
FMR1	transcript	39491	0.0189931	0.57268
FUT7	transcript	37820	0.0190061	0.57268
C15orf39	transcript	12979	0.0190108	0.57268
POLR3F	transcript	23156	0.0190514	0.57268
C1orf226	transcript	2915	0.0190552	0.57268
SETDB2	transcript	10390	0.0191368	0.57268
TCOF1	transcript	30452	0.0191397	0.57268
ITGA1	transcript	29438	0.0191722	0.57268
C17orf101	transcript	17177	0.0191723	0.57268
LOC100505703	transcript	2879	0.0191793	0.57268
EXD2	transcript	11370	0.0191963	0.57268
RPS6KB2	transcript	7161	0.0192097	0.57268
CREM	transcript	4448	0.0192248	0.57268
CHST11	transcript	9604	0.0192592	0.57268
SUPV3L1	transcript	4760	0.019268	0.57268
GTF2E2	transcript	35291	0.0192771	0.57268
PPIE	transcript	1032	0.0193614	0.57268
ASPH	transcript	35562	0.0193783	0.57268
ABCD1	transcript	39618	0.0194071	0.57268
UBE2Q1	transcript	2486	0.0194142	0.57268
EFTUD2	transcript	16257	0.0194145	0.57268
DPP7	transcript	37828	0.0194311	0.57268
SLC7A5P2	transcript	13923	0.0194341	0.57268
PAK4	transcript	19145	0.0194364	0.57268
VCAN	transcript	29751	0.0194394	0.57268
MIR378E	transcript	30624	0.0194428	0.57268
E2F4	transcript	14514	0.0194499	0.57268
RNF135	transcript	15748	0.0194686	0.57268
RASAL2	transcript	3114	0.0194709	0.57268
MRPL42P5	transcript	12370	0.0195205	0.573505
ABI3	transcript	16412	0.0195878	0.574445
BHLHE22	transcript	35576	0.0195956	0.574445
H2AFB3	transcript	39730	0.0196866	0.574919
PIEZO1	transcript	14886	0.0197167	0.574919
ARMCX3	transcript	38925	0.0197236	0.574919
OSBP	transcript	6711	0.0197605	0.574919
FUT8	transcript	11339	0.0197632	0.574919
FLAD1	transcript	2510	0.0197682	0.574919
NRF1	transcript	34480	0.0197751	0.574919
FOXRED1	transcript	7973	0.0197846	0.574919
UBE2D3	transcript	28559	0.0198097	0.57502
SMAP2	transcript	1058	0.0198353	0.575138
LIPA	transcript	5059	0.0199506	0.575525
CORT	transcript	285	0.019954	0.575525
C6orf223	transcript	31904	0.0199615	0.575525
DICER1	transcript	11742	0.0199964	0.575525
EZH2	transcript	34729	0.0200369	0.575525
LOC400236	transcript	11603	0.02004	0.575525
PALB2	transcript	13954	0.0200406	0.575525
GNB1L	transcript	24624	0.0200679	0.575525
ACHE	transcript	34145	0.0200737	0.575525
ALG3	transcript	27442	0.0200818	0.575525
PEX19	transcript	2796	0.0200912	0.575525
INSR	transcript	18147	0.0201081	0.575525
SNHG11	transcript	23490	0.0201561	0.576072
ZSCAN18	transcript	20323	0.020196	0.576072
TBL3	transcript	13525	0.0202002	0.576072
ZNF273	transcript	33629	0.0202138	0.576072
C1D	transcript	21041	0.0202894	0.576862
SNORA68	transcript	18653	0.0202948	0.576862
LACTB2	transcript	35639	0.0203117	0.576862
SSH1	transcript	9651	0.0203282	0.576862
PVRL1	transcript	7846	0.0204357	0.579295
ZNF562	transcript	18268	0.0204708	0.579673
DDX59	transcript	3302	0.0205181	0.580284
INTS2	transcript	16650	0.020536	0.580284
STX12	transcript	751	0.0205642	0.580338
CRLF3	transcript	15743	0.0205815	0.580338
SPG7	transcript	14914	0.0206627	0.580737
COX4I1	transcript	14828	0.0206705	0.580737
TACC3	transcript	27738	0.0206806	0.580737
DUS3L	transcript	18087	0.0207038	0.580737
XYLT1	transcript	13854	0.0207048	0.580737
IQCE	transcript	33000	0.0208317	0.583682
TNK2	transcript	27622	0.0208655	0.583969
FERMT2	transcript	11183	0.020892	0.583969
NAT14	transcript	20188	0.0209147	0.583969
CCNY	transcript	4457	0.0209297	0.583969
PCYT2	transcript	17140	0.0210055	0.584036
TERF2IP	transcript	14740	0.0210382	0.584036
SESN1	transcript	32308	0.0210695	0.584036
FERMT2	transcript	11184	0.0210987	0.584036
DYNLT1	transcript	32792	0.0211006	0.584036
INPP5D	transcript	22734	0.0211413	0.584036
CCNC	transcript	32258	0.0211704	0.584036
SMARCA2	transcript	36360	0.0212391	0.584036
C5orf44	transcript	29544	0.021291	0.584036
NCEH1	transcript	27354	0.0213201	0.584036
ECH1	transcript	19122	0.0213648	0.584036
FAM3C	transcript	34370	0.0213699	0.584036
METTL21A	transcript	22429	0.0213894	0.584036
C14orf167	transcript	10920	0.0214294	0.584036
BSG	transcript	17837	0.0214527	0.584036
RNF170	transcript	35448	0.0214848	0.584036
ABCA3	transcript	13564	0.0214957	0.584036
CASP5	transcript	7589	0.0214959	0.584036
TSC1	transcript	37662	0.0215452	0.584036
DGCR6	transcript	24581	0.021557	0.584036
PLAC8	transcript	28408	0.0216101	0.584036
C8orf44	transcript	35602	0.0216825	0.584036
XRCC4	transcript	29748	0.021699	0.584036
ZNHIT2	transcript	6999	0.0216996	0.584036
IRF8	transcript	14829	0.0217259	0.584036
GUK1	transcript	3764	0.021728	0.584036
L3MBTL1	transcript	23523	0.0217337	0.584036
SLC38A6	transcript	11276	0.0217453	0.584036
C16orf42	transcript	13479	0.0217683	0.584036
BBS12	transcript	28731	0.0217725	0.584036
PNPO	transcript	16361	0.0218008	0.584036
HMGCL	transcript	614	0.0218783	0.584036
MGAT4B	transcript	30800	0.0218864	0.584036
CPEB2	transcript	27927	0.0218929	0.584036
LOC100216546	transcript	34242	0.0219116	0.584036
RIN3	transcript	11676	0.0219287	0.584036
ANGEL1	transcript	11524	0.0219457	0.584036
MBOAT7	transcript	20075	0.0219571	0.584036
NMT2	transcript	4237	0.0220215	0.584036
IL12RB2	transcript	1507	0.0220257	0.584036
GUSBP5	transcript	28821	0.0220685	0.584036
HYAL3	transcript	26195	0.0220792	0.584036
TNFAIP2	transcript	11949	0.0221563	0.584036
ZFP28	transcript	20241	0.0221653	0.584036
MOGS	transcript	21187	0.0221657	0.584036
ZNF468	transcript	19958	0.0221895	0.584036
GOLGA8A	transcript	12300	0.0221986	0.584036
DRG2	transcript	15549	0.0222125	0.584036
SDF4	transcript	46	0.0222223	0.584036
BCL2L14	transcript	8409	0.022223	0.584036
MDK	transcript	6460	0.022242	0.584036
TP53BP1	transcript	12467	0.02226	0.584036
LOC100505481	transcript	2338	0.0222997	0.584036
KAT5	transcript	7053	0.0223452	0.584036
RAB7A	transcript	26870	0.0223851	0.584036
TMEM106A	transcript	16191	0.022413	0.584036
WDR18	transcript	17862	0.0224251	0.584036
CAPS	transcript	18101	0.0224254	0.584036
ARAF	transcript	38370	0.0224391	0.584036
E2F6	transcript	20486	0.0224741	0.584036
COG4	transcript	14638	0.0224883	0.584036
CXCR4	transcript	21848	0.0225299	0.584036
LOC100507229	transcript	857	0.0225485	0.584036
CASP4	transcript	7586	0.0225541	0.584036
ZSWIM6	transcript	29522	0.0225801	0.584036
LOC100505531	transcript	32944	0.0225816	0.584036
ANO10	transcript	25944	0.022591	0.584036
LRRC59	transcript	16465	0.0226163	0.584036
COMTD1	transcript	4917	0.0226194	0.584036
HR	transcript	35150	0.0226667	0.584036
FPR2	transcript	19903	0.0226963	0.584036
BRPF1	transcript	25520	0.0226983	0.584036
C12orf65	transcript	9952	0.0227372	0.584036
ABCB7	transcript	38796	0.0227814	0.584036
STRN	transcript	20761	0.0227995	0.584036
GPR45	transcript	21496	0.022818	0.584036
CASP1	transcript	7594	0.0228239	0.584036
RPS6KA4	transcript	6946	0.0228833	0.584036
SLC4A2	transcript	34801	0.0228969	0.584036
PARS2	transcript	1399	0.0229509	0.584036
C21orf2	transcript	24431	0.0229566	0.584036
SMAD2	transcript	17573	0.0229876	0.584036
HIST1H4C	transcript	31132	0.023001	0.584036
POLRMT	transcript	17839	0.0230118	0.584036
COTL1	transcript	14808	0.0230285	0.584036
TRAPPC5	transcript	18171	0.023047	0.584036
CARD8	transcript	19597	0.0230556	0.584036
TSPAN14	transcript	4980	0.0230597	0.584036
AHCY	transcript	23351	0.0231058	0.584036
PHOSPHO2	transcript	22029	0.0231176	0.584036
DDHD1	transcript	11186	0.0231235	0.584036
CARD16	transcript	7600	0.0231546	0.584036
TBC1D24	transcript	13569	0.023167	0.584036
C19orf60	transcript	18695	0.0231924	0.584036
PPARGC1B	transcript	30436	0.0232017	0.584036
LRRC68	transcript	19441	0.023218	0.584036
UTP18	transcript	16510	0.0232393	0.584036
HIPK1	transcript	2017	0.0233031	0.584036
C14orf118	transcript	11519	0.0233156	0.584036
YIF1B	transcript	19096	0.0233368	0.584036
NAGPA	transcript	13721	0.0233581	0.584036
C7orf28B	transcript	33071	0.0233894	0.584036
EVI5L	transcript	18199	0.0233894	0.584036
BRF1	transcript	12015	0.0234109	0.584036
PIK3R1	transcript	29561	0.0234558	0.584036
VDAC1	transcript	30062	0.0234638	0.584036
LEPREL1	transcript	27553	0.0234731	0.584036
MICU1	transcript	4838	0.0234761	0.584036
IP6K1	transcript	26165	0.0234766	0.584036
GFER	transcript	13529	0.023516	0.584036
ALKBH5	transcript	15551	0.0235343	0.584036
SCARNA3	transcript	3102	0.0235878	0.584036
ADCK3	transcript	3730	0.0236126	0.584036
LMAN2L	transcript	21388	0.0236229	0.584036
C8orf37	transcript	35855	0.0236489	0.584036
MAP2K2	transcript	18017	0.0236778	0.584036
CYP51A1	transcript	33912	0.0236782	0.584036
CDK2AP2	transcript	7173	0.0236888	0.584036
RARRES1	transcript	27237	0.0237005	0.584036
FASTKD3	transcript	29206	0.023711	0.584036
AKR7A2P1	transcript	2001	0.0237157	0.584036
ZNF548	transcript	20271	0.0237315	0.584036
LOC100506585	transcript	34889	0.0237539	0.584036
FAM134A	transcript	22563	0.0238003	0.584036
MAP4K4	transcript	21471	0.0238047	0.584036
NCF2	transcript	3203	0.0238368	0.584036
C7orf49	transcript	34547	0.0238844	0.584036
CAPRIN1	transcript	6354	0.0238857	0.584036
ARL4C	transcript	22765	0.0239121	0.584036
STARD3	transcript	15957	0.0239157	0.584036
HAS1	transcript	19900	0.0239308	0.584036
GRAP	transcript	15579	0.0239373	0.584036
PANX2	transcript	25402	0.0239415	0.584036
PEX7	transcript	32604	0.0239467	0.584036
MB21D2	transcript	27573	0.0239537	0.584036
GPSM2	transcript	1860	0.023969	0.584036
FUZ	transcript	19737	0.0240014	0.584036
CTPS2	transcript	38116	0.0240047	0.584036
TECR	transcript	18535	0.0240607	0.584036
TBC1D22A	transcript	25371	0.0241044	0.584036
PRDX1	transcript	1213	0.0241301	0.584036
SH3GLB1	transcript	1657	0.0241327	0.584036
SNAPC2	transcript	18206	0.024157	0.584036
MCRS1	transcript	8800	0.0241805	0.584036
TMED10	transcript	11503	0.024183	0.584036
RUFY1	transcript	30788	0.0241851	0.584036
COX18	transcript	28277	0.0242076	0.584036
TRMT2B	transcript	38897	0.0242165	0.584036
PGAM5	transcript	10043	0.0242322	0.584036
ZNF502	transcript	25962	0.0242638	0.584036
HRH1	transcript	25604	0.02428	0.584036
SHROOM4	transcript	38507	0.0242808	0.584036
NDUFS7	transcript	17891	0.0242891	0.584036
WSB1	transcript	15640	0.0243377	0.584676
PPP1R12C	transcript	20156	0.0243842	0.585266
ELOVL7	transcript	29517	0.024491	0.585688
SERPINA1	transcript	11726	0.0245006	0.585688
MAT2A	transcript	21251	0.0245032	0.585688
PFDN2	transcript	2835	0.0245186	0.585688
SAMM50	transcript	25297	0.0245269	0.585688
CREB3L2	transcript	34579	0.0245605	0.585688
LINC00235	transcript	13409	0.024586	0.585688
ALDH3B1	transcript	7188	0.0245932	0.585688
SRP72	transcript	28179	0.0245999	0.585688
SBSN	transcript	18939	0.024693	0.587096
KLHDC2	transcript	11129	0.0247031	0.587096
ARHGAP1	transcript	6474	0.0247525	0.587235
PCDHGB1	transcript	30279	0.0247531	0.587235
DHRS4L2	transcript	10924	0.0248524	0.587536
KCNA3	transcript	1945	0.0248679	0.587536
LOC284837	transcript	24417	0.0248796	0.587536
PRMT1	transcript	19724	0.0248853	0.587536
ZNF573	transcript	19078	0.0249343	0.587536
TRMT61A	transcript	11961	0.0249506	0.587536
ZDHHC6	transcript	5440	0.0249581	0.587536
IFRD1	transcript	34305	0.024963	0.587536
MAGEF1	transcript	27472	0.0249655	0.587536
TTL	transcript	21605	0.0250058	0.587536
FAS	transcript	5048	0.0250086	0.587536
PHF20L1	transcript	36122	0.0251126	0.588984
DDX3X	transcript	38313	0.0251333	0.588984
PELP1	transcript	15124	0.0251366	0.588984
TCF7L2	transcript	5447	0.0251757	0.589316
LOC100506001	transcript	17196	0.025195	0.589316
CDC42EP4	transcript	16814	0.0252603	0.590167
C6orf203	transcript	32289	0.0252758	0.590167
PLAGL1	transcript	32665	0.0254031	0.591474
BAIAP2	transcript	17079	0.0254153	0.591474
SH3TC1	transcript	27865	0.0254327	0.591474
DLG1	transcript	27657	0.0254638	0.591474
TRIP6	transcript	34138	0.0254848	0.591474
SERBP1	transcript	1509	0.0254934	0.591474
P4HA1	transcript	4844	0.0255058	0.591474
RETSAT	transcript	21243	0.0255207	0.591474
IRAK4	transcript	8669	0.0255317	0.591474
E2F6	transcript	20487	0.0256083	0.592732
PI4KAP2	transcript	24698	0.0256702	0.593647
ALG3	transcript	27444	0.0257157	0.594184
LMAN2	transcript	30730	0.0257818	0.594217
ZFAND5	transcript	36867	0.0257861	0.594217
LOC154092	transcript	32560	0.0257978	0.594217
FOXN3	transcript	11599	0.0258101	0.594217
FARSA	transcript	18466	0.0258674	0.594217
TMEM140	transcript	34545	0.0258739	0.594217
ITCH	transcript	23353	0.0258941	0.594217
MIR21	transcript	16616	0.0258957	0.594217
MAD1L1	transcript	32977	0.0259212	0.594289
ME2	transcript	17635	0.0259551	0.594555
PHF6	transcript	39320	0.025982	0.59466
BBIP1	transcript	5427	0.026013	0.594743
GOLGA2	transcript	37527	0.0260457	0.594743
HTT	transcript	27787	0.0260659	0.594743
KREMEN1	transcript	24857	0.0261341	0.594743
LOC100507486	transcript	19074	0.0261403	0.594743
SYNJ2BP	transcript	11403	0.0261466	0.594743
THOC4	transcript	17128	0.0261848	0.594743
C17orf79	transcript	15767	0.0262022	0.594743
TEX2	transcript	16725	0.0262068	0.594743
XPC	transcript	25655	0.026252	0.594743
OSBPL3	transcript	33201	0.0262649	0.594743
ZNF526	transcript	19296	0.0262751	0.594743
IPCEF1	transcript	32765	0.0262761	0.594743
SNORA42	transcript	2617	0.0263834	0.594966
POU2F2	transcript	19289	0.0264015	0.594966
MRPL54	transcript	18000	0.0264554	0.594966
CEBPE	transcript	10884	0.0265035	0.594966
MORC3	transcript	24252	0.0265543	0.594966
MCM5	transcript	25018	0.0265668	0.594966
THRA	transcript	15997	0.0265677	0.594966
RANGAP1	transcript	25212	0.0265779	0.594966
DYNC1LI2	transcript	14475	0.0265797	0.594966
ABR	transcript	14991	0.0266068	0.594966
FEZ1	transcript	7944	0.0266259	0.594966
CARKD	transcript	10661	0.026635	0.594966
MFAP5	transcript	8304	0.0266603	0.594966
CENPK	transcript	29539	0.0266809	0.594966
SNORA45	transcript	6063	0.0266878	0.594966
ITGA11	transcript	12823	0.0267323	0.594966
DYNLL1	transcript	9853	0.0267385	0.594966
ENTPD1	transcript	5152	0.026787	0.594966
PIN4	transcript	38750	0.0268119	0.594966
EMP2	transcript	13754	0.0268419	0.594966
GIGYF2	transcript	22722	0.0268686	0.594966
PIP5K1A	transcript	2326	0.0269205	0.594966
BRCA1	transcript	16181	0.0269306	0.594966
PDHA1	transcript	38163	0.0269352	0.594966
C16orf5	transcript	13695	0.0269366	0.594966
CTBP2	transcript	5611	0.0270029	0.594966
USP49	transcript	31807	0.0270335	0.594966
TYRO3	transcript	12412	0.0270397	0.594966
EVI5L	transcript	18200	0.0270552	0.594966
ZNF185	transcript	39587	0.0271026	0.594966
SUN1	transcript	32941	0.0271094	0.594966
CCDC103	transcript	16259	0.0271444	0.594966
TAX1BP3	transcript	15085	0.0271912	0.594966
BRWD3	transcript	38833	0.027195	0.594966
MRC2	transcript	16659	0.027209	0.594966
PPP6C	transcript	37431	0.0272162	0.594966
METTL14	transcript	28690	0.0273061	0.594966
ZNF331	transcript	19991	0.0273439	0.594966
ZNF710	transcript	13238	0.0273846	0.594966
DPM3	transcript	2535	0.027389	0.594966
TREM1	transcript	31787	0.0274149	0.594966
MIR3909	transcript	25016	0.027428	0.594966
CALU	transcript	34443	0.0274338	0.594966
FBXW5	transcript	37810	0.0274455	0.594966
TRAPPC2L	transcript	14894	0.0274623	0.594966
SLC35C2	transcript	23657	0.0274735	0.594966
SIGMAR1	transcript	36623	0.0274881	0.594966
LRP5L	transcript	24808	0.0274909	0.594966
TOMM40	transcript	19421	0.0274976	0.594966
FLJ46836	transcript	37610	0.0275197	0.594966
SYP	transcript	38463	0.0275264	0.594966
MIR3174	transcript	13237	0.0275471	0.594966
NF2	transcript	24885	0.0276673	0.594966
N4BP1	transcript	14269	0.0276876	0.594966
SYNGR2	transcript	17012	0.0276921	0.594966
ZNF592	transcript	13170	0.0277232	0.594966
ENO1	transcript	246	0.0277339	0.594966
SEC14L1	transcript	16985	0.0277374	0.594966
TRIM26	transcript	31325	0.0277535	0.594966
WDR20	transcript	11926	0.0277692	0.594966
NT5C2	transcript	5358	0.0278181	0.594966
ZNF331	transcript	19993	0.0278192	0.594966
YIPF5	transcript	30373	0.0278241	0.594966
TLE1	transcript	36907	0.027861	0.594966
SLC29A3	transcript	4802	0.0279102	0.594966
SRRM2	transcript	13586	0.0279425	0.594966
CS	transcript	9113	0.0279838	0.594966
C20orf134	transcript	23337	0.028027	0.594966
STK3	transcript	35889	0.0280387	0.594966
LOC147646	transcript	19872	0.0280513	0.594966
COQ4	transcript	37530	0.0280542	0.594966
DEPDC5	transcript	24973	0.0280678	0.594966
SMARCD3	transcript	34823	0.028104	0.594966
PAQR8	transcript	31993	0.0281056	0.594966
C12orf71	transcript	8562	0.0281516	0.594966
SETMAR	transcript	25482	0.028154	0.594966
ITGB8	transcript	33151	0.0281564	0.594966
PTGS2	transcript	3235	0.028162	0.594966
DDX19A	transcript	14634	0.0281776	0.594966
LRRC61	transcript	34758	0.0282574	0.594966
WBP5	transcript	38981	0.0282658	0.594966
C19orf29	transcript	17994	0.0282892	0.594966
SCYL3	transcript	3010	0.028308	0.594966
C9orf95	transcript	36879	0.0283269	0.594966
DNAJB12	transcript	4835	0.0283462	0.594966
SMPDL3A	transcript	32443	0.028372	0.594966
RAB34	transcript	15679	0.0284185	0.594966
PDCL3	transcript	21456	0.028426	0.594966
MIR197	transcript	1895	0.028433	0.594966
PDCD10	transcript	27286	0.0284407	0.594966
NT5E	transcript	32167	0.0284421	0.594966
THOC5	transcript	24880	0.0284913	0.594966
EIF3K	transcript	19116	0.0285142	0.594966
CTU1	transcript	19854	0.0285159	0.594966
RPL3	transcript	25167	0.0285231	0.594966
LOC100130285	transcript	13429	0.0285253	0.594966
SIDT2	transcript	7730	0.0285428	0.594966
TRIM65	transcript	16912	0.0285439	0.594966
ATOX1	transcript	30496	0.0285627	0.594966
ACIN1	transcript	10881	0.0285628	0.594966
FILIP1L	transcript	26557	0.0285856	0.594966
CCM2	transcript	33477	0.0286069	0.594966
MAGEB17	transcript	38115	0.0286212	0.594966
JUND	transcript	18674	0.0286244	0.594966
TBC1D9B	transcript	30807	0.02865	0.594966
PLEKHM2	transcript	404	0.0286759	0.594966
C19orf28	transcript	17988	0.0286982	0.594966
EFNB1	transcript	38678	0.0287	0.594966
MRPS18B	transcript	31343	0.0287393	0.595291
SKIV2L	transcript	31500	0.0287961	0.595291
FLT1	transcript	10183	0.0288009	0.595291
MCPH1	transcript	34929	0.0288051	0.595291
SH2B1	transcript	14028	0.0289256	0.596272
POLA1	transcript	38218	0.0289343	0.596272
CPT1B	transcript	25434	0.0289362	0.596272
DDOST	transcript	532	0.0289423	0.596272
PPP1CA	transcript	7156	0.0289856	0.596272
LPCAT4	transcript	12299	0.0290226	0.596272
CDC25B	transcript	23026	0.0290908	0.596272
SERPINB9	transcript	30885	0.0291613	0.596272
ZNF268	transcript	10070	0.0291635	0.596272
EXOC4	transcript	34530	0.0292143	0.596272
TOP3A	transcript	15558	0.0292163	0.596272
H2AFY2	transcript	4777	0.0292165	0.596272
YBX1	transcript	1105	0.0292198	0.596272
TMEM184B	transcript	25128	0.0292247	0.596272
SUOX	transcript	9082	0.0292824	0.596272
EDC4	transcript	14560	0.0292932	0.596272
MRPS16	transcript	4856	0.0293672	0.596272
ZNF574	transcript	19288	0.0294288	0.596272
LOC100506548	transcript	29374	0.0294368	0.596272
VEGFA	transcript	31884	0.0295039	0.596272
MSMO1	transcript	28970	0.0295125	0.596272
FNIP1	transcript	30006	0.0295357	0.596272
GMPPA	transcript	22587	0.0295791	0.596272
ZNF100	transcript	18781	0.0295822	0.596272
NCOA7	transcript	32462	0.0296075	0.596272
H1FX	transcript	26897	0.029609	0.596272
SPEF2	transcript	29321	0.0296096	0.596272
UNK	transcript	16908	0.0296248	0.596272
ZNF202	transcript	7895	0.0296309	0.596272
GPANK1	transcript	31445	0.0296335	0.596272
RNF19A	transcript	35907	0.0296538	0.596272
MFSD5	transcript	8942	0.0296744	0.596272
IL12B	transcript	30565	0.029685	0.596272
P4HB	transcript	17124	0.0297048	0.596272
PCDHA4	transcript	30226	0.0297218	0.596272
GHDC	transcript	16122	0.0297387	0.596272
IL6R	transcript	2481	0.0297407	0.596272
TRIM13	transcript	10406	0.0297897	0.596272
ATP6V0C	transcript	13572	0.029791	0.596272
ASB13	transcript	4116	0.0298083	0.596272
PHB2	transcript	8255	0.0298105	0.596272
CA12	transcript	12723	0.0298365	0.596272
ITGB3BP	transcript	1455	0.0298405	0.596272
ATXN10	transcript	25344	0.0298579	0.596272
LHFPL2	transcript	29698	0.0298633	0.596272
SLC6A8	transcript	39612	0.029902	0.596272
RAB3IL1	transcript	6801	0.0299054	0.596272
PACSIN3	transcript	6491	0.0300134	0.597977
FIG4	transcript	32333	0.0300932	0.598137
TMOD3	transcript	12605	0.0301011	0.598137
TIMM44	transcript	18209	0.0301082	0.598137
MIR641	transcript	19200	0.0301113	0.598137
PTPN6	transcript	8250	0.0301962	0.598145
ANKRD44	transcript	22267	0.0302103	0.598145
MYO10	transcript	29245	0.0302374	0.598145
MRPL40	transcript	24604	0.0302384	0.598145
PIP4K2C	transcript	9191	0.0302974	0.598145
RABGGTA	transcript	10966	0.0302976	0.598145
QRFP	transcript	37623	0.0303196	0.598145
LRRFIP1	transcript	22790	0.0303334	0.598145
CCT3	transcript	2655	0.0303356	0.598145
MCFD2	transcript	20872	0.0303595	0.598145
EIF2C4	transcript	953	0.0303911	0.598145
VNN2	transcript	32539	0.0304349	0.598145
PHF11	transcript	10393	0.0304366	0.598145
DFFA	transcript	287	0.0304794	0.598145
GNB2	transcript	34130	0.0304855	0.598145
TP53	transcript	15329	0.0305285	0.598145
SLC15A3	transcript	6760	0.0305464	0.598145
LOC100652939	transcript	10	0.0305897	0.598145
ZDHHC7	transcript	14813	0.0305945	0.598145
LOC100652851	transcript	15473	0.030598	0.598145
CLDN20	transcript	32774	0.0305993	0.598145
HPD	transcript	9901	0.0306061	0.598145
LOC100506193	transcript	13855	0.0306491	0.598181
TTC9C	transcript	6841	0.0306752	0.598181
ARHGDIA	transcript	17127	0.0306791	0.598181
EZR	transcript	32798	0.0306978	0.598181
CIITA	transcript	13758	0.0307415	0.598566
C16orf46	transcript	14764	0.0307626	0.598566
PTER	transcript	4243	0.0308459	0.599139
YIF1B	transcript	19094	0.0308576	0.599139
UBXN2B	transcript	35534	0.0308744	0.599139
HIST1H1C	transcript	31122	0.0308821	0.599139
DTWD1	transcript	12568	0.0310284	0.601435
CPT1B	transcript	25435	0.0310456	0.601435
CEMP1	transcript	13575	0.0311866	0.603256
MUTED	transcript	30956	0.0311877	0.603256
C7orf58	transcript	34366	0.0312076	0.603256
SSBP4	transcript	18683	0.0312589	0.60371
LOC100652744	transcript	10374	0.0312765	0.60371
VEGFA	transcript	31891	0.0313499	0.60469
TRIM36	transcript	29910	0.0313817	0.604796
AFF1	transcript	28439	0.0314466	0.604796
ZBTB4	transcript	15292	0.0314881	0.604796
APAF1	transcript	9526	0.0315021	0.604796
FAM168B	transcript	21796	0.0315207	0.604796
NACC2	transcript	37750	0.0315228	0.604796
DENND5A	transcript	6080	0.0315694	0.604796
NDRG2	transcript	10804	0.0315757	0.604796
RBM39	transcript	23412	0.0315833	0.604796
HDGFRP2	transcript	18040	0.0315918	0.604796
A2LD1	transcript	10610	0.0316053	0.604796
NPBWR1	transcript	35487	0.0316357	0.604942
APOC1	transcript	19425	0.0316673	0.60511
ATG9A	transcript	22566	0.0318236	0.607654
TNFRSF18	transcript	42	0.031846	0.607654
DNMT1	transcript	18293	0.031878	0.607675
HSPA2	transcript	11315	0.0319158	0.607675
RNFT1	transcript	16624	0.0319455	0.607675
ANAPC16	transcript	4830	0.0319828	0.607675
PROSER1	transcript	10280	0.031991	0.607675
SFXN5	transcript	21130	0.0320353	0.607675
ALDH18A1	transcript	5142	0.0320453	0.607675
TCOF1	transcript	30451	0.032051	0.607675
CCDC138	transcript	21534	0.032065	0.607675
ARL6IP6	transcript	21913	0.0320754	0.607675
ECHDC1	transcript	32480	0.0321484	0.607989
UBASH3B	transcript	7877	0.0321565	0.607989
TOP1MT	transcript	36214	0.0322044	0.607989
TGM3	transcript	22965	0.0322399	0.607989
MED18	transcript	775	0.0322958	0.607989
LOC100507570	transcript	13702	0.0323339	0.607989
C1orf38	transcript	757	0.0323543	0.607989
ELAC1	transcript	17636	0.0324103	0.607989
KDM2A	transcript	7145	0.0324121	0.607989
LOC100506294	transcript	12626	0.0324161	0.607989
HVCN1	transcript	9716	0.0324523	0.607989
SURF2	transcript	37683	0.0325437	0.607989
HADHA	transcript	20598	0.0325624	0.607989
LINC00476	transcript	37076	0.0325646	0.607989
MLYCD	transcript	14789	0.0325769	0.607989
FAM100A	transcript	13697	0.0325861	0.607989
APLP2	transcript	8012	0.0326055	0.607989
IFNB1	transcript	36484	0.0326056	0.607989
ELFN1	transcript	32972	0.0326065	0.607989
MADD	transcript	6498	0.0326393	0.607989
VSTM1	transcript	20061	0.032681	0.607989
FAM195A	transcript	13430	0.0327022	0.607989
WWP1	transcript	35765	0.0327164	0.607989
CHEK2	transcript	24848	0.0327262	0.607989
EPHB2	transcript	579	0.0327275	0.607989
MBNL2	transcript	10577	0.0327602	0.607989
CCDC107	transcript	36663	0.0327759	0.607989
FAM78A	transcript	37634	0.0328177	0.607989
SCO2	transcript	25423	0.03282	0.607989
IFIT1B	transcript	5064	0.0328267	0.607989
STK11	transcript	17876	0.0328297	0.607989
FXR2	transcript	15317	0.0328336	0.607989
IL36B	transcript	21623	0.0328458	0.607989
STK10	transcript	30649	0.0329007	0.608506
GK	transcript	38241	0.0329194	0.608506
TMEM175	transcript	27706	0.0329655	0.6088
ATP2A3	transcript	15107	0.032984	0.6088
NUFIP1	transcript	10341	0.0330039	0.6088
OSGEP	transcript	10764	0.033131	0.608873
CHCHD10	transcript	24749	0.0331999	0.608873
SLC25A5	transcript	39172	0.0332022	0.608873
HSD17B10	transcript	38577	0.0332105	0.608873
TWF1	transcript	8674	0.0332129	0.608873
SLC39A11	transcript	16805	0.0332719	0.608873
LOC100508120	transcript	30877	0.0332963	0.608873
MIR4746	transcript	18038	0.0333291	0.608873
TMEM134	transcript	7169	0.0333324	0.608873
ZNF212	transcript	34741	0.0333387	0.608873
DDX52	transcript	15909	0.0333438	0.608873
LHPP	transcript	5601	0.0333441	0.608873
SCO2	transcript	25426	0.0334214	0.608873
SNAPC4	transcript	37766	0.0334397	0.608873
MFSD11	transcript	16980	0.0334491	0.608873
CCND3	transcript	31810	0.0335087	0.608873
NDUFV1	transcript	7177	0.0335977	0.608873
FAM124A	transcript	10418	0.0335991	0.608873
PLBD1	transcript	8445	0.0335996	0.608873
PROSER1	transcript	10281	0.0336136	0.608873
TUBGCP2	transcript	5684	0.033636	0.608873
WHSC1L1	transcript	35358	0.0336601	0.608873
ANKHD1	transcript	30190	0.0336696	0.608873
CDH23	transcript	4807	0.0336832	0.608873
FAM7A3	transcript	12236	0.0336929	0.608873
TRAP1	transcript	13671	0.033701	0.608873
ZSCAN16	transcript	31233	0.0337021	0.608873
FBXW9	transcript	18442	0.0337205	0.608873
MS4A6E	transcript	6733	0.0337486	0.608873
CPAMD8	transcript	18612	0.0337655	0.608873
TMEM86A	transcript	6218	0.0338108	0.608873
SGTA	transcript	17954	0.0338217	0.608873
VRK2	transcript	20961	0.033824	0.608873
GREM2	transcript	3931	0.0338791	0.608873
FARP1	transcript	10582	0.0338917	0.608873
ERLIN2	transcript	35335	0.0338963	0.608873
KREMEN1	transcript	24856	0.0338969	0.608873
GOLGA7	transcript	35404	0.0339515	0.608873
SNX10	transcript	33214	0.0339536	0.608873
SERPINA9	transcript	11735	0.0339897	0.608873
AURKA	transcript	23774	0.0340025	0.608873
RNF168	transcript	27637	0.034009	0.608873
FEM1A	transcript	18052	0.0340337	0.608873
NKX3-1	transcript	35208	0.0340731	0.608873
RREB1	transcript	30938	0.034112	0.608873
DYRK2	transcript	9273	0.0341866	0.608873
C19orf60	transcript	18694	0.0342134	0.608873
SMPD4	transcript	21769	0.0342136	0.608873
TNIP3	transcript	28710	0.034221	0.608873
CSF3	transcript	15988	0.0342222	0.608873
KLHL2	transcript	28966	0.0342309	0.608873
RACGAP1	transcript	8821	0.0342828	0.608873
CD44	transcript	6374	0.0343162	0.608873
CHAF1A	transcript	18035	0.0343297	0.608873
RFC1	transcript	28048	0.0343309	0.608873
EPHB6	transcript	34656	0.034348	0.608873
LOC100506098	transcript	33147	0.0343491	0.608873
MINK1	transcript	15144	0.0343558	0.608873
TYW1B	transcript	33680	0.0343747	0.608873
CSF3	transcript	15987	0.0344082	0.608873
HNRPLL	transcript	20785	0.0344278	0.608873
LSM11	transcript	30553	0.0344431	0.608873
HECTD3	transcript	1193	0.034449	0.608873
CNPPD1	transcript	22562	0.0345057	0.609228
DDX54	transcript	9766	0.034564	0.609228
IL10	transcript	3488	0.0345663	0.609228
ZNF835	transcript	20246	0.0345957	0.609228
METTL11A	transcript	37593	0.0345987	0.609228
KLF11	transcript	20461	0.0346187	0.609228
ITSN2	transcript	20567	0.0346414	0.609228
HUS1	transcript	33500	0.0346677	0.609228
PLP2	transcript	38461	0.0346751	0.609228
SF1	transcript	6960	0.0347288	0.609708
PIH1D2	transcript	7668	0.0347482	0.609708
MLST8	transcript	13552	0.0348244	0.610605
GGA1	transcript	25088	0.0348452	0.610605
CCDC82	transcript	7542	0.034869	0.61062
BPHL	transcript	30893	0.0349281	0.611221
PTPRCAP	transcript	7162	0.0350198	0.611221
PPARA	transcript	25359	0.0350334	0.611221
TUBD1	transcript	16619	0.0350387	0.611221
AFG3L2	transcript	17331	0.035047	0.611221
PPP1R3F	transcript	38469	0.0350507	0.611221
PRKAR2A	transcript	26095	0.0351176	0.611221
RNH1	transcript	5734	0.0351202	0.611221
MLX	transcript	16142	0.0351262	0.611221
CREBBP	transcript	13672	0.0351472	0.611221
ZFYVE1	transcript	11433	0.0351599	0.611221
SH3BP5L	transcript	4051	0.0352017	0.611221
ZFP82	transcript	19004	0.0352378	0.611221
UBE2I	transcript	13472	0.0352396	0.611221
C17orf59	transcript	15373	0.0352948	0.611221
GTF2IRD1	transcript	33752	0.0353303	0.611221
LOC541472	transcript	33169	0.0354515	0.611221
LEP	transcript	34423	0.0354569	0.611221
SF3A1	transcript	24909	0.0354709	0.611221
TJP2	transcript	36831	0.0356725	0.611221
ZNF322	transcript	31187	0.0356889	0.611221
SIL1	transcript	30151	0.0357007	0.611221
RBM39	transcript	23415	0.035735	0.611221
TTF1	transcript	37652	0.0357368	0.611221
ANTXR2	transcript	28368	0.035753	0.611221
RTN2	transcript	19460	0.035788	0.611221
GNG11	transcript	33947	0.0357889	0.611221
C16orf58	transcript	14210	0.0358151	0.611221
IL17RA	transcript	24541	0.0358256	0.611221
WDR1	transcript	27905	0.0358446	0.611221
BGLAP	transcript	2644	0.0358698	0.611221
KLHL21	transcript	220	0.0359045	0.611221
EIF3A	transcript	5521	0.0359082	0.611221
SIKE1	transcript	2036	0.0359345	0.611221
SLC10A3	transcript	39682	0.0359399	0.611221
SLC39A11	transcript	16804	0.0359548	0.611221
TOMM40	transcript	19422	0.0359709	0.611221
SNORD3B-1	transcript	15580	0.0359768	0.611221
C14orf80	transcript	12033	0.0360273	0.611221
MRPL52	transcript	10849	0.0360338	0.611221
LOC100506115	transcript	23730	0.0360411	0.611221
SRSF11	transcript	1529	0.036074	0.611221
SLA	transcript	36126	0.0360998	0.611221
VAPA	transcript	17309	0.0361314	0.611221
POC1B-GALNT4	transcript	9427	0.0361612	0.611221
PPCDC	transcript	12978	0.0361955	0.611221
RASA4B	transcript	34192	0.0361975	0.611221
TWF2	transcript	26279	0.036244	0.611221
MBD1	transcript	17619	0.036256	0.611221
REXO4	transcript	37686	0.0362878	0.611221
TTC33	transcript	29371	0.0363096	0.611221
RPS6KA1	transcript	707	0.0363454	0.611221
DCAF4	transcript	11427	0.0363558	0.611221
CEACAM19	transcript	19412	0.0363565	0.611221
LRPPRC	transcript	20833	0.0363593	0.611221
SFSWAP	transcript	10017	0.0363712	0.611221
TMEM45B	transcript	8002	0.0364111	0.611221
PPBP	transcript	28290	0.0364532	0.611221
HGSNAT	transcript	35457	0.0364604	0.611221
SLC29A1	transcript	31909	0.0364752	0.611221
SLC25A24	transcript	1846	0.0364785	0.611221
KLHL28	transcript	11101	0.0365283	0.611221
TNFRSF18	transcript	43	0.036619	0.611221
VEGFA	transcript	31885	0.0366341	0.611221
HNRNPC	transcript	10824	0.0366467	0.611221
OGDH	transcript	33462	0.0366554	0.611221
PRCC	transcript	2682	0.0366683	0.611221
ATP9B	transcript	17792	0.0366692	0.611221
TIAL1	transcript	5531	0.0367264	0.611221
TMEM150A	transcript	21258	0.036749	0.611221
REPIN1	transcript	34763	0.0367728	0.611221
POGZ	transcript	2341	0.0367881	0.611221
SNX27	transcript	2351	0.0368004	0.611221
TMEM220	transcript	15423	0.0369043	0.611221
CCDC22	transcript	38465	0.0369586	0.611221
TERF1	transcript	35653	0.0369745	0.611221
ASPSCR1	transcript	17151	0.0370143	0.611221
GNS	transcript	9248	0.0370143	0.611221
NME2	transcript	16505	0.037065	0.611221
LOC253039	transcript	37330	0.037079	0.611221
SLC27A4	transcript	37531	0.0370884	0.611221
VEGFA	transcript	31893	0.0371275	0.611221
FFAR3	transcript	18925	0.0371625	0.611221
PRKCSH	transcript	18382	0.0371626	0.611221
PRKAA1	transcript	29372	0.0371876	0.611221
ABI3	transcript	16413	0.0371886	0.611221
CRIM1	transcript	20753	0.0372229	0.611221
GALNT3	transcript	21991	0.0372292	0.611221
CTBP2	transcript	5610	0.0372541	0.611221
SLC25A36	transcript	27052	0.0372668	0.611221
NCLN	transcript	17973	0.037269	0.611221
LOC100507092	transcript	14185	0.0372896	0.611221
EIF3D	transcript	25050	0.0373154	0.611221
CPD	transcript	15733	0.0373285	0.611221
ZMYM5	transcript	10086	0.0373419	0.611221
PTMA	transcript	22699	0.0374308	0.611221
USF1	transcript	2826	0.0374454	0.611221
LOC100288102	transcript	3689	0.037474	0.611221
NUBP1	transcript	13756	0.0374914	0.611221
LAS1L	transcript	38655	0.0374988	0.611221
LOC283481	transcript	10622	0.0375043	0.611221
EIF2D	transcript	3481	0.0375272	0.611221
IL6ST	transcript	29481	0.0375367	0.611221
CASP1	transcript	7595	0.0375531	0.611221
CDH23	transcript	4806	0.0375582	0.611221
SH2D3A	transcript	18133	0.0375866	0.611221
LOC100652795	transcript	9982	0.037598	0.611221
SNORD1C	transcript	16953	0.0376567	0.611221
SKIL	transcript	27325	0.0376973	0.611221
PRKCSH	transcript	18381	0.0377307	0.611221
CD4	transcript	8221	0.0377422	0.611221
C9orf142	transcript	37815	0.0377473	0.611221
GPBP1	transcript	29492	0.0377554	0.611221
ZMAT3	transcript	27371	0.0377574	0.611221
YIF1B	transcript	19090	0.037854	0.611221
ANKS3	transcript	13707	0.0378754	0.611221
MIR4673	transcript	37775	0.0378773	0.611221
LGALS2	transcript	25083	0.0378792	0.611221
USMG5	transcript	5365	0.0379025	0.611221
NPHP4	transcript	183	0.0379509	0.611221
MIR4524	transcript	16789	0.0379671	0.611221
C4orf34	transcript	28058	0.0379692	0.611221
SLAMF6	transcript	2804	0.0379765	0.611221
NVL	transcript	3695	0.0379835	0.611221
CTSD	transcript	5817	0.037999	0.611221
HYI	transcript	1139	0.0380137	0.611221
UBL7	transcript	12952	0.0380171	0.611221
TMEM138	transcript	6774	0.0380304	0.611221
ATP6V0D1	transcript	14534	0.0380321	0.611221
IP6K2	transcript	26090	0.0380588	0.611221
ABCF3	transcript	27438	0.0381257	0.611221
ZNF568	transcript	19041	0.0381673	0.611221
NUDT3	transcript	31646	0.0382005	0.611221
RPA1	transcript	15030	0.0382093	0.611221
MIB2	transcript	86	0.0383249	0.611221
LRRC8C	transcript	1689	0.0383509	0.611221
METTL19	transcript	27869	0.0383669	0.611221
DPYD	transcript	1776	0.0384494	0.611221
SNORA53	transcript	9519	0.0384556	0.611221
THUMPD3	transcript	25510	0.0384598	0.611221
MRPS35	transcript	8572	0.0384767	0.611221
PSMB11	transcript	10874	0.0385407	0.611221
PPP2R5A	transcript	3592	0.0385595	0.611221
SLC39A8	transcript	28550	0.0386075	0.611221
LOC100630918	transcript	21250	0.0386223	0.611221
WDTC1	transcript	724	0.038709	0.611221
HIST1H2BH	transcript	31152	0.0387165	0.611221
CCNB2	transcript	12677	0.038729	0.611221
MYNN	transcript	27307	0.0387809	0.611221
STAC	transcript	25821	0.0388253	0.611221
RRAD	transcript	14489	0.0388274	0.611221
CASC4	transcript	12500	0.0388444	0.611221
ECHS1	transcript	5691	0.0388721	0.611221
TBC1D13	transcript	37561	0.0389217	0.611221
YARS	transcript	894	0.038929	0.611221
ZBTB33	transcript	39203	0.0389549	0.611221
RPS14	transcript	30462	0.038966	0.611221
IL2RA	transcript	4130	0.0389737	0.611221
LOC100506458	transcript	34880	0.0389925	0.611221
RBM15B	transcript	26234	0.0390249	0.611221
DLST	transcript	11490	0.0390522	0.611221
ZNF438	transcript	4385	0.0390692	0.611221
PPP1R13L	transcript	19452	0.039084	0.611221
NOD1	transcript	33287	0.0390944	0.611221
HIST1H2AB	transcript	31119	0.0391018	0.611221
LOC100288846	transcript	11093	0.0391119	0.611221
FOXN3	transcript	11600	0.0391327	0.611221
LRRC47	transcript	172	0.0391438	0.611221
PF4V1	transcript	28287	0.0391532	0.611221
SLC20A1	transcript	21610	0.0391739	0.611221
ZFP91	transcript	6682	0.039206	0.611221
TSSK2	transcript	24596	0.0392551	0.611221
C5orf55	transcript	29143	0.0392568	0.611221
LPP-AS2	transcript	27537	0.0392572	0.611221
TAMM41	transcript	25614	0.0392653	0.611221
STRADA	transcript	16680	0.0392875	0.611221
DAPK1	transcript	36953	0.0393068	0.611221
ARPC2	transcript	22515	0.0393193	0.611221
LPPR2	transcript	18374	0.0393526	0.611221
IL23A	transcript	9119	0.0393588	0.611221
ITPKC	transcript	19220	0.0393715	0.611221
TSN	transcript	21714	0.039379	0.611221
BRPF3	transcript	31698	0.039386	0.611221
MAEA	transcript	27728	0.0393882	0.611221
USP20	transcript	37604	0.0394083	0.611221
PSTPIP1	transcript	13017	0.0394101	0.611221
CREM	transcript	4449	0.0394219	0.611221
DDX39B	transcript	31402	0.0394377	0.611221
CXCR4	transcript	21849	0.0395819	0.611221
PDXK	transcript	24414	0.0396495	0.611221
LOC100652945	transcript	28689	0.039652	0.611221
FAM20C	transcript	32921	0.0396618	0.611221
EIF3L	transcript	25106	0.0396627	0.611221
TIRAP	transcript	7974	0.0396641	0.611221
PEPD	transcript	18852	0.0396855	0.611221
DKFZp667F0711	transcript	4138	0.0397718	0.611221
OSM	transcript	24904	0.0398077	0.611221
MAP2K5	transcript	12813	0.0398712	0.611221
DOLPP1	transcript	37578	0.0398784	0.611221
CDC34	transcript	17833	0.0399258	0.611221
RNU2-2	transcript	6851	0.0399913	0.611221
WSB2	transcript	9815	0.0400163	0.611221
HIST1H2AJ	transcript	31214	0.0400211	0.611221
BTD	transcript	25686	0.0400326	0.611221
SFT2D3	transcript	21746	0.0400431	0.611221
EIF2AK3	transcript	21326	0.0400606	0.611221
BCAS3	transcript	16638	0.0400623	0.611221
WDR19	transcript	28046	0.0400691	0.611221
BTBD1	transcript	13142	0.0401133	0.611221
KEAP1	transcript	18316	0.0401161	0.611221
AMIGO2	transcript	8702	0.0401347	0.611221
DMTF1	transcript	33863	0.0401538	0.611221
RNF167	transcript	15151	0.0401664	0.611221
MXI1	transcript	5413	0.0401827	0.611221
MAP3K5	transcript	32602	0.0401987	0.611221
VPS39	transcript	12430	0.0402332	0.611221
B7H6	transcript	6171	0.0402339	0.611221
FGFR1OP2	transcript	8557	0.0402344	0.611221
MAPK7	transcript	15594	0.0402402	0.611221
SEMA4A	transcript	2633	0.040248	0.611221
CHMP7	transcript	35201	0.0402553	0.611221
HLA-DRA	transcript	31545	0.0402598	0.611221
BCL2L13	transcript	24556	0.0402732	0.611221
LOC100652956	transcript	11484	0.0402904	0.611221
EIF4G1	transcript	27457	0.0403087	0.611221
MCOLN3	transcript	1633	0.0403148	0.611221
UNC45A	transcript	13262	0.0403159	0.611221
COG2	transcript	3815	0.0403211	0.611221
PRPF19	transcript	6756	0.0403687	0.611221
PPP6R3	transcript	7202	0.0403738	0.611221
RGAG4	transcript	38746	0.040401	0.611221
CALM3	transcript	19517	0.04041	0.611221
FAIM	transcript	27024	0.040431	0.611221
SLC35C2	transcript	23656	0.0404336	0.611221
NRP2	transcript	22392	0.0404478	0.611221
NKAPP1	transcript	39202	0.0404502	0.611221
ANXA11	transcript	4971	0.0404615	0.611221
SNORA46	transcript	14431	0.0404725	0.611221
LRCH4	transcript	34117	0.0404782	0.611221
APH1A	transcript	2259	0.0404845	0.611221
MINK1	transcript	15143	0.0404884	0.611221
MED9	transcript	15529	0.0405177	0.611221
C10orf125	transcript	5690	0.0405189	0.611221
HDAC5	transcript	16221	0.0405793	0.611221
WDR7	transcript	17661	0.040584	0.611221
MCTP1	transcript	29805	0.0405855	0.611221
ZNF430	transcript	18768	0.0406334	0.611221
ZNF420	transcript	19044	0.0407546	0.611221
C2CD4B	transcript	12702	0.040759	0.611221
RPP14	transcript	26381	0.0407694	0.611221
SASH1	transcript	32697	0.0407707	0.611221
GEN1	transcript	20517	0.0407719	0.611221
FGD3	transcript	37031	0.0407739	0.611221
ABHD12	transcript	23236	0.040832	0.611221
MUCL1	transcript	9027	0.0408424	0.611221
AIFM1	transcript	39270	0.0408466	0.611221
TTC15	transcript	20417	0.040871	0.611221
ZNF217	transcript	23759	0.0408721	0.611221
FNDC3B	transcript	27346	0.040897	0.611221
LRFN4	transcript	7138	0.0409185	0.611221
2009-09-01	transcript	16993	0.0409405	0.611221
LYZ	transcript	9295	0.0409412	0.611221
RTCD1	transcript	1804	0.0410142	0.611221
SLC31A1	transcript	37269	0.041034	0.611221
RGS14	transcript	30731	0.0410676	0.611221
GATSL2	transcript	33771	0.0410708	0.611221
UBE2Q2P1	transcript	13158	0.0410716	0.611221
CCL13	transcript	15799	0.0410719	0.611221
CASP5	transcript	7593	0.0411501	0.611221
FLJ44313	transcript	17776	0.0411683	0.611221
GAS7	transcript	15412	0.0411809	0.611221
TMEM132A	transcript	6759	0.0411884	0.611221
WDR33	transcript	21747	0.0412055	0.611221
RREB1	transcript	30937	0.0412082	0.611221
MIPEPP3	transcript	10112	0.0412321	0.611221
LOC100652839	transcript	33036	0.0412734	0.611221
S1PR4	transcript	17972	0.0412735	0.611221
UBE2G2	transcript	24458	0.0412869	0.611221
BCL6	transcript	27534	0.0413435	0.611719
SMCR7L	transcript	25181	0.0414032	0.612169
GTF2I	transcript	33755	0.0414394	0.612169
HERPUD1	transcript	14367	0.041443	0.612169
NTHL1	transcript	13535	0.0414928	0.612447
LCMT2	transcript	12462	0.0415078	0.612447
LOC100507600	transcript	21844	0.0415513	0.612749
C9orf16	transcript	37517	0.0415782	0.612807
MAFA	transcript	36217	0.0416249	0.61294
WARS2	transcript	2080	0.0416333	0.61294
TAF13	transcript	1866	0.0416824	0.613324
BCL2L15	transcript	2013	0.0417527	0.613731
SGSM3	transcript	25196	0.0417562	0.613731
ATP6V1C1	transcript	35946	0.0417906	0.613873
BSCL2	transcript	6836	0.0418321	0.613873
NOTCH1	transcript	37774	0.041862	0.613873
GLS	transcript	22240	0.0419697	0.613873
ANAPC7	transcript	9700	0.0419936	0.613873
MCL1	transcript	2275	0.0419977	0.613873
FFAR2	transcript	18927	0.0420721	0.613873
DHX35	transcript	23504	0.0420741	0.613873
SRSF1	transcript	16552	0.0420916	0.613873
DEPDC5	transcript	24972	0.0421027	0.613873
GALC	transcript	11580	0.0421479	0.613873
ATXN3	transcript	11662	0.0421624	0.613873
TMEM101	transcript	16216	0.0421691	0.613873
POLE3	transcript	37280	0.0422507	0.613873
PTRH1	transcript	37477	0.0422541	0.613873
IMPA1	transcript	35725	0.0422546	0.613873
LUC7L	transcript	13393	0.0422735	0.613873
SNAP29	transcript	24671	0.0422817	0.613873
VDAC3	transcript	35434	0.0422829	0.613873
GRHPR	transcript	36717	0.0424574	0.613873
VDAC2	transcript	4915	0.0424883	0.613873
HCFC1	transcript	39641	0.042494	0.613873
LOC100505771	transcript	23954	0.0425261	0.613873
ABCA7	transcript	17868	0.042553	0.613873
PCTP	transcript	16529	0.0425727	0.613873
SNRK	transcript	25940	0.0425851	0.613873
PEX10	transcript	123	0.0425857	0.613873
HNRNPC	transcript	10822	0.0426073	0.613873
GLIPR1L2	transcript	9353	0.0426139	0.613873
SLFN13	transcript	15830	0.0426181	0.613873
DHX37	transcript	9985	0.0426324	0.613873
ZNF16	transcript	36333	0.0426363	0.613873
FAM76B	transcript	7533	0.0426552	0.613873
EPS8L1	transcript	20155	0.0426563	0.613873
TPPP3	transcript	14530	0.0427189	0.613873
C10orf31	transcript	4169	0.0427547	0.613873
RPL23AP7	transcript	21651	0.0427706	0.613873
CPPED1	transcript	13788	0.0427753	0.613873
RPS23	transcript	29741	0.0427779	0.613873
CEP68	transcript	21026	0.0427886	0.613873
MTRNR2L3	transcript	23795	0.0428091	0.613873
PTK2B	transcript	35241	0.0428106	0.613873
BLOC1S3	transcript	19444	0.042872	0.613873
TMEM132A	transcript	6758	0.0428776	0.613873
UBE2I	transcript	13473	0.0429165	0.613873
AKAP9	transcript	33910	0.042935	0.613873
CLDN1	transcript	27555	0.042942	0.613873
ANKRD37	transcript	29089	0.0429829	0.613873
NBPF15	transcript	2215	0.043002	0.613873
TMEM184C	transcript	28853	0.0430185	0.613873
SRGN	transcript	4757	0.0430265	0.613873
KDM2B	transcript	9894	0.0430286	0.613873
FIP1L1	transcript	28149	0.0430438	0.613873
ASCC2	transcript	24898	0.0430915	0.613873
C1orf9	transcript	3056	0.0430993	0.613873
C14orf167	transcript	10918	0.0431156	0.613873
LOC80054	transcript	18850	0.0431448	0.613873
ACADS	transcript	9864	0.0431672	0.613873
RFXANK	transcript	18728	0.0432074	0.613873
ZNF385A	transcript	9016	0.0432214	0.613873
SLC25A46	transcript	29870	0.0432229	0.613873
ASB8	transcript	8733	0.0432508	0.613873
TCP1	transcript	32815	0.0432594	0.613873
MCM6	transcript	21845	0.0432684	0.613873
AGAP3	transcript	34810	0.0432846	0.613873
SLC48A1	transcript	8716	0.043288	0.613873
MRAS	transcript	27018	0.0433155	0.613937
GBGT1	transcript	37671	0.0433952	0.614738
PUS1	transcript	10020	0.0434526	0.614954
PUF60	transcript	36247	0.0434566	0.614954
C7orf68	transcript	34436	0.0435162	0.614958
BCL7C	transcript	14160	0.0435589	0.614958
PLEK2	transcript	11353	0.0435677	0.614958
C17orf76-AS1	transcript	15504	0.0435821	0.614958
WBP2	transcript	16910	0.0435948	0.614958
LOC100652992	transcript	13920	0.0435955	0.614958
MRPL53	transcript	21188	0.0436456	0.615306
FHL3	transcript	1000	0.0436934	0.615306
LOC642778	transcript	13806	0.0437385	0.615306
MT1B	transcript	14352	0.0437532	0.615306
ARMCX5	transcript	38948	0.0437697	0.615306
C1orf183	transcript	1973	0.0437807	0.615306
CKAP5	transcript	6478	0.043782	0.615306
CLEC12B	transcript	8346	0.0438799	0.61591
PWP1	transcript	9632	0.0438818	0.61591
CES4A	transcript	14500	0.0439056	0.61591
LINC00085	transcript	19899	0.0439514	0.61591
PEX11B	transcript	2156	0.0440121	0.61591
CRTAP	transcript	25802	0.0440382	0.61591
SAMSN1	transcript	24028	0.0440567	0.61591
PNMA1	transcript	11453	0.0440591	0.61591
TRAF3IP2	transcript	32359	0.0440613	0.61591
ST7L	transcript	1987	0.0440922	0.61591
NOL6	transcript	36578	0.0441208	0.61591
VPS11	transcript	7820	0.0441641	0.61591
C6orf62	transcript	31096	0.0441704	0.61591
LOC100652901	transcript	24807	0.0441783	0.61591
AARS	transcript	14629	0.0441832	0.61591
LOC100130705	transcript	34456	0.0441952	0.61591
C20orf103	transcript	23095	0.0442274	0.616037
C21orf119	transcript	24168	0.0443528	0.616853
NMT1	transcript	16267	0.0443548	0.616853
CD46	transcript	3522	0.0443795	0.616853
DCAF7	transcript	16672	0.0444127	0.616853
CA13	transcript	35751	0.0444287	0.616853
TIPARP-AS1	transcript	27203	0.0444448	0.616853
NPTN	transcript	12905	0.0444483	0.616853
STOML1	transcript	12916	0.0444915	0.617035
LOC729176	transcript	32691	0.0445078	0.617035
GFPT2	transcript	30817	0.0445541	0.617035
TAF9	transcript	29573	0.0445636	0.617035
MIR4298	transcript	5823	0.044583	0.617035
PPIE	transcript	1033	0.0446124	0.617035
TNFRSF10C	transcript	35197	0.0446236	0.617035
TIMM17B	transcript	38427	0.0446739	0.617199
SNORA76	transcript	16724	0.0446957	0.617199
SCPEP1	transcript	16540	0.0447281	0.617199
ELAC2	transcript	15442	0.0447283	0.617199
SORD	transcript	12514	0.0447516	0.617202
ARMC8	transcript	27015	0.0448237	0.617518
MRAS	transcript	27019	0.0448297	0.617518
HOMEZ	transcript	10888	0.0448565	0.617518
MAD2L2	transcript	310	0.0448674	0.617518
DCTN1	transcript	21172	0.044898	0.61762
RTN4IP1	transcript	32285	0.0449298	0.617739
SNORD103A	transcript	828	0.0449912	0.617834
C1orf93	transcript	137	0.0450238	0.617834
PABPC4	transcript	1026	0.0450585	0.617834
ADARB1	transcript	24479	0.0450605	0.617834
CCL2	transcript	15795	0.0450739	0.617834
THAP1	transcript	35444	0.045096	0.617834
LRIF1	transcript	1950	0.0450992	0.617834
TEX22	transcript	12022	0.0451259	0.617881
ALDH1A1	transcript	36870	0.0452008	0.618168
LOC100128993	transcript	35118	0.045217	0.618168
GLT8D1	transcript	26313	0.0452284	0.618168
CPT2	transcript	1355	0.0452522	0.618168
SOCS3	transcript	17023	0.045263	0.618168
KBTBD8	transcript	26435	0.045343	0.618508
C6orf223	transcript	31903	0.0453527	0.618508
CLDND1	transcript	26542	0.0453796	0.618508
TRIM6	transcript	5963	0.045394	0.618508
SNORD74	transcript	3081	0.0454385	0.618508
RMND5A	transcript	21293	0.0454407	0.618508
DHRS4L2	transcript	10923	0.0454505	0.618508
RAB3IP	transcript	9306	0.0454924	0.618762
CRK	transcript	14997	0.0455458	0.618762
ZNF837	transcript	20341	0.0455863	0.618762
METTL7A	transcript	8845	0.045587	0.618762
DNAJC7	transcript	16104	0.045594	0.618762
FCER2	transcript	18176	0.0456382	0.618762
MUTYH	transcript	1199	0.0456513	0.618762
C1QTNF1	transcript	17037	0.0456552	0.618762
SLC44A2	transcript	18326	0.0457151	0.619051
MST4	transcript	39292	0.045723	0.619051
SPPL3	transcript	9865	0.0457867	0.6194
SIVA1	transcript	11994	0.045809	0.6194
TELO2	transcript	13490	0.0458268	0.6194
DTX2	transcript	33803	0.0458689	0.6194
LGALS4	transcript	19121	0.0458919	0.6194
MIR4514	transcript	13093	0.0458994	0.6194
CYBA	transcript	14876	0.0459116	0.6194
NKIRAS2	transcript	16110	0.0459378	0.619439
PLA2G15	transcript	14580	0.0460022	0.619805
ARPC1A	transcript	34019	0.0460115	0.619805
FAM173A	transcript	13442	0.0460496	0.619832
INPP5D	transcript	22733	0.0460943	0.619832
ATP5D	transcript	17878	0.0460998	0.619832
ENDOD1	transcript	7530	0.0461083	0.619832
UEVLD	transcript	6214	0.0461653	0.619832
CHERP	transcript	18604	0.0461689	0.619832
PLEKHN1	transcript	26	0.0461765	0.619832
FASTK	transcript	34805	0.046247	0.620116
AHNAK	transcript	6817	0.0462687	0.620116
SGK1	transcript	32559	0.0462808	0.620116
COG7	transcript	13948	0.0462908	0.620116
ABCC3	transcript	16489	0.046328	0.620168
ZNRF2	transcript	33282	0.0463587	0.620168
C1QTNF9B-AS1	transcript	10130	0.0463817	0.620168
FAM69A	transcript	1733	0.046388	0.620168
INHBA	transcript	33406	0.0464134	0.620197
MIR33B	transcript	15539	0.0465181	0.621223
IKBKG	transcript	39691	0.046548	0.621223
IMMT	transcript	21274	0.0465602	0.621223
TSPAN4	transcript	5783	0.0466392	0.621388
LOC154092	transcript	32561	0.0466411	0.621388
LOC388780	transcript	22964	0.0466459	0.621388
NF2	transcript	24886	0.046666	0.621388
[truncated: 37,933 more rows]
