# Supplementary material for: RNA-Seq of Huntington’s disease patient myeloid cells reveals innate transcriptional dysregulation associated with proinflammatory pathway activation
Source: Hum Mol Genet. 2016 May 11;25(14):2893–904. doi: 10.1093/hmg/ddw142 (PMC5181590; doi:10.1093/hmg/ddw142)
Supplement: Supplementary Data [file supp_ddw142_suppl_data.zip › Dataset S9.xlsx]

## Sheet: Transcript (LPS stimulus)
Gene ID	Feature	ID	p-value	FDR
OGG1	transcript	25522	9.34655e-05	0.853641
JAG1	transcript	23106	0.000233203	0.853641
C5orf32	transcript	30185	0.000259035	0.853641
LRCH1	transcript	10366	0.000301893	0.853641
P2RY6	transcript	7304	0.000350812	0.853641
SPARC	transcript	30494	0.000364952	0.853641
RAPGEF1	transcript	37646	0.0003906	0.853641
UBTD2	transcript	30651	0.000397618	0.853641
WDR73	transcript	13166	0.000453029	0.853641
RPAP3	transcript	8708	0.000534826	0.853641
ZNF611	transcript	19950	0.000599656	0.853641
LOC100288822	transcript	15138	0.000612111	0.853641
LOC100652998	transcript	34577	0.000624582	0.853641
C1orf115	transcript	3660	0.000672244	0.853641
SNORA26	transcript	28141	0.000785807	0.853641
CDK4	transcript	9208	0.000874089	0.853641
LOC645638	transcript	16628	0.000912444	0.853641
NANS	transcript	37122	0.00105388	0.853641
RAB3GAP1	transcript	21837	0.0010671	0.853641
LOC100507495	transcript	22937	0.00107155	0.853641
PRKCD	transcript	26333	0.00121472	0.853641
HDAC9	transcript	33139	0.0012612	0.853641
INTS6	transcript	10423	0.00130966	0.853641
PDLIM5	transcript	28493	0.00133622	0.853641
DNAJC3	transcript	10570	0.00133991	0.853641
SNORA67	transcript	15311	0.00137321	0.853641
NUS1	transcript	32418	0.00138493	0.853641
PREPL	transcript	20845	0.00147208	0.853641
TRMT61A	transcript	11961	0.00148325	0.853641
NCS1	transcript	37611	0.00149103	0.853641
KLF8	transcript	38627	0.00150273	0.853641
MED7	transcript	30539	0.00156557	0.853641
ZDHHC4	transcript	33060	0.00156826	0.853641
ILF2	transcript	2448	0.00157587	0.853641
SLC37A4	transcript	7814	0.00159739	0.853641
PLAC8	transcript	28408	0.00177377	0.853641
NR1D2	transcript	25744	0.00182146	0.853641
LRRC59	transcript	16465	0.00194499	0.853641
LOC646513	transcript	24918	0.00198625	0.853641
MIR3174	transcript	13237	0.0020612	0.853641
MTFP1	transcript	24917	0.00214356	0.853641
FABP3	transcript	835	0.00215098	0.853641
FAM195B	transcript	17121	0.00220106	0.853641
MIR1254	transcript	4747	0.00223771	0.853641
ITGA6	transcript	22067	0.00224059	0.853641
LOC100506668	transcript	9851	0.00224292	0.853641
TMUB1	transcript	34807	0.00228787	0.853641
PANX2	transcript	25401	0.00245747	0.853641
RNU4-2	transcript	9840	0.00247534	0.853641
HIST1H4A	transcript	31116	0.00249803	0.853641
STRADA	transcript	16680	0.00250407	0.853641
VENTX	transcript	5677	0.0025114	0.853641
SNORD15B	transcript	7351	0.00251164	0.853641
ARHGAP10	transcript	28855	0.0026006	0.853641
SNN	transcript	13774	0.00262754	0.853641
GUSBP9	transcript	29625	0.002664	0.853641
KIF3C	transcript	20594	0.00280439	0.853641
LRRC25	transcript	18681	0.00281093	0.853641
SLCO3A1	transcript	13274	0.00285418	0.853641
CHMP2A	transcript	20356	0.00286037	0.853641
CXCL6	transcript	28286	0.00286719	0.853641
MORF4L2	transcript	39004	0.00287463	0.853641
ADAM1	transcript	9736	0.00293995	0.853641
KLHL6	transcript	27420	0.00309593	0.853641
PDLIM7	transcript	30747	0.00309972	0.853641
TRAF3IP2	transcript	32359	0.00310177	0.853641
CCT7	transcript	21136	0.00315356	0.853641
SLC39A8	transcript	28550	0.00315697	0.853641
EMILIN2	transcript	17243	0.00318121	0.853641
RPAIN	transcript	15191	0.00331079	0.853641
FSD1L	transcript	37189	0.0033315	0.853641
ATG13	transcript	6473	0.00334722	0.853641
TYW1B	transcript	33680	0.00337753	0.853641
CCNA1	transcript	10253	0.00338951	0.853641
FAF1	transcript	1292	0.00340229	0.853641
FZD7	transcript	22359	0.00346063	0.853641
ARHGAP24	transcript	28423	0.00348219	0.853641
RN7SL2	transcript	11131	0.00357514	0.853641
HPS1	transcript	5226	0.00359133	0.853641
CTDSP1	transcript	22527	0.00360916	0.853641
HIST1H1C	transcript	31122	0.00362491	0.853641
LOC100130009	transcript	21178	0.00364062	0.853641
LOC100505746	transcript	24463	0.00367345	0.853641
CD109	transcript	32108	0.00367878	0.853641
KLRK1	transcript	8363	0.00371207	0.853641
ATP2C1	transcript	26926	0.00372249	0.853641
SMYD5	transcript	21133	0.00373644	0.853641
RNU1-2	transcript	448	0.00377835	0.853641
PARP8	transcript	29432	0.00379821	0.853641
PSTPIP2	transcript	17548	0.00383477	0.853641
WDR20	transcript	11927	0.00386304	0.853641
SMPDL3A	transcript	32443	0.00387595	0.853641
APOE	transcript	19424	0.00389521	0.853641
EFCAB2	transcript	3973	0.00398974	0.853641
ZFHX3	transcript	14690	0.00400587	0.853641
LOC284837	transcript	24417	0.00403305	0.853641
LYRM2	transcript	32219	0.00406134	0.853641
PDLIM7	transcript	30746	0.00413063	0.853641
CYP3A5	transcript	34054	0.00420608	0.853641
LY86	transcript	30935	0.00422926	0.853641
ATXN7L3	transcript	16230	0.00426558	0.853641
LOC100131107	transcript	2372	0.00428008	0.853641
DNAJC27	transcript	20576	0.00430133	0.853641
NRP2	transcript	22393	0.00433771	0.853641
CDR2	transcript	13939	0.00437288	0.853641
LOC100287934	transcript	15	0.00439334	0.853641
FLJ90757	transcript	17077	0.00446733	0.853641
ABCF1	transcript	31340	0.00446878	0.853641
KDELR2	transcript	33057	0.00455876	0.853641
SDF2L1	transcript	24705	0.00462601	0.853641
PNISR	transcript	32254	0.00466205	0.853641
LOC100128905	transcript	22083	0.00475688	0.853641
GPNMB	transcript	33180	0.0048187	0.853641
BCL7A	transcript	9906	0.004854	0.853641
SEC24B	transcript	28623	0.00486918	0.853641
ZNF12	transcript	33067	0.00501119	0.853641
KIAA0226L	transcript	10362	0.00515272	0.853641
UBAP2L	transcript	2474	0.00516568	0.853641
LITAF	transcript	13773	0.00517702	0.853641
XRCC4	transcript	29748	0.00521506	0.853641
LOC100505576	transcript	15935	0.00522825	0.853641
SNORA76	transcript	16724	0.00526113	0.853641
IFT81	transcript	9697	0.00526332	0.853641
L3MBTL3	transcript	32497	0.00528938	0.853641
ADAMDEC1	transcript	35215	0.00529138	0.853641
MBD2	transcript	17643	0.00532258	0.853641
CD300E	transcript	16836	0.00540781	0.853641
EIF2AK3	transcript	21326	0.00544622	0.853641
MRPL52	transcript	10851	0.00545078	0.853641
SUFU	transcript	5341	0.00552439	0.853641
TUFT1	transcript	2349	0.00554417	0.853641
GMPPB	transcript	26163	0.00555264	0.853641
LOC100128342	transcript	25683	0.00556235	0.853641
TWF1	transcript	8674	0.00560242	0.853641
CYP3A5	transcript	34053	0.00567416	0.853641
SHMT2	transcript	9167	0.00569318	0.853641
BBS12	transcript	28732	0.00569924	0.853641
CDKN1A	transcript	31717	0.00572145	0.853641
EAF1	transcript	25679	0.00576148	0.853641
CDKN2D	transcript	18324	0.00579101	0.853641
ENTPD1	transcript	5147	0.00580259	0.853641
RAB43	transcript	26878	0.00582564	0.853641
LOC100129917	transcript	27703	0.00585597	0.853641
COLQ	transcript	25681	0.00590593	0.853641
GEM	transcript	35832	0.0059186	0.853641
ALKBH6	transcript	18983	0.00592459	0.853641
SLC7A7	transcript	10845	0.00594765	0.853641
PSMD7	transcript	14697	0.0059887	0.853641
STK3	transcript	35889	0.00602612	0.853641
MS4A14	transcript	6738	0.00607597	0.853641
TRAF3IP2-AS1	transcript	32354	0.00614892	0.853641
SDC4	transcript	23582	0.00614971	0.853641
CARD8	transcript	19599	0.00618778	0.853641
C12orf65	transcript	9952	0.00621743	0.853641
S100A12	transcript	2425	0.00634138	0.853641
OR10AD1	transcript	8735	0.00643345	0.853641
SF3B2	transcript	7089	0.0064541	0.853641
FLCN	transcript	15525	0.00647976	0.853641
C6orf62	transcript	31096	0.00651843	0.853641
DEF8	transcript	14945	0.00652236	0.853641
SHCBP1	transcript	14247	0.00654182	0.853641
KDELC2	transcript	7625	0.00670999	0.853641
TCEAL1	transcript	38997	0.00674937	0.853641
SH3BP1	transcript	25090	0.00687675	0.853641
TAS2R5	transcript	34641	0.00691063	0.853641
SMPD4	transcript	21769	0.00691698	0.853641
KRTAP5-9	transcript	7246	0.00691955	0.853641
EML3	transcript	6821	0.0070886	0.853641
OBFC2A	transcript	22248	0.00719705	0.853641
LOC100288601	transcript	12246	0.00721716	0.853641
LIN54	transcript	28404	0.00726	0.853641
NRP2	transcript	22391	0.00729424	0.853641
ICAM4	transcript	18303	0.0073054	0.853641
TRAF6	transcript	6395	0.00731355	0.853641
MGMT	transcript	5641	0.0074222	0.853641
YWHAZ	transcript	35918	0.00756715	0.853641
IL32	transcript	13627	0.00759434	0.853641
DHFRL1	transcript	26520	0.00764504	0.853641
IL31RA	transcript	29479	0.00764858	0.853641
HDAC2	transcript	32385	0.00768909	0.853641
PPP1R3B	transcript	35001	0.00773559	0.853641
KATNAL1	transcript	10196	0.0078225	0.853641
H1FX-AS1	transcript	26898	0.0078758	0.853641
FIZ1	transcript	20194	0.00796877	0.853641
NDRG1	transcript	36134	0.00799552	0.853641
LFNG	transcript	32995	0.00801872	0.853641
APOBR	transcript	14004	0.00807787	0.853641
MSRA	transcript	35007	0.00808357	0.853641
FNIP2	transcript	28941	0.00823135	0.853641
ATP5SL	transcript	19258	0.00823518	0.853641
ZNFX1-AS1	transcript	23703	0.0082517	0.853641
TCHP	transcript	9685	0.00825673	0.853641
SOX5	transcript	8519	0.00828081	0.853641
CD46	transcript	3526	0.00829348	0.853641
APOL3	transcript	25035	0.00830493	0.853641
CDC42SE2	transcript	29997	0.00837845	0.853641
VKORC1L1	transcript	33643	0.00845098	0.853641
CDYL	transcript	30919	0.00851767	0.853641
NASP	transcript	1219	0.00852388	0.853641
CMPK2	transcript	20439	0.00856605	0.853641
FCGR2C	transcript	2888	0.00856838	0.853641
MICA	transcript	31396	0.00856934	0.853641
TANK	transcript	21964	0.00861545	0.853641
NAT1	transcript	35113	0.00861843	0.853641
EIF3B	transcript	32989	0.00864873	0.853641
TMEM14A	transcript	32001	0.00866902	0.853641
ZNF185	transcript	39587	0.00877317	0.853641
HPSE	transcript	28412	0.00881883	0.853641
PTRH2	transcript	16614	0.00882238	0.853641
ZNF382	transcript	19019	0.00882348	0.853641
VEGFA	transcript	31888	0.00885814	0.853641
HIATL2	transcript	37096	0.00889929	0.853641
NAA15	transcript	28783	0.00890906	0.853641
FEN1	transcript	6796	0.00891429	0.853641
IFT74	transcript	36523	0.00897602	0.853641
STXBP5	transcript	32693	0.00899736	0.853641
HMGN2P46	transcript	12531	0.00905862	0.853641
DNM1L	transcript	8618	0.00907586	0.853641
GORASP2	transcript	22049	0.00910318	0.853641
AP3S2	transcript	13233	0.00910363	0.853641
RTN3	transcript	6895	0.00911562	0.853641
KANK1	transcript	36354	0.00913622	0.853641
FAM195B	transcript	17122	0.00917095	0.853641
GCH1	transcript	11202	0.00919851	0.853641
ZNRF1	transcript	14713	0.00922639	0.853641
UBE2Q2P1	transcript	13158	0.00925432	0.853641
DYNLL1	transcript	9853	0.00927827	0.853641
OTUD5	transcript	38442	0.00942353	0.853641
LOC100505555	transcript	18273	0.00944277	0.853641
LRRFIP2	transcript	25829	0.00945853	0.853641
ZNF559	transcript	18256	0.00958035	0.853641
ZMYM2	transcript	10093	0.00960969	0.853641
SLC7A6	transcript	14582	0.00980282	0.853641
ADK	transcript	4901	0.0098049	0.853641
FAM104B	transcript	38612	0.00980856	0.853641
OSBP	transcript	6711	0.00995007	0.853641
PDLIM5	transcript	28495	0.00998358	0.853641
TENC1	transcript	8931	0.0100026	0.853641
APOBEC3A	transcript	25152	0.0100468	0.853641
TMEM185A	transcript	39512	0.0100889	0.853641
MAX	transcript	11335	0.010089	0.853641
CTBP2	transcript	5611	0.0101895	0.853641
LOC100506115	transcript	23730	0.010203	0.853641
MAPRE3	transcript	20616	0.0102284	0.853641
TBRG4	transcript	33484	0.0102342	0.853641
MAGI2-AS3	transcript	33832	0.0102572	0.853641
MOB2	transcript	5804	0.0102809	0.853641
LOC729678	transcript	30829	0.0103669	0.853641
CHCHD7	transcript	35520	0.0103911	0.853641
ZCCHC9	transcript	29734	0.0104812	0.853641
LOC100289495	transcript	32862	0.010485	0.853641
NIPAL4	transcript	30546	0.010517	0.853641
MORN2	transcript	20792	0.0105324	0.853641
ACCS	transcript	6420	0.0105328	0.853641
LAMP1	transcript	10700	0.0105368	0.853641
SELM	transcript	24943	0.0105406	0.853641
ATG4B	transcript	22876	0.0106087	0.853641
NONO	transcript	38727	0.0106671	0.853641
MORF4L2	transcript	39000	0.0107345	0.853641
CCNT2	transcript	21833	0.0107421	0.853641
TPST1	transcript	33654	0.0107503	0.853641
NUFIP1	transcript	10341	0.0107825	0.853641
FOXD4L6	transcript	36807	0.010788	0.853641
C1orf52	transcript	1637	0.0108154	0.853641
CASP1	transcript	7597	0.0108493	0.853641
CITED2	transcript	32637	0.0108785	0.853641
NUDT16L1	transcript	13703	0.0108932	0.853641
HECA	transcript	32633	0.0109207	0.853641
HCFC1R1	transcript	13615	0.0109711	0.853641
MADD	transcript	6502	0.0109874	0.853641
TJAP1	transcript	31866	0.011037	0.853641
LUC7L	transcript	13394	0.0110895	0.853641
FGF2	transcript	28733	0.0111378	0.853641
PLA2G4A	transcript	3236	0.0111555	0.853641
SHISA4	transcript	3333	0.0112135	0.853641
PPARG	transcript	25619	0.0112488	0.853641
ZNF410	transcript	11465	0.0112596	0.853641
HIST1H3A	transcript	31115	0.0113212	0.853641
LOC729852	transcript	33079	0.0113521	0.853641
SGK1	transcript	32556	0.0113757	0.853641
ADCY4	transcript	10975	0.0114305	0.853641
CCHCR1	transcript	31382	0.0114927	0.853641
IRF3	transcript	19721	0.0115116	0.853641
AKT3	transcript	3955	0.0115161	0.853641
C9orf7	transcript	37694	0.0115292	0.853641
KPNA1	transcript	26769	0.0115695	0.853641
CALU	transcript	34443	0.0116162	0.853641
PLCL1	transcript	22283	0.0116473	0.853641
LOC100506753	transcript	35945	0.0116729	0.853641
FEZ1	transcript	7943	0.0116984	0.853641
STAU2	transcript	35660	0.0117406	0.853641
GOLGA7	transcript	35403	0.0117907	0.853641
ZDHHC13	transcript	6226	0.0118007	0.853641
RGS3	transcript	37287	0.011868	0.853641
CYP3A5	transcript	34055	0.012152	0.853641
TOMM40	transcript	19421	0.0121855	0.853641
PDE4A	transcript	18313	0.0122037	0.853641
LOC100505622	transcript	19292	0.0122249	0.853641
MADD	transcript	6499	0.0122282	0.853641
TTPAL	transcript	23553	0.0122443	0.853641
LIPA	transcript	5059	0.0122636	0.853641
SNORD79	transcript	3075	0.0122712	0.853641
KCNE1	transcript	24225	0.0122811	0.853641
GRIPAP1	transcript	38446	0.0123057	0.853641
PRRC1	transcript	29979	0.0123079	0.853641
SYNCRIP	transcript	32172	0.0125034	0.853641
TIMP1	transcript	38373	0.0125843	0.853641
ARHGEF10L	transcript	468	0.0125855	0.853641
LOC100506032	transcript	2182	0.0126265	0.853641
TMEM205	transcript	18370	0.0126306	0.853641
S100A13	transcript	2443	0.0126325	0.853641
ZNF438	transcript	4390	0.0126486	0.853641
BACE1-AS	transcript	7743	0.0126859	0.853641
GEMIN4	transcript	14981	0.012704	0.853641
GGCT	transcript	33289	0.0127553	0.853641
C7orf25	transcript	33410	0.0127558	0.853641
TBX21	transcript	16348	0.0127744	0.853641
FUCA1	transcript	616	0.0128128	0.853641
IRF2BPL	transcript	11526	0.0128441	0.853641
SLA	transcript	36127	0.0128694	0.853641
NRP2	transcript	22394	0.0128935	0.853641
IPMK	transcript	4673	0.0129149	0.853641
AURKA	transcript	23775	0.0129758	0.853641
GTPBP4	transcript	4072	0.0129883	0.853641
WLS	transcript	1520	0.0129908	0.853641
ARF1	transcript	3750	0.0130151	0.853641
RBBP5	transcript	3427	0.013253	0.853641
SLC39A11	transcript	16804	0.0132843	0.853641
IFI16	transcript	2750	0.0133077	0.853641
ATOH8	transcript	21265	0.0133214	0.853641
SWAP70	transcript	6090	0.013378	0.853641
NQO1	transcript	14615	0.0133822	0.853641
LOC100507463	transcript	31559	0.0134607	0.853641
TBC1D17	transcript	19748	0.0135362	0.853641
CCDC159	transcript	18372	0.0135546	0.853641
WASH5P	transcript	17815	0.0135795	0.853641
HMGN1	transcript	24304	0.0135946	0.853641
FMNL3	transcript	8807	0.0136281	0.853641
POP7	transcript	34132	0.0136563	0.853641
C16orf87	transcript	14252	0.0137773	0.853641
C12orf65	transcript	9951	0.0137831	0.853641
HRH1	transcript	25604	0.0137849	0.853641
ATG16L2	transcript	7297	0.0138475	0.853641
C19orf59	transcript	18170	0.0138965	0.853641
AGAP9	transcript	4565	0.0140287	0.853641
LOC100499489	transcript	4306	0.0140379	0.853641
EWSR1	transcript	24860	0.0140514	0.853641
PANK2	transcript	23036	0.0140647	0.853641
MYD88	transcript	25852	0.0140802	0.853641
DLST	transcript	11491	0.0141579	0.853641
ZBTB7B	transcript	2512	0.0142148	0.853641
MYD88	transcript	25850	0.0142597	0.853641
PBXIP1	transcript	2497	0.0143248	0.853641
ANKRD16	transcript	4124	0.0143312	0.853641
UBIAD1	transcript	301	0.0143633	0.853641
SP3	transcript	22080	0.0143836	0.853641
EFCAB11	transcript	11607	0.0144051	0.853641
QPCT	transcript	20774	0.0144594	0.853641
LOC100129617	transcript	14776	0.0144851	0.853641
KIAA1539	transcript	36649	0.0145723	0.853641
TMCC1	transcript	26911	0.0146252	0.853641
CD74	transcript	30457	0.0146687	0.853641
DTNA	transcript	17481	0.0147095	0.853641
LILRA5	transcript	20092	0.0147216	0.853641
SON	transcript	24205	0.0147371	0.853641
SMAD7	transcript	17584	0.0147461	0.853641
EHBP1L1	transcript	7039	0.014794	0.853641
TOMM70A	transcript	26566	0.014811	0.853641
PHGDH	transcript	2090	0.0148437	0.853641
PQLC2	transcript	490	0.014865	0.853641
SEC31A	transcript	28397	0.0148897	0.853641
ERLIN2	transcript	35334	0.014909	0.853641
ARCN1	transcript	7796	0.0149132	0.853641
RCOR3	transcript	3569	0.0149209	0.853641
PIP4K2C	transcript	9193	0.0149495	0.853641
RNU2-2	transcript	6851	0.0149628	0.853641
C14orf101	transcript	11229	0.0150201	0.853641
CCNYL1	transcript	22431	0.0150249	0.853641
PARP9	transcript	26774	0.0150631	0.853641
ZC3H4	transcript	19541	0.0150967	0.853641
LOC339788	transcript	20444	0.0151127	0.853641
ADAP2	transcript	15746	0.0151209	0.853641
WDR55	transcript	30211	0.015136	0.853641
DNAJB14	transcript	28534	0.0151752	0.853641
SLC12A9	transcript	34137	0.0152346	0.853641
MTF2	transcript	1737	0.0152845	0.853641
BCL2L2	transcript	10892	0.0152936	0.853641
MYO5A	transcript	12614	0.0153266	0.853641
CHRNA5	transcript	13047	0.0153898	0.853641
JMJD5	transcript	13983	0.0153899	0.853641
SERPINE1	transcript	34150	0.0154136	0.853641
FAM45B	transcript	39279	0.0154163	0.853641
MORF4L2	transcript	39002	0.0154726	0.853641
SYTL3	transcript	32795	0.0154937	0.853641
TMEM150A	transcript	21257	0.0155289	0.853641
SERPINA9	transcript	11735	0.0155403	0.853641
UAP1	transcript	2920	0.0156282	0.853641
PREPL	transcript	20842	0.0156449	0.853641
CRISPLD2	transcript	14811	0.0157675	0.853641
FZD6	transcript	35954	0.015921	0.853641
SRP68	transcript	16922	0.0160314	0.853641
GPNMB	transcript	33181	0.0160353	0.853641
RBM6	transcript	26175	0.0160541	0.853641
MXD1	transcript	21077	0.0161009	0.853641
ZNF506	transcript	18753	0.0161034	0.853641
TSPAN4	transcript	5786	0.0161065	0.853641
RPN1	transcript	26869	0.0161604	0.853641
ATP5G1	transcript	16399	0.0161664	0.853641
SF3B5	transcript	32675	0.0161933	0.853641
NXF1	transcript	6848	0.0162385	0.853641
LOC100132273	transcript	25248	0.0162478	0.853641
NGLY1	transcript	25758	0.016287	0.853641
ARAP2	transcript	28016	0.0163223	0.853641
CXorf40A	transcript	39507	0.0163817	0.853641
ZNF136	transcript	18418	0.0164209	0.853641
RNF4	transcript	27768	0.0164582	0.853641
EEF1D	transcript	36223	0.0164668	0.853641
MIER1	transcript	1500	0.0164841	0.853641
EIF3C	transcript	14017	0.0164901	0.853641
RAB7A	transcript	26870	0.0165274	0.853641
CCP110	transcript	13880	0.0165662	0.853641
WBP5	transcript	38982	0.0165925	0.853641
CCR2	transcript	25999	0.0166033	0.853641
PATZ1	transcript	24962	0.0166233	0.853641
C7orf64	transcript	33926	0.0166328	0.853641
MRPL11	transcript	7108	0.0167134	0.853641
PQBP1	transcript	38436	0.0167163	0.853641
LRP3	transcript	18847	0.0167443	0.853641
ARF1	transcript	3749	0.0167699	0.853641
SPAST	transcript	20722	0.0168129	0.853641
BIN3	transcript	35183	0.0168157	0.853641
G6PD	transcript	39689	0.0168181	0.853641
CAMTA2	transcript	15159	0.0168384	0.853641
SLC9A9	transcript	27089	0.0168486	0.853641
SYNGR1	transcript	25173	0.0168918	0.853641
WDR25	transcript	11798	0.0168959	0.853641
WDR20	transcript	11930	0.0169074	0.853641
H2AFY2	transcript	4777	0.0169767	0.853641
CSNK2A1	transcript	22914	0.0169876	0.853641
ANPEP	transcript	13230	0.0170396	0.853641
PAK1	transcript	7378	0.0170432	0.853641
C1orf183	transcript	1973	0.0170464	0.853641
C1orf201	transcript	637	0.0171173	0.853641
MYD88	transcript	25851	0.0172106	0.853641
MORC3	transcript	24252	0.0172255	0.853641
SCAF4	transcript	24158	0.017246	0.853641
GLRX3	transcript	5647	0.0172991	0.853641
DIEXF	transcript	3551	0.0173179	0.853641
LINC00337	transcript	194	0.0173362	0.853641
NAT10	transcript	6355	0.0173449	0.853641
N4BP2L1	transcript	10218	0.0174008	0.853641
SLC7A1	transcript	10192	0.0174889	0.853641
DYNC2LI1	transcript	20830	0.0175019	0.853641
CTNNB1	transcript	25907	0.017507	0.853641
STEAP1B	transcript	33167	0.0175566	0.853641
PRKAR2A-AS1	transcript	26096	0.0175656	0.853641
FONG	transcript	22289	0.0175926	0.853641
LOC541472	transcript	33169	0.0176014	0.853641
APOC1	transcript	19425	0.017671	0.853641
RARA	transcript	16009	0.0176729	0.853641
GRWD1	transcript	19611	0.0176745	0.853641
GNAI2	transcript	26187	0.0177103	0.853641
LOC284578	transcript	3447	0.0177285	0.853641
C9orf95	transcript	36879	0.0177407	0.853641
UNC119	transcript	15669	0.017794	0.853641
IBTK	transcript	32141	0.0179094	0.853641
TGIF1	transcript	17259	0.0179141	0.853641
TMEM106A	transcript	16191	0.0179155	0.853641
WARS2	transcript	2080	0.01792	0.853641
RNF4	transcript	27767	0.0179499	0.853641
BEX4	transcript	38971	0.0179526	0.853641
SLC25A33	transcript	259	0.017958	0.853641
IL2	transcript	28727	0.0179694	0.853641
RFX1	transcript	18504	0.0180278	0.853641
LGALSL	transcript	21015	0.018041	0.853641
IL32	transcript	13624	0.0180448	0.853641
PID1	transcript	22655	0.0180544	0.853641
RCN3	transcript	19708	0.0180713	0.853641
MAK16	transcript	35321	0.0181184	0.853641
SPA17	transcript	7926	0.0181235	0.853641
IL12RB1	transcript	18660	0.0181653	0.853641
ZNF467	transcript	34750	0.0181936	0.853641
RBFA	transcript	17807	0.018251	0.853641
HSPA2	transcript	11315	0.0183332	0.853641
ATE1	transcript	5555	0.0183872	0.853641
DMWD	transcript	19488	0.0184519	0.853641
LOC100506776	transcript	33387	0.0184769	0.853641
FAM176B	transcript	965	0.0185154	0.853641
ZNF502	transcript	25964	0.0185431	0.853641
CAPN3	transcript	12437	0.0185474	0.853641
FAM48A	transcript	10262	0.018554	0.853641
C1orf63	transcript	653	0.0185678	0.853641
TNFRSF6B	transcript	23959	0.0187373	0.853641
BBS7	transcript	28719	0.0187634	0.853641
HERPUD1	transcript	14367	0.0187935	0.853641
SURF4	transcript	37684	0.0188304	0.853641
TMED2	transcript	9963	0.0188728	0.853641
TBC1D2B	transcript	13029	0.0188998	0.853641
SLC39A8	transcript	28548	0.0189045	0.853641
LITAF	transcript	13772	0.0189295	0.853641
LOC400236	transcript	11603	0.0189424	0.853641
KCNMB3	transcript	27377	0.0189722	0.853641
FAM110A	transcript	22920	0.0190184	0.853641
RRAGA	transcript	36466	0.0191828	0.853641
CYCS	transcript	33203	0.0192175	0.853641
CRYBB2P1	transcript	24810	0.0192496	0.853641
KLC4	transcript	31846	0.0192681	0.853641
BRE	transcript	20680	0.0192787	0.853641
C6orf26	transcript	31476	0.0193098	0.853641
MAPK14	transcript	31693	0.0193562	0.853641
LOC283143	transcript	7715	0.0193569	0.853641
SLC3A2	transcript	6865	0.0194256	0.853641
SMEK1	transcript	11632	0.0194411	0.853641
IPP	transcript	1228	0.0194508	0.853641
APOL3	transcript	25033	0.0194566	0.853641
SNCA	transcript	28481	0.0194861	0.853641
CALCOCO1	transcript	8981	0.0194913	0.853641
CARD16	transcript	7599	0.0195319	0.853641
CTDSP1	transcript	22528	0.0195373	0.853641
N4BP2L2	transcript	10219	0.0195711	0.853641
RPLP1	transcript	12844	0.0196027	0.853641
SREBF2	transcript	25232	0.01961	0.853641
PITPNM1	transcript	7172	0.0196546	0.853641
MIR4648	transcript	32997	0.0198258	0.853641
STIL	transcript	1271	0.0198287	0.853641
CHTOP	transcript	2445	0.0198295	0.853641
ACP5	transcript	18392	0.0198385	0.853641
PGM3	transcript	32151	0.0198837	0.853641
HPS1	transcript	5225	0.0199172	0.853641
TTYH2	transcript	16822	0.0200017	0.853641
ZNF410	transcript	11462	0.0201362	0.853641
NUDT1	transcript	32984	0.0201842	0.853641
VEGFA	transcript	31897	0.0202864	0.853641
PLA2G7	transcript	31944	0.0203455	0.853641
GSTM2	transcript	1903	0.0203519	0.853641
TXNDC2	transcript	17307	0.0204777	0.853641
ZNF83	transcript	19945	0.0205398	0.853641
OSR2	transcript	35891	0.0205554	0.853641
EVC	transcript	27816	0.0205635	0.853641
XYLT1	transcript	13854	0.0206148	0.853641
IL1RN	transcript	21630	0.0207078	0.853641
NUDT4	transcript	9456	0.0207397	0.853641
TMEM214	transcript	20618	0.0207594	0.853641
PLAC8	transcript	28409	0.0207604	0.853641
TMUB2	transcript	16229	0.0207717	0.853641
FEZ1	transcript	7944	0.0208159	0.853641
NAPA	transcript	19563	0.0208535	0.853641
RMND5B	transcript	30767	0.0208582	0.853641
LOC100652787	transcript	7888	0.0208975	0.853641
GRK6	transcript	30737	0.0209286	0.853641
SNORD49A	transcript	15510	0.0209444	0.853641
MIR4435-2	transcript	21593	0.0209895	0.853641
HBS1L	transcript	32570	0.0210038	0.853641
ABHD14B	transcript	26261	0.0211145	0.853641
TMEM109	transcript	6757	0.0211993	0.853641
CD40	transcript	23653	0.0212541	0.853641
ABCG1	transcript	24361	0.0212765	0.853641
UNC119	transcript	15668	0.0212848	0.853641
PRKACB	transcript	1606	0.0212979	0.853641
IGSF3	transcript	2061	0.0213491	0.853641
LOC100652805	transcript	38817	0.0213694	0.853641
ZFP64	transcript	23754	0.0214823	0.853641
ARHGAP18	transcript	32494	0.0215049	0.853641
SLC35C2	transcript	23656	0.0215593	0.853641
PHACTR2	transcript	32660	0.0216092	0.853641
ARGFXP2	transcript	15775	0.0216502	0.853641
STOML2	transcript	36648	0.0216523	0.853641
RAPGEF6	transcript	30003	0.0216719	0.853641
TTC26	transcript	34600	0.0216855	0.853641
GNE	transcript	36700	0.0217795	0.853641
CD84	transcript	2808	0.0217847	0.853641
FCGRT	transcript	19707	0.0217878	0.853641
GSDMD	transcript	36220	0.0219432	0.853641
BTN3A1	transcript	31168	0.0220572	0.853641
PPP6R1	transcript	20166	0.0221675	0.853641
HAS1	transcript	19900	0.0221758	0.853641
NCOA4	transcript	4630	0.022214	0.853641
MIR4451	transcript	28424	0.0222378	0.853641
RARRES1	transcript	27237	0.0222442	0.853641
PDE12	transcript	26368	0.0223254	0.853641
LOC100129195	transcript	31232	0.0223409	0.853641
LYZ	transcript	9295	0.0223692	0.853641
TLR5	transcript	3678	0.0224182	0.853641
MAFA	transcript	36217	0.022494	0.853641
DMAP1	transcript	1170	0.0225075	0.853641
UBE2H	transcript	34486	0.0225642	0.853641
TRIM56	transcript	34149	0.0226381	0.853641
SYNM	transcript	13321	0.022694	0.853641
CORO1B	transcript	7163	0.0227061	0.853641
GPR35	transcript	22844	0.0227245	0.853641
TOR2A	transcript	37481	0.0228015	0.853641
ING4	transcript	8206	0.0228602	0.853641
APOL3	transcript	25034	0.0228623	0.853641
ADK	transcript	4902	0.0228813	0.853641
TFCP2	transcript	8859	0.0228892	0.853641
ANAPC16	transcript	4832	0.0229461	0.853641
TBC1D7	transcript	31016	0.0229607	0.853641
PRNP	transcript	23051	0.0229819	0.853641
POLR3C	transcript	2162	0.023015	0.853641
SERPINB7	transcript	17719	0.0230512	0.853641
PHF13	transcript	221	0.0230762	0.853641
SIL1	transcript	30150	0.0231246	0.853641
GNE	transcript	36701	0.023135	0.853641
SPIN3	transcript	38633	0.0231496	0.853641
PI4KAP2	transcript	24698	0.0231641	0.853641
KDELR2	transcript	33058	0.0232719	0.853641
MIR181B1	transcript	3294	0.0233133	0.853641
CHCHD7	transcript	35521	0.0233306	0.853641
KIAA0415	transcript	33008	0.0233548	0.853641
BCL2L11	transcript	21585	0.0233978	0.853641
MIR4752	transcript	20089	0.0234456	0.853641
KAT5	transcript	7053	0.023446	0.853641
ARPC1A	transcript	34018	0.023497	0.853641
VEGFA	transcript	31889	0.0235262	0.853641
CD36	transcript	33840	0.0235568	0.853641
TESC	transcript	9802	0.0235576	0.853641
LRRC38	transcript	374	0.0237306	0.853641
F3	transcript	1759	0.0237451	0.853641
TRAPPC6A	transcript	19443	0.0237463	0.853641
DIP2A	transcript	24522	0.0237631	0.853641
LOC401093	transcript	27170	0.0237771	0.853641
RASGRP4	transcript	19108	0.0238375	0.853641
WDR47	transcript	1863	0.0238791	0.853641
HTATIP2	transcript	6241	0.023897	0.853641
THUMPD3	transcript	25511	0.023907	0.853641
NCOR2	transcript	9978	0.0239619	0.853641
STAT3	transcript	16128	0.0239982	0.853641
UNKL	transcript	13482	0.0240253	0.853641
ATP5J	transcript	24074	0.024051	0.853641
AKR7A2P1	transcript	2001	0.0240723	0.853641
CCHCR1	transcript	31384	0.0242103	0.853641
HIST1H3I	transcript	31222	0.0243153	0.853641
TPM3	transcript	2465	0.0243278	0.853641
FLJ39653	transcript	27951	0.0243543	0.853641
ZNF26	transcript	10056	0.0245944	0.853641
C1orf198	transcript	3820	0.0245958	0.853641
CCR2	transcript	26000	0.0246136	0.853641
KLHDC10	transcript	34488	0.0246306	0.853641
ABHD14B	transcript	26260	0.0246648	0.853641
PITPNB	transcript	24840	0.0247638	0.853641
ZNF117	transcript	33631	0.0248161	0.853641
CRLF3	transcript	15743	0.0248727	0.853641
PNPLA1	transcript	31699	0.0249307	0.853641
RPS6KA2	transcript	32864	0.0249314	0.853641
ZNF706	transcript	35920	0.0249921	0.853641
TRIM25	transcript	16536	0.0250582	0.853641
GEM	transcript	35831	0.0250873	0.853641
CLEC7A	transcript	8349	0.0252018	0.853641
MIR320A	transcript	35162	0.0253293	0.853641
DAZAP1	transcript	17894	0.0253434	0.853641
RNF24	transcript	23042	0.025501	0.853641
TMEM171	transcript	29647	0.0255602	0.853641
CLEC12A	transcript	8342	0.0257354	0.853641
MB21D2	transcript	27573	0.025758	0.853641
STAG3L1	transcript	33773	0.0259033	0.853641
TLE1	transcript	36907	0.0259562	0.853641
C2orf67	transcript	22456	0.0260154	0.853641
C17orf62	transcript	17189	0.0260823	0.853641
NCOR2	transcript	9977	0.0260857	0.853641
RAD51B	transcript	11363	0.0261298	0.853641
PPRC1	transcript	5322	0.0261322	0.853641
IDO1	transcript	35396	0.0261378	0.853641
ZNF573	transcript	19077	0.0261693	0.853641
C1QTNF9B-AS1	transcript	10130	0.0262102	0.853641
ZNF767	transcript	34748	0.0262367	0.853641
CLINT1	transcript	30555	0.0262464	0.853641
VARS	transcript	31478	0.0262467	0.853641
RAB28	transcript	27912	0.0262831	0.853641
PMS2P5	transcript	33761	0.0263724	0.853641
C19orf10	transcript	18047	0.0266346	0.853641
MIR3199-2	transcript	24844	0.0266479	0.853641
GMEB2	transcript	23952	0.0266485	0.853641
MYD88	transcript	25849	0.0267097	0.853641
TAF10	transcript	6018	0.0267198	0.853641
ZNF319	transcript	14405	0.0267416	0.853641
PLAC8	transcript	28407	0.0267612	0.853641
MAGI3	transcript	2005	0.0268035	0.853641
LOC100506605	transcript	36915	0.0268332	0.853641
TMEM170B	transcript	31005	0.0268484	0.853641
FKSG29	transcript	10600	0.0268577	0.853641
CD4	transcript	8221	0.0269624	0.853641
LAMB1	transcript	34283	0.0269644	0.853641
ARTN	transcript	1155	0.0270512	0.853641
LOC100652944	transcript	2424	0.0270566	0.853641
NCOA2	transcript	35636	0.027367	0.853641
RPLP0P2	transcript	6788	0.0274566	0.853641
USP28	transcript	7697	0.0274922	0.853641
B4GALT5	transcript	23714	0.0275122	0.853641
UCHL5	transcript	3250	0.0275336	0.853641
TSPO	transcript	25286	0.0275645	0.853641
MIR760	transcript	1750	0.0275805	0.853641
SNORD46	transcript	1182	0.0275977	0.853641
GFM2	transcript	29660	0.027626	0.853641
ELOVL5	transcript	32016	0.0276733	0.853641
POFUT2	transcript	24482	0.0277412	0.853641
UTP15	transcript	29653	0.0277688	0.853641
CDK2AP2	transcript	7173	0.027822	0.853641
ODF2L	transcript	1647	0.0278646	0.853641
TMEM214	transcript	20617	0.027875	0.853641
SEC61A1	transcript	26857	0.0278753	0.853641
CNBP	transcript	26891	0.0279081	0.853641
LRCH4	transcript	34117	0.0279137	0.853641
MIR3153	transcript	36980	0.0279727	0.853641
FPR2	transcript	19903	0.0279815	0.853641
DKFZp667F0711	transcript	4138	0.0279865	0.853641
RPGR	transcript	38291	0.0279958	0.853641
GPR44	transcript	6754	0.028037	0.853641
ZNF326	transcript	1694	0.0280572	0.853641
KRBA2	transcript	15386	0.0282073	0.853641
TTC9C	transcript	6841	0.0282222	0.853641
BCL2L11	transcript	21586	0.0282662	0.853641
DYNLL2	transcript	16555	0.0283116	0.853641
C13orf27	transcript	10626	0.0283169	0.853641
CKAP4	transcript	9616	0.0283937	0.853641
CCDC88A	transcript	20945	0.028421	0.853641
PKIG	transcript	23558	0.0284687	0.853641
DNAL1	transcript	11451	0.0284901	0.853641
LOC100652843	transcript	33820	0.0284904	0.853641
TNFRSF8	transcript	335	0.0285344	0.853641
MAFB	transcript	23508	0.0285352	0.853641
LPAR5	transcript	8200	0.028538	0.853641
GEN1	transcript	20516	0.028606	0.853641
FLJ42627	transcript	13580	0.0286078	0.853641
ZNF438	transcript	4385	0.0286523	0.853641
IFT43	transcript	11517	0.0286868	0.853641
TRIL	transcript	33260	0.0287888	0.853641
SYT17	transcript	13873	0.0288153	0.853641
LOC100506178	transcript	33168	0.0288679	0.853641
MIR503	transcript	39327	0.0289358	0.853641
NSUN4	transcript	1242	0.0290547	0.853641
PRKAG1	transcript	8775	0.0290982	0.853641
SEMA3A	transcript	33853	0.0291142	0.853641
MS4A14	transcript	6739	0.0291218	0.853641
XPO1	transcript	20986	0.0291333	0.853641
SEH1L	transcript	17345	0.0291561	0.853641
HYI	transcript	1138	0.0291956	0.853641
RGS10	transcript	5529	0.0292028	0.853641
CLPTM1	transcript	19433	0.0292042	0.853641
RFC2	transcript	33746	0.0292127	0.853641
MIR4723	transcript	15657	0.0292173	0.853641
GNAQ	transcript	36900	0.0293224	0.853641
LRP11	transcript	32710	0.0294194	0.853641
RPS2P32	transcript	33184	0.02942	0.853641
SYPL1	transcript	34258	0.0294419	0.853641
ERMN	transcript	21921	0.0294464	0.853641
RHCG	transcript	13217	0.029496	0.853641
LOC100507495	transcript	22936	0.0295062	0.853641
PTPN7	transcript	3345	0.0295078	0.853641
NEK4	transcript	26317	0.0295447	0.853641
ZNF292	transcript	32183	0.0295468	0.853641
MRPL10	transcript	16351	0.0295605	0.853641
SCARNA16	transcript	16987	0.0296517	0.853641
LOC344887	transcript	27493	0.0296746	0.853641
ZNF738	transcript	18773	0.0297143	0.853641
GALNT11	transcript	34838	0.0297569	0.853641
TMEM205	transcript	18369	0.0297723	0.853641
PAK1	transcript	7379	0.029894	0.853641
CXorf69	transcript	39344	0.0299578	0.853641
ASNSD1	transcript	22220	0.0299882	0.853641
NAPB	transcript	23207	0.0299997	0.853641
ALDH1A1	transcript	36870	0.0300698	0.853641
FSD1L	transcript	37188	0.0300928	0.853641
SERPINA1	transcript	11725	0.0301138	0.853641
TAF13	transcript	1866	0.0301321	0.853641
C18orf18	transcript	17275	0.0301423	0.853641
CSNK1A1	transcript	30433	0.0301461	0.853641
STAG3L3	transcript	33692	0.0301492	0.853641
C9orf95	transcript	36878	0.0301826	0.853641
DEF8	transcript	14948	0.0301837	0.853641
LOC644794	transcript	33664	0.0302744	0.853641
WBP5	transcript	38981	0.0303637	0.853641
DLL4	transcript	12394	0.0303659	0.853641
AFG3L2	transcript	17331	0.0303801	0.853641
TNFRSF1B	transcript	336	0.0303902	0.853641
LOC728715	transcript	8320	0.0304715	0.853641
ABCE1	transcript	28832	0.0304764	0.853641
SERTAD3	transcript	19209	0.0305488	0.853641
NOD2	transcript	14286	0.0305718	0.853641
TSPY26P	transcript	23292	0.0306103	0.853641
GADD45G	transcript	36984	0.030627	0.853641
FLJ27352	transcript	12635	0.030628	0.853641
ATXN7	transcript	26412	0.0306921	0.853641
C9orf89	transcript	37033	0.0307195	0.853641
MRPS12	transcript	19139	0.0307243	0.853641
NCAPH2	transcript	25422	0.0307436	0.853641
AHI1	transcript	32582	0.0307828	0.853641
TMEM104	transcript	16845	0.0308688	0.853641
RCOR1	transcript	11941	0.0309632	0.853641
ZNRD1-AS1	transcript	31311	0.0309937	0.853641
C6orf203	transcript	32289	0.0310043	0.853641
CA12	transcript	12723	0.0310473	0.853641
EIF1	transcript	16084	0.0310565	0.853641
TMEM219	transcript	14087	0.0310924	0.853641
DNAJC7	transcript	16105	0.0311019	0.853641
BTN3A1	transcript	31169	0.0311322	0.853641
CDS1	transcript	28420	0.0313605	0.853641
GPN3	transcript	9705	0.031366	0.853641
GPR108	transcript	18131	0.0313768	0.853641
OGG1	transcript	25526	0.0313834	0.853641
SLC38A10	transcript	17094	0.0314081	0.853641
CLDN11	transcript	27326	0.0314154	0.853641
VNN1	transcript	32532	0.031418	0.853641
C20orf29	transcript	23029	0.0314346	0.853641
LOC442454	transcript	38631	0.031468	0.853641
CASP5	transcript	7593	0.0314856	0.853641
IPO11	transcript	29529	0.0315108	0.853641
ASPH	transcript	35553	0.0315301	0.853641
COL24A1	transcript	1646	0.0316272	0.853641
TUFT1	transcript	2348	0.0316373	0.853641
2002-09-01	transcript	22865	0.0316855	0.853641
OGT	transcript	38734	0.0317456	0.853641
DNER	transcript	22656	0.0317461	0.853641
ACSL3	transcript	22618	0.0318002	0.853641
PDE4DIP	transcript	2137	0.0318768	0.853641
LRRC32	transcript	7367	0.0319199	0.853641
APAF1	transcript	9526	0.0319338	0.853641
NME2	transcript	16504	0.0319703	0.853641
MGC12982	transcript	1276	0.032019	0.853641
TLE3	transcript	12848	0.032042	0.853641
IKBKG	transcript	39692	0.0320752	0.853641
ZFYVE27	transcript	5208	0.0320983	0.853641
IGSF6	transcript	13926	0.0321035	0.853641
PPP6R2	transcript	25415	0.0321387	0.853641
PVR	transcript	19409	0.032189	0.853641
MIR3138	transcript	27906	0.0322567	0.853641
TCF7	transcript	30066	0.0322597	0.853641
SNORD55	transcript	1181	0.0323193	0.853641
SCN1B	transcript	18888	0.0323456	0.853641
STX8	transcript	15400	0.0323937	0.853641
PRPF19	transcript	6756	0.0324261	0.853641
MIER2	transcript	17824	0.0324412	0.853641
KAT5	transcript	7055	0.0324486	0.853641
USP11	transcript	38364	0.0324773	0.853641
SCARNA12	transcript	8256	0.032486	0.853641
SUMF2	transcript	33583	0.0325816	0.853641
DBNDD2	transcript	23598	0.0327515	0.853641
UNC119B	transcript	9862	0.0328024	0.853641
SPATC1	transcript	36265	0.0328051	0.853641
ITSN2	transcript	20565	0.032876	0.853641
TRIM27	transcript	31264	0.0328771	0.853641
IRF3	transcript	19718	0.032923	0.853641
KIFC3	transcript	14398	0.0329508	0.853641
ZNF300P1	transcript	30479	0.032976	0.853641
HTT	transcript	27787	0.0330028	0.853641
DDX60L	transcript	28988	0.0330259	0.853641
ZNF133	transcript	23153	0.0330285	0.853641
FLVCR1-AS1	transcript	3616	0.0330789	0.853641
ZNF837	transcript	20341	0.0331067	0.853641
PLEKHO2	transcript	12745	0.033177	0.853641
SDHC	transcript	2877	0.0331884	0.853641
GLUD2	transcript	39232	0.0332336	0.853641
C8orf83	transcript	35809	0.0332865	0.853641
C14orf159	transcript	11627	0.0333274	0.853641
RNF8	transcript	31736	0.0333374	0.853641
MIR4782	transcript	21656	0.0334039	0.853641
HN1	transcript	16864	0.0334445	0.853641
WBP5	transcript	38980	0.0334575	0.853641
ARHGEF40	transcript	10813	0.0334654	0.853641
CLIP4	transcript	20702	0.0335189	0.853641
CUL4B	transcript	39214	0.033524	0.853641
FAM71A	transcript	3606	0.033542	0.853641
SLC20A1	transcript	21610	0.0336301	0.853641
RQCD1	transcript	22534	0.033638	0.853641
ATXN7L3	transcript	16231	0.0336393	0.853641
ATP6V1G2	transcript	31408	0.033642	0.853641
UBE4A	transcript	7779	0.0336491	0.853641
LILRA1	transcript	20110	0.0336547	0.853641
LOC642441	transcript	2229	0.0336694	0.853641
KLHL22	transcript	24662	0.0336712	0.853641
MIR4479	transcript	37809	0.0337301	0.853641
UBL5	transcript	18276	0.0337705	0.853641
MTA1	transcript	12026	0.0338121	0.853641
LOC100505991	transcript	3051	0.0338443	0.853641
TMEM176A	transcript	34783	0.0339061	0.853641
COL6A1	transcript	24499	0.0339376	0.853641
STXBP3	transcript	1857	0.0339807	0.853641
FAIM	transcript	27024	0.034027	0.853641
PACRGL	transcript	27967	0.0340411	0.853641
TOR2A	transcript	37482	0.0340453	0.853641
C19orf79	transcript	18163	0.0340496	0.853641
NFATC2IP	transcript	14039	0.0340809	0.853641
RPN2	transcript	23459	0.0340899	0.853641
NCOA5	transcript	23651	0.0341175	0.853641
ATAT1	transcript	31346	0.0341483	0.853641
SIPA1	transcript	7047	0.034151	0.853641
HRH1	transcript	25603	0.0342211	0.853641
DGKH	transcript	10316	0.0342554	0.853641
TLR2	transcript	28893	0.0342632	0.853641
FABP4	transcript	35721	0.0343214	0.853641
GAB1	transcript	28816	0.0343336	0.853641
C1orf31	transcript	3880	0.0343816	0.853641
AGPAT6	transcript	35407	0.0344191	0.853641
OR2A1	transcript	34716	0.0344367	0.853641
C12orf4	transcript	8155	0.0344805	0.853641
LOC100506927	transcript	36013	0.0344831	0.853641
CHD2	transcript	13285	0.0345909	0.853641
DHX15	transcript	27984	0.0346125	0.853641
LOC100288366	transcript	8784	0.0346793	0.853641
SRP72	transcript	28179	0.0346897	0.853641
MGAT5	transcript	21827	0.0346961	0.853641
TTC27	transcript	20734	0.034725	0.853641
ECSIT	transcript	18386	0.0347893	0.853641
LRIF1	transcript	1950	0.0348312	0.853641
IRF8	transcript	14829	0.0348402	0.853641
TSKU	transcript	7369	0.0348836	0.853641
HYAL2	transcript	26206	0.0348906	0.853641
GPR37	transcript	34400	0.0348928	0.853641
ZNF562	transcript	18269	0.0349343	0.853641
PDCD6	transcript	29139	0.034967	0.853641
CHI3L1	transcript	3380	0.0351146	0.853641
UBA3	transcript	26446	0.035181	0.853641
LOC220906	transcript	4363	0.0351897	0.853641
LOC729013	transcript	6119	0.0352068	0.853641
GLUL	transcript	3172	0.0352396	0.853641
ATP5SL	transcript	19259	0.0352426	0.853641
ZNF804A	transcript	22197	0.0352464	0.853641
SPIN2B	transcript	38636	0.03531	0.853641
MORF4L2	transcript	39001	0.0353338	0.853641
ANKRD13D	transcript	7148	0.0354226	0.853641
ZNF195	transcript	5887	0.03552	0.853641
SARS	transcript	1873	0.0355207	0.853641
MINA	transcript	26529	0.0355227	0.853641
PEBP1	transcript	9817	0.0355331	0.853641
C14orf80	transcript	12032	0.0355537	0.853641
SNORD3A	transcript	15586	0.0355639	0.853641
CLDND1	transcript	26543	0.0355644	0.853641
PEMT	transcript	15534	0.0356341	0.853641
C1QTNF1	transcript	17036	0.0356758	0.853641
OMA1	transcript	1420	0.0357069	0.853641
MIR4419A	transcript	586	0.0357367	0.853641
CDC42SE2	transcript	29998	0.0357812	0.853641
DTWD1	transcript	12567	0.0357915	0.853641
NCOA7	transcript	32461	0.0357943	0.853641
ZNF790	transcript	19026	0.0358087	0.853641
LOC399715	transcript	4137	0.0358254	0.853641
PPCS	transcript	1101	0.0358735	0.853641
CSK	transcript	12963	0.0358764	0.853641
C5orf56	transcript	30028	0.0359353	0.853641
MXD1	transcript	21076	0.0359532	0.853641
NUBPL	transcript	11020	0.0359924	0.853641
DNAJB5	transcript	36636	0.0360438	0.853641
C3orf78	transcript	26301	0.0360492	0.853641
MAP3K7	transcript	32232	0.0360511	0.853641
KLF9	transcript	36844	0.0361137	0.853641
ZNF552	transcript	20305	0.0361237	0.853641
ZNF641	transcript	8738	0.0362419	0.853641
C18orf54	transcript	17647	0.0362695	0.853641
C9orf86	transcript	37798	0.036273	0.853641
CASP1	transcript	7596	0.0362737	0.853641
SLC3A2	transcript	6862	0.0363139	0.853641
TEX264	transcript	26240	0.036368	0.853641
PROCR	transcript	23376	0.0364409	0.853641
MRPL52	transcript	10852	0.0364711	0.853641
TGM3	transcript	22965	0.0365177	0.853641
HIST1H2BB	transcript	31120	0.0365265	0.853641
ARAP1-AS2	transcript	7294	0.0366115	0.853641
NRP2	transcript	22390	0.0366137	0.853641
PAN2	transcript	9118	0.0366268	0.853641
PEPD	transcript	18854	0.036638	0.853641
ATXN3	transcript	11647	0.0366509	0.853641
CLK2	transcript	2575	0.036651	0.853641
C14orf133	transcript	11541	0.036666	0.853641
MEGF9	transcript	37326	0.0366876	0.853641
VEGFA	transcript	31892	0.0366914	0.853641
TDP1	transcript	11609	0.0367138	0.853641
NCOA7	transcript	32457	0.0367828	0.853641
MIR3917	transcript	678	0.0367941	0.853641
PSMB2	transcript	947	0.0368608	0.853641
SNORD44	transcript	3077	0.0368987	0.853641
TECR	transcript	18535	0.0369204	0.853641
STK32C	transcript	5656	0.0369749	0.853641
PKN1	transcript	18524	0.0370611	0.853641
SMPD4	transcript	21766	0.037071	0.853641
C22orf26	transcript	25352	0.0371731	0.853641
PVRL1	transcript	7847	0.0371943	0.853641
IGF2BP2	transcript	27489	0.037256	0.853641
LLGL2	transcript	16890	0.0373018	0.853641
MIR4691	transcript	7190	0.0374027	0.853641
RAB24	transcript	30726	0.0374095	0.853641
DMXL2	transcript	12597	0.0374379	0.853641
MT1L	transcript	14345	0.0374543	0.853641
ST20	transcript	13071	0.0374946	0.853641
CREBZF	transcript	7430	0.0375493	0.853641
IFI30	transcript	18664	0.0375827	0.853641
TREM1	transcript	31788	0.0376631	0.853641
KDSR	transcript	17710	0.0376688	0.853641
MT1A	transcript	14349	0.0376704	0.853641
MYL12B	transcript	17251	0.0376956	0.853641
UBE2L6	transcript	6628	0.037761	0.853641
LOC729770	transcript	22604	0.0378032	0.853641
MIDN	transcript	17880	0.0378663	0.853641
MIR26B	transcript	22531	0.0378877	0.853641
PRKX	transcript	37994	0.0379589	0.853641
PRDM4	transcript	9633	0.0379812	0.853641
CKLF	transcript	14451	0.038009	0.853641
SNORD86	transcript	22977	0.0380093	0.853641
FKBP1B	transcript	20556	0.0380095	0.853641
USP8	transcript	12581	0.0380194	0.853641
RCOR3	transcript	3568	0.0381457	0.853641
BLOC1S1-RDH5	transcript	9051	0.0382158	0.853641
TMSB15B	transcript	39022	0.0382832	0.853641
DENND1B	transcript	3283	0.0383042	0.853641
CXorf56	transcript	39174	0.0383078	0.853641
DICER1	transcript	11743	0.0383482	0.853641
DLEU1	transcript	10411	0.0383795	0.853641
ZRANB2	transcript	1549	0.0383901	0.853641
LRRC24	transcript	36315	0.0384278	0.853641
CCDC94	transcript	18023	0.038431	0.853641
SLC35G5	transcript	35023	0.038473	0.853641
TAF4B	transcript	17422	0.0384809	0.853641
TSPO	transcript	25287	0.0384971	0.853641
FBXO18	transcript	4126	0.0385442	0.853641
TCOF1	transcript	30451	0.0385813	0.853641
AMICA1	transcript	7771	0.0385982	0.853641
VAT1	transcript	16177	0.038615	0.853641
AIFM1	transcript	39272	0.0386882	0.853641
HYOU1	transcript	7818	0.0387512	0.853641
MBD4	transcript	26902	0.0387577	0.853641
TIMM17A	transcript	3335	0.0387613	0.853641
ZNF502	transcript	25965	0.0387986	0.853641
CYP51A1	transcript	33911	0.0388068	0.853641
TEF	transcript	25215	0.0388176	0.853641
ANKRD12	transcript	17300	0.0388692	0.853641
SMARCA4	transcript	18350	0.0388751	0.853641
BCL2L12	transcript	19723	0.0388836	0.853641
SUPV3L1	transcript	4760	0.0389052	0.853641
CASP3	transcript	29073	0.0389191	0.853641
TADA3	transcript	25532	0.0389273	0.853641
CLEC5A	transcript	34645	0.0389731	0.853641
PDIA6	transcript	20476	0.0389973	0.853641
FAM126A	transcript	33173	0.0390516	0.853641
STK36	transcript	22540	0.0390703	0.853641
UBP1	transcript	25808	0.0390759	0.853641
ZNF321P	transcript	19961	0.0390975	0.853641
UNKL	transcript	13483	0.0391125	0.853641
LOC100506365	transcript	35785	0.0391205	0.853641
EP400NL	transcript	10025	0.0392526	0.853641
SNORD52	transcript	31486	0.0393017	0.853641
SNX18	transcript	29450	0.0393627	0.853641
LOC643387	transcript	22803	0.0394169	0.853641
CNBP	transcript	26890	0.0394302	0.853641
LITAF	transcript	13771	0.0394754	0.853641
CSF1	transcript	1913	0.0395215	0.853641
MRPL4	transcript	18298	0.0395521	0.853641
NPL	transcript	3184	0.0395821	0.853641
CHD3	transcript	15346	0.0396386	0.853641
LIG1	transcript	19593	0.0396618	0.853641
SCRIB	transcript	36245	0.0397748	0.853641
LLGL2	transcript	16891	0.0398665	0.853641
DYNLL1	transcript	9852	0.0400015	0.853641
RP9P	transcript	33334	0.0400438	0.853641
LOC100506255	transcript	5602	0.0400458	0.853641
VEGFA	transcript	31895	0.0400635	0.853641
ESPL1	transcript	8944	0.0400684	0.853641
HERPUD1	transcript	14366	0.040079	0.853641
ARCN1	transcript	7795	0.0401202	0.853641
EIF4E	transcript	28510	0.040146	0.853641
MIR1914	transcript	23986	0.0401581	0.853641
SSR3	transcript	27202	0.0401953	0.853641
PHACTR2	transcript	32659	0.040254	0.853641
BRIP1	transcript	16649	0.0403337	0.853641
RPUSD4	transcript	7967	0.0403566	0.853641
FSCN1	transcript	33037	0.0403616	0.853641
WTAP	transcript	32812	0.0405054	0.853641
CCDC167	transcript	31738	0.0406593	0.853641
ITPR1	transcript	25487	0.0406667	0.853641
BRWD1	transcript	24299	0.0407154	0.853641
MTERFD2	transcript	22858	0.0407297	0.853641
RNF145	transcript	30559	0.0407834	0.853641
TMCC2	transcript	3432	0.0408264	0.853641
IRF2	transcript	29071	0.040875	0.853641
VEGFA	transcript	31893	0.0409351	0.853641
BRP44	transcript	2977	0.0409405	0.853641
NGLY1	transcript	25756	0.0409697	0.853641
INE2	transcript	38111	0.041002	0.853641
PPAP2A	transcript	29468	0.0410039	0.853641
LOC729313	transcript	14774	0.0410436	0.853641
RARRES1	transcript	27238	0.0410886	0.853641
CLK1	transcript	22311	0.0411107	0.853641
NAT14	transcript	20188	0.0411119	0.853641
SPECC1	transcript	15616	0.0411669	0.853641
CCNYL1	transcript	22432	0.0411676	0.853641
P2RY6	transcript	7303	0.0412247	0.853641
TRIM14	transcript	37123	0.0412553	0.853641
BAALC	transcript	35948	0.0412756	0.853641
IL31RA	transcript	29480	0.0412762	0.853641
IL7R	transcript	29323	0.0412894	0.853641
LOC100507229	transcript	857	0.0413182	0.853641
RN7SK	transcript	32008	0.0413455	0.853641
MKKS	transcript	23104	0.0414928	0.853641
AP3S2	transcript	13231	0.0414993	0.853641
SPRYD3	transcript	8934	0.0415445	0.853641
MIR4785	transcript	21961	0.0415523	0.853641
TBC1D23	transcript	26563	0.0416167	0.853641
SLC1A3	transcript	29342	0.0417092	0.853641
LMO2	transcript	6350	0.0417156	0.853641
LOC100507670	transcript	2330	0.0417388	0.853641
LOC100507486	transcript	19074	0.0417539	0.853641
ATP1A1OS	transcript	2052	0.0417726	0.853641
VEGFA	transcript	31887	0.0418459	0.853641
RNF213	transcript	17064	0.0419454	0.853641
KLF7	transcript	22424	0.0419484	0.853641
ANO6	transcript	8688	0.0419906	0.853641
DTNB	transcript	20591	0.0420248	0.853641
CA11	transcript	19628	0.0420375	0.853641
PLEK	transcript	21048	0.042046	0.853641
FOXO3B	transcript	15571	0.0420792	0.853641
BAG6	transcript	31439	0.0421142	0.853641
COX11	transcript	16520	0.0421394	0.853641
SDF2	transcript	15676	0.0421737	0.853641
FXYD7	transcript	18905	0.0421959	0.853641
TMED10	transcript	11503	0.0423635	0.853641
CD1D	transcript	2713	0.0424053	0.853641
MBD1	transcript	17620	0.0424111	0.853641
MREG	transcript	22491	0.0424203	0.853641
GLIS3-AS1	transcript	36372	0.0424556	0.853641
PPHLN1	transcript	8651	0.0424667	0.853641
ATXN3	transcript	11663	0.0424687	0.853641
MGC13053	transcript	7783	0.0425137	0.853641
LOC100288123	transcript	17915	0.042524	0.853641
HAUS4	transcript	10863	0.0425422	0.853641
ACAT2	transcript	32814	0.042588	0.853641
PPP3CB	transcript	4866	0.042592	0.853641
HOMER1	transcript	29706	0.0425932	0.853641
RASGRF1	transcript	13056	0.042657	0.853641
CAV2	transcript	34339	0.0426684	0.853641
VCAN	transcript	29752	0.0426718	0.853641
ZNF669	transcript	3994	0.0427417	0.853641
NONO	transcript	38726	0.0427894	0.853641
MIR378D2	transcript	35823	0.042877	0.853641
TESC	transcript	9801	0.0428846	0.853641
ETV7	transcript	31710	0.042943	0.853641
VEGFA	transcript	31891	0.0429581	0.853641
RASGRP4	transcript	19111	0.0429707	0.853641
ZNF813	transcript	19990	0.0429738	0.853641
C12orf35	transcript	8612	0.0429836	0.853641
HLA-B	transcript	31393	0.0430037	0.853641
LOC730376	transcript	33570	0.0430236	0.853641
ZNF438	transcript	4383	0.0430493	0.853641
TP53BP1	transcript	12468	0.0431016	0.853641
ECSCR	transcript	30169	0.0431029	0.853641
C9orf152	transcript	37224	0.043114	0.853641
IGIP	transcript	30184	0.0431698	0.853641
MIR21	transcript	16616	0.0432319	0.853641
MICA	transcript	31395	0.0432786	0.853641
OGFOD2	transcript	9941	0.0432999	0.853641
SRD5A3	transcript	28161	0.0433749	0.853641
TLR1	transcript	28036	0.043394	0.853641
OSBPL1A	transcript	17407	0.0433965	0.853641
C14orf34	transcript	11226	0.0434229	0.853641
PHLPP2	transcript	14666	0.0434463	0.853641
SLC2A6	transcript	37696	0.0434682	0.853641
LRRC27	transcript	5661	0.0435007	0.853641
HSPA13	transcript	24027	0.0435289	0.853641
SYNCRIP	transcript	32173	0.0435562	0.853641
POU3F1	transcript	1002	0.0435742	0.853641
ALDOA	transcript	14096	0.0435754	0.853641
MIR500A	transcript	38495	0.0435951	0.853641
NRP2	transcript	22395	0.0436453	0.853641
BTD	transcript	25686	0.0436774	0.853641
C1QTNF4	transcript	6530	0.0437561	0.853641
TMEM41B	transcript	6082	0.0437779	0.853641
ANGPTL6	transcript	18285	0.0438063	0.853641
LRIG1	transcript	26434	0.0438577	0.853641
LOC100144603	transcript	25442	0.0438628	0.853641
FLJ44342	transcript	16551	0.0438691	0.853641
RBBP8	transcript	17384	0.0438744	0.853641
MSL3	transcript	38051	0.0439324	0.853641
ARID2	transcript	8692	0.0439683	0.853641
SNRPB	transcript	22967	0.0439999	0.853641
LOC729737	transcript	6	0.0440221	0.853641
PCDHGA11	transcript	30307	0.0440387	0.853641
SH2B2	transcript	34178	0.0441139	0.853641
UBE4B	transcript	272	0.0441182	0.853641
TXNDC5	transcript	30953	0.044144	0.853641
ZNF274	transcript	20331	0.0441529	0.853641
EI24	transcript	7946	0.044169	0.853641
AIF1	transcript	31431	0.0441701	0.853641
NQO1	transcript	14614	0.0441968	0.853641
ALG13	transcript	39116	0.0442443	0.853641
DGCR6	transcript	24581	0.0442724	0.853641
SAMSN1	transcript	24028	0.0442728	0.853641
BAX	transcript	19652	0.0443101	0.853641
BCL2L14	transcript	8411	0.0443146	0.853641
NACC2	transcript	37750	0.0443179	0.853641
HIST1H4B	transcript	31117	0.0443281	0.853641
HIST1H2AM	transcript	31225	0.0443329	0.853641
PPBP	transcript	28290	0.0443459	0.853641
BCL7B	transcript	33708	0.0444131	0.853641
DDR1	transcript	31363	0.0444283	0.853641
NONO	transcript	38728	0.0444316	0.853641
COPS3	transcript	15527	0.0444992	0.853641
FCAR	transcript	20132	0.0445669	0.853641
SHB	transcript	36732	0.0445961	0.853641
APTX	transcript	36552	0.0446031	0.853641
DNAJC27-AS1	transcript	20578	0.0446688	0.853641
ZBTB34	transcript	37456	0.0446813	0.853641
FBXO39	transcript	15225	0.0446893	0.853641
DENND1B	transcript	3281	0.0448029	0.853641
RASGRP4	transcript	19110	0.0448197	0.853641
BOD1	transcript	30675	0.0448349	0.853641
FOXD4L3	transcript	36818	0.0448773	0.853641
CHCHD7	transcript	35517	0.044966	0.853641
TTC3P1	transcript	38802	0.0451346	0.853641
STRAP	transcript	8468	0.0451432	0.853641
ZNF404	transcript	19368	0.0451565	0.853641
RBMX	transcript	39396	0.0451737	0.853641
DCBLD1	transcript	32415	0.045278	0.853641
AMPH	transcript	33389	0.0452797	0.853641
NFKBIZ	transcript	26590	0.0452829	0.853641
MADD	transcript	6504	0.045291	0.853641
FPR1	transcript	19901	0.0453381	0.853641
FOXD2	transcript	1277	0.0453602	0.853641
SH3BGRL3	transcript	694	0.0453781	0.853641
UBE2N	transcript	9458	0.0454411	0.853641
SNX2	transcript	29952	0.0457057	0.853641
ARL3	transcript	5344	0.0457521	0.853641
LOC100506328	transcript	21474	0.0457647	0.853641
POLD3	transcript	7334	0.0457686	0.853641
BCAP31	transcript	39617	0.0458501	0.853641
VEGFA	transcript	31901	0.0459185	0.853641
SMAD5	transcript	30109	0.0459543	0.853641
BTRC	transcript	5292	0.0459654	0.853641
LOC728034	transcript	36764	0.0460118	0.853641
COMMD5	transcript	36328	0.0460267	0.853641
CROCCP2	transcript	438	0.046043	0.853641
LOC100506294	transcript	12626	0.0460996	0.853641
FPR3	transcript	19905	0.046238	0.853641
MLX	transcript	16143	0.046293	0.853641
HGF	transcript	33845	0.0464851	0.853641
LPP	transcript	27538	0.0465828	0.853641
TMEM37	transcript	21687	0.0466632	0.853641
SATB1	transcript	25710	0.046665	0.853641
PDIA5	transcript	26784	0.0467033	0.853641
VPS41	transcript	33392	0.0467566	0.853641
ZSWIM4	transcript	18490	0.0467967	0.853641
C3orf80	transcript	27253	0.0468329	0.853641
MIR3128	transcript	22132	0.046848	0.853641
HRH4	transcript	17414	0.046854	0.853641
MOK	transcript	11932	0.0470009	0.853641
LOC440925	transcript	22042	0.047004	0.853641
MAP3K12	transcript	8966	0.0470979	0.853641
SLC16A7	transcript	9230	0.0471098	0.853641
MYL12B	transcript	17252	0.0471124	0.853641
CERS6	transcript	22009	0.0471384	0.853641
STK24	transcript	10585	0.0471768	0.853641
NEFH	transcript	24876	0.0472901	0.853641
POC1A	transcript	26275	0.0473129	0.853641
ZNF138	transcript	33624	0.0473487	0.853641
CECR6	transcript	24542	0.0474213	0.853641
PEX11G	transcript	18151	0.0474226	0.853641
CCM2	transcript	33477	0.0474692	0.853641
PHC2	transcript	913	0.0474787	0.853641
RBBP4	transcript	888	0.0474849	0.853641
SCARNA10	transcript	8189	0.0475109	0.853641
CCND3	transcript	31811	0.0476486	0.853641
LILRA5	transcript	20093	0.0476636	0.853641
RPL13P5	transcript	8239	0.0476874	0.853641
SP110	transcript	22662	0.0477769	0.853641
SNX8	transcript	32988	0.0477896	0.853641
CEP68	transcript	21026	0.0478774	0.853641
AGER	transcript	31531	0.0479372	0.853641
TCN2	transcript	24927	0.048024	0.853641
VEGFA	transcript	31885	0.0480314	0.853641
CES4A	transcript	14500	0.04805	0.853641
SC5DL	transcript	7868	0.0480568	0.853641
FLYWCH2	transcript	13599	0.0480812	0.853641
POLR1D	transcript	10171	0.0481084	0.853641
PNISR	transcript	32253	0.0481301	0.853641
BCL2L11	transcript	21584	0.0483023	0.853641
ARHGAP33	transcript	18962	0.0483352	0.853641
MAT2B	transcript	30604	0.0483429	0.853641
TFDP1	transcript	10707	0.0484033	0.853641
NDUFB11	transcript	38350	0.0484315	0.853641
CFL1	transcript	7063	0.048433	0.853641
KLHDC4	transcript	14859	0.0485089	0.853641
KPNA1	transcript	26768	0.0485142	0.853641
MLLT6	transcript	15923	0.0485253	0.853641
CHEK2	transcript	24846	0.0485274	0.853641
PLEKHO1	transcript	2254	0.0485964	0.853641
MIR3164	transcript	7217	0.0486764	0.853641
FNDC3B	transcript	27347	0.0487135	0.853641
NUDT1	transcript	32983	0.0487209	0.853641
IRF3	transcript	19716	0.048771	0.853641
HNRNPUL2	transcript	6840	0.048795	0.853641
MED21	transcript	8561	0.0488182	0.853641
TPCN1	transcript	9770	0.0488416	0.853641
SARS2	transcript	19136	0.0488486	0.853641
SNCA	transcript	28480	0.04887	0.853641
ANAPC16	transcript	4827	0.048904	0.853641
ATXN7L1	transcript	34252	0.0489463	0.853641
C14orf133	transcript	11540	0.0489592	0.853641
VEGFA	transcript	31884	0.0489735	0.853641
CYP3A5	transcript	34051	0.0489793	0.853641
SRP19	transcript	29897	0.0489854	0.853641
PLEKHF2	transcript	35854	0.0489986	0.853641
RBM41	transcript	39053	0.0489988	0.853641
RAB3D	transcript	18368	0.0490009	0.853641
EGR2	transcript	4716	0.0490411	0.853641
TOR1B	transcript	37600	0.049043	0.853641
C7orf46	transcript	33190	0.0491147	0.853641
SEMA4B	transcript	13241	0.0491253	0.853641
SLC16A1	transcript	2000	0.0491299	0.853641
NUDT19	transcript	18838	0.0491811	0.853641
CHAC2	transcript	20917	0.049203	0.853641
DOHH	transcript	17980	0.0493055	0.853641
RPRD1A	transcript	17508	0.0493183	0.853641
LILRB2	transcript	20088	0.0493698	0.853641
MYEOV	transcript	7218	0.0494269	0.853641
EIF2B5	transcript	27434	0.0494938	0.853641
DERL1	transcript	36048	0.0494949	0.853641
ACSS2	transcript	23365	0.0495286	0.853641
USP8	transcript	12582	0.0495474	0.853641
ZBTB32	transcript	18953	0.0495985	0.853641
DNAJB9	transcript	34293	0.0496389	0.853641
GPSM1	transcript	37762	0.0496533	0.853641
SNX16	transcript	35736	0.0496676	0.853641
C17orf42	transcript	15745	0.0496936	0.853641
LOC100131530	transcript	25112	0.0497329	0.853641
SERPINA9	transcript	11734	0.0498026	0.853641
HIST1H4C	transcript	31132	0.0498046	0.853641
MAPK6	transcript	12607	0.0499266	0.853641
SHC1	transcript	2501	0.0500087	0.853641
CRTC1	transcript	18699	0.0500325	0.853641
ST7	transcript	34349	0.05006	0.853641
LOC100506217	transcript	29263	0.0500924	0.853641
NADK	transcript	102	0.0501147	0.853641
EPM2A	transcript	32679	0.050138	0.853641
PRRG1	transcript	38276	0.050144	0.853641
TNFRSF10B	transcript	35195	0.0501783	0.853641
NECAP2	transcript	432	0.0502406	0.853641
EMP2	transcript	13754	0.0502822	0.853641
MFN2	transcript	331	0.0502946	0.853641
FAM115A	transcript	34700	0.0503038	0.853641
CGGBP1	transcript	26505	0.0503467	0.853641
LOC283663	transcript	12655	0.050355	0.853641
MIR4441	transcript	22817	0.0503611	0.853641
NUDT1	transcript	32982	0.0503653	0.853641
PURA	transcript	30183	0.0505949	0.853641
APOL3	transcript	25032	0.0506382	0.853641
TFG	transcript	26572	0.0506625	0.853641
LOC100130992	transcript	4300	0.0506727	0.853641
TBC1D7	transcript	31015	0.050681	0.853641
C12orf74	transcript	9451	0.0506817	0.853641
CLDN24	transcript	29060	0.0507276	0.853641
ZFP82	transcript	19004	0.050823	0.853641
SLC25A11	transcript	15148	0.050892	0.853641
MBTD1	transcript	16509	0.0509379	0.853641
SHKBP1	transcript	19213	0.0510598	0.853641
LIN54	transcript	28403	0.0510761	0.853641
COPG	transcript	26894	0.0510772	0.853641
PCID2	transcript	10694	0.0510777	0.853641
NFAT5	transcript	14608	0.0510892	0.853641
FAM50A	transcript	39676	0.0511075	0.853641
CKAP2	transcript	10448	0.051111	0.853641
MRPL52	transcript	10849	0.0511985	0.853641
FAS	transcript	5051	0.0512048	0.853641
MT1F	transcript	14353	0.0512182	0.853641
C2CD3	transcript	7326	0.0512706	0.853641
GNMT	transcript	31831	0.0512856	0.853641
ANKRD1	transcript	5081	0.0513017	0.853641
GTF3C6	transcript	32347	0.0513297	0.853641
TMEM135	transcript	7464	0.0513559	0.853641
LOC100506936	transcript	33436	0.0514665	0.853641
TTC8	transcript	11598	0.0514672	0.853641
MAP4K4	transcript	21472	0.0515007	0.853641
GTPBP2	transcript	31877	0.0515465	0.853641
CALML4	transcript	12819	0.0515574	0.853641
SNORA53	transcript	9519	0.0516627	0.853641
CYB561D2	transcript	26216	0.051694	0.853641
OR5C1	transcript	37384	0.0517029	0.853641
EXOC7	transcript	16926	0.0517057	0.853641
CARD16	transcript	7600	0.0517743	0.853641
RUNDC1	transcript	16174	0.0517875	0.853641
HSPA9	transcript	30146	0.051832	0.853641
ATP2C1	transcript	26925	0.0519443	0.853641
PRPSAP2	transcript	15575	0.0519684	0.853641
ZNF35	transcript	25961	0.0519852	0.853641
LOH12CR2	transcript	8415	0.0519983	0.853641
UIMC1	transcript	30718	0.052039	0.853641
HLA-DPA1	transcript	31577	0.0520998	0.853641
NARF	transcript	17194	0.0521807	0.853641
OTUD5	transcript	38443	0.0521899	0.853641
POU2F2	transcript	19291	0.0521946	0.853641
IFT27	transcript	25054	0.0521966	0.853641
C17orf65	transcript	16226	0.0522172	0.853641
EPS15L1	transcript	18601	0.0522264	0.853641
IMPA1	transcript	35725	0.0522436	0.853641
TNNI2	transcript	5821	0.0522456	0.853641
SART1	transcript	7076	0.0522538	0.853641
SKP2	transcript	29335	0.0522685	0.853641
IFT88	transcript	10103	0.0522754	0.853641
AHCYL1	transcript	1917	0.0523102	0.853641
HMGN4	transcript	31183	0.0523547	0.853641
CDK8	transcript	10156	0.0523571	0.853641
HIST2H3D	transcript	2235	0.0523897	0.853641
GPATCH4	transcript	2666	0.0524163	0.853641
TTC8	transcript	11597	0.0524405	0.853641
NCOA4	transcript	4628	0.0524445	0.853641
FPR2	transcript	19904	0.0524577	0.853641
PIK3R3	transcript	1231	0.052486	0.853641
JDP2	transcript	11508	0.0524892	0.853641
RPLP0	transcript	9835	0.0526375	0.853641
LYRM1	transcript	13910	0.0526564	0.853641
CRTC1	transcript	18700	0.0527895	0.853641
HSPD1	transcript	22272	0.0528397	0.853641
PATZ1	transcript	24959	0.0528793	0.853641
TAS2R20	transcript	8393	0.0528972	0.853641
TMEM45B	transcript	8002	0.0528982	0.853641
CD37	transcript	19681	0.0529004	0.853641
LOC100505573	transcript	12359	0.0529452	0.853641
SRGAP2	transcript	3471	0.0529584	0.853641
ZNF83	transcript	19944	0.0530281	0.853641
C10orf116	transcript	5013	0.0530283	0.853641
NFAT5	transcript	14607	0.053049	0.853641
ACADM	transcript	1572	0.0530885	0.853641
WHAMMP3	transcript	12083	0.0531638	0.853641
MFSD1	transcript	27240	0.0531779	0.853641
TNFRSF25	transcript	208	0.0532155	0.853641
WARS2	transcript	2081	0.0532563	0.853641
AMPD3	transcript	6095	0.0532798	0.853641
TCF25	transcript	14939	0.0532839	0.853641
PUF60	transcript	36248	0.053311	0.853641
ATP6V1H	transcript	35491	0.053375	0.853641
CD44	transcript	6374	0.0533765	0.853641
ODF2	transcript	37541	0.053444	0.853641
ZNF100	transcript	18781	0.0534527	0.853641
TP53I13	transcript	15718	0.053578	0.853641
WDFY2	transcript	10426	0.0536165	0.853641
SNORA2B	transcript	8748	0.0536238	0.853641
ZMYM2	transcript	10092	0.0536351	0.853641
ASB6	transcript	37595	0.0536917	0.853641
LILRB1	transcript	20113	0.0537512	0.853641
RHOB	transcript	20541	0.0538811	0.853641
CD2BP2	transcript	14121	0.0539073	0.853641
SMARCC2	transcript	9100	0.053978	0.853641
STARD5	transcript	13099	0.0540282	0.853641
NUP50	transcript	25327	0.0540292	0.853641
C17orf62	transcript	17183	0.054044	0.853641
PEX26	transcript	24568	0.0540798	0.853641
C1orf55	transcript	3719	0.0541012	0.853641
TRAF3IP2	transcript	32361	0.0541079	0.853641
C14orf184	transcript	11633	0.0541307	0.853641
GPRIN1	transcript	30706	0.0541382	0.853641
SLC1A4	transcript	21025	0.0541463	0.853641
USP3	transcript	12724	0.0542162	0.853641
LOC729513	transcript	14626	0.0542232	0.853641
HERC2P2	transcript	12085	0.0542284	0.853641
PFKFB3	transcript	4136	0.0543142	0.853641
ZNF710	transcript	13238	0.0543697	0.853641
PPARG	transcript	25620	0.0544093	0.853641
CD209	transcript	18185	0.0544175	0.853641
KIAA1598	transcript	5499	0.0544438	0.853641
TNFRSF25	transcript	207	0.0544501	0.853641
LOC100652743	transcript	21308	0.0544646	0.853641
USP14	transcript	17219	0.0545329	0.853641
HIST1H1E	transcript	31136	0.054583	0.853641
JDP2	transcript	11509	0.0545844	0.853641
SRD5A1	transcript	29196	0.0546116	0.853641
C17orf75	transcript	15778	0.0546293	0.853641
CDC26	transcript	37270	0.0547041	0.853641
ACYP1	transcript	11498	0.0547305	0.853641
EDC4	transcript	14560	0.0547712	0.853641
LGALS2	transcript	25083	0.0547755	0.853641
C5orf15	transcript	30059	0.0548233	0.853641
C19orf2	transcript	18825	0.0548956	0.853641
LOC100287852	transcript	26578	0.0549232	0.853641
ATG13	transcript	6472	0.0549434	0.853641
ENOSF1	transcript	17229	0.0549495	0.853641
ARHGEF12	transcript	7862	0.0550114	0.853641
SUDS3	transcript	9819	0.055035	0.853641
CUL1	transcript	34725	0.0550533	0.853641
LOC100287789	transcript	26371	0.0550882	0.853641
FCAR	transcript	20131	0.0551074	0.853641
CAMKK2	transcript	9882	0.0551171	0.853641
ZNF502	transcript	25962	0.0551174	0.853641
CENPL	transcript	3068	0.0551616	0.853641
KAT2B	transcript	25717	0.0551876	0.853641
LOC100507463	transcript	31562	0.0552421	0.853641
LOC100126784	transcript	6233	0.0552764	0.853641
NSUN5	transcript	33698	0.0553181	0.853641
PCNP	transcript	26581	0.0553886	0.853641
MIR626	transcript	12415	0.0554146	0.853641
PQBP1	transcript	38432	0.0554514	0.853641
SEMA4B	transcript	13240	0.0556973	0.853641
CHORDC1	transcript	7490	0.0557583	0.853641
CITED4	transcript	1074	0.0557648	0.853641
SKA2	transcript	16600	0.0558569	0.853641
IL32	transcript	13626	0.0558696	0.853641
PHF12	transcript	15704	0.055873	0.853641
GSDMB	transcript	15979	0.0559474	0.853641
ABHD16A	transcript	31455	0.0559982	0.853641
ZXDB	transcript	38639	0.0560042	0.853641
POPDC2	transcript	26724	0.0560392	0.853641
LRCH1	transcript	10365	0.0560501	0.853641
RHBDF1	transcript	13382	0.0560567	0.853641
RPS16	transcript	19164	0.0561049	0.853641
RELA	transcript	7051	0.0561876	0.853641
PHKB	transcript	14259	0.0561981	0.853641
NR3C1	transcript	30366	0.0562043	0.853641
SCO2	transcript	25426	0.0562319	0.853641
TNFRSF25	transcript	206	0.0562644	0.853641
C7orf68	transcript	34437	0.0563655	0.853641
CD209	transcript	18184	0.0563693	0.853641
CD83	transcript	31034	0.0563949	0.853641
LY6K	transcript	36184	0.0564225	0.853641
ZBED5	transcript	6117	0.0564469	0.853641
CYTIP	transcript	21924	0.0564482	0.853641
P2RY6	transcript	7306	0.0565334	0.853641
RAP1A	transcript	1971	0.0565512	0.853641
TES	transcript	34334	0.0565541	0.853641
PSPH	transcript	33577	0.0565734	0.853641
MAL	transcript	21350	0.0565943	0.853641
2009-09-01	transcript	16996	0.0566719	0.853641
PSIP1	transcript	36452	0.0566765	0.853641
AHR	transcript	33127	0.0567278	0.853641
CPD	transcript	15733	0.0567886	0.853641
RAP1A	transcript	1972	0.0567932	0.853641
TGIF1	transcript	17257	0.0568521	0.853641
GRK6	transcript	30736	0.0568702	0.853641
STEAP3	transcript	21678	0.0569604	0.853641
SLC15A3	transcript	6760	0.0570093	0.853641
LAIR1	transcript	20097	0.0570489	0.853641
RHBDD2	transcript	33786	0.0570733	0.853641
ARRDC2	transcript	18658	0.0570827	0.853641
TRPT1	transcript	6915	0.0571193	0.853641
MBD1	transcript	17612	0.0573029	0.853641
PQBP1	transcript	38428	0.0573421	0.853641
GSN	transcript	37347	0.0573488	0.853641
ASNS	transcript	33998	0.0573495	0.853641
FAM18B2	transcript	15462	0.0573554	0.853641
SLAMF7	transcript	2814	0.0573562	0.853641
SAT1	transcript	38198	0.0573733	0.853641
ARFGAP2	transcript	6487	0.0573784	0.853641
AP1M1	transcript	18598	0.05741	0.853641
CD36	transcript	33838	0.0574219	0.853641
TMTC1	transcript	8585	0.0574455	0.853641
USP20	transcript	37604	0.0574635	0.853641
LOC100128979	transcript	12714	0.0574753	0.853641
RNF148	transcript	34383	0.0574814	0.853641
PHF14	transcript	33090	0.0574881	0.853641
NAT9	transcript	16844	0.0575132	0.853641
ADPGK	transcript	12894	0.057574	0.853641
C7orf49	transcript	34548	0.0576571	0.853641
GAS6	transcript	10715	0.0576838	0.853641
GSTO1	transcript	5386	0.0577533	0.853641
SMAD7	transcript	17585	0.0577567	0.853641
PRKAG1	transcript	8776	0.057799	0.853641
ZCWPW2	transcript	25772	0.0578646	0.853641
FUT4	transcript	7523	0.0578935	0.853641
CPLX3	transcript	12967	0.0579592	0.853641
SNORD54	transcript	35512	0.057969	0.853641
LOC100506544	transcript	25210	0.0579847	0.853641
RASGEF1B	transcript	28378	0.0580057	0.853641
TXLNG	transcript	38123	0.0580254	0.853641
ACP5	transcript	18393	0.0580451	0.853641
C22orf41	transcript	25432	0.0581183	0.853641
TBCC	transcript	31824	0.0581287	0.853641
MTFP1	transcript	24916	0.0581438	0.853641
SAV1	transcript	11152	0.0581507	0.853641
OGG1	transcript	25529	0.0581865	0.853641
PRKAG2	transcript	34833	0.0582844	0.853641
MS4A6A	transcript	6729	0.0583487	0.853641
H6PD	transcript	256	0.0584152	0.853641
MT1X	transcript	14357	0.0584711	0.853641
PC	transcript	7137	0.0584805	0.853641
KCTD2	transcript	16858	0.0584893	0.853641
LOC100130890	transcript	32257	0.0584946	0.853641
LOC100127910	transcript	3025	0.0585793	0.853641
NAPA	transcript	19564	0.0586154	0.853641
ARTN	transcript	1156	0.058633	0.853641
MIER3	transcript	29490	0.0586477	0.853641
THEM4	transcript	2369	0.0586623	0.853641
LOC100652867	transcript	3386	0.0587742	0.853641
JRKL	transcript	7543	0.0587779	0.853641
LOC400657	transcript	17765	0.0588289	0.853641
SPP1	transcript	28461	0.058882	0.853641
LOC100128130	transcript	21592	0.0589118	0.853641
ADAM9	transcript	35384	0.0589463	0.853641
ZDHHC2	transcript	35081	0.0589484	0.853641
DCUN1D3	transcript	13906	0.0589882	0.853641
TECR	transcript	18536	0.0590057	0.853641
CDC25B	transcript	23027	0.0590175	0.853641
LOC646890	transcript	28936	0.0590631	0.853641
RPS4Y1	transcript	39788	0.0591481	0.853641
LIAS	transcript	28052	0.0591655	0.853641
PMM1	transcript	25223	0.0591845	0.853641
FCAR	transcript	20135	0.0592099	0.853641
ANKRD46	transcript	35910	0.0592364	0.853641
CD14	transcript	30203	0.0593208	0.853641
UBE2A	transcript	39178	0.0593413	0.853641
GPR18	transcript	10598	0.0593719	0.853641
CASC4	transcript	12500	0.0593828	0.853641
ARHGAP24	transcript	28426	0.0594592	0.853641
NLRP2	transcript	20145	0.0594739	0.853641
NPFF	transcript	8971	0.059521	0.853641
CHD3	transcript	15345	0.0595481	0.853641
PEX19	transcript	2794	0.0595936	0.853641
MIR630	transcript	12886	0.0596266	0.853641
RANBP9	transcript	31028	0.0596409	0.853641
VCAN	transcript	29751	0.059669	0.853641
SH2D3C	transcript	37487	0.0597134	0.853641
GFM1	transcript	27235	0.0598264	0.853641
TECR	transcript	18537	0.05985	0.853641
RAD54L2	transcript	26237	0.0598887	0.853641
DOCK8	transcript	36349	0.0599091	0.853641
ABHD16B	transcript	23971	0.0599326	0.853641
ZNF816-ZNF321P	transcript	19962	0.0599381	0.853641
CYBRD1	transcript	22057	0.0599772	0.853641
PTPN7	transcript	3343	0.0599895	0.853641
CCNC	transcript	32258	0.0601283	0.853641
LOC442421	transcript	36789	0.0601645	0.853641
MIR4263	transcript	20683	0.0602387	0.853641
RUNX1	transcript	24234	0.0602745	0.853641
MIR3662	transcript	32569	0.0603476	0.853641
ARHGAP27	transcript	16284	0.0603513	0.853641
SLC30A7	transcript	1817	0.0604178	0.853641
DAG1	transcript	26149	0.0604265	0.853641
NETO2	transcript	14257	0.0604481	0.853641
PLBD1	transcript	8445	0.0604724	0.853641
NBN	transcript	35776	0.0606048	0.853641
RFX7	transcript	12643	0.0606255	0.853641
TCEB1	transcript	35669	0.0606647	0.853641
PRPF38A	transcript	1327	0.0607252	0.853641
MADD	transcript	6501	0.0607529	0.853641
RANGAP1	transcript	25212	0.0607555	0.853641
QRSL1	transcript	32286	0.0608127	0.853641
LYRM2	transcript	32217	0.0608888	0.853641
SGK494	transcript	15674	0.060975	0.853641
LETM2	transcript	35360	0.061016	0.853641
SMPD4	transcript	21770	0.0610175	0.853641
LHFP	transcript	10284	0.061048	0.853641
POLR2I	transcript	18990	0.0610765	0.853641
TRIM78P	transcript	5971	0.0611909	0.853641
C1orf122	transcript	996	0.0612466	0.853641
RAB43	transcript	26881	0.0613806	0.853641
SAT2	transcript	15319	0.0614042	0.853641
PNN	transcript	11090	0.0614274	0.853641
APP	transcript	24083	0.0614853	0.853641
EFTUD1	transcript	13104	0.0615199	0.853641
ZNF773	transcript	20285	0.0615575	0.853641
CDK2	transcript	9078	0.061559	0.853641
CNBP	transcript	26888	0.0615693	0.853641
UBAP2L	transcript	2473	0.0615733	0.853641
MED26	transcript	18606	0.0616665	0.853641
SH3KBP1	transcript	38168	0.0616808	0.853641
LOC100507291	transcript	27039	0.0616877	0.853641
LSS	transcript	24511	0.0617007	0.853641
HNRNPA0	transcript	30120	0.0617818	0.853641
LOC100506713	transcript	15228	0.0617885	0.853641
LOC100506282	transcript	7415	0.0617992	0.853641
DHX30	transcript	26046	0.0618158	0.853641
NPTN	transcript	12905	0.0618165	0.853641
PDSS1	transcript	4333	0.0618425	0.853641
PRAM1	transcript	18229	0.061915	0.853641
EMR3	transcript	18541	0.0619746	0.853641
ZADH2	transcript	17770	0.0619942	0.853641
PIK3R1	transcript	29563	0.0620127	0.853641
SOX7	transcript	35016	0.0620969	0.853641
MRPL21	transcript	7211	0.0621164	0.853641
SPIN3	transcript	38632	0.0621175	0.853641
NUBP1	transcript	13756	0.0621729	0.853641
TBC1D1	transcript	28027	0.0621851	0.853641
TBL1XR1	transcript	27365	0.0622572	0.853641
PDPN	transcript	377	0.0622598	0.853641
CAPZB	transcript	493	0.0623163	0.853641
LOC100505648	transcript	12377	0.0624355	0.853641
GIPC1	transcript	18526	0.0625167	0.853641
GAB2	transcript	7399	0.0625188	0.853641
MSRB3	transcript	9256	0.0625465	0.853641
SEC61A2	transcript	4182	0.0625542	0.853641
HIST1H2AH	transcript	31198	0.0626074	0.853641
EDEM1	transcript	25494	0.0626583	0.853641
PSMD8	transcript	19100	0.0626763	0.853641
CCNJ	transcript	5159	0.0628079	0.853641
FAM129B	transcript	37472	0.0628315	0.853641
NUP37	transcript	9575	0.0628539	0.853641
C1orf15-NBL1	transcript	504	0.0629	0.853641
CREM	transcript	4453	0.0629328	0.853641
SP140	transcript	22665	0.0629604	0.853641
LOC100652942	transcript	4260	0.0630056	0.853641
RFWD2	transcript	3101	0.0630661	0.853641
SNORA23	transcript	6085	0.0630698	0.853641
PEX5	transcript	8271	0.063082	0.853641
SLC1A5	transcript	19533	0.0630927	0.853641
KIF3B	transcript	23297	0.063093	0.853641
RHOF	transcript	9898	0.06312	0.853641
SLC25A16	transcript	4743	0.0631356	0.853641
RPL23	transcript	15932	0.0632192	0.853641
UCN	transcript	20643	0.0632379	0.853641
FBXO31	transcript	14849	0.0632489	0.853641
CLEC7A	transcript	8351	0.0632791	0.853641
KLK10	transcript	19842	0.0633411	0.853641
PTTG1	transcript	30579	0.0633578	0.853641
ADAMTS14	transcript	4795	0.0634277	0.853641
ZNF323	transcript	31250	0.0634315	0.853641
CLYBL	transcript	10603	0.0635064	0.853641
HERPUD2	transcript	33357	0.0635451	0.853641
POLR1B	transcript	21606	0.0636598	0.853641
TXNDC16	transcript	11176	0.0636714	0.853641
TANC1	transcript	21940	0.0636941	0.853641
LRRC8B	transcript	1686	0.0636943	0.853641
AXIN1	transcript	13400	0.0636966	0.853641
DFNA5	transcript	33197	0.0637038	0.853641
VAPB	transcript	23814	0.0637408	0.853641
VPS29	transcript	9708	0.0637956	0.853641
FCAR	transcript	20128	0.0638245	0.853641
FBXL15	transcript	5333	0.0638587	0.853641
CEBPZ	transcript	20770	0.0638972	0.853641
PGP	transcript	13554	0.0638977	0.853641
AFF2	transcript	39497	0.0640229	0.853641
SH2D3C	transcript	37484	0.0640471	0.853641
SLC12A6	transcript	12295	0.0640733	0.853641
GPR88	transcript	1809	0.0640906	0.853641
BNIP3	transcript	5653	0.0641663	0.853641
RNU1-1	transcript	434	0.0641793	0.853641
LINC00341	transcript	11748	0.0642349	0.853641
PNMA1	transcript	11453	0.0643901	0.853641
SPG20	transcript	10248	0.0643969	0.853641
GNB1L	transcript	24624	0.064457	0.853641
LIPA	transcript	5058	0.0645047	0.853641
STK19	transcript	31502	0.0645199	0.853641
PLEKHM1	transcript	16287	0.0645233	0.853641
HSDL2	transcript	37255	0.0645314	0.853641
PLCB3	transcript	6929	0.0645476	0.853641
TMEM119	transcript	9645	0.064578	0.853641
ZWILCH	transcript	12795	0.064676	0.853641
AMPD3	transcript	6099	0.0647127	0.853641
CHRFAM7A	transcript	12240	0.0647293	0.853641
ZNF296	transcript	19437	0.0647682	0.853641
ING4	transcript	8207	0.064864	0.853641
BEX4	transcript	38970	0.0649794	0.853641
TRIM8	transcript	5343	0.0649997	0.853641
FGFR1OP	transcript	32870	0.0650497	0.853641
PPM1M	transcript	26280	0.0650895	0.853641
LOC100507634	transcript	1411	0.0651532	0.853641
LOC100506686	transcript	12810	0.0651602	0.853641
SPTLC2	transcript	11547	0.0651627	0.853641
LOC100131366	transcript	11950	0.0652438	0.853641
MIF	transcript	24760	0.0652467	0.853641
SUFU	transcript	5342	0.0653243	0.853641
AFMID	transcript	17016	0.0654062	0.853641
TCEB1	transcript	35672	0.0654827	0.853641
FAM104A	transcript	16809	0.065574	0.853641
TRIB3	transcript	22908	0.0656171	0.853641
ZNF649	transcript	19910	0.0657295	0.853641
WDR13	transcript	38418	0.0657338	0.853641
INTS4	transcript	7384	0.0658074	0.853641
SRP19	transcript	29895	0.0658463	0.853641
FBL	transcript	19186	0.0658952	0.853641
FAM172BP	transcript	26579	0.0659313	0.853641
ZC3HAV1	transcript	34596	0.0659508	0.853641
SMARCAD1	transcript	28489	0.0659777	0.853641
N4BP2L1	transcript	10217	0.0659991	0.853641
SRSF5	transcript	11385	0.0660112	0.853641
LOC100652992	transcript	13920	0.0660221	0.853641
ATF1	transcript	8843	0.0661079	0.853641
MADD	transcript	6503	0.0661149	0.853641
DNAJC7	transcript	16104	0.0662265	0.853641
TTC30A	transcript	22136	0.0662272	0.853641
WDR67	transcript	36050	0.0662296	0.853641
ZNF350	transcript	19913	0.0662302	0.853641
MIR638	transcript	18340	0.0662535	0.853641
RPL18A	transcript	18652	0.0663157	0.853641
CREB5	transcript	33259	0.0663365	0.853641
HIP1	transcript	33782	0.0663454	0.853641
MSRA	transcript	35009	0.0663832	0.853641
C1orf144	transcript	428	0.0664041	0.853641
SERPINA1	transcript	11730	0.0665977	0.853641
GIMAP5	transcript	34777	0.0666465	0.853641
LOC100505746	transcript	24464	0.0666656	0.853641
SIRT5	transcript	31023	0.066671	0.853641
ZFP64	transcript	23755	0.0667057	0.853641
PLP2	transcript	38461	0.0667168	0.853641
NT5DC2	transcript	26299	0.066744	0.853641
HERC6	transcript	28465	0.0667499	0.853641
EID2B	transcript	19173	0.0667848	0.853641
ZFYVE27	transcript	5213	0.0668106	0.853641
TBC1D24	transcript	13570	0.0668263	0.853641
P4HA1	transcript	4844	0.0669927	0.853641
DDX47	transcript	8424	0.0670872	0.853641
ANG	transcript	10782	0.0671543	0.853641
PFKM	transcript	8729	0.0671637	0.853641
TMEM139	transcript	34677	0.0672178	0.853641
CCP110	transcript	13879	0.0672611	0.853641
PIP4K2C	transcript	9191	0.0672993	0.853641
FAM110A	transcript	22921	0.0673056	0.853641
MEN1	transcript	6970	0.0673192	0.853641
RAB5B	transcript	9080	0.0673433	0.853641
LOC100506130	transcript	33149	0.067347	0.853641
CA12	transcript	12722	0.0673569	0.853641
YTHDF1	transcript	23929	0.0673589	0.853641
MBD6	transcript	9188	0.0674155	0.853641
LANCL2	transcript	33564	0.0674176	0.853641
ASCC1	transcript	4825	0.0674419	0.853641
DNAJC19	transcript	27401	0.0674846	0.853641
REM1	transcript	23262	0.0674852	0.853641
HNRNPL	transcript	19125	0.0675457	0.853641
LIN7A	transcript	9383	0.0675619	0.853641
FNDC3B	transcript	27346	0.0675823	0.853641
CALU	transcript	34448	0.0676003	0.853641
ARHGEF10L	transcript	467	0.067629	0.853641
LPAR6	transcript	10376	0.0676403	0.853641
AURKA	transcript	23771	0.0677131	0.853641
FAM71F2	transcript	34440	0.0677269	0.853641
AKAP2	transcript	37221	0.0677933	0.853641
PHF1	transcript	31610	0.0678362	0.853641
SLCO3A1	transcript	13273	0.0678968	0.853641
EIF2B3	transcript	1192	0.0679841	0.853641
SMAD7	transcript	17583	0.0680375	0.853641
UBE2I	transcript	13473	0.068071	0.853641
STX11	transcript	32676	0.0680881	0.853641
AVPI1	transcript	5205	0.0681606	0.853641
ORC4	transcript	21875	0.0682244	0.853641
TLE4	transcript	36906	0.0682608	0.853641
EFCAB2	transcript	3972	0.0682783	0.853641
PRKAB1	transcript	9825	0.0683011	0.853641
MBP	transcript	17785	0.0683039	0.853641
TUFM	transcript	14026	0.0683238	0.853641
LOC100507463	transcript	31561	0.0683285	0.853641
YIF1B	transcript	19093	0.0683352	0.853641
NPTN	transcript	12904	0.0683408	0.853641
MAPKAPK5	transcript	9734	0.0683628	0.853641
NAAA	transcript	28321	0.0683741	0.853641
ATP5J2	transcript	34029	0.0683807	0.853641
HMGN3	transcript	32126	0.0684073	0.853641
CCDC103	transcript	16259	0.0684393	0.853641
MIR3173	transcript	11745	0.0684407	0.853641
PUS10	transcript	20976	0.0684703	0.853641
HK1	transcript	4766	0.0686361	0.853641
GSPT1	transcript	13780	0.0687152	0.853641
MT2A	transcript	14344	0.0688277	0.853641
HIST1H2AL	transcript	31220	0.0688303	0.853641
CDV3	transcript	26966	0.0689744	0.853641
GCFC1	transcript	24179	0.0689979	0.853641
TCEAL8	transcript	38973	0.0690405	0.853641
CCNA1	transcript	10251	0.0690438	0.853641
HDGFRP2	transcript	18039	0.0690923	0.853641
SLC39A11	transcript	16805	0.0691091	0.853641
ZNF48	transcript	14127	0.0691272	0.853641
FAM179B	transcript	11102	0.0691483	0.853641
MIR195	transcript	15238	0.069286	0.853641
SOX8	transcript	13459	0.0693047	0.853641
USP12	transcript	10159	0.0693522	0.853641
NEDD4L	transcript	17678	0.0693649	0.853641
RNF13	transcript	27138	0.0693886	0.853641
TCTEX1D4	transcript	1187	0.069473	0.853641
MILR1	transcript	16727	0.0694918	0.853641
TRMT2A	transcript	24639	0.0694983	0.853641
SLC25A3	transcript	9517	0.0695046	0.853641
LOC154092	transcript	32561	0.0695891	0.853641
CDK1	transcript	4698	0.0696351	0.853641
TNF	transcript	31417	0.069665	0.853641
COX16	transcript	11398	0.0696901	0.853641
DLST	transcript	11490	0.0696903	0.853641
SMURF1	transcript	34014	0.0697077	0.853641
NTN1	transcript	15399	0.0697225	0.853641
SAFB2	transcript	18069	0.0697415	0.853641
DGCR2	transcript	24591	0.0697773	0.853641
POMT1	transcript	37641	0.069808	0.853641
PID1	transcript	22654	0.0698223	0.853641
JMJD4	transcript	3738	0.0698612	0.853641
AP2A2	transcript	5794	0.0698616	0.853641
SCG3	transcript	12600	0.0698748	0.853641
NLRC4	transcript	20729	0.0698768	0.853641
MATR3	transcript	30156	0.0699298	0.853641
NPTN	transcript	12902	0.0699357	0.853641
PUS1	transcript	10022	0.0699444	0.853641
LDHA	transcript	6205	0.0699806	0.853641
TDRD9	transcript	11978	0.0700409	0.853641
SLC15A3	transcript	6761	0.0700643	0.853641
GM2A	transcript	30486	0.0700828	0.853641
SMCR7	transcript	15556	0.070155	0.853641
CEP63	transcript	26985	0.0702438	0.853641
NELL2	transcript	8678	0.0702501	0.853641
NFXL1	transcript	28111	0.0703161	0.853641
GCNT1	transcript	36889	0.070373	0.853641
VPS18	transcript	12393	0.0703731	0.853641
HCST	transcript	18973	0.0703857	0.853641
FKBP1A	transcript	22938	0.0704202	0.853641
WBP5	transcript	38983	0.0704511	0.853641
SCXB	transcript	36279	0.0705121	0.853641
XRCC4	transcript	29747	0.070521	0.853641
ZC3H7B	transcript	25213	0.0705284	0.853641
B3GALT6	transcript	48	0.0705454	0.853641
TDRKH	transcript	2360	0.07058	0.853641
RNF216P1	transcript	33015	0.0706221	0.853641
GNG11	transcript	33947	0.07064	0.853641
CYP21A1P	transcript	31506	0.0706539	0.853641
BLCAP	transcript	23470	0.0706808	0.853641
SLC39A8	transcript	28551	0.0707506	0.853641
PDHA1	transcript	38166	0.0707917	0.853641
UBOX5	transcript	23002	0.070981	0.853641
ZNF542	transcript	20224	0.0709899	0.853641
HARS	transcript	30213	0.0710044	0.853641
FLT1	transcript	10186	0.0710519	0.853641
PPP4R2	transcript	26475	0.0711034	0.853641
EIF3B	transcript	32990	0.071112	0.853641
LOC100506983	transcript	13213	0.0711519	0.853641
MED25	transcript	19739	0.0712701	0.853641
SLC4A2	transcript	34801	0.0713036	0.853641
DDX59	transcript	3302	0.0713093	0.853641
LOC100506029	transcript	1822	0.0713097	0.853641
NT5E	transcript	32168	0.0713388	0.853641
HNRNPD	transcript	28381	0.0713487	0.853641
WDR43	transcript	20697	0.0713663	0.853641
ZFP57	transcript	31297	0.0713862	0.853641
STK40	transcript	966	0.0714706	0.853641
PLTP	transcript	23644	0.071525	0.853641
TXNRD1	transcript	9601	0.0715576	0.853641
AGER	transcript	31530	0.0716069	0.853641
SEC22C	transcript	25919	0.071626	0.853641
IL24	transcript	3492	0.0716472	0.853641
TGFA	transcript	21090	0.0716662	0.853641
SMCR7	transcript	15555	0.0716833	0.853641
MIR505	transcript	39422	0.0716859	0.853641
HIST1H2BI	transcript	31154	0.0716981	0.853641
PDE4A	transcript	18312	0.0717496	0.853641
RAI14	transcript	29301	0.0717553	0.853641
ARNTL2	transcript	8564	0.0717773	0.853641
LRRK2	transcript	8634	0.0718402	0.853641
SEC63	transcript	32296	0.0718598	0.853641
BAG6	transcript	31441	0.0718615	0.853641
USP27X	transcript	38490	0.0719153	0.853641
POLR3H	transcript	25220	0.0719606	0.853641
MIR574	transcript	28040	0.0719684	0.853641
ACSL4	transcript	39084	0.0719739	0.853641
RAB8A	transcript	18594	0.0719892	0.853641
MRPL15	transcript	35498	0.0720117	0.853641
LOC100652851	transcript	15473	0.0720518	0.853641
LOC100506302	transcript	34862	0.0720609	0.853641
TUBB6	transcript	17330	0.0720805	0.853641
ZNF148	transcript	26812	0.0721015	0.853641
SHC1	transcript	2503	0.0721357	0.853641
ITGB1BP1	transcript	20453	0.07214	0.853641
CCM2	transcript	33478	0.0721887	0.853641
KLHL36	transcript	14809	0.0722285	0.853641
ARID4A	transcript	11247	0.0722356	0.853641
IMPDH1	transcript	34430	0.0722378	0.853641
MIR4685	transcript	5227	0.0722423	0.853641
C3orf64	transcript	26442	0.0722861	0.853641
RSPH9	transcript	31881	0.0723414	0.853641
ZNF672	transcript	4053	0.0723771	0.853641
ZNF280D	transcript	12646	0.0725194	0.853641
SNORD94	transcript	21272	0.0725515	0.853641
NFS1	transcript	23406	0.0725617	0.853641
LAMP2	transcript	39212	0.072584	0.853641
KLHL5	transcript	28044	0.0726534	0.853641
SLC17A9	transcript	23921	0.0726755	0.853641
MTRNR2L4	transcript	13657	0.072689	0.853641
WBSCR22	transcript	33717	0.0726892	0.853641
DCAF11	transcript	10937	0.072719	0.853641
RNF170	transcript	35451	0.0727357	0.853641
PPM1F	transcript	24714	0.0727774	0.853641
PDLIM4	transcript	30022	0.0727857	0.853641
AGER	transcript	31533	0.0728086	0.853641
BTBD10	transcript	6137	0.0728439	0.853641
MAP4K4	transcript	21470	0.0728467	0.853641
MGC15705	transcript	24961	0.0728604	0.853641
VWA5A	transcript	7909	0.0728895	0.853641
FAM20A	transcript	16784	0.0730366	0.853641
FAM40B	transcript	34475	0.073059	0.853641
SRSF10	transcript	623	0.0730602	0.853641
CLGN	transcript	28801	0.0730723	0.853641
EPB41L2	transcript	32503	0.0731448	0.853641
PTGDR	transcript	11173	0.0732408	0.853641
AKIRIN2-AS1	transcript	32197	0.0732549	0.853641
MIR4710	transcript	11988	0.0732601	0.853641
UPP1	transcript	33505	0.0732993	0.853641
GTPBP5	transcript	23884	0.0733187	0.853641
SLC43A3	transcript	6621	0.0733294	0.853641
C19orf66	transcript	18284	0.0733511	0.853641
GPR137	transcript	6936	0.073375	0.853641
DBNDD2	transcript	23592	0.0733761	0.853641
ELMOD3	transcript	21244	0.0734795	0.853641
MAPRE2	transcript	17489	0.0735055	0.853641
ODF2L	transcript	1649	0.073574	0.853641
AES	transcript	17969	0.0735869	0.853641
MRAS	transcript	27018	0.0736436	0.853641
UBE2E3	transcript	22173	0.0738159	0.853641
S100A3	transcript	2435	0.073831	0.853641
PNO1	transcript	21044	0.0739043	0.853641
MORF4L2	transcript	38999	0.0739824	0.853641
ACIN1	transcript	10881	0.0740314	0.853641
CCT7	transcript	21140	0.0740736	0.853641
CDK10	transcript	14929	0.0741833	0.853641
ZNF484	transcript	37028	0.0741869	0.853641
GGCT	transcript	33291	0.0742147	0.853641
POC5	transcript	29673	0.0742258	0.853641
NAT10	transcript	6356	0.0743088	0.853641
GIPC1	transcript	18531	0.0743353	0.853641
OSBPL9	transcript	1305	0.0743519	0.853641
C5orf44	transcript	29544	0.0743539	0.853641
SPATA5L1	transcript	12526	0.0743558	0.853641
CDCP1	transcript	25977	0.0743673	0.853641
SNORD42B	transcript	15687	0.0743947	0.853641
SNORD3D	transcript	15583	0.0744119	0.853641
LOC100506855	transcript	3418	0.074433	0.853641
MIR3183	transcript	14992	0.07446	0.853641
[truncated: 37,932 more rows]
