# Supplementary material for: RNA-Seq of Huntington’s disease patient myeloid cells reveals innate transcriptional dysregulation associated with proinflammatory pathway activation
Source: Hum Mol Genet. 2016 May 11;25(14):2893–904. doi: 10.1093/hmg/ddw142 (PMC5181590; doi:10.1093/hmg/ddw142)
Supplement: Supplementary Data [file supp_ddw142_suppl_data.zip › Dataset S10.xlsx]

## Sheet: Unstimulated plus genes GSEA
Pathway	Number of genes	p-value	FDR	Description
GO: 31347	270	8.9584e-09	0.000127595	regulation of defense response
MGI: 2419	3	3.7659e-08	0.000268189	abnormal_innate_immunity
MGI: 8835	4	1.9172e-07	0.000646039	abnormal_intercellular_signaling_peptide_or_protein_level
GO: 6954	387	2.3768e-07	0.000646039	inflammatory response
GO: 31349	352	2.6379e-07	0.000646039	positive regulation of defense response
MGI: 8713	4	2.7215e-07	0.000646039	abnormal_cytokine_level
MGI: 3009	6	4.2614e-07	0.000867073	abnormal_cytokine_secretion
GO: 9615	200	9.6796e-07	0.00163091	response to virus
GO: 43900	119	1.1393e-06	0.00163091	regulation of multi-organism process
GO: 45088	160	1.2386e-06	0.00163091	regulation of innate immune response
MGI: 8469	7	1.4555e-06	0.00163091	abnormal_protein_level
KEGG 5323	4	1.6677e-06	0.00163091	KEGG_RHEUMATOID_ARTHRITIS
GO: 1817	151	1.684e-06	0.00163091	regulation of cytokine production
GO: 5125	366	1.7169e-06	0.00163091	cytokine activity
MGI: 2451	5	1.8283e-06	0.00163091	abnormal_macrophage_physiology
KEGG 4060	4	1.882e-06	0.00163091	KEGG_CYTOKINE-CYTOKINE_RECEPTOR_INTERACTION
GO: 2252	92	1.9466e-06	0.00163091	immune effector process
GO: 9617	369	2.2162e-06	0.00172618	response to bacterium
MGI: 1793	4	2.3027e-06	0.00172618	altered_susceptibility_to_infection
MGI: 8568	66	3.2567e-06	0.00231926	abnormal_interleukin_secretion
GO: 5126	17	3.5947e-06	0.00243806	cytokine receptor binding
MGI: 5025	40	4.4151e-06	0.00282451	abnormal_response_to_infection
GO: 46888	118	4.5611e-06	0.00282451	negative regulation of hormone secretion
GO: 45089	105	4.7776e-06	0.00283531	positive regulation of innate immune response
MGI: 2444	4	5.1685e-06	0.0029446	abnormal_T_cell_physiology
REACTOME 287	40	6.5628e-06	0.00359515	REACT:CYTOKINE_SIGNALING_IN_IMMUNE_SYSTEM
KEGG 4668	4	9.4714e-06	0.00499634	KEGG_TNF_SIGNALING_PATHWAY
GO: 70201	144	1.0452e-05	0.00531671	regulation of establishment of protein localization
MGI: 2406	4	1.2882e-05	0.00615895	increased_susceptibility_to_infection
REACTOME 218	11	1.3054e-05	0.00615895	REACT:CHEMOKINE_RECEPTORS_BIND_CHEMOKINES
GO: 51607	130	1.3405e-05	0.00615895	defense response to virus
GO: 1819	269	1.4071e-05	0.00626291	positive regulation of cytokine production
GO: 71345	94	1.6551e-05	0.00714351	cellular response to cytokine stimulus
MGI: 10210	63	1.7065e-05	0.00714873	abnormal_circulating_cytokine_level
GO: 35821	29	1.9528e-05	0.00782692	modification of morphology or physiology of other organism
GO: 2218	84	1.9783e-05	0.00782692	activation of innate immune response
MGI: 8751	34	2.1569e-05	0.0083029	abnormal_interleukin_level
GO: 43122	18	2.3206e-05	0.00869798	regulation of I-kappaB kinase/NF-kappaB cascade
GO: 30595	107	2.8609e-05	0.0101949	leukocyte chemotaxis
GO: 72527	68	2.8853e-05	0.0101949	pyrimidine-containing compound metabolic process
GO: 50727	243	2.9347e-05	0.0101949	regulation of inflammatory response
GO: 5929	393	3.2211e-05	0.0109234	cilium
GO: 2696	80	3.5636e-05	0.0118038	positive regulation of leukocyte activation
GO: 7243	326	3.7475e-05	0.0121308	intracellular protein kinase cascade
GO: 30334	242	4.0741e-05	0.012895	regulation of cell migration
GO: 50900	70	4.2828e-05	0.0132609	leukocyte migration
GO: 51251	278	4.5015e-05	0.0135804	positive regulation of lymphocyte activation
GO: 51817	11	4.5767e-05	0.0135804	modification of morphology or physiology of other organism involved in symbiotic interaction
GO: 2758	172	4.8096e-05	0.0139802	innate immune response-activating signal transduction
GO: 2694	273	4.9916e-05	0.0142191	regulation of leukocyte activation
GO: 51223	254	5.4418e-05	0.0151976	regulation of protein transport
MGI: 5416	11	5.8102e-05	0.0159144	abnormal_circulating_protein_level
GO: 1816	255	5.9301e-05	0.0159363	cytokine production
GO: 70851	56	6.3553e-05	0.0167627	growth factor receptor binding
GO: 2237	174	6.6997e-05	0.0173498	response to molecule of bacterial origin
GO: 45580	55	7.2641e-05	0.0179653	regulation of T cell differentiation
GO: 2000145	89	7.2641e-05	0.0179653	regulation of cell motility
GO: 60326	424	7.3525e-05	0.0179653	cell chemotaxis
GO: 32880	123	7.4419e-05	0.0179653	regulation of protein localization
MGI: 8556	232	8.1951e-05	0.0194538	abnormal_tumor_necrosis_factor_secretion
GO: 2221	109	8.428e-05	0.0196733	pattern recognition receptor signaling pathway
GO: 32101	154	8.5638e-05	0.0196733	regulation of response to external stimulus
GO: 19221	317	9.6886e-05	0.0213991	cytokine-mediated signaling pathway
GO: 43903	127	9.7271e-05	0.0213991	regulation of symbiosis, encompassing mutualism through parasitism
GO: 50778	111	9.7658e-05	0.0213991	positive regulation of immune response
GO: 5813	16	0.00010695	0.0230801	centrosome
GO: 51249	396	0.00011169	0.0237433	regulation of lymphocyte activation
GO: 45321	131	0.00011525	0.0241398	leukocyte activation
GO: 72528	412	0.00011708	0.0241677	pyrimidine-containing compound biosynthetic process
GO: 45619	219	0.00011986	0.0243881	regulation of lymphocyte differentiation
GO: 2000116	315	0.00013318	0.0265459	regulation of cysteine-type endopeptidase activity
KEGG 4630	46	0.00013474	0.0265459	KEGG_JAK-STAT_SIGNALING_PATHWAY
GO: 32496	445	0.00013632	0.0265459	response to lipopolysaccharide
GO: 50867	172	0.00013792	0.0265459	positive regulation of cell activation
GO: 43901	51	0.00014007	0.0266002	negative regulation of multi-organism process
GO: 10942	27	0.00014902	0.0279275	positive regulation of cell death
MGI: 8555	33	0.00015789	0.0291653	abnormal_interferon_secretion
MGI: 8588	5	0.00015972	0.0291653	abnormal_circulating_interleukin_level
GO: 45621	226	0.00016984	0.0306206	positive regulation of lymphocyte differentiation
GO: 44003	16	0.00017917	0.031899	modification by symbiont of host morphology or physiology
GO: 45582	70	0.00023089	0.0405996	positive regulation of T cell differentiation
GO: 2697	347	0.00023614	0.0410164	regulation of immune effector process
GO: 50870	38	0.0002721	0.046693	positive regulation of T cell activation
GO: 43068	121	0.00029193	0.0494995	positive regulation of programmed cell death
GO: 2757	422	0.00029737	0.0498287	immune response-activating signal transduction
GO: 43065	185	0.00032481	0.0537938	positive regulation of apoptotic process
GO: 1990105	85	0.00034314	0.0561764	regulation of voltage-gated potassium channel activity
MGI: 2145	9	0.00040846	0.0648737	abnormal_T_cell_differentiation
GO: 42742	348	0.00040993	0.0648737	defense response to bacterium
GO: 50865	347	0.00040993	0.0648737	regulation of cell activation
GO: 50792	58	0.00042344	0.0662753	regulation of viral process
KEGG 4620	4	0.00045332	0.0701808	KEGG_TOLL-LIKE_RECEPTOR_SIGNALING_PATHWAY
GO: 2224	13	0.00046482	0.0711874	toll-like receptor signaling pathway
GO: 51272	418	0.0004715	0.071197	positive regulation of cellular component movement
GO: 9409	236	0.00047488	0.071197	response to cold
GO: 71621	30	0.00049562	0.0735324	granulocyte chemotaxis
MGI: 5000	4	0.00050811	0.0746084	abnormal_immune_tolerance
MGI: 1876	15	0.00052088	0.075703	decreased_inflammatory_response
GO: 42379	42	0.00054347	0.0781883	chemokine receptor binding
GO: 2699	22	0.00056298	0.0801852	positive regulation of immune effector process
GO: 8009	29	0.00057703	0.0813727	chemokine activity
GO: 2831	106	0.00059139	0.0825801	regulation of response to biotic stimulus
GO: 42104	8	0.00060821	0.0841042	positive regulation of activated T cell proliferation
GO: 51222	257	0.00064095	0.0877793	positive regulation of protein transport
REACTOME 1120	169	0.00064995	0.0881642	REACT:SIGNALING_BY_INTERLEUKINS
GO: 19048	85	0.00066599	0.0894877	modulation by virus of host morphology or physiology
GO: 2000147	427	0.00067297	0.0895805	positive regulation of cell motility
MGI: 5005	11	0.00068002	0.0896808	abnormal_self_tolerance
MGI: 1844	15	0.00069192	0.090413	autoimmune_response
GO: 40017	14	0.00071878	0.0919877	positive regulation of locomotion
GO: 2253	82	0.00072127	0.0919877	activation of immune response
GO: 43281	239	0.00072377	0.0919877	regulation of cysteine-type endopeptidase activity involved in apoptotic process
GO: 71219	32	0.00074404	0.0919877	cellular response to molecule of bacterial origin
MGI: 8552	24	0.00074404	0.0919877	abnormal_circulating_tumor_necrosis_factor_level
GO: 71216	314	0.00074918	0.0919877	cellular response to biotic stimulus
GO: 30335	215	0.00074918	0.0919877	positive regulation of cell migration
GO: 50731	65	0.00076219	0.0927852	positive regulation of peptidyl-tyrosine phosphorylation
GO: 7017	185	0.00077808	0.0939169	microtubule-based process
GO: 46822	131	0.00079701	0.0946552	regulation of nucleocytoplasmic transport
GO: 43408	99	0.00079974	0.0946552	regulation of MAPK cascade
MGI: 1828	15	0.00081078	0.0946552	abnormal_T_cell_activation
GO: 30027	137	0.00081078	0.0946552	lamellipodium
GO: 51091	28	0.00081915	0.0948549	positive regulation of sequence-specific DNA binding transcription factor activity
KEGG 5162	7	0.00088601	0.0993216	KEGG_MEASLES
GO: 44440	33	0.00090119	0.0993216	endosomal part
MGI: 8559	5	0.00090426	0.0993216	abnormal_interferon-gamma_secretion
KEGG 5152	22	0.00091041	0.0993216	KEGG_TUBERCULOSIS
GO: 10008	83	0.00091041	0.0993216	endosome membrane
GO: 42724	187	0.00091351	0.0993216	thiamine-containing compound biosynthetic process
GO: 1990107	146	0.00091351	0.0993216	thiazole synthase activity
GO: 9228	311	0.00091351	0.0993216	thiamine biosynthetic process
GO: 6457	106	0.00093227	0.100593	protein folding
GO: 50863	55	0.00095462	0.102231	regulation of T cell activation
MGI: 8752	27	0.00096434	0.102501	abnormal_tumor_necrosis_factor_level
NCI: 48	17	0.00099406	0.104458	NCI:_IGF1_PATHWAY
GO: 42723	219	0.00099742	0.104458	thiamine-containing compound metabolic process
GO: 42364	44	0.0010109	0.105097	water-soluble vitamin biosynthetic process
GO: 97202	21	0.001049	0.108267	activation of cysteine-type endopeptidase activity
GO: 52548	142	0.0010883	0.111045	regulation of endopeptidase activity
MGI: 6276	176	0.0010993	0.111045	abnormal_autonomic_nervous_system_physiology
GO: 52547	297	0.0010993	0.111045	regulation of peptidase activity
GO: 9110	77	0.0011216	0.111231	vitamin biosynthetic process
GO: 50707	54	0.0011328	0.111231	regulation of cytokine secretion
GO: 16783	49	0.0011366	0.111231	sulfurtransferase activity
MGI: 9785	7	0.0011366	0.111231	altered_susceptibility_to_infection_induced_morbiditymortality
GO: 43534	9	0.0011442	0.111231	blood vessel endothelial cell migration
GO: 51701	10	0.001148	0.111231	interaction with host
MGI: 6387	38	0.001179	0.113463	abnormal_T_cell_number
GO: 6772	47	0.0012067	0.115349	thiamine metabolic process
MGI: 6042	118	0.0012268	0.116489	increased_apoptosis
MGI: 3638	7	0.0012432	0.117261	abnormal_responsemetabolism_to_endogenous_compounds
KEGG 4621	38	0.0012514	0.117261	KEGG_NOD-LIKE_RECEPTOR_SIGNALING_PATHWAY
MGI: 8650	17	0.0012639	0.117658	abnormal_interleukin-1_secretion
GO: 33157	28	0.0012764	0.11805	regulation of intracellular protein transport
GO: 50728	99	0.0012934	0.118851	negative regulation of inflammatory response
MGI: 2462	6	0.0013149	0.120052	abnormal_granulocyte_physiology
GO: 60271	44	0.0013367	0.121265	cilium morphogenesis
GO: 51047	170	0.0013499	0.121687	positive regulation of secretion
GO: 2819	171	0.0013722	0.12292	regulation of adaptive immune response
KEGG 5168	10	0.0013949	0.124172	KEGG_HERPES_SIMPLEX_INFECTION
GO: 50730	107	0.0014319	0.125933	regulation of peptidyl-tyrosine phosphorylation
GO: 71222	86	0.0014365	0.125933	cellular response to lipopolysaccharide
GO: 32897	9	0.0014412	0.125933	negative regulation of viral transcription
GO: 2001056	8	0.0014554	0.126398	positive regulation of cysteine-type endopeptidase activity
GO: 31348	14	0.001489	0.127758	negative regulation of defense response
KEGG 5146	44	0.001489	0.127758	KEGG_AMOEBIASIS
GO: 42522	46	0.0015837	0.133909	regulation of tyrosine phosphorylation of Stat5 protein
MGI: 5015	222	0.0015889	0.133909	increased_T_cell_number
GO: 43536	8	0.0015889	0.133909	positive regulation of blood vessel endothelial cell migration
NCI: 79	218	0.0016305	0.135111	NCI:_SIGNALING_EVENTS_MEDIATED_BY_THE_HEDGEHOG_FAMILY
MGI: 5094	148	0.0016358	0.135111	abnormal_T_cell_proliferation
NCI: 11	347	0.0016411	0.135111	NCI:_E2F_TRANSCRIPTION_FACTOR_NETWORK
REACTOME 842	189	0.0016411	0.135111	REACT:PEPTIDE_LIGAND-BINDING_RECEPTORS
GO: 48525	70	0.0017112	0.140072	negative regulation of viral process
MGI: 2425	63	0.0017278	0.140623	altered_susceptibility_to_autoimmune_disorder
GO: 71900	12	0.0017728	0.143466	regulation of protein serine/threonine kinase activity
GO: 43666	58	0.0018187	0.146349	regulation of phosphoprotein phosphatase activity
REACTOME 589	116	0.001848	0.147514	REACT:INTERFERON_SIGNALING
GO: 2001239	58	0.0018539	0.147514	regulation of extrinsic apoptotic signaling pathway in absence of ligand
GO: 34142	347	0.0018778	0.148586	toll-like receptor 4 signaling pathway
MGI: 4800	66	0.001914	0.150614	decreased_susceptibility_to_experimental_autoimmune_encephalomyelitis
GO: 2040	165	0.0019385	0.151448	sprouting angiogenesis
MGI: 2498	66	0.0019571	0.151448	abnormal_acute_inflammation
GO: 1900180	39	0.0019758	0.151448	regulation of protein localization to nucleus
GO: 42990	37	0.0019821	0.151448	regulation of transcription factor import into nucleus
MGI: 8656	118	0.0019821	0.151448	abnormal_interleukin-1_beta_secretion
GO: 6919	6	0.0019884	0.151448	activation of cysteine-type endopeptidase activity involved in apoptotic process
MGI: 8704	47	0.0020201	0.152422	abnormal_interleukin-6_secretion
GO: 32680	204	0.002033	0.152422	regulation of tumor necrosis factor production
MGI: 8590	164	0.0020459	0.152422	abnormal_circulating_interleukin-10_level
GO: 10677	12	0.0020524	0.152422	negative regulation of cellular carbohydrate metabolic process
GO: 32103	177	0.0020654	0.152422	positive regulation of response to external stimulus
MGI: 1858	14	0.0020654	0.152422	intestinal_inflammation
MGI: 9787	121	0.002085	0.15296	increased_susceptibility_to_infection_induced_morbiditymortality
GO: 10950	9	0.0020983	0.15296	positive regulation of endopeptidase activity
MGI: 3461	9	0.0021049	0.15296	abnormal_response_to_novel_object
GO: 44782	18	0.0021518	0.153725	cilium organization
GO: 71396	177	0.0021518	0.153725	cellular response to lipid
REACTOME 691	186	0.0021518	0.153725	REACT:MITOTIC_G2-G2_M_PHASES
MGI: 2816	141	0.0021586	0.153725	colitis
GO: 42523	9	0.0021791	0.154069	positive regulation of tyrosine phosphorylation of Stat5 protein
GO: 50729	133	0.0021928	0.154069	positive regulation of inflammatory response
GO: 51090	5	0.0021997	0.154069	regulation of sequence-specific DNA binding transcription factor activity
MGI: 5465	251	0.0022067	0.154069	abnormal_T-helper_1_physiology
GO: 186	44	0.0022557	0.156722	activation of MAPKK activity
KEGG 4062	141	0.002277	0.156899	KEGG_CHEMOKINE_SIGNALING_PATHWAY
KEGG 4380	160	0.0022913	0.156899	KEGG_OSTEOCLAST_DIFFERENTIATION
GO: 8360	33	0.0022913	0.156899	regulation of cell shape
MGI: 2220	125	0.0023567	0.160605	large_lymphoid_organs
MGI: 5087	256	0.0024694	0.167484	decreased_acute_inflammation
GO: 2822	5	0.0024848	0.16773	regulation of adaptive immune response based on somatic recombination of immune receptors built from immunoglobulin superfamily domains
GO: 16782	6	0.0025003	0.16798	transferase activity, transferring sulfur-containing groups
GO: 50688	48	0.0025158	0.168228	regulation of defense response to virus
MGI: 8593	107	0.0026111	0.172183	increased_circulating_interleukin-10_level
GO: 1664	78	0.0026192	0.172183	G-protein coupled receptor binding
GO: 2764	124	0.0026273	0.172183	immune response-regulating signaling pathway
GO: 45069	173	0.0026273	0.172183	regulation of viral genome replication
BIOCARTA 67	107	0.0026354	0.172183	BIOCARTA_ERYTH_PATHWAY
GO: 2001233	51	0.0026599	0.172991	regulation of apoptotic signaling pathway
GO: 90049	23	0.0027347	0.174665	regulation of cell migration involved in sprouting angiogenesis
GO: 2251	88	0.0027347	0.174665	organ or tissue specific immune response
GO: 45926	98	0.0027347	0.174665	negative regulation of growth
GO: 6397	38	0.0027347	0.174665	mRNA processing
GO: 50708	239	0.0027771	0.17617	regulation of protein secretion
MGI: 2061	18	0.0027857	0.17617	abnormal_aggression-related_behavior
MGI: 8589	142	0.0028028	0.17617	abnormal_circulating_interleukin-1_level
NCI: 104	24	0.0028114	0.17617	NCI:_IL27-MEDIATED_SIGNALING_EVENTS
GO: 32386	233	0.0028201	0.17617	regulation of intracellular transport
GO: 2274	60	0.0028374	0.176248	myeloid leukocyte activation
MGI: 4183	178	0.0028461	0.176248	abnormal_sympathetic_nervous_system_physiology
MGI: 688	180	0.0028812	0.177649	lymphoid_hyperplasia
REACTOME 22	56	0.0029167	0.179063	REACT:ACTIVATED_TLR4_SIGNALLING
MGI: 5131	173	0.0029707	0.181373	increased_follicle_stimulating_hormone_level
GO: 31514	178	0.0029798	0.181373	motile cilium
GO: 10952	230	0.0030348	0.183711	positive regulation of peptidase activity
GO: 16572	114	0.003044	0.183711	histone phosphorylation
GO: 2688	319	0.0030626	0.183842	regulation of leukocyte chemotaxis
GO: 42306	6	0.003072	0.183842	regulation of protein import into nucleus
GO: 32102	61	0.0031957	0.190445	negative regulation of response to external stimulus
GO: 46635	232	0.0032248	0.19095	positive regulation of alpha-beta T cell activation
MGI: 2459	64	0.0032444	0.19095	abnormal_B_cell_physiology
REACTOME 1257	44	0.0032444	0.19095	REACT:TOLL_LIKE_RECEPTOR_4_(TLR4)_CASCADE
GO: 43123	84	0.0033138	0.193993	positive regulation of I-kappaB kinase/NF-kappaB cascade
GO: 70227	59	0.0033339	0.193993	lymphocyte apoptotic process
GO: 32946	146	0.0033439	0.193993	positive regulation of mononuclear cell proliferation
GO: 5930	83	0.003354	0.193993	axoneme
GO: 43405	26	0.0033642	0.193993	regulation of MAP kinase activity
GO: 52312	10	0.0033845	0.194377	modulation of transcription in other organism involved in symbiotic interaction
GO: 70206	60	0.0034566	0.196929	protein trimerization
KEGG 5132	75	0.0034566	0.196929	KEGG_SALMONELLA_INFECTION
GO: 50767	223	0.0034984	0.197729	regulation of neurogenesis
GO: 42516	21	0.0034984	0.197729	regulation of tyrosine phosphorylation of Stat3 protein
MGI: 3177	56	0.0035194	0.197944	allodynia
MGI: 2412	23	0.00353	0.197944	increased_susceptibility_to_bacterial_infection
GO: 71241	298	0.0035941	0.199964	cellular response to inorganic substance
GO: 6979	168	0.0035941	0.199964	response to oxidative stress
GO: 50714	227	0.0036157	0.200029	positive regulation of protein secretion
GO: 46634	292	0.0036265	0.200029	regulation of alpha-beta T cell activation
GO: 32944	165	0.0036374	0.200029	regulation of mononuclear cell proliferation
GO: 5057	207	0.0036921	0.201914	receptor signaling protein activity
MGI: 1750	53	0.0037032	0.201914	increased_circulating_follicle_stimulating_hormone_level
GO: 71887	89	0.0037142	0.201914	leukocyte apoptotic process
MGI: 3304	98	0.0037813	0.20352	large_intestinal_inflammation
GO: 43921	28	0.0037926	0.20352	modulation by host of viral transcription
GO: 52472	16	0.0037926	0.20352	modulation by host of symbiont transcription
GO: 45912	89	0.0038039	0.20352	negative regulation of carbohydrate metabolic process
MGI: 3054	21	0.0038152	0.20352	spina_bifida
GO: 22604	152	0.0038839	0.204635	regulation of cell morphogenesis
GO: 46824	14	0.003907	0.204635	positive regulation of nucleocytoplasmic transport
MGI: 5027	79	0.0039186	0.204635	increased_susceptibility_to_parasitic_infection
GO: 50671	39	0.0039303	0.204635	positive regulation of lymphocyte proliferation
GO: 42035	21	0.003942	0.204635	regulation of cytokine biosynthetic process
REACTOME 208	36	0.003942	0.204635	REACT:CELL_SURFACE_INTERACTIONS_AT_THE_VASCULAR_WALL
GO: 6767	238	0.0039537	0.204635	water-soluble vitamin metabolic process
GO: 70936	13	0.0039654	0.204635	protein K48-linked ubiquitination
GO: 45786	51	0.0039654	0.204635	negative regulation of cell cycle
GO: 70665	65	0.0040127	0.205567	positive regulation of leukocyte proliferation
NCI: 217	70	0.0040246	0.205567	NCI:_FOXA_TRANSCRIPTION_FACTOR_NETWORKS
MGI: 8567	361	0.0040365	0.205567	decreased_interferon-gamma_secretion
MGI: 3690	9	0.0040605	0.205567	abnormal_glial_cell_physiology
GO: 50832	12	0.0040605	0.205567	defense response to fungus
GO: 50670	206	0.0040845	0.205567	regulation of lymphocyte proliferation
GO: 5874	8	0.0040845	0.205567	microtubule
GO: 51092	145	0.0041453	0.206617	positive regulation of NF-kappaB transcription factor activity
REACTOME 456	107	0.0041575	0.206617	REACT:G2_M_TRANSITION
MGI: 8537	155	0.0041575	0.206617	increased_susceptibility_to_induced_colitis
MGI: 8668	26	0.0041698	0.206617	abnormal_interleukin-12b_secretion
GO: 44772	79	0.0042069	0.206617	mitotic cell cycle phase transition
GO: 44770	96	0.0042069	0.206617	cell cycle phase transition
BIOCARTA 93	160	0.0042069	0.206617	BIOCARTA_IL3_PATHWAY
MGI: 6358	80	0.0042317	0.207121	absent_pinna_reflex
GO: 42345	12	0.0042692	0.20824	regulation of NF-kappaB import into nucleus
GO: 187	17	0.0043324	0.210506	activation of MAPK activity
GO: 2042	12	0.0043452	0.210506	cell migration involved in sprouting angiogenesis
GO: 7259	8	0.0044094	0.2127	JAK-STAT cascade
GO: 46425	74	0.0044223	0.2127	regulation of JAK-STAT cascade
REACTOME 1263	23	0.0044353	0.2127	REACT:TOLL-LIKE_RECEPTORS_CASCADES
GO: 2706	21	0.0044614	0.213145	regulation of lymphocyte mediated immunity
REACTOME 592	21	0.0044745	0.213145	REACT:INTERLEUKIN-1_SIGNALING
GO: 9266	17	0.0045271	0.214596	response to temperature stimulus
MGI: 3362	52	0.0045536	0.214596	increased_circulating_gonadotropin_level
GO: 51904	17	0.0045803	0.214596	pigment granule transport
GO: 51905	10	0.0045803	0.214596	establishment of pigment granule localization
MGI: 755	13	0.0045803	0.214596	hindlimb_paralysis
KEGG 5134	7	0.0046341	0.21555	KEGG_LEGIONELLOSIS
MGI: 5351	12	0.0046612	0.21555	decreased_susceptibility_to_autoimmune_disorder
GO: 45840	6	0.0046612	0.21555	positive regulation of mitosis
GO: 51785	11	0.0046612	0.21555	positive regulation of nuclear division
REACTOME 699	51	0.0047295	0.218001	REACT:MOLECULES_ASSOCIATED_WITH_ELASTIC_FIBRES
MGI: 3691	85	0.0047849	0.219136	abnormal_microglial_cell_physiology
GO: 16881	8	0.0047849	0.219136	acid-amino acid ligase activity
GO: 10038	97	0.0048408	0.220213	response to metal ion
GO: 32838	39	0.0048408	0.220213	cell projection cytoplasm
GO: 30593	40	0.0048548	0.220213	neutrophil chemotaxis
GO: 43410	192	0.0049115	0.2219	positive regulation of MAPK cascade
GO: 43406	102	0.0049257	0.2219	positive regulation of MAP kinase activity
GO: 46637	297	0.00494	0.2219	regulation of alpha-beta T cell differentiation
GO: 2683	256	0.0049543	0.2219	negative regulation of immune system process
KEGG 5140	6	0.0050265	0.223726	KEGG_LEISHMANIASIS
GO: 70663	21	0.0050265	0.223726	regulation of leukocyte proliferation
GO: 42346	8	0.0051588	0.228139	positive regulation of NF-kappaB import into nucleus
MGI: 2461	79	0.0051737	0.228139	increased_immunoglobulin_level
MGI: 8561	97	0.0051737	0.228139	decreased_tumor_necrosis_factor_secretion
GO: 46649	188	0.0052186	0.22936	lymphocyte activation
GO: 1525	94	0.0052336	0.22936	angiogenesis
GO: 45596	94	0.0052638	0.229976	negative regulation of cell differentiation
MGI: 343	15	0.00534	0.232547	altered_response_to_myocardial_infarction
GO: 42509	6	0.0053553	0.232547	regulation of tyrosine phosphorylation of STAT protein
GO: 32147	94	0.0053861	0.233136	activation of protein kinase activity
GO: 43467	10	0.0054016	0.233136	regulation of generation of precursor metabolites and energy
REACTOME 448	76	0.0054483	0.234441	REACT:G0_AND_EARLY_G1
GO: 7264	86	0.0054953	0.23498	small GTPase mediated signal transduction
GO: 43280	123	0.0054953	0.23498	positive regulation of cysteine-type endopeptidase activity involved in apoptotic process
GO: 70977	18	0.005511	0.23498	bone maturation
MGI: 2376	54	0.0055268	0.23498	abnormal_dendritic_cell_physiology
KEGG 5133	15	0.0055744	0.236298	KEGG_PERTUSSIS
MGI: 5013	110	0.0056063	0.236896	increased_lymphocyte_cell_number
GO: 42307	27	0.0056384	0.236896	positive regulation of protein import into nucleus
GO: 19787	4	0.0056384	0.236896	small conjugating protein ligase activity
GO: 32760	14	0.0056707	0.237552	positive regulation of tumor necrosis factor production
GO: 86	9	0.0057031	0.238174	G2/M transition of mitotic cell cycle
GO: 50715	324	0.0057357	0.238174	positive regulation of cytokine secretion
GO: 2027	86	0.0057357	0.238174	regulation of heart rate
MGI: 5669	16	0.0057685	0.238824	increased_circulating_leptin_level
MGI: 8553	24	0.0057849	0.238824	increased_circulating_tumor_necrosis_factor_level
MGI: 452	6	0.0058345	0.240176	abnormal_mouth_morphology
GO: 16505	33	0.0058677	0.240825	peptidase activator activity involved in apoptotic process
GO: 23014	29	0.0059179	0.240825	signal transduction by phosphorylation
GO: 50817	393	0.0059179	0.240825	coagulation
GO: 7596	202	0.0059179	0.240825	blood coagulation
GO: 60627	13	0.0059685	0.242192	regulation of vesicle-mediated transport
GO: 2548	21	0.0060195	0.242879	monocyte chemotaxis
MGI: 9766	59	0.0060366	0.242879	increased_sensitivity_to_xenobiotic_induced_morbiditymortality
GO: 71902	236	0.0060366	0.242879	positive regulation of protein serine/threonine kinase activity
GO: 51046	6	0.0060708	0.243567	regulation of secretion
GO: 32402	19	0.0061226	0.244269	melanosome transport
GO: 32401	213	0.0061226	0.244269	establishment of melanosome localization
GO: 9620	28	0.0061747	0.24566	response to fungus
GO: 16879	9	0.0061922	0.24567	ligase activity, forming carbon-nitrogen bonds
GO: 7599	94	0.0062979	0.248479	hemostasis
MGI: 6082	74	0.0062979	0.248479	CNS_inflammation
GO: 43922	9	0.0063334	0.249189	negative regulation by host of viral transcription
GO: 8347	17	0.0064413	0.252078	glial cell migration
GO: 6766	9	0.0064776	0.252078	vitamin metabolic process
GO: 43028	36	0.0064776	0.252078	cysteine-type endopeptidase regulator activity involved in apoptotic process
MGI: 8750	35	0.0064776	0.252078	abnormal_interferon_level
GO: 43548	38	0.0065324	0.253518	phosphatidylinositol 3-kinase binding
GO: 61036	45	0.0065876	0.254965	positive regulation of cartilage development
GO: 2690	12	0.0066061	0.254988	positive regulation of leukocyte chemotaxis
MGI: 8250	25	0.0066618	0.256443	abnormal_myeloid_leukocyte_morphology
REACTOME 593	53	0.0066992	0.257188	REACT:INTERLEUKIN-2_SIGNALING
MGI: 1800	12	0.0067368	0.257277	abnormal_humoral_immune_response
GO: 43931	50	0.0067557	0.257277	ossification involved in bone maturation
GO: 50864	12	0.0067557	0.257277	regulation of B cell activation
GO: 10574	8	0.0067935	0.258026	regulation of vascular endothelial growth factor production
MGI: 8706	260	0.0069469	0.263151	decreased_interleukin-6_secretion
GO: 2687	12	0.0070247	0.265392	positive regulation of leukocyte migration
GO: 45765	31	0.0070442	0.265425	regulation of angiogenesis
GO: 51224	6	0.0070835	0.26554	negative regulation of protein transport
GO: 9411	6	0.0071032	0.26554	response to UV
GO: 8656	6	0.0071032	0.26554	cysteine-type endopeptidase activator activity involved in apoptotic process
GO: 43551	9	0.007123	0.265583	regulation of phosphatidylinositol 3-kinase activity
MGI: 5463	350	0.0071826	0.267106	abnormal_CD4-positive_T_cell_physiology
NCI: 125	18	0.0072426	0.268636	NCI:_ALK1_SIGNALING_EVENTS
KEGG 5142	5	0.0073031	0.270177	KEGG_CHAGAS_DISEASE_(AMERICAN_TRYPANOSOMIASIS)
GO: 43535	50	0.0073436	0.270971	regulation of blood vessel endothelial cell migration
GO: 51302	14	0.007364	0.271022	regulation of cell division
MGI: 4392	34	0.0074871	0.274842	abnormal_CD8-positive_T_cell_physiology
MGI: 3091	21	0.0075079	0.274897	abnormal_cell_migration
REACTOME 752	50	0.0075912	0.276637	REACT:NEGATIVE_REGULATORS_OF_RIG-I_MDA5_SIGNALING
MGI: 1553	10	0.0076121	0.276637	abnormal_circulating_free_fatty_acids_level
MGI: 2490	34	0.0076331	0.276637	abnormal_immunoglobulin_level
MGI: 3744	81	0.0076331	0.276637	abnormal_orofacial_morphology
PAN-PW 54	38	0.0076542	0.276697	Toll_receptor_signaling_pathway
GO: 42129	336	0.0076753	0.276758	regulation of T cell proliferation
GO: 2685	38	0.0077816	0.279882	regulation of leukocyte migration
BIOCARTA 92	89	0.007803	0.279945	BIOCARTA_IL2_PATHWAY
MGI: 2463	53	0.0078676	0.281553	abnormal_neutrophil_physiology
GO: 40013	7	0.0079981	0.282824	negative regulation of locomotion
GO: 90218	21	0.0079981	0.282824	positive regulation of lipid kinase activity
GO: 42384	14	0.0080201	0.282824	cilium assembly
GO: 8083	336	0.0080201	0.282824	growth factor activity
GO: 5507	35	0.0080421	0.282824	copper ion binding
GO: 45428	101	0.0080421	0.282824	regulation of nitric oxide biosynthetic process
NCI: 92	59	0.0080421	0.282824	NCI:_N-CADHERIN_SIGNALING_EVENTS
MGI: 2493	17	0.0080862	0.283674	increased_IgG_level
KEGG 5143	13	0.0081306	0.284531	KEGG_AFRICAN_TRYPANOSOMIASIS
GO: 32651	146	0.0081975	0.286169	regulation of interleukin-1 beta production
GO: 44272	38	0.00822	0.286253	sulfur compound biosynthetic process
GO: 42110	202	0.008265	0.287118	T cell activation
GO: 10212	7	0.0082875	0.287199	response to ionizing radiation
GO: 10035	109	0.0083329	0.288072	response to inorganic substance
GO: 31258	22	0.0083556	0.288157	lamellipodium membrane
MGI: 5348	34	0.0083784	0.288245	increased_T_cell_proliferation
GO: 34162	29	0.0084242	0.289123	toll-like receptor 9 signaling pathway
MGI: 9788	45	0.0084932	0.289497	increased_susceptibility_to_bacterial_infection_induced_morbiditymortality
MGI: 9765	111	0.0085164	0.289497	abnormal_xenobiotic_induced_morbiditymortality
GO: 4089	7	0.0085164	0.289497	carbonate dehydratase activity
NCI: 84	31	0.0085164	0.289497	NCI:_VALIDATED_TARGETS_OF_C-MYC_TRANSCRIPTIONAL_REPRESSION
PAN-PW 11	38	0.0085396	0.289532	Blood_coagulation
GO: 19229	4	0.0085628	0.289532	regulation of vasoconstriction
GO: 45071	77	0.0086329	0.289532	negative regulation of viral genome replication
GO: 16874	129	0.0087034	0.289532	ligase activity
GO: 70873	62	0.0087034	0.289532	regulation of glycogen metabolic process
MGI: 11228	19	0.0087034	0.289532	abnormal_vitamin_D_level
GO: 10595	75	0.008727	0.289532	positive regulation of endothelial cell migration
GO: 7249	27	0.008727	0.289532	I-kappaB kinase/NF-kappaB cascade
GO: 6790	11	0.0087507	0.289532	sulfur compound metabolic process
GO: 42993	8	0.0087983	0.289532	positive regulation of transcription factor import into nucleus
BIOCARTA 133	19	0.008846	0.289532	BIOCARTA_P53_PATHWAY
GO: 50777	82	0.008846	0.289532	negative regulation of immune response
GO: 51051	67	0.00887	0.289532	negative regulation of transport
MGI: 4890	31	0.00887	0.289532	decreased_energy_expenditure
REACTOME 1094	12	0.008894	0.289532	REACT:SIGNAL_ATTENUATION
GO: 1516	15	0.008894	0.289532	prostaglandin biosynthetic process
GO: 46457	118	0.008894	0.289532	prostanoid biosynthetic process
GO: 32735	7	0.0089665	0.289532	positive regulation of interleukin-12 production
GO: 4842	74	0.0089665	0.289532	ubiquitin-protein ligase activity
REACTOME 1256	18	0.009015	0.289532	REACT:TOLL_LIKE_RECEPTOR_3_(TLR3)_CASCADE
GO: 10632	21	0.009015	0.289532	regulation of epithelial cell migration
REACTOME 735	24	0.009015	0.289532	REACT:MYD88-INDEPENDENT_CASCADE
GO: 45932	77	0.009015	0.289532	negative regulation of muscle contraction
REACTOME 1320	15	0.009015	0.289532	REACT:TRIF-MEDIATED_TLR3_TLR4_SIGNALING
GO: 51851	17	0.0091129	0.289532	modification by host of symbiont morphology or physiology
GO: 7566	35	0.0091129	0.289532	embryo implantation
GO: 51769	13	0.0091129	0.289532	regulation of nitric-oxide synthase biosynthetic process
GO: 90316	11	0.0091129	0.289532	positive regulation of intracellular protein transport
GO: 34599	20	0.0091375	0.289532	cellular response to oxidative stress
MGI: 8219	34	0.0091621	0.289532	abnormal_dorsal_telencephalic_commissure_morphology
KEGG 4623	428	0.0091621	0.289532	KEGG_CYTOSOLIC_DNA-SENSING_PATHWAY
GO: 4674	87	0.0091868	0.289532	protein serine/threonine kinase activity
KEGG 5164	81	0.0092365	0.289532	KEGG_INFLUENZA_A
GO: 32269	87	0.0092365	0.289532	negative regulation of cellular protein metabolic process
MGI: 8595	22	0.0092614	0.289532	abnormal_circulating_interleukin-6_level
MGI: 358	111	0.0092614	0.289532	abnormal_cell_morphology
GO: 43552	15	0.0093113	0.289532	positive regulation of phosphatidylinositol 3-kinase activity
GO: 71248	139	0.0093867	0.289532	cellular response to metal ion
BIOCARTA 64	16	0.009412	0.289532	BIOCARTA_EPO_PATHWAY
GO: 31058	26	0.009412	0.289532	positive regulation of histone modification
MGI: 5018	33	0.0094373	0.289532	decreased_T_cell_number
REACTOME 1345	48	0.0094373	0.289532	REACT:VEGF_BINDS_TO_VEGFR_LEADING_TO_RECEPTOR_DIMERIZATION
GO: 10906	139	0.0094626	0.289532	regulation of glucose metabolic process
GO: 32479	26	0.0094626	0.289532	regulation of type I interferon production
GO: 71357	111	0.0094881	0.289532	cellular response to type I interferon
GO: 60337	121	0.0094881	0.289532	type I interferon-mediated signaling pathway
GO: 55038	97	0.0095135	0.289532	recycling endosome membrane
GO: 42102	98	0.0095135	0.289532	positive regulation of T cell proliferation
MGI: 2199	41	0.0095135	0.289532	abnormal_brain_commissure_morphology
GO: 33574	6	0.0095647	0.290469	response to testosterone stimulus
GO: 34109	4	0.0095904	0.29063	homotypic cell-cell adhesion
GO: 32940	318	0.0096419	0.29157	secretion by cell
MGI: 5048	24	0.0096936	0.292513	thrombosis
MGI: 8640	15	0.0097196	0.292677	abnormal_circulating_interleukin-1_beta_level
GO: 70228	103	0.0097717	0.293625	regulation of lymphocyte apoptotic process
GO: 3177	11	0.0098503	0.294743	pulmonary valve development
GO: 3184	216	0.0098503	0.294743	pulmonary valve morphogenesis
MGI: 8597	41	0.0099031	0.295083	decreased_circulating_interleukin-6_level
GO: 10564	87	0.0099031	0.295083	regulation of cell cycle process
GO: 46006	46	0.0099295	0.295252	regulation of activated T cell proliferation
GO: 2011	51	0.0099561	0.295426	morphogenesis of an epithelial sheet
GO: 42641	19	0.010009	0.296379	actomyosin
KEGG 5222	5	0.010036	0.296562	KEGG_SMALL_CELL_LUNG_CANCER
KEGG 760	20	0.010116	0.29769	KEGG_NICOTINATE_AND_NICOTINAMIDE_METABOLISM
REACTOME 1265	29	0.010116	0.29769	REACT:TRAF6_MEDIATED_INDUCTION_OF_NFKB_AND_MAP_KINASES_UPON_TLR7_8_OR_9_ACTIVATION
MGI: 5095	8	0.010143	0.29787	decreased_T_cell_proliferation
GO: 2703	64	0.010225	0.29966	regulation of leukocyte mediated immunity
GO: 51875	12	0.010279	0.300008	pigment granule localization
MGI: 8781	40	0.010279	0.300008	abnormal_B_cell_apoptosis
GO: 10332	14	0.010334	0.300996	response to gamma radiation
GO: 44441	101	0.010416	0.302345	cilium part
BIOCARTA 178	112	0.010444	0.302345	BIOCARTA_NKT_PATHWAY
GO: 61311	22	0.010444	0.302345	cell surface receptor signaling pathway involved in heart development
GO: 43124	9	0.010527	0.30413	negative regulation of I-kappaB kinase/NF-kappaB cascade
MGI: 8721	65	0.010611	0.305936	abnormal_chemokine_level
GO: 803	28	0.010639	0.306124	sex chromosome
GO: 1901068	97	0.010696	0.307143	guanosine-containing compound metabolic process
GO: 61138	385	0.010809	0.309736	morphogenesis of a branching epithelium
GO: 1818	350	0.010838	0.309736	negative regulation of cytokine production
GO: 1990170	38	0.010895	0.309736	cellular response to reactive nitrogen species
GO: 8380	3	0.010924	0.309736	RNA splicing
GO: 1901099	165	0.010953	0.309736	negative regulation of signal transduction in absence of ligand
GO: 2001240	20	0.010953	0.309736	negative regulation of extrinsic apoptotic signaling pathway in absence of ligand
MGI: 8734	28	0.010953	0.309736	decreased_susceptibility_to_endotoxin_shock
GO: 32480	10	0.010982	0.309736	negative regulation of type I interferon production
GO: 90317	6	0.010982	0.309736	negative regulation of intracellular protein transport
GO: 51004	26	0.011011	0.30994	regulation of lipoprotein lipase activity
MGI: 8670	13	0.011069	0.310958	decreased_interleukin-12b_secretion
KEGG 4978	21	0.011186	0.3116	KEGG_MINERAL_ABSORPTION
GO: 51393	77	0.011215	0.3116	alpha-actinin binding
GO: 35173	24	0.011245	0.3116	histone kinase activity
GO: 46427	15	0.011245	0.3116	positive regulation of JAK-STAT cascade
REACTOME 733	12	0.011245	0.3116	REACT:MYD88_CASCADE_INITIATED_ON_PLASMA_MEMBRANE
REACTOME 1258	24	0.011245	0.3116	REACT:TOLL_LIKE_RECEPTOR_5_(TLR5)_CASCADE
REACTOME 1254	23	0.011245	0.3116	REACT:TOLL_LIKE_RECEPTOR_10_(TLR10)_CASCADE
MGI: 8560	156	0.011304	0.312627	increased_tumor_necrosis_factor_secretion
GO: 51770	17	0.011543	0.318002	positive regulation of nitric-oxide synthase biosynthetic process
GO: 5932	14	0.011543	0.318002	microtubule basal body
GO: 46039	14	0.011604	0.319065	GTP metabolic process
MGI: 2702	70	0.011726	0.321757	decreased_circulating_free_fatty_acid_level
GO: 2440	59	0.011849	0.321757	production of molecular mediator of immune response
GO: 51241	360	0.011849	0.321757	negative regulation of multicellular organismal process
REACTOME 732	428	0.011911	0.321757	REACT:MYD88:MAL_CASCADE_INITIATED_ON_PLASMA_MEMBRANE
REACTOME 1261	45	0.011911	0.321757	REACT:TOLL_LIKE_RECEPTOR_TLR1:TLR2_CASCADE
REACTOME 1262	23	0.011911	0.321757	REACT:TOLL_LIKE_RECEPTOR_TLR6:TLR2_CASCADE
REACTOME 1255	30	0.011911	0.321757	REACT:TOLL_LIKE_RECEPTOR_2_(TLR2)_CASCADE
MGI: 8658	37	0.011942	0.321757	decreased_interleukin-1_beta_secretion
REACTOME 587	4	0.011942	0.321757	REACT:INTERFERON_ALPHA_BETA_SIGNALING
GO: 32675	292	0.011973	0.321757	regulation of interleukin-6 production
KEGG 5200	3	0.011973	0.321757	KEGG_PATHWAYS_IN_CANCER
GO: 42531	17	0.011973	0.321757	positive regulation of tyrosine phosphorylation of STAT protein
GO: 165	11	0.012004	0.321983	MAPK cascade
GO: 51297	22	0.012098	0.323018	centrosome organization
GO: 32652	180	0.012098	0.323018	regulation of interleukin-1 production
GO: 18208	15	0.01213	0.323018	peptidyl-proline modification
GO: 32091	95	0.012161	0.323018	negative regulation of protein binding
REACTOME 778	27	0.012193	0.323018	REACT:NOD1_2_SIGNALING_PATHWAY
GO: 43470	47	0.012224	0.323018	regulation of carbohydrate catabolic process
GO: 43471	15	0.012224	0.323018	regulation of cellular carbohydrate catabolic process
GO: 16592	118	0.012224	0.323018	mediator complex
MGI: 8682	26	0.012256	0.323263	decreased_interleukin-17_secretion
GO: 2001252	25	0.012288	0.323508	positive regulation of chromosome organization
GO: 50718	11	0.012384	0.325434	positive regulation of interleukin-1 beta secretion
GO: 34121	5	0.012416	0.325674	regulation of toll-like receptor signaling pathway
MGI: 3743	4	0.012513	0.32725	abnormal_facial_morphology
REACTOME 1036	67	0.012545	0.32725	REACT:RNA_POLYMERASE_I
GO: 5112	3	0.012545	0.32725	Notch binding
GO: 2756	40	0.012578	0.327511	MyD88-independent toll-like receptor signaling pathway
GO: 1901342	108	0.012676	0.32886	regulation of vasculature development
GO: 46686	21	0.012676	0.32886	response to cadmium ion
GO: 22417	19	0.012742	0.329373	protein maturation by protein folding
GO: 3727	392	0.012742	0.329373	single-stranded RNA binding
GO: 45860	32	0.012807	0.330134	positive regulation of protein kinase activity
REACTOME 1260	67	0.012841	0.330134	REACT:TOLL_LIKE_RECEPTOR_9_(TLR9)_CASCADE
GO: 32400	7	0.012841	0.330134	melanosome localization
MGI: 1706	11	0.01294	0.331483	abnormal_left-right_axis_patterning
REACTOME 1028	67	0.01294	0.331483	REACT:REVERSIBLE_HYDRATION_OF_CARBON_DIOXIDE
MGI: 9337	67	0.012974	0.331757	abnormal_splenocyte_number
GO: 50706	17	0.013142	0.334851	regulation of interleukin-1 beta secretion
GO: 42517	10	0.013142	0.334851	positive regulation of tyrosine phosphorylation of Stat3 protein
KEGG 4622	28	0.013175	0.335092	KEGG_RIG-I-LIKE_RECEPTOR_SIGNALING_PATHWAY
REACTOME 801	67	0.013243	0.335774	REACT:NUCLEOTIDE-BINDING_DOMAIN
GO: 32648	17	0.013312	0.335774	regulation of interferon-beta production
REACTOME 233	67	0.013312	0.335774	REACT:CLASS_I_MHC_MEDIATED_ANTIGEN_PROCESSING_&_PRESENTATION
GO: 2753	8	0.013312	0.335774	cytoplasmic pattern recognition receptor signaling pathway
GO: 50716	17	0.013346	0.335774	positive regulation of interleukin-1 secretion
REACTOME 105	67	0.013346	0.335774	REACT:ANTIGEN_PROCESSING:_UBIQUITINATION_&_PROTEASOME_DEGRADATION
GO: 2761	60	0.01338	0.335774	regulation of myeloid leukocyte differentiation
GO: 31023	12	0.013414	0.335774	microtubule organizing center organization
MGI: 8686	17	0.013414	0.335774	abnormal_interleukin-2_secretion
MGI: 8680	17	0.013483	0.336909	abnormal_interleukin-17_secretion
GO: 9112	255	0.013518	0.337192	nucleobase metabolic process
GO: 32387	15	0.013622	0.338879	negative regulation of intracellular transport
GO: 2832	12	0.013657	0.338879	negative regulation of response to biotic stimulus
GO: 30522	9	0.013657	0.338879	intracellular receptor signaling pathway
REACTOME 696	14	0.013692	0.339157	REACT:MITOTIC_PROPHASE
GO: 7050	36	0.013762	0.339695	cell cycle arrest
GO: 30212	6	0.013833	0.339695	hyaluronan metabolic process
REACTOME 734	28	0.013833	0.339695	REACT:MYD88_DEPENDENT_CASCADE_INITIATED_ON_ENDOSOME
REACTOME 1259	9	0.013833	0.339695	REACT:TOLL_LIKE_RECEPTOR_7_8_(TLR7_8)_CASCADE
GO: 34134	16	0.013833	0.339695	toll-like receptor 2 signaling pathway
GO: 6513	120	0.013903	0.340537	protein monoubiquitination
GO: 10594	9	0.013939	0.340537	regulation of endothelial cell migration
GO: 1569	306	0.013939	0.340537	patterning of blood vessels
GO: 51384	58	0.01401	0.341102	response to glucocorticoid stimulus
MGI: 9338	35	0.01401	0.341102	increased_splenocyte_number
MGI: 1861	50	0.014046	0.341394	lung_inflammation
GO: 70874	14	0.014118	0.341687	negative regulation of glycogen metabolic process
GO: 32731	7	0.014154	0.341687	positive regulation of interleukin-1 beta production
GO: 50746	14	0.014154	0.341687	regulation of lipoprotein metabolic process
PAN-PW 36	17	0.014154	0.341687	Interleukin_signaling_pathway
GO: 10536	21	0.014226	0.342265	positive regulation of activation of Janus kinase activity
GO: 10533	4	0.014226	0.342265	regulation of activation of Janus kinase activity
GO: 1840	15	0.014262	0.342553	neural plate development
GO: 9314	151	0.014335	0.343726	response to radiation
MGI: 8251	55	0.014481	0.345511	abnormal_phagocyte_morphology
GO: 34340	3	0.014518	0.345511	response to type I interferon
NCI: 103	27	0.014555	0.345511	NCI:_SIGNALING_EVENTS_MEDIATED_BY_PRL
BIOCARTA 95	26	0.014555	0.345511	BIOCARTA_IL5_PATHWAY
GO: 51282	20	0.014555	0.345511	regulation of sequestering of calcium ion
GO: 70925	169	0.014555	0.345511	organelle assembly
GO: 16574	8	0.014703	0.347865	histone ubiquitination
MGI: 3231	10	0.014703	0.347865	abnormal_placenta_vasculature
GO: 10455	184	0.01474	0.348162	positive regulation of cell fate commitment
GO: 50921	19	0.014815	0.349094	positive regulation of chemotaxis
MGI: 8260	6	0.014853	0.349094	abnormal_autophagy
GO: 61314	217	0.014853	0.349094	Notch signaling involved in heart development
GO: 2755	20	0.01489	0.349388	MyD88-dependent toll-like receptor signaling pathway
REACTOME 590	37	0.014928	0.349703	REACT:INTERLEUKIN_RECEPTOR_SHC_SIGNALING
GO: 10460	34	0.015003	0.350308	positive regulation of heart rate
NCI: 203	7	0.015003	0.350308	NCI:_CLASS_IB_PI3K_NON-LIPID_KINASE_EVENTS
GO: 50769	223	0.015079	0.351121	positive regulation of neurogenesis
GO: 82	3	0.015156	0.351121	G1/S transition of mitotic cell cycle
GO: 2000316	180	0.015156	0.351121	regulation of T-helper 17 type immune response
GO: 31418	30	0.015194	0.351121	L-ascorbic acid binding
GO: 60170	11	0.015194	0.351121	cilium membrane
MGI: 10358	55	0.015271	0.351121	abnormal_free_fatty_acids_level
GO: 97014	4	0.015271	0.351121	cilium cytoplasm
GO: 35085	13	0.015271	0.351121	cilium axoneme
GO: 60712	18	0.015309	0.351121	spongiotrophoblast layer development
GO: 45429	14	0.015309	0.351121	positive regulation of nitric oxide biosynthetic process
GO: 51082	18	0.015309	0.351121	unfolded protein binding
REACTOME 690	46	0.015348	0.351449	REACT:MITOTIC_G1-G1_S_PHASES
GO: 43370	12	0.015425	0.351607	regulation of CD4-positive, alpha-beta T cell differentiation
GO: 6228	18	0.015464	0.351607	UTP biosynthetic process
GO: 6909	4	0.015464	0.351607	phagocytosis
GO: 46051	8	0.015464	0.351607	UTP metabolic process
GO: 10741	82	0.015503	0.351607	negative regulation of intracellular protein kinase cascade
GO: 33135	5	0.015503	0.351607	regulation of peptidyl-serine phosphorylation
GO: 46641	9	0.015581	0.352576	positive regulation of alpha-beta T cell proliferation
MGI: 8496	89	0.01562	0.352576	decreased_IgG2a_level
MGI: 4101	135	0.01562	0.352576	abnormal_brain_interneuron_morphology
GO: 4712	64	0.015738	0.354678	protein serine/threonine/tyrosine kinase activity
GO: 31543	180	0.015857	0.356569	peptidyl-proline dioxygenase activity
GO: 51209	6	0.015897	0.356569	release of sequestered calcium ion into cytosol
GO: 51283	17	0.015897	0.356569	negative regulation of sequestering of calcium ion
MGI: 8664	26	0.015976	0.357548	decreased_interleukin-12_secretion
GO: 43114	94	0.016016	0.357548	regulation of vascular permeability
GO: 16569	117	0.016016	0.357548	covalent chromatin modification
GO: 1901070	32	0.016097	0.358794	guanosine-containing compound biosynthetic process
GO: 6184	39	0.016137	0.358893	GTP catabolic process
MGI: 8662	8	0.016177	0.358893	abnormal_interleukin-12_secretion
PAN-PW 50	18	0.016177	0.358893	Plasminogen_activating_cascade
GO: 43129	6	0.016258	0.360129	surfactant homeostasis
KEGG 5145	6	0.016299	0.360476	KEGG_TOXOPLASMOSIS
GO: 2263	98	0.016381	0.36061	cell activation involved in immune response
GO: 1901069	3	0.016381	0.36061	guanosine-containing compound catabolic process
GO: 2366	134	0.016381	0.36061	leukocyte activation involved in immune response
GO: 9953	46	0.016421	0.360933	dorsal/ventral pattern formation
GO: 16591	4	0.016462	0.361063	DNA-directed RNA polymerase II, holoenzyme
GO: 2385	19	0.016503	0.361063	mucosal immune response
GO: 2695	223	0.016503	0.361063	negative regulation of leukocyte activation
GO: 51347	38	0.016545	0.361427	positive regulation of transferase activity
MGI: 8557	39	0.016586	0.361768	abnormal_interferon-alpha_secretion
GO: 17048	6	0.016669	0.363022	Rho GTPase binding
MGI: 1891	45	0.01671	0.36336	hydroencephaly
GO: 46638	231	0.016752	0.363718	positive regulation of alpha-beta T cell differentiation
GO: 34138	369	0.016835	0.364409	toll-like receptor 3 signaling pathway
MGI: 3059	32	0.016835	0.364409	decreased_insulin_secretion
MGI: 1805	245	0.017003	0.36693	decreased_IgG_level
GO: 32755	4	0.017003	0.36693	positive regulation of interleukin-6 production
GO: 5154	30	0.017045	0.36728	epidermal growth factor receptor binding
GO: 16570	68	0.017258	0.370189	histone modification
GO: 31669	5	0.017258	0.370189	cellular response to nutrient levels
GO: 45835	9	0.017258	0.370189	negative regulation of meiosis
GO: 42107	8	0.017343	0.370895	cytokine metabolic process
GO: 46640	5	0.017343	0.370895	regulation of alpha-beta T cell proliferation
REACTOME 661	13	0.017429	0.372176	REACT:METABOLISM_OF_NUCLEOTIDES
GO: 32515	7	0.017515	0.372894	negative regulation of phosphoprotein phosphatase activity
GO: 90022	25	0.017515	0.372894	regulation of neutrophil chemotaxis
GO: 35666	28	0.017864	0.379757	TRIF-dependent toll-like receptor signaling pathway
GO: 33674	72	0.017953	0.381042	positive regulation of kinase activity
GO: 5801	4	0.017997	0.381042	cis-Golgi network
GO: 70008	11	0.018041	0.381042	serine-type exopeptidase activity
GO: 48660	7	0.018085	0.381042	regulation of smooth muscle cell proliferation
GO: 8252	176	0.018085	0.381042	nucleotidase activity
GO: 51781	111	0.018085	0.381042	positive regulation of cell division
MGI: 2943	3	0.01813	0.381247	abnormal_lactate_dehydrogenase_level
GO: 3924	127	0.018175	0.381247	GTPase activity
GO: 45182	51	0.018175	0.381247	translation regulator activity
MGI: 3203	12	0.018264	0.382204	increased_neuron_apoptosis
GO: 10888	75	0.018354	0.382204	negative regulation of lipid storage
MGI: 2460	39	0.018354	0.382204	decreased_immunoglobulin_level
GO: 31344	120	0.018399	0.382204	regulation of cell projection organization
GO: 7098	52	0.018444	0.382204	centrosome cycle
GO: 31252	440	0.018444	0.382204	cell leading edge
GO: 8354	4	0.018444	0.382204	germ cell migration
KEGG 4064	4	0.018489	0.382204	KEGG_NF-KAPPA_B_SIGNALING_PATHWAY
GO: 46834	3	0.018489	0.382204	lipid phosphorylation
GO: 6700	40	0.018489	0.382204	C21-steroid hormone biosynthetic process
PAN-PW 7	57	0.018535	0.3826	Axon_guidance_mediated_by_semaphorins
MGI: 4502	3	0.018671	0.384357	decreased_incidence_of_chemically-induced_tumors
MGI: 9815	26	0.018763	0.384357	decreased_prostaglandin_level
GO: 43235	83	0.018763	0.384357	receptor complex
GO: 10923	10	0.018809	0.384357	negative regulation of phosphatase activity
NCI: 154	63	0.018809	0.384357	NCI:_EPHRIN_A__REVERSE_SIGNALING
GO: 1568	59	0.018809	0.384357	blood vessel development
MGI: 18	3	0.018809	0.384357	small_ears
MGI: 5070	11	0.018855	0.384745	impaired_natural_killer_cell_mediated_cytotoxicity
GO: 31960	27	0.018901	0.385131	response to corticosteroid stimulus
GO: 46823	111	0.018993	0.385352	negative regulation of nucleocytoplasmic transport
GO: 90036	3	0.018993	0.385352	regulation of protein kinase C signaling cascade
GO: 45807	24	0.018993	0.385352	positive regulation of endocytosis
GO: 43380	19	0.019086	0.386688	regulation of memory T cell differentiation
GO: 10921	40	0.019179	0.388021	regulation of phosphatase activity
GO: 1763	7	0.019226	0.38842	morphogenesis of a branching structure
GO: 71731	34	0.019273	0.388818	response to nitric oxide
GO: 80135	29	0.019367	0.390005	regulation of cellular response to stress
GO: 45638	6	0.019414	0.390005	negative regulation of myeloid cell differentiation
MGI: 4184	5	0.019414	0.390005	abnormal_baroreceptor_physiology
GO: 32655	4	0.019461	0.390399	regulation of interleukin-12 production
MGI: 1485	52	0.019604	0.391315	abnormal_pinna_reflex
GO: 31994	99	0.019652	0.391315	insulin-like growth factor I binding
GO: 18212	52	0.019652	0.391315	peptidyl-tyrosine modification
GO: 51048	4	0.019652	0.391315	negative regulation of secretion
NCI: 194	24	0.019699	0.391315	NCI:_HIV-1_NEF:_NEGATIVE_EFFECTOR_OF_FAS_AND_TNF-ALPHA
MGI: 1847	5	0.019699	0.391315	brain_inflammation
GO: 72529	6	0.019699	0.391315	pyrimidine-containing compound catabolic process
GO: 71637	192	0.019988	0.395401	regulation of monocyte chemotactic protein-1 production
GO: 34146	17	0.019988	0.395401	toll-like receptor 5 signaling pathway
GO: 34166	3	0.019988	0.395401	toll-like receptor 10 signaling pathway
MGI: 8944	98	0.020133	0.397718	decreased_sensitivity_to_induced_cell_death
GO: 32740	95	0.020231	0.3991	positive regulation of interleukin-17 production
GO: 42056	28	0.020329	0.399785	chemoattractant activity
MGI: 6254	98	0.020329	0.399785	thin_cerebral_cortex
GO: 16604	23	0.020378	0.399785	nuclear body
GO: 9408	86	0.020378	0.399785	response to heat
GO: 31915	4	0.020477	0.400623	positive regulation of synaptic plasticity
GO: 42036	14	0.020477	0.400623	negative regulation of cytokine biosynthetic process
GO: 8631	4	0.020576	0.402008	intrinsic apoptotic signaling pathway in response to oxidative stress
MGI: 11518	98	0.020625	0.402124	abnormal_cell_chemotaxis
MGI: 2433	12	0.020675	0.402124	abnormal_T-helper_1_cell_morphology
GO: 6636	9	0.020725	0.402124	unsaturated fatty acid biosynthetic process
GO: 33690	29	0.020775	0.402124	positive regulation of osteoblast proliferation
MGI: 9258	98	0.020775	0.402124	abnormal_thymocyte_apoptosis
GO: 6213	105	0.020775	0.402124	pyrimidine nucleoside metabolic process
KEGG 4120	5	0.020825	0.402124	KEGG_UBIQUITIN_MEDIATED_PROTEOLYSIS
GO: 32732	48	0.020825	0.402124	positive regulation of interleukin-1 production
GO: 7442	98	0.020875	0.402124	hindgut morphogenesis
GO: 61525	11	0.020875	0.402124	hindgut development
GO: 48020	8	0.021127	0.402124	CCR chemokine receptor binding
MGI: 9747	98	0.021127	0.402124	impaired_behavioral_response_to_xenobiotic
GO: 90205	7	0.021229	0.402124	positive regulation of cholesterol metabolic process
GO: 6111	388	0.021229	0.402124	regulation of gluconeogenesis
GO: 1944	20	0.02128	0.402124	vasculature development
GO: 2889	48	0.021331	0.402124	regulation of immunoglobulin mediated immune response
GO: 32663	3	0.021331	0.402124	regulation of interleukin-2 production
GO: 2712	15	0.021331	0.402124	regulation of B cell mediated immunity
MGI: 5655	98	0.021382	0.402124	increased_aggression
GO: 97094	18	0.021382	0.402124	craniofacial suture morphogenesis
MGI: 2835	33	0.021434	0.402124	abnormal_cranial_suture_morphology
GO: 70296	62	0.021434	0.402124	sarcoplasmic reticulum calcium ion transport
GO: 5525	37	0.021434	0.402124	GTP binding
BIOCARTA 54	98	0.021485	0.402124	BIOCARTA_DC_PATHWAY
GO: 2377	82	0.021537	0.402124	immunoglobulin production
GO: 32649	121	0.021537	0.402124	regulation of interferon-gamma production
MGI: 8554	98	0.021588	0.402124	decreased_circulating_tumor_necrosis_factor_level
GO: 45444	14	0.02164	0.402124	fat cell differentiation
MGI: 8942	98	0.02164	0.402124	abnormal_induced_cell_death
GO: 2000514	13	0.02164	0.402124	regulation of CD4-positive, alpha-beta T cell activation
GO: 45823	98	0.021692	0.402124	positive regulation of heart contraction
GO: 43632	34	0.021744	0.402124	modification-dependent macromolecule catabolic process
GO: 33688	9	0.021744	0.402124	regulation of osteoblast proliferation
GO: 71622	13	0.021796	0.402124	regulation of granulocyte chemotaxis
GO: 38123	13	0.021796	0.402124	toll-like receptor TLR1:TLR2 signaling pathway
KEGG 4640	12	0.021796	0.402124	KEGG_HEMATOPOIETIC_CELL_LINEAGE
GO: 51250	20	0.021796	0.402124	negative regulation of lymphocyte activation
NCI: 105	98	0.021796	0.402124	NCI:_ATR_SIGNALING_PATHWAY
GO: 38124	4	0.021796	0.402124	toll-like receptor TLR6:TLR2 signaling pathway
MGI: 8698	98	0.021796	0.402124	abnormal_interleukin-4_secretion
MGI: 5401	98	0.0219	0.402124	abnormal_fat-soluble_vitamin_level
GO: 45622	6	0.0219	0.402124	regulation of T-helper cell differentiation
GO: 10575	5	0.021952	0.402124	positive regulation vascular endothelial growth factor production
MGI: 1851	40	0.021952	0.402124	eye_inflammation
GO: 51100	223	0.022005	0.402124	negative regulation of binding
GO: 10535	103	0.022057	0.402124	positive regulation of activation of JAK2 kinase activity
GO: 10534	26	0.022057	0.402124	regulation of activation of JAK2 kinase activity
MGI: 11719	98	0.022057	0.402124	abnormal_natural_killer_cell_mediated_cytotoxicity
NCI: 181	23	0.022057	0.402124	NCI:_IL2_SIGNALING_EVENTS_MEDIATED_BY_PI3K
GO: 55037	40	0.022057	0.402124	recycling endosome
GO: 16853	12	0.02211	0.402124	isomerase activity
GO: 32725	7	0.02211	0.402124	positive regulation of granulocyte macrophage colony-stimulating factor production
GO: 5391	18	0.022163	0.402124	sodium:potassium-exchanging ATPase activity
MGI: 5565	9	0.022163	0.402124	increased_blood_urea_nitrogen_level
GO: 2700	3	0.022163	0.402124	regulation of production of molecular mediator of immune response
MGI: 10956	145	0.022163	0.402124	abnormal_mitochondrial_ATP_synthesis_coupled_electron_transport
NCI: 160	38	0.022482	0.407393	NCI:_RAS_SIGNALING_IN_THE_CD4+_TCR_PATHWAY
MGI: 8499	54	0.022589	0.408733	increased_IgG1_level
GO: 35404	30	0.022642	0.408733	histone-serine phosphorylation
GO: 288	12	0.022642	0.408733	nuclear-transcribed mRNA catabolic process, deadenylation-dependent decay
GO: 50920	47	0.02275	0.40896	regulation of chemotaxis
MGI: 8563	83	0.022804	0.40896	decreased_interferon-alpha_secretion
GO: 31253	299	0.022804	0.40896	cell projection membrane
GO: 2000319	7	0.022804	0.40896	regulation of T-helper 17 cell differentiation
GO: 43531	11	0.022858	0.40896	ADP binding
REACTOME 107	45	0.022858	0.40896	REACT:ANTIVIRAL_MECHANISM_BY_IFN-STIMULATED_GENES
REACTOME 613	10	0.022858	0.40896	REACT:ISG15_ANTIVIRAL_MECHANISM
GO: 50679	22	0.022913	0.40896	positive regulation of epithelial cell proliferation
NCI: 122	4	0.022913	0.40896	NCI:_UROKINASE-TYPE_PLASMINOGEN_ACTIVATOR_(UPA)_AND_UPAR-MEDIATED_SIGNALING
MGI: 5281	36	0.023021	0.40986	increased_fatty_acid_level
MGI: 1898	15	0.023021	0.40986	abnormal_long_term_depression
GO: 8305	7	0.023131	0.410234	integrin complex
GO: 42594	56	0.023131	0.410234	response to starvation
KEGG 4151	57	0.023131	0.410234	KEGG_PI3K-AKT_SIGNALING_PATHWAY
MGI: 8558	32	0.023186	0.410234	abnormal_interferon-beta_secretion
GO: 31102	20	0.023186	0.410234	neuron projection regeneration
GO: 5890	118	0.023295	0.411062	sodium:potassium-exchanging ATPase complex
GO: 2000318	8	0.023351	0.411062	positive regulation of T-helper 17 type immune response
BIOCARTA 52	21	0.023351	0.411062	BIOCARTA_INFLAM_PATHWAY
KEGG 5219	97	0.023406	0.411062	KEGG_BLADDER_CANCER
MGI: 780	54	0.023406	0.411062	abnormal_corpus_callosum_morphology
GO: 48016	3	0.023406	0.411062	inositol phosphate-mediated signaling
GO: 33138	230	0.023461	0.411521	positive regulation of peptidyl-serine phosphorylation
GO: 36041	15	0.023628	0.41394	long-chain fatty acid binding
GO: 31346	26	0.02374	0.414374	positive regulation of cell projection organization
GO: 8200	6	0.02374	0.414374	ion channel inhibitor activity
GO: 97190	59	0.02374	0.414374	apoptotic signaling pathway
GO: 2381	10	0.023796	0.414843	immunoglobulin production involved in immunoglobulin mediated immune response
MGI: 8699	6	0.023908	0.415503	increased_interleukin-4_secretion
GO: 2001235	62	0.023908	0.415503	positive regulation of apoptotic signaling pathway
GO: 50704	105	0.023964	0.415503	regulation of interleukin-1 secretion
GO: 6220	8	0.023964	0.415503	pyrimidine nucleotide metabolic process
MGI: 8657	11	0.024021	0.415503	increased_interleukin-1_beta_secretion
GO: 70230	21	0.024021	0.415503	positive regulation of lymphocyte apoptotic process
GO: 43382	6	0.024077	0.415503	positive regulation of memory T cell differentiation
NCI: 89	5	0.024134	0.415503	NCI:_BARD1_SIGNALING_EVENTS
GO: 32645	3	0.024134	0.415503	regulation of granulocyte macrophage colony-stimulating factor production
GO: 46543	3	0.024134	0.415503	development of secondary female sexual characteristics
PAN-PW 2	5	0.024191	0.415503	Alpha_adrenergic_receptor_signaling_pathway
GO: 5793	66	0.024191	0.415503	endoplasmic reticulum-Golgi intermediate compartment
GO: 2495	5	0.024248	0.415503	antigen processing and presentation of peptide antigen via MHC class II
GO: 2504	4	0.024248	0.415503	antigen processing and presentation of peptide or polysaccharide antigen via MHC class II
GO: 42805	30	0.024305	0.415503	actinin binding
MGI: 778	5	0.024305	0.415503	abnormal_nervous_system_tract_morphology
GO: 7368	13	0.024419	0.415503	determination of left/right symmetry
GO: 10927	6	0.024477	0.415503	cellular component assembly involved in morphogenesis
MGI: 6009	40	0.024477	0.415503	abnormal_neuronal_migration
KEGG 5160	25	0.024477	0.415503	KEGG_HEPATITIS_C
MGI: 8195	10	0.024477	0.415503	abnormal_antigen_presenting_cell_morphology
GO: 32495	5	0.024534	0.415503	response to muramyl dipeptide
GO: 10675	32	0.024534	0.415503	regulation of cellular carbohydrate metabolic process
GO: 19886	5	0.024534	0.415503	antigen processing and presentation of exogenous peptide antigen via MHC class II
GO: 30371	5	0.024592	0.41599	translation repressor activity
GO: 42089	9	0.024707	0.416936	cytokine biosynthetic process
GO: 32881	5	0.024707	0.416936	regulation of polysaccharide metabolic process
GO: 6109	9	0.024765	0.416936	regulation of carbohydrate metabolic process
GO: 72677	14	0.024765	0.416936	eosinophil migration
GO: 43537	68	0.02494	0.416937	negative regulation of blood vessel endothelial cell migration
BIOCARTA 49	16	0.02494	0.416937	BIOCARTA_CELLCYCLE_PATHWAY
GO: 50819	5	0.02494	0.416937	negative regulation of coagulation
GO: 19798	13	0.024998	0.416937	procollagen-proline dioxygenase activity
MGI: 2435	372	0.025056	0.416937	abnormal_effector_T_cell_morphology
GO: 10829	10	0.025056	0.416937	negative regulation of glucose transport
GO: 16248	10	0.025056	0.416937	channel inhibitor activity
GO: 6352	3	0.025115	0.416937	DNA-dependent transcription, initiation
GO: 22403	31	0.025115	0.416937	cell cycle phase
GO: 48246	11	0.025115	0.416937	macrophage chemotaxis
GO: 17148	17	0.025174	0.416937	negative regulation of translation
GO: 48875	15	0.025174	0.416937	chemical homeostasis within a tissue
GO: 5546	72	0.025233	0.416937	phosphatidylinositol-4,5-bisphosphate binding
GO: 2521	46	0.025233	0.416937	leukocyte differentiation
GO: 70584	4	0.025292	0.416937	mitochondrion morphogenesis
GO: 8253	69	0.025292	0.416937	5'-nucleotidase activity
REACTOME 517	106	0.025292	0.416937	REACT:HEMOSTASIS
MGI: 5117	146	0.025292	0.416937	increased_circulating_pituitary_hormone_level
REACTOME 643	45	0.025469	0.418547	REACT:MAP_KINASE_ACTIVATION_IN_TLR_CASCADE
GO: 70486	26	0.025469	0.418547	leukocyte aggregation
GO: 44447	9	0.025529	0.418547	axoneme part
GO: 50678	6	0.025588	0.418547	regulation of epithelial cell proliferation
GO: 2824	124	0.025588	0.418547	positive regulation of adaptive immune response based on somatic recombination of immune receptors built from immunoglobulin superfamily domains
GO: 33044	3	0.025648	0.418547	regulation of chromosome organization
GO: 1783	22	0.025648	0.418547	B cell apoptotic process
GO: 50766	134	0.025707	0.418547	positive regulation of phagocytosis
GO: 6897	181	0.025707	0.418547	endocytosis
NCI: 147	9	0.025767	0.418547	NCI:_LPA_RECEPTOR_MEDIATED_EVENTS
MGI: 3863	184	0.025767	0.418547	decreased_aggression_towards_mice
GO: 4470	7	0.025767	0.418547	malic enzyme activity
GO: 32642	3	0.025827	0.418547	regulation of chemokine production
GO: 9267	68	0.025827	0.418547	cellular response to starvation
GO: 6165	7	0.025948	0.418547	nucleoside diphosphate phosphorylation
GO: 48520	180	0.025948	0.418547	positive regulation of behavior
GO: 42326	9	0.025948	0.418547	negative regulation of phosphorylation
GO: 4550	9	0.025948	0.418547	nucleoside diphosphate kinase activity
GO: 6183	5	0.025948	0.418547	GTP biosynthetic process
GO: 19955	26	0.026008	0.419041	cytokine binding
REACTOME 303	28	0.026069	0.419075	REACT:DEGRADATION_OF_COLLAGEN
GO: 90037	7	0.026069	0.419075	positive regulation of protein kinase C signaling cascade
GO: 226	90	0.026129	0.419566	microtubule cytoskeleton organization
GO: 9650	3	0.02619	0.420072	UV protection
GO: 6692	64	0.026251	0.420104	prostanoid metabolic process
GO: 6693	16	0.026251	0.420104	prostaglandin metabolic process
GO: 6206	32	0.026312	0.420137	pyrimidine nucleobase metabolic process
GO: 48771	7	0.026312	0.420137	tissue remodeling
KEGG 4666	23	0.026373	0.420169	KEGG_FC_GAMMA_R-MEDIATED_PHAGOCYTOSIS
REACTOME 683	4	0.026373	0.420169	REACT:MITOCHONDRIAL_IRON-SULFUR_CLUSTER_BIOGENESIS
GO: 19855	8	0.026434	0.42067	calcium channel inhibitor activity
MGI: 6059	32	0.026495	0.42117	decreased_susceptibility_to_ischemic_brain_injury
GO: 16701	19	0.026557	0.421685	oxidoreductase activity, acting on single donors with incorporation of molecular oxygen
GO: 19227	5	0.02668	0.423166	neuronal action potential propagation
GO: 46456	30	0.026803	0.423232	icosanoid biosynthetic process
GO: 8154	37	0.026803	0.423232	actin polymerization or depolymerization
GO: 1901570	18	0.026803	0.423232	fatty acid derivative biosynthetic process
GO: 3179	37	0.026803	0.423232	heart valve morphogenesis
GO: 1968	6	0.026865	0.423741	fibronectin binding
GO: 2705	5	0.026928	0.424265	positive regulation of leukocyte mediated immunity
GO: 45986	11	0.02699	0.424772	negative regulation of smooth muscle contraction
GO: 32036	18	0.027052	0.425278	myosin heavy chain binding
GO: 51325	46	0.027115	0.425683	interphase
GO: 4936	21	0.027177	0.425683	alpha-adrenergic receptor activity
GO: 33280	71	0.027177	0.425683	response to vitamin D
MGI: 6414	92	0.02724	0.425683	decreased_T_cell_apoptosis
REACTOME 779	171	0.027303	0.425683	REACT:NONHOMOLOGOUS_END-JOINING_(NHEJ)
GO: 19511	5	0.027366	0.425683	peptidyl-proline hydroxylation
BIOCARTA 156	21	0.027366	0.425683	BIOCARTA_STEM_PATHWAY
GO: 51329	61	0.027366	0.425683	interphase of mitotic cell cycle
GO: 46677	332	0.027366	0.425683	response to antibiotic
MGI: 2409	8	0.027492	0.425683	decreased_susceptibility_to_infection
KEGG 3040	286	0.027492	0.425683	KEGG_SPLICEOSOME
GO: 46131	8	0.027492	0.425683	pyrimidine ribonucleoside metabolic process
GO: 2708	25	0.027556	0.425683	positive regulation of lymphocyte mediated immunity
GO: 33059	5	0.027556	0.425683	cellular pigmentation
GO: 48569	45	0.027556	0.425683	post-embryonic organ development
MGI: 8641	8	0.027556	0.425683	increased_circulating_interleukin-1_beta_level
GO: 50866	379	0.027619	0.426194	negative regulation of cell activation
GO: 50748	10	0.027683	0.426258	negative regulation of lipoprotein metabolic process
GO: 43506	14	0.027683	0.426258	regulation of JUN kinase activity
GO: 4709	7	0.027746	0.42637	MAP kinase kinase kinase activity
MGI: 2441	22	0.02781	0.42637	abnormal_granulocyte_morphology
BIOCARTA 105	7	0.02781	0.42637	BIOCARTA_GLEEVEC_PATHWAY
GO: 90050	3	0.02781	0.42637	positive regulation of cell migration involved in sprouting angiogenesis
GO: 34122	8	0.028131	0.429903	negative regulation of toll-like receptor signaling pathway
GO: 70461	14	0.028131	0.429903	SAGA-type complex
MGI: 9969	107	0.028131	0.429903	abnormal_cerebral_cortex_pyramidal_cell_morphology
MGI: 9335	13	0.028325	0.431479	decreased_splenocyte_proliferation
MGI: 5400	56	0.028325	0.431479	abnormal_vitamin_level
GO: 6221	8	0.028325	0.431479	pyrimidine nucleotide biosynthetic process
KEGG 4730	79	0.02839	0.431546	KEGG_LONG-TERM_DEPRESSION
GO: 60986	73	0.02839	0.431546	endocrine hormone secretion
GO: 10713	3	0.028455	0.432073	negative regulation of collagen metabolic process
GO: 46974	54	0.02852	0.432599	histone methyltransferase activity (H3-K9 specific)
GO: 45542	5	0.028586	0.432678	positive regulation of cholesterol biosynthetic process
MGI: 1777	16	0.028586	0.432678	abnormal_body_temperature_homeostasis
GO: 46668	12	0.028651	0.433202	regulation of retinal cell programmed cell death
GO: 60674	5	0.028717	0.433739	placenta blood vessel development
GO: 48245	10	0.028782	0.433801	eosinophil chemotaxis
GO: 48471	75	0.028782	0.433801	perinuclear region of cytoplasm
MGI: 2196	31	0.028914	0.43533	absent_corpus_callosum
GO: 48754	21	0.029046	0.436856	branching morphogenesis of an epithelial tube
MGI: 10766	18	0.029245	0.439384	abnormal_NK_cell_physiology
GO: 32682	10	0.029312	0.439927	negative regulation of chemokine production
GO: 46903	162	0.029379	0.440005	secretion
GO: 97285	5	0.029379	0.440005	cell-type specific apoptotic process
GO: 2000117	170	0.02958	0.442086	negative regulation of cysteine-type endopeptidase activity
GO: 21940	5	0.02958	0.442086	positive regulation of cerebellar granule cell precursor proliferation
GO: 10975	3	0.029715	0.443638	regulation of neuron projection development
GO: 71242	61	0.029782	0.443708	cellular response to ammonium ion
MGI: 10959	32	0.029782	0.443708	abnormal_oxidative_phosphorylation
GO: 45719	8	0.029918	0.444804	negative regulation of glycogen biosynthetic process
GO: 6360	5	0.029918	0.444804	transcription from RNA polymerase I promoter
BIOCARTA 89	12	0.030054	0.444968	BIOCARTA_HIF_PATHWAY
GO: 42308	83	0.030054	0.444968	negative regulation of protein import into nucleus
GO: 10883	31	0.030054	0.444968	regulation of lipid storage
GO: 289	28	0.030054	0.444968	nuclear-transcribed mRNA poly(A) tail shortening
MGI: 1409	8	0.030122	0.445512	increased_stereotypic_behavior
GO: 2821	146	0.030328	0.447974	positive regulation of adaptive immune response
GO: 5095	9	0.030396	0.447974	GTPase inhibitor activity
GO: 42660	28	0.030396	0.447974	positive regulation of cell fate specification
GO: 18095	3	0.030465	0.447974	protein polyglutamylation
NCI: 102	12	0.030465	0.447974	NCI:_FANCONI_ANEMIA_PATHWAY
GO: 45076	5	0.030534	0.447974	regulation of interleukin-2 biosynthetic process
GO: 51024	8	0.030534	0.447974	positive regulation of immunoglobulin secretion
MGI: 5323	18	0.030603	0.447974	dystonia
GO: 51213	43	0.030603	0.447974	dioxygenase activity
MGI: 2407	58	0.030603	0.447974	abnormal_double-negative_T_cell_morphology
GO: 7512	12	0.030673	0.448077	adult heart development
MGI: 8208	14	0.030673	0.448077	decreased_pro-B_cell_number
GO: 2262	39	0.030811	0.449172	myeloid cell homeostasis
GO: 32693	8	0.030811	0.449172	negative regulation of interleukin-10 production
GO: 2000484	4	0.031021	0.450389	positive regulation of interleukin-8 secretion
GO: 32816	9	0.031021	0.450389	positive regulation of natural killer cell activation
GO: 4532	30	0.031021	0.450389	exoribonuclease activity
GO: 48845	20	0.031021	0.450389	venous blood vessel morphogenesis
REACTOME 1264	87	0.031161	0.451707	REACT:TRAF3-DEPENDENT_IRF_ACTIVATION_PATHWAY
REACTOME 794	6	0.031231	0.451707	REACT:NUCLEAR_ENVELOPE_REASSEMBLY
REACTOME 568	12	0.031231	0.451707	REACT:INITIATION_OF_NUCLEAR_ENVELOPE_REFORMATION
GO: 1959	89	0.031302	0.451707	regulation of cytokine-mediated signaling pathway
GO: 35456	4	0.031302	0.451707	response to interferon-beta
GO: 34464	20	0.031302	0.451707	BBSome
GO: 46782	24	0.031372	0.452258	regulation of viral transcription
GO: 55075	25	0.031514	0.45293	potassium ion homeostasis
GO: 35872	3	0.031514	0.45293	nucleotide-binding domain, leucine rich repeat containing receptor signaling pathway
GO: 2862	56	0.031514	0.45293	negative regulation of inflammatory response to antigenic stimulus
GO: 2523	69	0.031585	0.453036	leukocyte migration involved in inflammatory response
MGI: 5658	25	0.031585	0.453036	increased_susceptibility_to_diet-induced_obesity
MGI: 5164	56	0.031656	0.453598	abnormal_response_to_injury
GO: 19941	45	0.031727	0.453702	modification-dependent protein catabolic process
MGI: 2405	67	0.031727	0.453702	respiratory_system_inflammation
GO: 43550	43	0.031798	0.453924	regulation of lipid kinase activity
GO: 35904	20	0.03187	0.453924	aorta development
MGI: 8548	6	0.03187	0.453924	abnormal_circulating_interferon_level
GO: 4702	120	0.03187	0.453924	receptor signaling protein serine/threonine kinase activity
GO: 72558	4	0.032013	0.455051	NLRP1 inflammasome complex
MGI: 8236	59	0.032013	0.455051	decreased_susceptibility_to_neuronal_excitotoxicity
MGI: 2495	5	0.032157	0.456187	increased_IgA_level
MGI: 2446	376	0.032157	0.456187	abnormal_macrophage_morphology
MGI: 3202	45	0.032229	0.456754	abnormal_neuron_apoptosis
NCI: 77	28	0.032301	0.456865	NCI:_VALIDATED_NUCLEAR_ESTROGEN_RECEPTOR_ALPHA_NETWORK
GO: 42510	20	0.032301	0.456865	regulation of tyrosine phosphorylation of Stat1 protein
GO: 35584	21	0.032446	0.457553	calcium-mediated signaling using intracellular calcium source
GO: 50829	4	0.032446	0.457553	defense response to Gram-negative bacterium
GO: 16702	7	0.032446	0.457553	oxidoreductase activity, acting on single donors with incorporation of molecular oxygen, incorporation of two atoms of oxygen
REACTOME 936	3	0.032592	0.458703	REACT:PYRIMIDINE_CATABOLISM
REACTOME 1276	53	0.032592	0.458703	REACT:TRANSCRIPTION
MGI: 3204	30	0.032665	0.459277	decreased_neuron_apoptosis
MGI: 914	3	0.032738	0.459396	exencephaly
MGI: 3037	3	0.032738	0.459396	increased_myocardial_infarction_size
GO: 6361	4	0.032811	0.459474	transcription initiation from RNA polymerase I promoter
GO: 45136	4	0.032958	0.459474	development of secondary sexual characteristics
GO: 71360	5	0.032958	0.459474	cellular response to exogenous dsRNA
GO: 5681	14	0.032958	0.459474	spliceosomal complex
MGI: 788	99	0.032958	0.459474	abnormal_cerebral_cortex_morphology
GO: 1901858	55	0.032958	0.459474	regulation of mitochondrial DNA metabolic process
GO: 51271	122	0.033031	0.459474	negative regulation of cellular component movement
GO: 3099	35	0.033253	0.459474	positive regulation of the force of heart contraction by chemical signal
GO: 2762	16	0.033253	0.459474	negative regulation of myeloid leukocyte differentiation
GO: 2000330	4	0.033253	0.459474	positive regulation of T-helper 17 cell lineage commitment
GO: 2000328	3	0.033253	0.459474	regulation of T-helper 17 cell lineage commitment
GO: 50684	16	0.033327	0.459474	regulation of mRNA processing
REACTOME 1266	17	0.033327	0.459474	REACT:TRAF6_MEDIATED_INDUCTION_OF_PROINFLAMMATORY_CYTOKINES
GO: 2227	84	0.033401	0.459474	innate immune response in mucosa
REACTOME 1127	18	0.033476	0.459474	REACT:SIGNALING_BY_NOTCH1_PEST_DOMAIN_MUTANTS_IN_CANCER
REACTOME 397	61	0.033476	0.459474	REACT:FBXW7_MUTANTS_AND_NOTCH1_IN_CANCER
REACTOME 1126	20	0.033476	0.459474	REACT:SIGNALING_BY_NOTCH1_IN_CANCER
REACTOME 1128	20	0.033476	0.459474	REACT:SIGNALING_BY_NOTCH1_T(7
REACTOME 1125	8	0.033476	0.459474	REACT:SIGNALING_BY_NOTCH1_HD+PEST_DOMAIN_MUTANTS_IN_CANCER
REACTOME 1123	53	0.033476	0.459474	REACT:SIGNALING_BY_NOTCH1
REACTOME 1124	118	0.033476	0.459474	REACT:SIGNALING_BY_NOTCH1_HD_DOMAIN_MUTANTS_IN_CANCER
REACTOME 1041	4	0.03355	0.459474	REACT:RNA_POLYMERASE_I_TRANSCRIPTION
GO: 3691	29	0.03355	0.459474	double-stranded telomeric DNA binding
GO: 2328	16	0.03355	0.459474	pro-B cell differentiation
GO: 10871	45	0.03355	0.459474	negative regulation of receptor biosynthetic process
MGI: 1423	147	0.033625	0.460058	abnormal_liquid_preference
MGI: 5280	24	0.0337	0.460642	abnormal_fatty_acid_level
GO: 14068	276	0.03385	0.461216	positive regulation of phosphatidylinositol 3-kinase cascade
GO: 19827	8	0.03385	0.461216	stem cell maintenance
GO: 14826	4	0.033925	0.461216	vein smooth muscle contraction
GO: 45086	3	0.033925	0.461216	positive regulation of interleukin-2 biosynthetic process
MGI: 4019	30	0.033925	0.461216	abnormal_vitamin_homeostasis
MGI: 2200	3	0.034001	0.461216	abnormal_brain_ventriclechoroid_plexus_morphology
GO: 32733	6	0.034001	0.461216	positive regulation of interleukin-10 production
GO: 33160	27	0.034001	0.461216	positive regulation of protein import into nucleus, translocation
GO: 60982	4	0.034152	0.462823	coronary artery morphogenesis
GO: 4969	8	0.034303	0.464427	histamine receptor activity
GO: 61077	3	0.034379	0.465014	chaperone-mediated protein folding
REACTOME 1033	31	0.034456	0.465172	REACT:RIG-I_MDA5_MEDIATED_INDUCTION_OF_IFN-ALPHA_BETA_PATHWAYS
GO: 31000	276	0.034456	0.465172	response to caffeine
GO: 2830	24	0.034609	0.465799	positive regulation of type 2 immune response
NCI: 118	7	0.034685	0.465799	NCI:_VEGF_AND_VEGFR_SIGNALING_NETWORK
GO: 31072	14	0.034685	0.465799	heat shock protein binding
GO: 35098	12	0.034685	0.465799	ESC/E(Z) complex
GO: 45072	8	0.034685	0.465799	regulation of interferon-gamma biosynthetic process
GO: 30336	41	0.034762	0.465799	negative regulation of cell migration
MGI: 5448	68	0.034762	0.465799	abnormal_energy_balance
KEGG 4961	42	0.034839	0.465799	KEGG_ENDOCRINE_AND_OTHER_FACTOR-REGULATED_CALCIUM_REABSORPTION
REACTOME 1042	15	0.034839	0.465799	REACT:RNA_POLYMERASE_I_TRANSCRIPTION_INITIATION
GO: 2443	40	0.034916	0.465799	leukocyte mediated immunity
KEGG 5161	20	0.034916	0.465799	KEGG_HEPATITIS_B
PAN-PW 4396	30	0.034993	0.465799	Vitamin_D_metabolism_and_pathway
REACTOME 952	30	0.034993	0.465799	REACT:RECRUITMENT_OF_MITOTIC_CENTROSOME_PROTEINS_AND_COMPLEXES
REACTOME 214	21	0.034993	0.465799	REACT:CENTROSOME_MATURATION
GO: 97084	44	0.034993	0.465799	vascular smooth muscle cell development
MGI: 10955	4	0.03507	0.465953	abnormal_respiratory_electron_transport_chain
REACTOME 526	20	0.03507	0.465953	REACT:HIV_LIFE_CYCLE
GO: 2000146	56	0.035148	0.466554	negative regulation of cell motility
REACTOME 1346	79	0.035225	0.466707	REACT:VEGF_LIGAND-RECEPTOR_INTERACTIONS
REACTOME 1139	17	0.035225	0.466707	REACT:SIGNALING_BY_VEGF
GO: 7254	66	0.035303	0.467274	JNK cascade
GO: 6401	56	0.035381	0.467274	RNA catabolic process
GO: 34105	67	0.035381	0.467274	positive regulation of tissue remodeling
NCI: 207	79	0.035459	0.467274	NCI:_EPHRINA-EPHA_PATHWAY
MGI: 3644	85	0.035459	0.467274	thymus_atrophy
GO: 50871	78	0.035616	0.467274	positive regulation of B cell activation
REACTOME 1368	79	0.035616	0.467274	REACT:ZINC_INFLUX_INTO_CELLS_BY_THE_SLC39_GENE_FAMILY
GO: 2000049	23	0.035616	0.467274	positive regulation of cell-cell adhesion mediated by cadherin
GO: 9855	174	0.035694	0.467274	determination of bilateral symmetry
NCI: 188	79	0.035694	0.467274	NCI:_CIRCADIAN_RHYTHM_PATHWAY
GO: 16615	6	0.035694	0.467274	malate dehydrogenase activity
GO: 6108	9	0.035694	0.467274	malate metabolic process
GO: 781	22	0.035773	0.467274	chromosome, telomeric region
GO: 55029	7	0.035851	0.467274	nuclear DNA-directed RNA polymerase complex
GO: 3712	53	0.035851	0.467274	transcription cofactor activity
GO: 428	31	0.035851	0.467274	DNA-directed RNA polymerase complex
NCI: 190	74	0.03593	0.467274	NCI:_BETA5_BETA6_BETA7_AND_BETA8_INTEGRIN_CELL_SURFACE_INTERACTIONS
GO: 4185	3	0.03593	0.467274	serine-type carboxypeptidase activity
GO: 71350	3	0.03593	0.467274	cellular response to interleukin-15
GO: 51341	25	0.036009	0.467274	regulation of oxidoreductase activity
GO: 2000106	124	0.036009	0.467274	regulation of leukocyte apoptotic process
GO: 2204	3	0.036088	0.467274	somatic recombination of immunoglobulin genes involved in immune response
GO: 51301	7	0.036088	0.467274	cell division
GO: 45190	13	0.036088	0.467274	isotype switching
GO: 2208	46	0.036088	0.467274	somatic diversification of immunoglobulins involved in immune response
MGI: 4965	42	0.036168	0.46746	inner_cell_mass_degeneration
GO: 209	121	0.036168	0.46746	protein polyubiquitination
MGI: 8074	71	0.036247	0.467632	increased_CD4-positive_T_cell_number
GO: 7260	8	0.036247	0.467632	tyrosine phosphorylation of STAT protein
GO: 75713	3	0.036407	0.468354	establishment of integrated proviral latency
GO: 31400	31	0.036407	0.468354	negative regulation of protein modification process
BIOCARTA 30	11	0.036486	0.468354	BIOCARTA_CASPASE_PATHWAY
GO: 32602	10	0.036486	0.468354	chemokine production
GO: 70231	18	0.036566	0.468354	T cell apoptotic process
MGI: 1725	3	0.036566	0.468354	abnormal_umbilical_cord_morphology
REACTOME 786	3	0.036566	0.468354	REACT:NOTCH1_INTRACELLULAR_DOMAIN_REGULATES_TRANSCRIPTION
GO: 70423	19	0.036566	0.468354	nucleotide-binding oligomerization domain containing signaling pathway
GO: 45545	10	0.036647	0.46897	syndecan binding
GO: 5355	5	0.036807	0.469126	glucose transmembrane transporter activity
REACTOME 324	14	0.036888	0.469126	REACT:DISSOLUTION_OF_FIBRIN_CLOT
GO: 50691	4	0.036969	0.469126	regulation of defense response to virus by host
GO: 1901985	20	0.036969	0.469126	positive regulation of protein acetylation
GO: 2000758	3	0.036969	0.469126	positive regulation of peptidyl-lysine acetylation
REACTOME 298	4	0.037131	0.469126	REACT:DEADENYLATION_OF_MRNA
GO: 34103	21	0.037212	0.469126	regulation of tissue remodeling
GO: 15149	4	0.037212	0.469126	hexose transmembrane transporter activity
GO: 35428	9	0.037212	0.469126	hexose transmembrane transport
GO: 2825	4	0.037212	0.469126	regulation of T-helper 1 type immune response
GO: 32494	17	0.037293	0.469126	response to peptidoglycan
GO: 2001020	348	0.037293	0.469126	regulation of response to DNA damage stimulus
MGI: 872	28	0.037293	0.469126	abnormal_cerebellum_external_granule_cell_layer_morphology
GO: 42520	5	0.037375	0.469126	positive regulation of tyrosine phosphorylation of Stat4 protein
GO: 51575	5	0.037375	0.469126	5'-deoxyribose-5-phosphate lyase activity
GO: 42519	12	0.037375	0.469126	regulation of tyrosine phosphorylation of Stat4 protein
KEGG 5332	23	0.037375	0.469126	KEGG_GRAFT-VERSUS-HOST_DISEASE
GO: 70302	16	0.037375	0.469126	regulation of stress-activated protein kinase signaling cascade
GO: 1900744	17	0.037375	0.469126	regulation of p38MAPK cascade
GO: 60412	6	0.037538	0.469126	ventricular septum morphogenesis
GO: 16619	9	0.03762	0.469126	malate dehydrogenase (oxaloacetate-decarboxylating) activity
MGI: 5432	10	0.03762	0.469126	abnormal_pro-B_cell_morphology
GO: 9799	16	0.03762	0.469126	specification of symmetry
REACTOME 523	5	0.037702	0.469126	REACT:HISTAMINE_RECEPTORS
GO: 51603	365	0.037702	0.469126	proteolysis involved in cellular protein catabolic process
GO: 71711	3	0.037784	0.469126	basement membrane organization
GO: 86010	58	0.037784	0.469126	membrane depolarization involved in regulation of action potential
GO: 46348	37	0.037784	0.469126	amino sugar catabolic process
GO: 51445	5	0.037784	0.469126	regulation of meiotic cell cycle
GO: 90296	5	0.037784	0.469126	regulation of mitochondrial DNA replication
GO: 86012	19	0.037784	0.469126	membrane depolarization involved in regulation of cardiac muscle cell action potential
PAN-PW 47	5	0.037784	0.469126	PDGF_signaling_pathway
MGI: 2408	6	0.037784	0.469126	abnormal_double-positive_T_cell_morphology
GO: 1871	6	0.037866	0.469126	pattern binding
GO: 30247	9	0.037866	0.469126	polysaccharide binding
GO: 16447	9	0.037866	0.469126	somatic recombination of immunoglobulin gene segments
GO: 61042	3	0.038032	0.469126	vascular wound healing
GO: 302	451	0.038114	0.469126	response to reactive oxygen species
GO: 51897	18	0.038197	0.469126	positive regulation of protein kinase B signaling cascade
MGI: 2339	5	0.038197	0.469126	abnormal_lymph_node_morphology
MGI: 8235	162	0.038197	0.469126	increased_susceptibility_to_neuronal_excitotoxicity
GO: 60584	7	0.038197	0.469126	regulation of prostaglandin-endoperoxide synthase activity
GO: 60585	6	0.038197	0.469126	positive regulation of prostaglandin-endoperoxide synthase activity
GO: 51930	23	0.038197	0.469126	regulation of sensory perception of pain
GO: 51931	27	0.038197	0.469126	regulation of sensory perception
GO: 1900121	3	0.03828	0.469126	negative regulation of receptor binding
GO: 32653	25	0.038447	0.469126	regulation of interleukin-10 production
GO: 42769	58	0.038447	0.469126	DNA damage response, detection of DNA damage
GO: 45918	3	0.03853	0.469126	negative regulation of cytolysis
GO: 32966	3	0.03853	0.469126	negative regulation of collagen biosynthetic process
GO: 60026	12	0.03853	0.469126	convergent extension
GO: 60708	4	0.03853	0.469126	spongiotrophoblast differentiation
GO: 61430	5	0.03853	0.469126	bone trabecula morphogenesis
GO: 60759	40	0.038614	0.469126	regulation of response to cytokine stimulus
GO: 32561	6	0.038614	0.469126	guanyl ribonucleotide binding
GO: 61035	13	0.038614	0.469126	regulation of cartilage development
GO: 19001	52	0.038614	0.469126	guanyl nucleotide binding
MGI: 9542	16	0.038614	0.469126	decreased_thymocyte_apoptosis
GO: 48259	5	0.038698	0.469126	regulation of receptor-mediated endocytosis
GO: 60948	5	0.038698	0.469126	cardiac vascular smooth muscle cell development
NCI: 199	9	0.038698	0.469126	NCI:_PDGF_RECEPTOR_SIGNALING_NETWORK
GO: 14733	5	0.038782	0.469126	regulation of skeletal muscle adaptation
GO: 51590	48	0.038782	0.469126	positive regulation of neurotransmitter transport
GO: 6511	3	0.038866	0.469126	ubiquitin-dependent protein catabolic process
GO: 2001241	17	0.038866	0.469126	positive regulation of extrinsic apoptotic signaling pathway in absence of ligand
MGI: 781	3	0.038866	0.469126	decreased_corpus_callosum_size
REACTOME 624	429	0.038866	0.469126	REACT:LATE_PHASE_OF_HIV_LIFE_CYCLE
GO: 48872	306	0.03895	0.469344	homeostasis of number of cells
GO: 31665	3	0.03895	0.469344	negative regulation of lipopolysaccharide-mediated signaling pathway
GO: 72372	17	0.039119	0.470473	primary cilium
GO: 51459	12	0.039204	0.470473	regulation of corticotropin secretion
GO: 45820	13	0.039289	0.470473	negative regulation of glycolysis
GO: 43295	4	0.039289	0.470473	glutathione binding
GO: 2444	58	0.039289	0.470473	myeloid leukocyte mediated immunity
GO: 1900750	14	0.039289	0.470473	oligopeptide binding
GO: 14808	24	0.039374	0.470473	release of sequestered calcium ion into cytosol by sarcoplasmic reticulum
GO: 32660	11	0.039374	0.470473	regulation of interleukin-17 production
GO: 97472	8	0.039374	0.470473	cyclin-dependent protein kinase activity
GO: 4693	5	0.039374	0.470473	cyclin-dependent protein serine/threonine kinase activity
REACTOME 645	17	0.03963	0.473135	REACT:MASTL_FACILITATES_MITOTIC_PROGRESSION
MGI: 1852	170	0.039715	0.473753	conjunctivitis
GO: 48385	10	0.039801	0.473985	regulation of retinoic acid receptor signaling pathway
GO: 16504	85	0.039801	0.473985	peptidase activator activity
GO: 5218	7	0.039887	0.474612	intracellular ligand-gated calcium channel activity
REACTOME 1	27	0.040059	0.476261	REACT:2-LTR_CIRCLE_FORMATION
GO: 10224	48	0.040146	0.476726	response to UV-B
GO: 44060	8	0.040232	0.476726	regulation of endocrine process
GO: 7030	26	0.040232	0.476726	Golgi organization
MGI: 8221	80	0.040232	0.476726	abnormal_hippocampal_commissure_morphology
GO: 48024	4	0.040319	0.477359	regulation of mRNA splicing, via spliceosome
REACTOME 1047	80	0.040405	0.477536	REACT:RNA_POLYMERASE_II_TRANSCRIPTION
NCI: 126	48	0.040492	0.477536	NCI:_PROTEOGLYCAN_SYNDECAN-MEDIATED_SIGNALING_EVENTS
GO: 7161	50	0.040492	0.477536	calcium-independent cell-matrix adhesion
GO: 7018	120	0.04058	0.477536	microtubule-based movement
GO: 30990	4	0.04058	0.477536	intraflagellar transport particle
MGI: 8051	15	0.040667	0.477536	abnormal_memory_T_cell_physiology
GO: 160	7	0.040754	0.477536	phosphorelay signal transduction system
MGI: 11405	12	0.040754	0.477536	tubulointerstitial_nephritis
GO: 35770	50	0.040842	0.477536	ribonucleoprotein granule
MGI: 6346	59	0.040842	0.477536	small_branchial_arch
MGI: 3799	8	0.04093	0.477536	impaired_macrophage_chemotaxis
NCI: 144	13	0.04093	0.477536	NCI:_DOWNSTREAM_SIGNALING_IN_CD8+_T_CELLS
MGI: 5044	14	0.04093	0.477536	sepsis
GO: 51140	4	0.04093	0.477536	regulation of NK T cell proliferation
MGI: 8551	11	0.04093	0.477536	abnormal_circulating_interferon-gamma_level
GO: 51142	9	0.04093	0.477536	positive regulation of NK T cell proliferation
KEGG 5169	15	0.04093	0.477536	KEGG_EPSTEIN-BARR_VIRUS_INFECTION
GO: 30162	14	0.041017	0.477536	regulation of proteolysis
REACTOME 47	41	0.041105	0.477536	REACT:ACTIVATION_OF_MATRIX_METALLOPROTEINASES
GO: 32049	154	0.041105	0.477536	cardiolipin biosynthetic process
GO: 19205	24	0.041105	0.477536	nucleobase-containing compound kinase activity
MGI: 5425	77	0.041105	0.477536	increased_macrophage_cell_number
KEGG 531	281	0.041105	0.477536	KEGG_GLYCOSAMINOGLYCAN_DEGRADATION
MGI: 9811	8	0.041194	0.47779	abnormal_prostaglandin_level
GO: 61383	3	0.041194	0.47779	trabecula morphogenesis
GO: 2001022	19	0.041282	0.478421	positive regulation of response to DNA damage stimulus
GO: 48739	8	0.041459	0.479263	cardiac muscle fiber development
GO: 31077	21	0.041459	0.479263	post-embryonic camera-type eye development
GO: 6402	3	0.041459	0.479263	mRNA catabolic process
GO: 805	12	0.041548	0.479263	X chromosome
GO: 31396	62	0.041637	0.479263	regulation of protein ubiquitination
GO: 1839	3	0.041726	0.479263	neural plate morphogenesis
GO: 42989	6	0.041726	0.479263	sequestering of actin monomers
MGI: 8577	15	0.041726	0.479263	increased_circulating_interferon-gamma_level
GO: 42116	3	0.041726	0.479263	macrophage activation
GO: 90270	7	0.041726	0.479263	regulation of fibroblast growth factor production
GO: 2709	11	0.041815	0.479263	regulation of T cell mediated immunity
GO: 10633	109	0.041815	0.479263	negative regulation of epithelial cell migration
GO: 70208	3	0.041905	0.479263	protein heterotrimerization
GO: 51298	10	0.041994	0.479263	centrosome duplication
GO: 21936	17	0.041994	0.479263	regulation of cerebellar granule cell precursor proliferation
MGI: 1541	151	0.041994	0.479263	abnormal_osteoclast_physiology
GO: 2902	52	0.041994	0.479263	regulation of B cell apoptotic process
PAN-PW 31	30	0.041994	0.479263	Inflammation_mediated_by_chemokine_and_cytokine_signaling_pathway
NCI: 120	4	0.041994	0.479263	NCI:_CLASS_I_PI3K_SIGNALING_EVENTS
GO: 32819	6	0.042174	0.480547	positive regulation of natural killer cell proliferation
GO: 60402	3	0.042174	0.480547	calcium ion transport into cytosol
GO: 5242	4	0.042264	0.480804	inward rectifier potassium channel activity
GO: 48661	15	0.042264	0.480804	positive regulation of smooth muscle cell proliferation
GO: 31545	50	0.042354	0.480931	peptidyl-proline 4-dioxygenase activity
REACTOME 577	4	0.042354	0.480931	REACT:INTEGRATION_OF_PROVIRUS
GO: 22029	7	0.042444	0.480931	telencephalon cell migration
GO: 1553	5	0.042444	0.480931	luteinization
REACTOME 230	4	0.042444	0.480931	REACT:CLASS_A_1_(RHODOPSIN-LIKE_RECEPTORS)
GO: 10834	14	0.042535	0.481068	telomere maintenance via telomere shortening
NCI: 53	6	0.042535	0.481068	NCI:_IL5-MEDIATED_SIGNALING_EVENTS
MGI: 8803	6	0.042625	0.481068	abnormal_placental_labyrinth_vasculature_morphology
GO: 72678	50	0.042625	0.481068	T cell migration
MGI: 2734	153	0.042625	0.481068	abnormal_mechanical_nociception
GO: 9826	4	0.042716	0.481713	unidimensional cell growth
GO: 10764	4	0.042807	0.48193	negative regulation of fibroblast migration
GO: 31062	28	0.042898	0.48193	positive regulation of histone methylation
MGI: 3720	54	0.04299	0.48193	abnormal_neural_tube_closure
GO: 21885	7	0.04299	0.48193	forebrain cell migration
GO: 46135	138	0.043081	0.48193	pyrimidine nucleoside catabolic process
GO: 32320	52	0.043081	0.48193	positive regulation of Ras GTPase activity
NCI: 197	24	0.043081	0.48193	NCI:_EPHA2_FORWARD_SIGNALING
GO: 9200	355	0.043081	0.48193	deoxyribonucleoside triphosphate metabolic process
MGI: 5656	45	0.043173	0.48193	decreased_aggression
GO: 30194	73	0.043264	0.48193	positive regulation of blood coagulation
GO: 1900048	4	0.043264	0.48193	positive regulation of hemostasis
GO: 32513	8	0.043356	0.48193	negative regulation of protein phosphatase type 2B activity
GO: 32937	12	0.043356	0.48193	SREBP-SCAP-Insig complex
MGI: 3194	7	0.043356	0.48193	abnormal_frequency_of_paradoxical_sleep
MGI: 1313	3	0.043356	0.48193	increased_incidence_of_corneal_inflammation
GO: 9123	67	0.043448	0.48193	nucleoside monophosphate metabolic process
GO: 50473	28	0.043448	0.48193	arachidonate 15-lipoxygenase activity
GO: 1935	53	0.043541	0.48193	endothelial cell proliferation
GO: 45650	6	0.043541	0.48193	negative regulation of macrophage differentiation
REACTOME 211	18	0.043541	0.48193	REACT:CELL-EXTRACELLULAR_MATRIX_INTERACTIONS
GO: 32048	12	0.043541	0.48193	cardiolipin metabolic process
MGI: 4803	3	0.043633	0.48193	increased_susceptibility_to_autoimmune_diabetes
GO: 60055	8	0.043633	0.48193	angiogenesis involved in wound healing
MGI: 5297	11	0.043633	0.48193	spina_bifida_occulta
GO: 19692	82	0.043725	0.48193	deoxyribose phosphate metabolic process
MGI: 1475	20	0.043725	0.48193	reduced_long_term_depression
MGI: 8280	9	0.043725	0.48193	abnormal_male_germ_cell_apoptosis
GO: 50764	4	0.043725	0.48193	regulation of phagocytosis
MGI: 5450	25	0.043818	0.48193	abnormal_energy_expenditure
GO: 6171	6	0.043818	0.48193	cAMP biosynthetic process
GO: 6003	6	0.043818	0.48193	fructose 2,6-bisphosphate metabolic process
REACTOME 1278	7	0.043818	0.48193	REACT:TRANSCRIPTION_OF_THE_HIV_GENOME
MGI: 8248	52	0.044191	0.485658	abnormal_mononuclear_phagocyte_morphology
GO: 71526	3	0.044472	0.486868	semaphorin-plexin signaling pathway
MGI: 8081	13	0.044472	0.486868	abnormal_single-positive_T_cell_number
GO: 32872	57	0.044472	0.486868	regulation of stress-activated MAPK cascade
GO: 16896	3	0.044472	0.486868	exoribonuclease activity, producing 5'-phosphomonoesters
GO: 2923	7	0.044472	0.486868	regulation of humoral immune response mediated by circulating immunoglobulin
REACTOME 636	26	0.044565	0.487137	REACT:LOSS_OF_NLP_FROM_MITOTIC_CENTROSOMES
REACTOME 637	4	0.044565	0.487137	REACT:LOSS_OF_PROTEINS_REQUIRED_FOR_INTERPHASE_MICROTUBULE_ORGANIZATIONÃÂ FROM_THE_CENTROSOME
GO: 43117	15	0.04466	0.487374	positive regulation of vascular permeability
REACTOME 402	30	0.044754	0.487374	REACT:FGFR1B_LIGAND_BINDING_AND_ACTIVATION
GO: 15269	9	0.044754	0.487374	calcium-activated potassium channel activity
MGI: 2432	26	0.044848	0.487374	abnormal_CD4-positive_T_cell_morphology
MGI: 4947	406	0.044943	0.487374	skin_inflammation
GO: 70344	4	0.044943	0.487374	regulation of fat cell proliferation
REACTOME 299	74	0.045038	0.487374	REACT:DEADENYLATION-DEPENDENT_MRNA_DECAY
GO: 7223	8	0.045038	0.487374	Wnt receptor signaling pathway, calcium modulating pathway
GO: 10560	7	0.045038	0.487374	positive regulation of glycoprotein biosynthetic process
GO: 50072	3	0.045038	0.487374	m7G(5')pppN diphosphatase activity
GO: 2579	12	0.045038	0.487374	positive regulation of antigen processing and presentation
MGI: 5399	24	0.045133	0.487374	increased_susceptibility_to_fungal_infection
GO: 42162	10	0.045133	0.487374	telomeric DNA binding
GO: 48625	12	0.045133	0.487374	myoblast fate commitment
MGI: 1492	4	0.045133	0.487374	abnormal_pilomotor_reflex
GO: 72236	16	0.045228	0.487374	metanephric loop of Henle development
GO: 1997	57	0.045228	0.487374	positive regulation of the force of heart contraction by epinephrine-norepinephrine
MGI: 4830	76	0.045228	0.487374	short_incisors
GO: 70696	31	0.045418	0.487374	transmembrane receptor protein serine/threonine kinase binding
GO: 46085	89	0.045514	0.487374	adenosine metabolic process
GO: 51775	3	0.045514	0.487374	response to redox state
GO: 44257	40	0.045514	0.487374	cellular protein catabolic process
GO: 44068	34	0.045514	0.487374	modulation by symbiont of host cellular process
GO: 90398	32	0.04561	0.487374	cellular senescence
GO: 51702	7	0.045706	0.487374	interaction with symbiont
NCI: 213	13	0.045706	0.487374	NCI:_BETA2_INTEGRIN_CELL_SURFACE_INTERACTIONS
MGI: 2148	3	0.045898	0.487374	abnormal_hypersensitivity_reaction
GO: 46870	14	0.045898	0.487374	cadmium ion binding
GO: 70672	14	0.045898	0.487374	response to interleukin-15
GO: 46881	11	0.045994	0.487374	positive regulation of follicle-stimulating hormone secretion
GO: 14074	41	0.045994	0.487374	response to purine-containing compound
GO: 3025	3	0.046091	0.487374	regulation of systemic arterial blood pressure by baroreceptor feedback
GO: 2001274	4	0.046091	0.487374	negative regulation of glucose import in response to insulin stimulus
GO: 16073	5	0.046091	0.487374	snRNA metabolic process
GO: 52509	16	0.046188	0.487374	positive regulation by symbiont of host defense response
GO: 16607	25	0.046188	0.487374	nuclear speck
GO: 52031	64	0.046188	0.487374	modulation by symbiont of host defense response
GO: 1957	5	0.046188	0.487374	intramembranous ossification
GO: 52510	8	0.046188	0.487374	positive regulation by organism of defense response of other organism involved in symbiotic interaction
GO: 36072	4	0.046188	0.487374	direct ossification
GO: 52553	17	0.046188	0.487374	modulation by symbiont of host immune response
MGI: 4132	16	0.046188	0.487374	absent_embryonic_cilia
GO: 52552	128	0.046188	0.487374	modulation by organism of immune response of other organism involved in symbiotic interaction
GO: 31098	7	0.046188	0.487374	stress-activated protein kinase signaling cascade
GO: 60751	30	0.046188	0.487374	branch elongation involved in mammary gland duct branching
GO: 52255	19	0.046188	0.487374	modulation by organism of defense response of other organism involved in symbiotic interaction
GO: 45078	27	0.046284	0.487374	positive regulation of interferon-gamma biosynthetic process
GO: 34612	18	0.046284	0.487374	response to tumor necrosis factor
GO: 178	3	0.046381	0.487374	exosome (RNase complex)
GO: 19842	11	0.046381	0.487374	vitamin binding
GO: 72017	109	0.046381	0.487374	distal tubule development
GO: 33198	10	0.046381	0.487374	response to ATP
GO: 30991	3	0.046479	0.487374	intraflagellar transport particle A
GO: 10745	36	0.046479	0.487374	negative regulation of macrophage derived foam cell differentiation
GO: 72673	7	0.046479	0.487374	lamellipodium morphogenesis
GO: 32728	3	0.046576	0.487374	positive regulation of interferon-beta production
MGI: 8073	52	0.046576	0.487374	abnormal_CD4-positive_T_cell_number
GO: 6924	36	0.046576	0.487374	activation-induced cell death of T cells
GO: 46854	17	0.046674	0.487374	phosphatidylinositol phosphorylation
GO: 32388	439	0.046674	0.487374	positive regulation of intracellular transport
REACTOME 246	22	0.046674	0.487374	REACT:COMMON_PATHWAY
GO: 16445	7	0.046771	0.487622	somatic diversification of immunoglobulins
MGI: 5153	8	0.046771	0.487622	abnormal_B_cell_proliferation
MGI: 8050	21	0.046869	0.487622	decreased_memory_T_cell_number
GO: 30218	455	0.046869	0.487622	erythrocyte differentiation
REACTOME 1045	6	0.046869	0.487622	REACT:RNA_POLYMERASE_II_PRE-TRANSCRIPTION_EVENTS
GO: 7224	21	0.046967	0.487929	smoothened signaling pathway
GO: 5879	25	0.046967	0.487929	axonemal microtubule
GO: 60907	9	0.047065	0.488235	positive regulation of macrophage cytokine production
GO: 51403	145	0.047065	0.488235	stress-activated MAPK cascade
MGI: 8722	4	0.047164	0.488854	abnormal_chemokine_secretion
GO: 18108	445	0.047262	0.488854	peptidyl-tyrosine phosphorylation
GO: 6021	3	0.047262	0.488854	inositol biosynthetic process
GO: 71294	8	0.047262	0.488854	cellular response to zinc ion
GO: 71639	3	0.047361	0.489168	positive regulation of monocyte chemotactic protein-1 production
MGI: 5133	9	0.047361	0.489168	increased_luteinizing_hormone_level
MGI: 4974	10	0.047757	0.492505	decreased_regulatory_T_cell_number
GO: 34143	3	0.047757	0.492505	regulation of toll-like receptor 4 signaling pathway
GO: 44320	30	0.047857	0.492505	cellular response to leptin stimulus
GO: 10857	3	0.047857	0.492505	calcium-dependent protein kinase activity
GO: 4713	445	0.047857	0.492505	protein tyrosine kinase activity
GO: 2090	10	0.047956	0.493088	regulation of receptor internalization
GO: 900	8	0.048056	0.493088	translation repressor activity, nucleic acid binding
NCI: 165	25	0.048056	0.493088	NCI:_REGULATION_OF_NUCLEAR_BETA_CATENIN_SIGNALING_AND_TARGET_GENE_TRANSCRIPTION
MGI: 9887	56	0.048156	0.493088	abnormal_palatal_shelf_fusion_at_midline
GO: 8353	26	0.048156	0.493088	RNA polymerase II carboxy-terminal domain kinase activity
GO: 51131	115	0.048156	0.493088	chaperone-mediated protein complex assembly
KEGG 3018	4	0.048156	0.493088	KEGG_RNA_DEGRADATION
MGI: 6412	10	0.048357	0.494235	abnormal_T_cell_apoptosis
GO: 2000303	3	0.048457	0.494235	regulation of ceramide biosynthetic process
GO: 90153	15	0.048457	0.494235	regulation of sphingolipid biosynthetic process
GO: 9394	49	0.048457	0.494235	2'-deoxyribonucleotide metabolic process
REACTOME 1038	22	0.048558	0.494235	REACT:RNA_POLYMERASE_I_PROMOTER_CLEARANCE
REACTOME 350	10	0.048558	0.494235	REACT:EARLY_PHASE_OF_HIV_LIFE_CYCLE
GO: 2000364	4	0.048659	0.494235	regulation of STAT protein import into nucleus
GO: 4523	108	0.048659	0.494235	ribonuclease H activity
GO: 2000366	32	0.048659	0.494235	positive regulation of STAT protein import into nucleus
GO: 43615	7	0.048659	0.494235	astrocyte cell migration
MGI: 8840	163	0.04876	0.494235	abnormal_spike_wave_discharge
GO: 43154	218	0.04876	0.494235	negative regulation of cysteine-type endopeptidase activity involved in apoptotic process
GO: 14013	22	0.04876	0.494235	regulation of gliogenesis
BIOCARTA 74	43	0.048861	0.494235	BIOCARTA_FIBRINOLYSIS_PATHWAY
GO: 10762	10	0.048861	0.494235	regulation of fibroblast migration
GO: 72021	6	0.048962	0.494235	ascending thin limb development
MGI: 5078	23	0.048962	0.494235	abnormal_cytotoxic_T_cell_physiology
GO: 72218	6	0.048962	0.494235	metanephric ascending thin limb development
REACTOME 1043	3	0.048962	0.494235	REACT:RNA_POLYMERASE_I_TRANSCRIPTION_TERMINATION
GO: 42908	6	0.048962	0.494235	xenobiotic transport
GO: 4514	136	0.049064	0.494532	nicotinate-nucleotide diphosphorylase (carboxylating) activity
GO: 45191	24	0.049064	0.494532	regulation of isotype switching
GO: 19865	12	0.049165	0.494532	immunoglobulin binding
GO: 60338	3	0.049165	0.494532	regulation of type I interferon-mediated signaling pathway
GO: 33211	8	0.049165	0.494532	adiponectin-mediated signaling pathway
GO: 2000107	187	0.049267	0.494859	negative regulation of leukocyte apoptotic process
GO: 43330	26	0.049267	0.494859	response to exogenous dsRNA
GO: 21513	11	0.049369	0.495534	spinal cord dorsal/ventral patterning
KEGG 4962	116	0.049471	0.495859	KEGG_VASOPRESSIN-REGULATED_WATER_REABSORPTION
MGI: 352	5	0.049471	0.495859	decreased_cell_proliferation
GO: 6363	6	0.049574	0.496193	termination of RNA polymerase I transcription
REACTOME 357	6	0.049574	0.496193	REACT:ELASTIC_FIBRE_FORMATION
GO: 40036	41	0.049676	0.496865	regulation of fibroblast growth factor receptor signaling pathway
GO: 48635	9	0.049779	0.497545	negative regulation of muscle organ development
GO: 10720	12	0.049985	0.498555	positive regulation of cell development
GO: 30949	46	0.049985	0.498555	positive regulation of vascular endothelial growth factor receptor signaling pathway
KEGG 3022	170	0.049985	0.498555	KEGG_BASAL_TRANSCRIPTION_FACTORS
GO: 45445	17	0.050191	0.499041	myoblast differentiation
GO: 19003	9	0.050295	0.499041	GDP binding
GO: 48729	16	0.050399	0.499041	tissue morphogenesis
GO: 3810	11	0.050399	0.499041	protein-glutamine gamma-glutamyltransferase activity
MGI: 10183	22	0.050399	0.499041	abnormal_CD4-positive_helper_T_cell_morphology
KEGG 5330	46	0.050399	0.499041	KEGG_ALLOGRAFT_REJECTION
KEGG 4130	16	0.050503	0.499041	KEGG_SNARE_INTERACTIONS_IN_VESICULAR_TRANSPORT
GO: 4694	3	0.050503	0.499041	eukaryotic translation initiation factor 2alpha kinase activity
GO: 45979	5	0.050607	0.499041	positive regulation of nucleoside metabolic process
REACTOME 931	7	0.050607	0.499041	REACT:PURINE_CATABOLISM
BIOCARTA 179	26	0.050711	0.499041	BIOCARTA_IL1R_PATHWAY
REACTOME 77	18	0.050711	0.499041	REACT:ADRENOCEPTORS
MGI: 2418	5	0.050711	0.499041	increased_susceptibility_to_viral_infection
MGI: 2656	36	0.050711	0.499041	abnormal_keratinocyte_differentiation
GO: 2577	3	0.050711	0.499041	regulation of antigen processing and presentation
GO: 2230	12	0.050815	0.499041	positive regulation of defense response to virus by host
GO: 38083	73	0.050815	0.499041	peptidyl-tyrosine autophosphorylation
GO: 60744	5	0.05092	0.499041	mammary gland branching involved in thelarche
GO: 42695	3	0.05092	0.499041	thelarche
GO: 34629	3	0.051025	0.499041	cellular protein complex localization
MGI: 322	15	0.051025	0.499041	increased_granulocyte_number
REACTOME 1213	13	0.051025	0.499041	REACT:SYNTHESIS_OF_PROSTAGLANDINS_(PG)_AND_THROMBOXANES_(TX)
KEGG 4110	3	0.051025	0.499041	KEGG_CELL_CYCLE
GO: 6914	56	0.051235	0.499041	autophagy
GO: 10523	5	0.051235	0.499041	negative regulation of calcium ion transport into cytosol
GO: 46325	7	0.051235	0.499041	negative regulation of glucose import
GO: 51319	147	0.051235	0.499041	G2 phase
GO: 85	8	0.051235	0.499041	G2 phase of mitotic cell cycle
MGI: 5042	23	0.051235	0.499041	abnormal_level_of_surface_class_II_molecules
GO: 1938	24	0.051235	0.499041	positive regulation of endothelial cell proliferation
GO: 3873	4	0.05134	0.499041	6-phosphofructo-2-kinase activity
MGI: 8217	7	0.05134	0.499041	abnormal_B_cell_activation
GO: 45637	35	0.05134	0.499041	regulation of myeloid cell differentiation
GO: 42518	7	0.051445	0.499041	negative regulation of tyrosine phosphorylation of Stat3 protein
GO: 70555	3	0.051445	0.499041	response to interleukin-1
GO: 2250	3	0.051551	0.499041	adaptive immune response
GO: 5484	3	0.051551	0.499041	SNAP receptor activity
GO: 10634	130	0.051657	0.499041	positive regulation of epithelial cell migration
GO: 8556	64	0.051657	0.499041	potassium-transporting ATPase activity
MGI: 754	84	0.051657	0.499041	paresis
GO: 31544	7	0.051762	0.499041	peptidyl-proline 3-dioxygenase activity
GO: 19797	166	0.051762	0.499041	procollagen-proline 3-dioxygenase activity
GO: 7220	15	0.051762	0.499041	Notch receptor processing
GO: 2718	3	0.051762	0.499041	regulation of cytokine production involved in immune response
REACTOME 140	18	0.051869	0.499041	REACT:ATTACHMENT_OF_GPI_ANCHOR_TO_UPAR
GO: 21987	64	0.051869	0.499041	cerebral cortex development
GO: 31201	16	0.051869	0.499041	SNARE complex
GO: 71276	5	0.051975	0.499041	cellular response to cadmium ion
GO: 4566	4	0.051975	0.499041	beta-glucuronidase activity
GO: 60831	4	0.052081	0.499041	smoothened signaling pathway involved in dorsal/ventral neural tube patterning
GO: 45766	30	0.052081	0.499041	positive regulation of angiogenesis
GO: 123	44	0.052081	0.499041	histone acetyltransferase complex
GO: 51353	404	0.052188	0.499041	positive regulation of oxidoreductase activity
MGI: 2499	123	0.052188	0.499041	chronic_inflammation
GO: 2526	134	0.052188	0.499041	acute inflammatory response
GO: 42169	64	0.052188	0.499041	SH2 domain binding
GO: 17049	3	0.052188	0.499041	GTP-Rho binding
GO: 70979	12	0.052402	0.499041	protein K11-linked ubiquitination
GO: 16706	7	0.052402	0.499041	oxidoreductase activity, acting on paired donors, with incorporation or reduction of molecular oxygen, 2-oxoglutarate as one donor, and incorporation of one atom each of oxygen into both donors
GO: 71347	26	0.052509	0.499041	cellular response to interleukin-1
MGI: 8565	46	0.052509	0.499041	decreased_interferon-beta_secretion
MGI: 1651	14	0.052616	0.499041	necrosis
GO: 6887	12	0.052616	0.499041	exocytosis
GO: 61085	6	0.052616	0.499041	regulation of histone H3-K27 methylation
GO: 32543	49	0.052724	0.499041	mitochondrial translation
GO: 51461	3	0.052724	0.499041	positive regulation of corticotropin secretion
GO: 36297	4	0.052724	0.499041	interstrand cross-link repair
GO: 35939	5	0.052724	0.499041	microsatellite binding
GO: 55008	71	0.052724	0.499041	cardiac muscle tissue morphogenesis
GO: 60411	116	0.052831	0.499041	cardiac septum morphogenesis
GO: 35929	33	0.052831	0.499041	steroid hormone secretion
GO: 43507	30	0.052831	0.499041	positive regulation of JUN kinase activity
GO: 3170	51	0.052831	0.499041	heart valve development
GO: 61134	30	0.052831	0.499041	peptidase regulator activity
GO: 1956	5	0.052831	0.499041	positive regulation of neurotransmitter secretion
GO: 45669	13	0.052831	0.499041	positive regulation of osteoblast differentiation
GO: 48260	19	0.052939	0.499041	positive regulation of receptor-mediated endocytosis
BIOCARTA 51	4	0.052939	0.499041	BIOCARTA_CYTOKINE_PATHWAY
GO: 34101	86	0.052939	0.499041	erythrocyte homeostasis
GO: 60830	3	0.052939	0.499041	ciliary receptor clustering involved in smoothened signaling pathway
GO: 60278	4	0.053047	0.499041	regulation of ovulation
GO: 31667	82	0.053047	0.499041	response to nutrient levels
MGI: 1835	3	0.053047	0.499041	abnormal_antigen_presentation
GO: 60279	49	0.053047	0.499041	positive regulation of ovulation
MGI: 4941	4	0.053047	0.499041	abnormal_regulatory_T_cell_morphology
GO: 2828	16	0.053047	0.499041	regulation of type 2 immune response
GO: 38110	7	0.053155	0.499132	interleukin-2-mediated signaling pathway
GO: 31726	14	0.053264	0.499132	CCR1 chemokine receptor binding
GO: 2000482	37	0.053264	0.499132	regulation of interleukin-8 secretion
GO: 6110	28	0.053264	0.499132	regulation of glycolysis
GO: 10799	9	0.053264	0.499132	regulation of peptidyl-threonine phosphorylation
GO: 10596	96	0.053372	0.499132	negative regulation of endothelial cell migration
GO: 10043	9	0.053372	0.499132	response to zinc ion
GO: 1134	3	0.053372	0.499132	transcription factor recruiting transcription factor activity
GO: 3746	25	0.053372	0.499132	translation elongation factor activity
GO: 71624	7	0.053481	0.499495	positive regulation of granulocyte chemotaxis
GO: 61081	6	0.053481	0.499495	positive regulation of myeloid leukocyte cytokine production involved in immune response
REACTOME 1077	10	0.05359	0.49953	REACT:SEMA4D_MEDIATED_INHIBITION_OF_CELL_ATTACHMENT_AND_MIGRATION
GO: 30206	6	0.05359	0.49953	chondroitin sulfate biosynthetic process
GO: 15106	4	0.05359	0.49953	bicarbonate transmembrane transporter activity
GO: 30947	3	0.053699	0.500219	regulation of vascular endothelial growth factor receptor signaling pathway
GO: 1900077	23	0.053808	0.500712	negative regulation of cellular response to insulin stimulus
GO: 3183	60	0.053918	0.500712	mitral valve morphogenesis
GO: 1889	37	0.054027	0.500712	liver development
GO: 32817	5	0.054027	0.500712	regulation of natural killer cell proliferation
GO: 50840	34	0.054247	0.500712	extracellular matrix binding
GO: 32278	4	0.054247	0.500712	positive regulation of gonadotropin secretion
GO: 42503	23	0.054357	0.500712	tyrosine phosphorylation of Stat3 protein
GO: 2000273	16	0.054357	0.500712	positive regulation of receptor activity
GO: 48514	137	0.054357	0.500712	blood vessel morphogenesis
GO: 16255	6	0.054357	0.500712	attachment of GPI anchor to protein
REACTOME 222	35	0.054467	0.500712	REACT:CHONDROITIN_SULFATE_BIOSYNTHESIS
GO: 15701	3	0.054467	0.500712	bicarbonate transport
MGI: 9814	3	0.054467	0.500712	increased_prostaglandin_level
GO: 60750	60	0.054578	0.500712	epithelial cell proliferation involved in mammary gland duct elongation
GO: 72070	42	0.054578	0.500712	loop of Henle development
GO: 42640	67	0.054578	0.500712	anagen
GO: 50930	10	0.054578	0.500712	induction of positive chemotaxis
GO: 16180	23	0.054578	0.500712	snRNA processing
GO: 6953	105	0.054578	0.500712	acute-phase response
GO: 43542	78	0.054688	0.500712	endothelial cell migration
GO: 31343	19	0.054688	0.500712	positive regulation of cell killing
GO: 50820	103	0.054799	0.500712	positive regulation of coagulation
GO: 35066	31	0.054799	0.500712	positive regulation of histone acetylation
MGI: 111	3	0.054799	0.500712	cleft_palate
MGI: 790	152	0.054799	0.500712	abnormal_stratification_in_cerebral_cortex
GO: 6367	76	0.05491	0.500712	transcription initiation from RNA polymerase II promoter
GO: 50710	17	0.055021	0.500712	negative regulation of cytokine secretion
MGI: 4796	31	0.055021	0.500712	increased_anti-histone_antibody_level
GO: 7084	53	0.055021	0.500712	mitotic nuclear envelope reassembly
GO: 31468	8	0.055021	0.500712	nuclear envelope reassembly
NCI: 63	108	0.055133	0.500712	NCI:_E-CADHERIN_SIGNALING_IN_KERATINOCYTES
GO: 48167	6	0.055244	0.500712	regulation of synaptic plasticity
GO: 97169	4	0.055244	0.500712	AIM2 inflammasome complex
GO: 32490	37	0.055244	0.500712	detection of molecule of bacterial origin
GO: 4656	6	0.055244	0.500712	procollagen-proline 4-dioxygenase activity
MGI: 3973	26	0.055244	0.500712	increased_pituitary_hormone_level
MGI: 3840	58	0.055244	0.500712	abnormal_coronal_suture_morphology
KEGG 1210	188	0.055244	0.500712	KEGG_2-OXOCARBOXYLIC_ACID_METABOLISM
REACTOME 288	53	0.055356	0.500712	REACT:CYTOSOLIC_IRON-SULFUR_CLUSTER_ASSEMBLY
GO: 45715	4	0.055356	0.500712	negative regulation of low-density lipoprotein particle receptor biosynthetic process
GO: 42268	12	0.055356	0.500712	regulation of cytolysis
GO: 2000739	3	0.055356	0.500712	regulation of mesenchymal stem cell differentiation
NCI: 219	20	0.055468	0.500712	NCI:_ALPHAE_BETA7_INTEGRIN_CELL_SURFACE_INTERACTIONS
GO: 30880	4	0.055468	0.500712	RNA polymerase complex
GO: 60753	52	0.055468	0.500712	regulation of mast cell chemotaxis
GO: 60754	4	0.055468	0.500712	positive regulation of mast cell chemotaxis
NCI: 100	3	0.05558	0.500712	NCI:_FGF_SIGNALING_PATHWAY
MGI: 8082	27	0.05558	0.500712	increased_single-positive_T_cell_number
GO: 43484	27	0.05558	0.500712	regulation of RNA splicing
MGI: 1751	56	0.05558	0.500712	increased_circulating_luteinizing_hormone_level
MGI: 3221	94	0.05558	0.500712	abnormal_cardiomyocyte_apoptosis
GO: 45787	6	0.05558	0.500712	positive regulation of cell cycle
MGI: 8497	102	0.055692	0.501404	decreased_IgG2b_level
GO: 6685	21	0.055805	0.501528	sphingomyelin catabolic process
GO: 31519	74	0.055805	0.501528	PcG protein complex
BIOCARTA 60	12	0.055917	0.501528	BIOCARTA_EGF_PATHWAY
KEGG 4914	3	0.055917	0.501528	KEGG_PROGESTERONE-MEDIATED_OOCYTE_MATURATION
GO: 32512	9	0.055917	0.501528	regulation of protein phosphatase type 2B activity
KEGG 5144	295	0.055917	0.501528	KEGG_MALARIA
REACTOME 451	28	0.05603	0.501909	REACT:G1_S_TRANSITION
GO: 36002	16	0.05603	0.501909	pre-mRNA binding
GO: 3222	8	0.056143	0.502289	ventricular trabecula myocardium morphogenesis
MGI: 8223	3	0.056143	0.502289	absent_hippocampal_commissure
MGI: 5266	43	0.056256	0.502984	abnormal_metabolism
GO: 16862	24	0.056597	0.505082	intramolecular oxidoreductase activity, interconverting keto- and enol-groups
MGI: 5079	9	0.056597	0.505082	defective_cytotoxic_T_cell_cytolysis
GO: 14909	239	0.056597	0.505082	smooth muscle cell migration
REACTOME 1238	21	0.056711	0.50515	REACT:THE_AIM2_INFLAMMASOME
GO: 34123	7	0.056711	0.50515	positive regulation of toll-like receptor signaling pathway
REACTOME 614	43	0.056711	0.50515	REACT:JNK_(C-JUN_KINASES)_PHOSPHORYLATION_AND__ACTIVATION_MEDIATED_BY_ACTIVATED_HUMAN_TAK1
GO: 19371	10	0.056825	0.5056	cyclooxygenase pathway
GO: 2681	24	0.056939	0.5056	somatic recombination of T cell receptor gene segments
GO: 2568	3	0.056939	0.5056	somatic diversification of T cell receptor genes
MGI: 5112	10	0.056939	0.5056	abnormal_spinal_cord_ventral_horn_morphology
GO: 33153	6	0.056939	0.5056	T cell receptor V(D)J recombination
BIOCARTA 72	10	0.057053	0.505666	BIOCARTA_FCER1_PATHWAY
GO: 90023	78	0.057053	0.505666	positive regulation of neutrophil chemotaxis
BIOCARTA 161	39	0.057053	0.505666	BIOCARTA_LEPTIN_PATHWAY
GO: 60606	3	0.057168	0.506056	tube closure
GO: 1843	5	0.057168	0.506056	neural tube closure
GO: 32611	315	0.057283	0.506444	interleukin-1 beta production
MGI: 8498	17	0.057283	0.506444	decreased_IgG3_level
GO: 97367	28	0.057398	0.506518	carbohydrate derivative binding
GO: 60401	29	0.057398	0.506518	cytosolic calcium ion transport
GO: 90329	71	0.057398	0.506518	regulation of DNA-dependent DNA replication
GO: 16812	5	0.057513	0.507218	hydrolase activity, acting on carbon-nitrogen (but not peptide) bonds, in cyclic amides
GO: 3696	4	0.057628	0.50729	satellite DNA binding
GO: 30100	37	0.057628	0.50729	regulation of endocytosis
GO: 1706	17	0.057628	0.50729	endoderm formation
GO: 48170	9	0.057744	0.507684	positive regulation of long-term neuronal synaptic plasticity
GO: 45741	15	0.057744	0.507684	positive regulation of epidermal growth factor-activated receptor activity
GO: 1900745	13	0.057859	0.508068	positive regulation of p38MAPK cascade
MGI: 10760	58	0.057859	0.508068	abnormal_macrophage_chemotaxis
GO: 30041	28	0.057975	0.508146	actin filament polymerization
GO: 45670	11	0.057975	0.508146	regulation of osteoclast differentiation
GO: 4935	5	0.057975	0.508146	adrenergic receptor activity
GO: 6661	28	0.058091	0.50885	phosphatidylinositol biosynthetic process
GO: 45079	8	0.058208	0.509562	negative regulation of chemokine biosynthetic process
GO: 32647	3	0.058324	0.50995	regulation of interferon-alpha production
GO: 32318	91	0.058324	0.50995	regulation of Ras GTPase activity
GO: 51896	9	0.058557	0.511298	regulation of protein kinase B signaling cascade
GO: 1901072	13	0.058557	0.511298	glucosamine-containing compound catabolic process
GO: 97136	5	0.058791	0.511298	Bcl-2 family protein complex
GO: 35985	5	0.058791	0.511298	senescence-associated heterochromatin focus
GO: 71407	87	0.058791	0.511298	cellular response to organic cyclic compound
GO: 35986	3	0.058791	0.511298	senescence-associated heterochromatin focus assembly
REACTOME 223	55	0.058791	0.511298	REACT:CHONDROITIN_SULFATE_DERMATAN_SULFATE_METABOLISM
REACTOME 1181	49	0.058909	0.511298	REACT:SYNTHESIS_OF_15-EICOSATETRAENOIC_ACID_DERIVATIVES
GO: 60713	20	0.058909	0.511298	labyrinthine layer morphogenesis
REACTOME 1227	54	0.058909	0.511298	REACT:TCR_SIGNALING
GO: 61515	5	0.058909	0.511298	myeloid cell development
GO: 44252	5	0.058909	0.511298	negative regulation of multicellular organismal metabolic process
GO: 3344	4	0.059026	0.51169	pericardium morphogenesis
GO: 72201	5	0.059026	0.51169	negative regulation of mesenchymal cell proliferation
GO: 6260	87	0.059144	0.512401	DNA replication
GO: 60840	4	0.059262	0.512489	artery development
REACTOME 564	18	0.059262	0.512489	REACT:INHIBITION_OF_REPLICATION_INITIATION_OF_DAMAGED_DNA_BY_RB1_E2F1
REACTOME 1091	14	0.059262	0.512489	REACT:SHC-RELATED_EVENTS
GO: 956	29	0.05938	0.512575	nuclear-transcribed mRNA catabolic process
MGI: 9789	23	0.05938	0.512575	decreased_susceptibility_to_bacterial_infection_induced_morbiditymortality
GO: 2001169	3	0.05938	0.512575	regulation of ATP biosynthetic process
GO: 5981	15	0.059498	0.513066	regulation of glycogen catabolic process
GO: 4937	11	0.059617	0.513066	alpha1-adrenergic receptor activity
KEGG 4672	276	0.059617	0.513066	KEGG_INTESTINAL_IMMUNE_NETWORK_FOR_IGA_PRODUCTION
GO: 1978	201	0.059617	0.513066	regulation of systemic arterial blood pressure by carotid sinus baroreceptor feedback
GO: 2000351	87	0.059617	0.513066	regulation of endothelial cell apoptotic process
GO: 2052	10	0.059735	0.513771	positive regulation of neuroblast proliferation
GO: 30216	7	0.059854	0.514174	keratinocyte differentiation
MGI: 2453	3	0.059854	0.514174	abnormal_B_lymphocyte_antigen_presentation
GO: 31593	6	0.059973	0.514266	polyubiquitin binding
GO: 48644	184	0.059973	0.514266	muscle organ morphogenesis
GO: 70245	160	0.059973	0.514266	positive regulation of thymocyte apoptotic process
NCI: 78	18	0.060092	0.514282	NCI:_RETINOIC_ACID_RECEPTORS-MEDIATED_SIGNALING
MGI: 8782	18	0.060092	0.514282	increased_B_cell_apoptosis
GO: 45834	3	0.060212	0.514282	positive regulation of lipid metabolic process
GO: 60664	4	0.060212	0.514282	epithelial cell proliferation involved in salivary gland morphogenesis
MGI: 8058	5	0.060331	0.514282	abnormal_DNA_repair
GO: 51291	7	0.060331	0.514282	protein heterooligomerization
GO: 31668	4	0.060331	0.514282	cellular response to extracellular stimulus
GO: 2092	67	0.060451	0.514282	positive regulation of receptor internalization
GO: 9629	13	0.060451	0.514282	response to gravity
GO: 50680	62	0.060451	0.514282	negative regulation of epithelial cell proliferation
MGI: 9332	97	0.060691	0.514282	abnormal_splenocyte_morphology
GO: 4982	30	0.060691	0.514282	N-formyl peptide receptor activity
MGI: 5559	3	0.060691	0.514282	increased_circulating_glucose_level
GO: 33273	134	0.060691	0.514282	response to vitamin
KEGG 4660	48	0.060691	0.514282	KEGG_T_CELL_RECEPTOR_SIGNALING_PATHWAY
GO: 7008	6	0.060811	0.514282	outer mitochondrial membrane organization
GO: 45040	14	0.060811	0.514282	protein import into mitochondrial outer membrane
GO: 34481	3	0.060811	0.514282	chondroitin sulfotransferase activity
GO: 70644	6	0.060811	0.514282	vitamin D response element binding
GO: 46719	25	0.060932	0.514282	regulation by virus of viral protein levels in host cell
GO: 6858	4	0.060932	0.514282	extracellular transport
GO: 30581	3	0.060932	0.514282	symbiont intracellular protein transport in host
REACTOME 375	4	0.060932	0.514282	REACT:ERK1_ACTIVATION
GO: 51708	8	0.060932	0.514282	intracellular protein transport in other organism involved in symbiotic interaction
GO: 19060	7	0.060932	0.514282	intracellular transport of viral proteins in host cell
GO: 70032	91	0.061052	0.514282	synaptobrevin 2-SNAP-25-syntaxin-1a-complexin I complex
GO: 8330	5	0.061052	0.514282	protein tyrosine/threonine phosphatase activity
GO: 51235	6	0.061173	0.514282	maintenance of location
GO: 14805	3	0.061294	0.514282	smooth muscle adaptation
GO: 35325	4	0.061294	0.514282	Toll-like receptor binding
NCI: 68	31	0.061294	0.514282	NCI:_IFN-GAMMA_PATHWAY
GO: 3756	7	0.061415	0.514282	protein disulfide isomerase activity
GO: 16864	7	0.061415	0.514282	intramolecular oxidoreductase activity, transposing S-S bonds
GO: 3910	3	0.061537	0.514282	DNA ligase (ATP) activity
REACTOME 1209	23	0.061537	0.514282	REACT:SYNTHESIS_OF_PIPS_AT_THE_ER_MEMBRANE
GO: 3909	4	0.061537	0.514282	DNA ligase activity
GO: 34644	6	0.061658	0.514282	cellular response to UV
GO: 31123	13	0.061658	0.514282	RNA 3'-end processing
GO: 50786	3	0.06178	0.514282	RAGE receptor binding
GO: 10453	7	0.06178	0.514282	regulation of cell fate commitment
GO: 2604	10	0.06178	0.514282	regulation of dendritic cell antigen processing and presentation
GO: 4430	3	0.06178	0.514282	1-phosphatidylinositol 4-kinase activity
GO: 44273	12	0.06178	0.514282	sulfur compound catabolic process
GO: 35239	158	0.06178	0.514282	tube morphogenesis
BIOCARTA 97	12	0.061902	0.514282	BIOCARTA_IL10_PATHWAY
GO: 9896	30	0.061902	0.514282	positive regulation of catabolic process
GO: 15145	3	0.061902	0.514282	monosaccharide transmembrane transporter activity
GO: 9125	88	0.061902	0.514282	nucleoside monophosphate catabolic process
GO: 10638	16	0.062024	0.514282	positive regulation of organelle organization
MGI: 10211	88	0.062024	0.514282	abnormal_acute_phase_protein_level
GO: 43277	3	0.062024	0.514282	apoptotic cell clearance
BIOCARTA 135	188	0.062024	0.514282	BIOCARTA_CCR5_PATHWAY
MGI: 6298	5	0.062024	0.514282	abnormal_platelet_activation
MGI: 8875	4	0.062147	0.514282	abnormal_xenobiotic_pharmacokinetics
BIOCARTA 66	4	0.062147	0.514282	BIOCARTA_ERK_PATHWAY
GO: 21910	17	0.062147	0.514282	smoothened signaling pathway involved in ventral spinal cord patterning
KEGG 5202	3	0.062147	0.514282	KEGG_TRANSCRIPTIONAL_MISREGULATION_IN_CANCER
GO: 86011	5	0.062269	0.514282	membrane repolarization involved in regulation of action potential
GO: 32039	3	0.062269	0.514282	integrator complex
GO: 86009	39	0.062269	0.514282	membrane repolarization
GO: 86013	20	0.062269	0.514282	membrane repolarization involved in regulation of cardiac muscle cell action potential
GO: 3714	222	0.062515	0.514282	transcription corepressor activity
REACTOME 124	24	0.062515	0.514282	REACT:ARMS-MEDIATED_ACTIVATION
MGI: 188	86	0.062515	0.514282	abnormal_circulating_glucose_level
GO: 46596	5	0.062515	0.514282	regulation of viral entry into host cell
GO: 43372	3	0.062638	0.514282	positive regulation of CD4-positive, alpha-beta T cell differentiation
MGI: 438	4	0.062638	0.514282	abnormal_cranium_morphology
GO: 4698	4	0.062638	0.514282	calcium-dependent protein kinase C activity
GO: 9931	3	0.062638	0.514282	calcium-dependent protein serine/threonine kinase activity
GO: 50830	12	0.062638	0.514282	defense response to Gram-positive bacterium
GO: 9218	6	0.062761	0.514282	pyrimidine ribonucleotide metabolic process
MGI: 938	4	0.062885	0.514282	motor_neuron_degeneration
GO: 2026	3	0.062885	0.514282	regulation of the force of heart contraction
GO: 21957	3	0.062885	0.514282	corticospinal tract morphogenesis
GO: 31663	17	0.062885	0.514282	lipopolysaccharide-mediated signaling pathway
GO: 9262	44	0.062885	0.514282	deoxyribonucleotide metabolic process
GO: 52832	10	0.063008	0.514282	inositol monophosphate 3-phosphatase activity
GO: 52833	14	0.063008	0.514282	inositol monophosphate 4-phosphatase activity
GO: 14066	111	0.063008	0.514282	regulation of phosphatidylinositol 3-kinase cascade
GO: 3209	9	0.063008	0.514282	cardiac atrium morphogenesis
GO: 8934	3	0.063008	0.514282	inositol monophosphate 1-phosphatase activity
GO: 52834	14	0.063008	0.514282	inositol monophosphate phosphatase activity
GO: 6302	115	0.063008	0.514282	double-strand break repair
GO: 9161	7	0.063008	0.514282	ribonucleoside monophosphate metabolic process
GO: 35295	18	0.063132	0.514506	tube development
MGI: 5616	24	0.063132	0.514506	decreased_susceptibility_to_type_IV_hypersensitivity_reaction
MGI: 8345	10	0.063256	0.514506	abnormal_gamma-delta_T_cell_number
GO: 21795	17	0.063256	0.514506	cerebral cortex cell migration
GO: 31585	91	0.063381	0.514506	regulation of inositol 1,4,5-trisphosphate-sensitive calcium-release channel activity
GO: 71420	37	0.063381	0.514506	cellular response to histamine
MGI: 5041	52	0.063505	0.514506	abnormal_antigen_presentation_via_MHC_class_II
GO: 16309	14	0.063505	0.514506	1-phosphatidylinositol-5-phosphate 4-kinase activity
GO: 21891	8	0.063505	0.514506	olfactory bulb interneuron development
GO: 31125	5	0.063505	0.514506	rRNA 3'-end processing
GO: 10962	201	0.063505	0.514506	regulation of glucan biosynthetic process
MGI: 2651	39	0.063505	0.514506	abnormal_sciatic_nerve_morphology
GO: 5979	11	0.063505	0.514506	regulation of glycogen biosynthetic process
MGI: 3222	3	0.06363	0.515226	increased_cardiomyocyte_apoptosis
GO: 16236	16	0.063754	0.515351	macroautophagy
GO: 2000516	17	0.063754	0.515351	positive regulation of CD4-positive, alpha-beta T cell activation
GO: 30705	68	0.063754	0.515351	cytoskeleton-dependent intracellular transport
GO: 42910	3	0.063879	0.515484	xenobiotic transporter activity
MGI: 5461	38	0.063879	0.515484	abnormal_dendritic_cell_morphology
GO: 30517	16	0.063879	0.515484	negative regulation of axon extension
GO: 60315	91	0.064005	0.515736	negative regulation of ryanodine-sensitive calcium-release channel activity
GO: 42108	7	0.064005	0.515736	positive regulation of cytokine biosynthetic process
GO: 35338	106	0.06413	0.515736	long-chain fatty-acyl-CoA biosynthetic process
GO: 4568	19	0.06413	0.515736	chitinase activity
NCI: 1	5	0.064255	0.515736	NCI:_NOTCH_SIGNALING_PATHWAY
GO: 86008	3	0.064255	0.515736	voltage-gated potassium channel activity involved in cardiac muscle cell action potential repolarization
GO: 44259	7	0.064255	0.515736	multicellular organismal macromolecule metabolic process
GO: 30207	24	0.064255	0.515736	chondroitin sulfate catabolic process
GO: 17154	3	0.064255	0.515736	semaphorin receptor activity
MGI: 8396	3	0.064381	0.515736	abnormal_osteoclast_differentiation
GO: 1901890	3	0.064381	0.515736	positive regulation of cell junction assembly
GO: 51894	3	0.064381	0.515736	positive regulation of focal adhesion assembly
GO: 32588	68	0.064381	0.515736	trans-Golgi network membrane
GO: 2000345	5	0.064507	0.516165	regulation of hepatocyte proliferation
MGI: 2805	3	0.064507	0.516165	abnormal_conditioned_taste_aversion_behavior
GO: 32784	24	0.064633	0.516883	regulation of DNA-dependent transcription, elongation
GO: 48148	448	0.065013	0.518176	behavioral response to cocaine
GO: 2200	6	0.065013	0.518176	somatic diversification of immune receptors
GO: 22007	6	0.065013	0.518176	convergent extension involved in neural plate elongation
GO: 35907	3	0.065013	0.518176	dorsal aorta development
GO: 14022	26	0.065013	0.518176	neural plate elongation
GO: 50805	8	0.065013	0.518176	negative regulation of synaptic transmission
GO: 1774	6	0.06514	0.518898	microglial cell activation
GO: 3725	11	0.065267	0.519038	double-stranded RNA binding
GO: 7033	8	0.065267	0.519038	vacuole organization
MGI: 5092	3	0.065267	0.519038	decreased_double-positive_T_cell_number
MGI: 2144	15	0.065394	0.519339	abnormal_B_cell_differentiation
REACTOME 279	3	0.065522	0.519339	REACT:CYCLIN_A_B1_ASSOCIATED_EVENTS_DURING_G2_M_TRANSITION
GO: 45649	9	0.065522	0.519339	regulation of macrophage differentiation
GO: 2408	3	0.065522	0.519339	myeloid dendritic cell chemotaxis
GO: 2637	20	0.065522	0.519339	regulation of immunoglobulin production
GO: 7346	6	0.065649	0.519339	regulation of mitotic cell cycle
GO: 34047	4	0.065649	0.519339	regulation of protein phosphatase type 2A activity
GO: 70542	7	0.065649	0.519339	response to fatty acid
KEGG 5212	4	0.065777	0.519339	KEGG_PANCREATIC_CANCER
MGI: 8669	13	0.065777	0.519339	increased_interleukin-12b_secretion
GO: 71850	63	0.065777	0.519339	mitotic cell cycle arrest
GO: 34341	6	0.065905	0.519339	response to interferon-gamma
GO: 1901020	10	0.065905	0.519339	negative regulation of calcium ion transmembrane transporter activity
MGI: 3132	4	0.065905	0.519339	increased_pre-B_cell_number
MGI: 9786	36	0.065905	0.519339	decreased_susceptibility_to_infection_induced_morbiditymortality
GO: 33129	15	0.066034	0.519339	positive regulation of histone phosphorylation
GO: 32933	6	0.066034	0.519339	SREBP signaling pathway
GO: 71501	5	0.066034	0.519339	cellular response to sterol depletion
GO: 70419	4	0.066034	0.519339	nonhomologous end joining complex
REACTOME 30	35	0.066034	0.519339	REACT:ACTIVATION_OF_BIM_AND_TRANSLOCATION_TO_MITOCHONDRIA
GO: 50543	8	0.066162	0.519771	icosatetraenoic acid binding
GO: 72235	3	0.066162	0.519771	metanephric distal tubule development
REACTOME 937	6	0.066291	0.520211	REACT:PYRIMIDINE_METABOLISM
MGI: 4946	3	0.066291	0.520211	abnormal_regulatory_T_cell_physiology
GO: 5275	3	0.06642	0.520649	amine transmembrane transporter activity
MGI: 5619	14	0.06642	0.520649	increased_urine_potassium_level
GO: 50542	8	0.066549	0.521087	icosanoid binding
GO: 1901567	7	0.066549	0.521087	fatty acid derivative binding
GO: 61087	5	0.066678	0.521545	positive regulation of histone H3-K27 methylation
GO: 1900047	13	0.066807	0.521545	negative regulation of hemostasis
GO: 30195	8	0.066807	0.521545	negative regulation of blood coagulation
REACTOME 275	11	0.066807	0.521545	REACT:CS_DS_DEGRADATION
GO: 16444	4	0.066937	0.521545	somatic cell DNA recombination
GO: 97029	7	0.066937	0.521545	mature dendritic cell differentiation
REACTOME 673	21	0.066937	0.521545	REACT:MHC_CLASS_II_ANTIGEN_PRESENTATION
GO: 2562	9	0.066937	0.521545	somatic diversification of immune receptors via germline recombination within a single locus
GO: 51865	3	0.066937	0.521545	protein autoubiquitination
GO: 32370	37	0.067067	0.521987	positive regulation of lipid transport
GO: 32661	3	0.067067	0.521987	regulation of interleukin-18 production
GO: 70534	3	0.067327	0.523724	protein K63-linked ubiquitination
GO: 2001236	6	0.067457	0.524163	regulation of extrinsic apoptotic signaling pathway
REACTOME 55	32	0.067457	0.524163	REACT:ACTIVATION_OF_PUMA_AND_TRANSLOCATION_TO_MITOCHONDRIA
GO: 5548	154	0.067588	0.524322	phospholipid transporter activity
PAN-PW 18	118	0.067588	0.524322	EGF_receptor_signaling_pathway
MGI: 8642	5	0.067588	0.524322	decreased_circulating_interleukin-1_beta_level
GO: 32722	13	0.067719	0.524482	positive regulation of chemokine production
REACTOME 1090	7	0.067719	0.524482	REACT:SHC-MEDIATED_SIGNALLING
GO: 5487	29	0.067719	0.524482	nucleocytoplasmic transporter activity
GO: 72487	3	0.06785	0.524925	MSL complex
GO: 2606	4	0.06785	0.524925	positive regulation of dendritic cell antigen processing and presentation
GO: 43628	4	0.067981	0.525368	ncRNA 3'-end processing
GO: 32814	3	0.067981	0.525368	regulation of natural killer cell activation
GO: 6032	3	0.068244	0.525845	chitin catabolic process
KEGG 240	91	0.068244	0.525845	KEGG_PYRIMIDINE_METABOLISM
GO: 46597	4	0.068244	0.525845	negative regulation of viral entry into host cell
GO: 6030	3	0.068244	0.525845	chitin metabolic process
MGI: 5466	8	0.068375	0.525845	abnormal_T-helper_2_physiology
GO: 35065	39	0.068375	0.525845	regulation of histone acetylation
GO: 42733	15	0.068375	0.525845	embryonic digit morphogenesis
GO: 2720	9	0.068375	0.525845	positive regulation of cytokine production involved in immune response
GO: 60	7	0.068375	0.525845	protein import into nucleus, translocation
MGI: 8026	45	0.068507	0.526576	abnormal_brain_white_matter_morphology
GO: 45742	9	0.06864	0.526785	positive regulation of epidermal growth factor receptor signaling pathway
GO: 30213	3	0.06864	0.526785	hyaluronan biosynthetic process
REACTOME 979	3	0.068772	0.526785	REACT:REGULATION_OF_IFNA_SIGNALING
MGI: 6058	5	0.068772	0.526785	decreased_cerebral_infarction_size
GO: 2320	10	0.068772	0.526785	lymphoid progenitor cell differentiation
GO: 48769	15	0.068904	0.526785	sarcomerogenesis
GO: 86064	5	0.068904	0.526785	cell communication by electrical coupling involved in cardiac conduction
REACTOME 457	43	0.068904	0.526785	REACT:G2_PHASE
GO: 43902	8	0.068904	0.526785	positive regulation of multi-organism process
MGI: 8943	65	0.068904	0.526785	increased_sensitivity_to_induced_cell_death
KEGG 4141	3	0.069037	0.527518	KEGG_PROTEIN_PROCESSING_IN_ENDOPLASMIC_RETICULUM
GO: 97193	8	0.06917	0.527968	intrinsic apoptotic signaling pathway
MGI: 6007	29	0.06917	0.527968	abnormal_basal_ganglion_morphology
GO: 2827	21	0.069303	0.528134	positive regulation of T-helper 1 type immune response
MGI: 2116	66	0.069303	0.528134	abnormal_craniofacial_bone_morphology
KEGG 562	3	0.069303	0.528134	KEGG_INOSITOL_PHOSPHATE_METABOLISM
MGI: 2411	3	0.069437	0.528872	decreased_susceptibility_to_bacterial_infection
GO: 90500	7	0.06957	0.529037	endocardial cushion to mesenchymal transition
GO: 48146	75	0.06957	0.529037	positive regulation of fibroblast proliferation
GO: 3199	8	0.06957	0.529037	endocardial cushion to mesenchymal transition involved in heart valve formation
GO: 50687	28	0.069704	0.529549	negative regulation of defense response to virus
REACTOME 508	8	0.069838	0.529549	REACT:GRB2_EVENTS_IN_EGFR_SIGNALING
MGI: 8172	4	0.069838	0.529549	abnormal_follicular_B_cell_morphology
GO: 22028	3	0.069838	0.529549	tangential migration from the subventricular zone to the olfactory bulb
GO: 2000611	6	0.069972	0.529549	positive regulation of thyroid hormone generation
GO: 9191	3	0.069972	0.529549	ribonucleoside diphosphate catabolic process
GO: 10818	3	0.069972	0.529549	T cell chemotaxis
GO: 2000609	3	0.069972	0.529549	regulation of thyroid hormone generation
GO: 51052	25	0.069972	0.529549	regulation of DNA metabolic process
GO: 42501	3	0.070106	0.529791	serine phosphorylation of STAT protein
GO: 33136	9	0.070106	0.529791	serine phosphorylation of STAT3 protein
REACTOME 31	85	0.070241	0.529791	REACT:ACTIVATION_OF_BMF_AND_TRANSLOCATION_TO_MITOCHONDRIA
GO: 50918	68	0.070241	0.529791	positive chemotaxis
GO: 43029	95	0.070241	0.529791	T cell homeostasis
MGI: 5065	11	0.070241	0.529791	abnormal_neutrophil_morphology
GO: 35058	3	0.070376	0.529791	nonmotile primary cilium assembly
GO: 21692	4	0.070376	0.529791	cerebellar Purkinje cell layer morphogenesis
GO: 60415	88	0.070376	0.529791	muscle tissue morphogenesis
GO: 33058	3	0.070376	0.529791	directional locomotion
GO: 6458	17	0.07051	0.530318	de novo' protein folding
GO: 45764	4	0.070646	0.530318	positive regulation of cellular amino acid metabolic process
GO: 70697	6	0.070781	0.530318	activin receptor binding
GO: 17183	5	0.070781	0.530318	peptidyl-diphthamide biosynthetic process from peptidyl-histidine
GO: 2001237	100	0.070781	0.530318	negative regulation of extrinsic apoptotic signaling pathway
GO: 32958	8	0.070781	0.530318	inositol phosphate biosynthetic process
MGI: 1776	11	0.070781	0.530318	abnormal_circulating_sodium_level
GO: 17182	20	0.070781	0.530318	peptidyl-diphthamide metabolic process
GO: 1933	21	0.070781	0.530318	negative regulation of protein phosphorylation
GO: 14020	9	0.070916	0.530492	primary neural tube formation
GO: 4499	15	0.070916	0.530492	N,N-dimethylaniline monooxygenase activity
MGI: 8672	75	0.070916	0.530492	increased_interleukin-13_secretion
GO: 15629	59	0.071052	0.530576	actin cytoskeleton
GO: 46697	6	0.071052	0.530576	decidualization
GO: 2000401	307	0.071188	0.530576	regulation of lymphocyte migration
GO: 5499	17	0.071188	0.530576	vitamin D binding
GO: 51135	3	0.071188	0.530576	positive regulation of NK T cell activation
GO: 51133	3	0.071188	0.530576	regulation of NK T cell activation
GO: 1725	69	0.071188	0.530576	stress fiber
GO: 10631	26	0.071324	0.530659	epithelial cell migration
GO: 90132	103	0.071324	0.530659	epithelium migration
GO: 42393	16	0.07146	0.530659	histone binding
MGI: 2933	67	0.07146	0.530659	joint_inflammation
GO: 19471	3	0.07146	0.530659	4-hydroxyproline metabolic process
REACTOME 855	17	0.07146	0.530659	REACT:PHOSPHORYLATION_OF_PROTEINS_INVOLVED_IN_G1_S_TRANSITION_BY_ACTIVE_CYCLIN_E:CDK2_COMPLEXES
GO: 1740	83	0.07146	0.530659	Barr body
REACTOME 831	146	0.071597	0.5314	REACT:PACKAGING_OF_TELOMERE_ENDS
GO: 38061	10	0.071734	0.531495	NIK/NF-kappaB cascade
REACTOME 1086	55	0.071734	0.531495	REACT:SHC1_EVENTS_IN_EGFR_SIGNALING
GO: 52564	36	0.071871	0.531495	response to immune response of other organism involved in symbiotic interaction
REACTOME 511	23	0.071871	0.531495	REACT:GROWTH_HORMONE_RECEPTOR_SIGNALING
GO: 70664	13	0.071871	0.531495	negative regulation of leukocyte proliferation
GO: 52572	26	0.071871	0.531495	response to host immune response
REACTOME 102	17	0.071871	0.531495	REACT:ANTAGONISM_OF_ACTIVIN_BY_FOLLISTATIN
REACTOME 773	13	0.072008	0.531955	REACT:N-GLYCAN_TRIMMING_IN_THE_ER_AND_CALNEXIN_CALRETICULIN_CYCLE
MGI: 5166	77	0.072008	0.531955	decreased_susceptibility_to_injury
GO: 60628	3	0.072145	0.532415	regulation of ER to Golgi vesicle-mediated transport
NCI: 206	42	0.072145	0.532415	NCI:_ALK1_PATHWAY
MGI: 715	42	0.072283	0.532881	decreased_thymocyte_number
MGI: 913	117	0.072283	0.532881	abnormal_brain_development
GO: 2903	104	0.07242	0.533002	negative regulation of B cell apoptotic process
GO: 1515	3	0.07242	0.533002	opioid peptide activity
GO: 2429	11	0.072558	0.533002	immune response-activating cell surface receptor signaling pathway
REACTOME 271	27	0.072558	0.533002	REACT:CRMPS_IN_SEMA3A_SIGNALING
GO: 45454	7	0.072558	0.533002	cell redox homeostasis
GO: 36021	3	0.072696	0.533002	endolysosome lumen
GO: 31331	18	0.072696	0.533002	positive regulation of cellular catabolic process
GO: 70875	3	0.072696	0.533002	positive regulation of glycogen metabolic process
MGI: 1798	4	0.072835	0.533002	impaired_macrophage_phagocytosis
GO: 30176	70	0.072835	0.533002	integral to endoplasmic reticulum membrane
GO: 48840	19	0.072835	0.533002	otolith development
REACTOME 721	35	0.072835	0.533002	REACT:MRNA_PROCESSING
GO: 18200	3	0.072835	0.533002	peptidyl-glutamic acid modification
GO: 6913	50	0.072835	0.533002	nucleocytoplasmic transport
GO: 35252	13	0.072973	0.533002	UDP-xylosyltransferase activity
REACTOME 236	13	0.072973	0.533002	REACT:CLASSICAL_KIR_CHANNELS
GO: 42285	27	0.072973	0.533002	xylosyltransferase activity
GO: 30374	102	0.072973	0.533002	ligand-dependent nuclear receptor transcription coactivator activity
GO: 90403	3	0.07339	0.535266	oxidative stress-induced premature senescence
GO: 45721	15	0.073529	0.535266	negative regulation of gluconeogenesis
GO: 46132	9	0.073529	0.535266	pyrimidine ribonucleoside biosynthetic process
GO: 1105	42	0.073669	0.535266	RNA polymerase II transcription coactivator activity
GO: 188	10	0.073669	0.535266	inactivation of MAPK activity
GO: 6940	170	0.073809	0.535266	regulation of smooth muscle contraction
GO: 31256	18	0.073809	0.535266	leading edge membrane
PAN-PW 23	59	0.073809	0.535266	General_transcription_regulation
MGI: 10833	15	0.073809	0.535266	abnormal_memory_T_cell_morphology
MGI: 4030	65	0.073809	0.535266	induced_chromosome_breakage
GO: 34614	147	0.073809	0.535266	cellular response to reactive oxygen species
GO: 60363	7	0.073809	0.535266	cranial suture morphogenesis
PAN-PW 2756	8	0.073809	0.535266	N-acetylglucosamine_metabolism
GO: 14819	15	0.073809	0.535266	regulation of skeletal muscle contraction
REACTOME 281	13	0.073948	0.535308	REACT:CYCLIN_D_ASSOCIATED_EVENTS_IN_G1
REACTOME 449	15	0.073948	0.535308	REACT:G1_PHASE
REACTOME 346	24	0.074089	0.535308	REACT:DUAL_INCISION_REACTION_IN_GG-NER
REACTOME 423	24	0.074089	0.535308	REACT:FORMATION_OF_INCISION_COMPLEX_IN_GG-NER
GO: 32432	3	0.074089	0.535308	actin filament bundle
GO: 50818	4	0.074089	0.535308	regulation of coagulation
GO: 70234	3	0.074229	0.535308	positive regulation of T cell apoptotic process
GO: 6368	66	0.074229	0.535308	transcription elongation from RNA polymerase II promoter
GO: 45	3	0.074229	0.535308	autophagic vacuole assembly
REACTOME 914	24	0.074369	0.535308	REACT:PROCESSING_OF_DNA_ENDS_PRIOR_TO_END_REJOINING
GO: 44144	4	0.074369	0.535308	modulation of growth of symbiont involved in interaction with host
GO: 44146	18	0.074369	0.535308	negative regulation of growth of symbiont involved in interaction with host
MGI: 691	41	0.07451	0.535308	enlarged_spleen
GO: 2000242	31	0.07451	0.535308	negative regulation of reproductive process
GO: 31056	11	0.07451	0.535308	regulation of histone modification
GO: 19367	209	0.07451	0.535308	fatty acid elongation, saturated fatty acid
GO: 16081	4	0.07451	0.535308	synaptic vesicle docking involved in exocytosis
GO: 2000369	12	0.074651	0.535308	regulation of clathrin-mediated endocytosis
GO: 30284	3	0.074651	0.535308	estrogen receptor activity
GO: 35174	5	0.074651	0.535308	histone serine kinase activity
GO: 18401	11	0.074792	0.535308	peptidyl-proline hydroxylation to 4-hydroxy-L-proline
GO: 31649	3	0.074792	0.535308	heat generation
REACTOME 238	23	0.074792	0.535308	REACT:CLEARANCE_OF_NUCLEAR_ENVELOPE_MEMBRANES_FROM_CHROMATIN
REACTOME 182	18	0.074792	0.535308	REACT:CA2+_ACTIVATED_K+_CHANNELS
MGI: 753	4	0.074792	0.535308	paralysis
GO: 2312	26	0.074792	0.535308	B cell activation involved in immune response
GO: 9132	31	0.074934	0.535786	nucleoside diphosphate metabolic process
GO: 33344	96	0.074934	0.535786	cholesterol efflux
MGI: 11368	11	0.075075	0.535987	increased_kidney_apoptosis
GO: 16755	14	0.075075	0.535987	transferase activity, transferring amino-acyl groups
REACTOME 856	30	0.075075	0.535987	REACT:PHOSPHORYLATION_OF_PROTEINS_INVOLVED_IN_THE_G2_M_TRANSITION_BY_CYCLIN_A:CDC2_COMPLEXES
GO: 18199	7	0.075217	0.536401	peptidyl-glutamine modification
REACTOME 575	16	0.075217	0.536401	REACT:INSULIN_RECEPTOR_SIGNALLING_CASCADE
NCI: 107	13	0.075359	0.536401	NCI:_SIGNALING_EVENTS_MEDIATED_BY_HDAC_CLASS_II
GO: 32963	51	0.075359	0.536401	collagen metabolic process
[truncated: 12,244 more rows]

## Sheet: Unstimulated minus genes GSEA
Pathway	Number of genes	p-value	FDR	Description
GO: 5773	310	6.8139e-09	9.70504e-05	vacuole
GO: 44437	346	5.2746e-08	0.00028434	vacuolar part
GO: 5764	305	7.9854e-08	0.00028434	lysosome
GO: 323	387	7.9854e-08	0.00028434	lytic vacuole
GO: 44282	373	5.9068e-06	0.0140218	small molecule catabolic process
GO: 44712	126	5.9068e-06	0.0140218	single-organism catabolic process
GO: 5759	313	4.3727e-05	0.088972	mitochondrial matrix
MGI: 745	5	9.8826e-05	0.157456	tremors
GO: 19371	170	0.00010611	0.157456	cyclooxygenase pathway
MGI: 1541	3	0.00012128	0.157456	abnormal_osteoclast_physiology
GO: 5774	313	0.00012562	0.157456	vacuolar membrane
GO: 5775	186	0.00013266	0.157456	vacuolar lumen
KEGG 4142	5	0.00015369	0.168385	KEGG_LYSOSOME
REACTOME 778	13	0.00022237	0.2238	REACT:NOD1_2_SIGNALING_PATHWAY
GO: 43202	67	0.00024699	0.2238	lysosomal lumen
GO: 19318	197	0.00028448	0.2238	hexose metabolic process
GO: 16054	118	0.00031081	0.2238	organic acid catabolic process
GO: 46395	64	0.00031081	0.2238	carboxylic acid catabolic process
GO: 5996	137	0.00031426	0.2238	monosaccharide metabolic process
MGI: 3106	11	0.00031426	0.2238	abnormal_fear-related_response
GO: 8610	239	0.00038411	0.260518	lipid biosynthetic process
GO: 46457	142	0.00047658	0.295127	prostanoid biosynthetic process
GO: 1516	234	0.00047658	0.295127	prostaglandin biosynthetic process
GO: 7005	112	0.00050811	0.301542	mitochondrion organization
GO: 44723	207	0.00059347	0.338112	single-organism carbohydrate metabolic process
MGI: 3460	4	0.00063872	0.346969	decreased_fear-related_response
GO: 4812	292	0.00070646	0.346969	aminoacyl-tRNA ligase activity
GO: 16875	110	0.00070646	0.346969	ligase activity, forming carbon-oxygen bonds
GO: 16876	423	0.00070646	0.346969	ligase activity, forming aminoacyl-tRNA and related compounds
MGI: 6036	35	0.00074404	0.353245	abnormal_mitochondrial_physiology
GO: 5765	463	0.00092285	0.424005	lysosomal membrane
GO: 1676	311	0.0012309	0.547866	long-chain fatty acid metabolic process
GO: 6006	164	0.0013677	0.580528	glucose metabolic process
NCI: 117	14	0.0013858	0.580528	NCI:_CANONICAL_WNT_SIGNALING_PATHWAY
GO: 61180	123	0.0015889	0.646591	mammary gland epithelium development
GO: 6418	458	0.0017502	0.677669	tRNA aminoacylation for protein translation
GO: 6661	20	0.0018014	0.677669	phosphatidylinositol biosynthetic process
KEGG 970	10	0.0018718	0.677669	KEGG_AMINOACYL-TRNA_BIOSYNTHESIS
REACTOME 1323	30	0.0019262	0.677669	REACT:TRNA_AMINOACYLATION
GO: 51186	89	0.0019695	0.677669	cofactor metabolic process
GO: 16616	81	0.0019695	0.677669	oxidoreductase activity, acting on the CH-OH group of donors, NAD or NADP as acceptor
GO: 6631	355	0.0020394	0.677669	fatty acid metabolic process
GO: 71294	101	0.0020459	0.677669	cellular response to zinc ion
MGI: 2582	3	0.0022628	0.709726	disorganized_extraembryonic_tissue
GO: 16614	208	0.0023201	0.709726	oxidoreductase activity, acting on CH-OH group of donors
GO: 43038	201	0.002342	0.709726	amino acid activation
GO: 43039	206	0.002342	0.709726	tRNA aminoacylation
REACTOME 518	36	0.0024162	0.714429	REACT:HEPARAN_SULFATE_HEPARIN_(HS-GAG)_METABOLISM
MGI: 746	4	0.0024848	0.714429	weakness
MGI: 3988	4	0.002508	0.714429	disorganized_embryonic_tissue
GO: 46164	60	0.0026436	0.730803	alcohol catabolic process
REACTOME 655	62	0.0026681	0.730803	REACT:METABOLISM_OF_CARBOHYDRATES
GO: 3351	6	0.0027686	0.744022	epithelial cilium movement
GO: 45124	24	0.002998	0.774435	regulation of bone resorption
REACTOME 696	53	0.0030813	0.774435	REACT:MITOTIC_PROPHASE
GO: 49	79	0.003119	0.774435	tRNA binding
GO: 1901652	179	0.0032542	0.774435	response to peptide
GO: 6520	84	0.0032938	0.774435	cellular amino acid metabolic process
GO: 32318	80	0.0032938	0.774435	regulation of Ras GTPase activity
GO: 51213	54	0.003354	0.774435	dioxygenase activity
GO: 16798	44	0.0033743	0.774435	hydrolase activity, acting on glycosyl bonds
GO: 46488	107	0.0033845	0.774435	phosphatidylinositol metabolic process
REACTOME 21	61	0.0034255	0.774435	REACT:ACTIVATED_TAK1_MEDIATES_P38_MAPK_ACTIVATION
GO: 16627	67	0.0036592	0.778292	oxidoreductase activity, acting on the CH-CH group of donors
GO: 5743	103	0.0036592	0.778292	mitochondrial inner membrane
GO: 70243	107	0.0037926	0.778292	regulation of thymocyte apoptotic process
KEGG 4070	4	0.0038494	0.778292	KEGG_PHOSPHATIDYLINOSITOL_SIGNALING_SYSTEM
GO: 32225	112	0.0038494	0.778292	regulation of synaptic transmission, dopaminergic
GO: 32787	126	0.0038609	0.778292	monocarboxylic acid metabolic process
GO: 6644	70	0.0039303	0.778292	phospholipid metabolic process
GO: 42470	54	0.003942	0.778292	melanosome
GO: 48770	53	0.003942	0.778292	pigment granule
MGI: 4190	4	0.003989	0.778292	abnormal_direction_of_embryo_turning
GO: 48487	95	0.0040485	0.779227	beta-tubulin binding
GO: 46850	286	0.0041209	0.782586	regulation of bone remodeling
GO: 50840	131	0.0043836	0.786324	extracellular matrix binding
GO: 32863	13	0.0043836	0.786324	activation of Rac GTPase activity
GO: 5604	218	0.0044614	0.786324	basement membrane
GO: 30857	96	0.0046341	0.786324	negative regulation of epithelial cell differentiation
MGI: 849	7	0.0046612	0.786324	abnormal_cerebellum_morphology
MGI: 847	7	0.0047433	0.786324	abnormal_metencephalon_morphology
GO: 48711	131	0.004771	0.786324	positive regulation of astrocyte differentiation
MGI: 11049	3	0.0047988	0.786324	impaired_adaptive_thermogenesis
GO: 7033	61	0.0048128	0.786324	vacuole organization
GO: 4553	51	0.0048128	0.786324	hydrolase activity, hydrolyzing O-glycosyl compounds
GO: 45927	240	0.0048973	0.786324	positive regulation of growth
GO: 42813	99	0.00494	0.786324	Wnt-activated receptor activity
GO: 3341	98	0.0049543	0.786324	cilium movement
GO: 6693	323	0.0049687	0.786324	prostaglandin metabolic process
GO: 6692	177	0.0049687	0.786324	prostanoid metabolic process
GO: 45683	97	0.0052487	0.797884	negative regulation of epidermis development
GO: 46337	95	0.005511	0.797884	phosphatidylethanolamine metabolic process
GO: 16701	114	0.0057194	0.797884	oxidoreductase activity, acting on single donors with incorporation of molecular oxygen
GO: 6635	96	0.0057849	0.797884	fatty acid beta-oxidation
GO: 16702	15	0.0057849	0.797884	oxidoreductase activity, acting on single donors with incorporation of molecular oxygen, incorporation of two atoms of oxygen
GO: 6066	385	0.0058014	0.797884	alcohol metabolic process
REACTOME 684	4	0.0058014	0.797884	REACT:MITOCHONDRIAL_PROTEIN_IMPORT
GO: 6497	60	0.0058345	0.797884	protein lipidation
GO: 19866	278	0.0058511	0.797884	organelle inner membrane
GO: 6839	51	0.0059516	0.797884	mitochondrial transport
REACTOME 897	3	0.0059685	0.797884	REACT:POST-TRANSLATIONAL_PROTEIN_MODIFICATION
GO: 42581	59	0.0060025	0.797884	specific granule
GO: 32868	147	0.0060537	0.797884	response to insulin stimulus
GO: 22038	96	0.0061053	0.797884	corpus callosum development
GO: 17147	120	0.0061053	0.797884	Wnt-protein binding
GO: 2312	86	0.0062272	0.797884	B cell activation involved in immune response
BIOCARTA 56	3	0.0062272	0.797884	BIOCARTA_RNA_PATHWAY
GO: 43434	71	0.0062979	0.797884	response to peptide hormone stimulus
MGI: 358	5	0.0063692	0.797884	abnormal_cell_morphology
REACTOME 568	3	0.0063872	0.797884	REACT:INITIATION_OF_NUCLEAR_ENVELOPE_REFORMATION
REACTOME 794	158	0.0063872	0.797884	REACT:NUCLEAR_ENVELOPE_REASSEMBLY
GO: 16052	29	0.0064594	0.797884	carbohydrate catabolic process
GO: 45055	223	0.0064776	0.797884	regulated secretory pathway
KEGG 562	3	0.0064958	0.797884	KEGG_INOSITOL_PHOSPHATE_METABOLISM
GO: 7040	277	0.0068125	0.797884	lysosome organization
GO: 3181	11	0.0070835	0.797884	atrioventricular valve morphogenesis
GO: 5790	90	0.0071428	0.797884	smooth endoplasmic reticulum
GO: 6399	264	0.0072426	0.797884	tRNA metabolic process
MGI: 2446	3	0.0072627	0.797884	abnormal_macrophage_morphology
REACTOME 726	3	0.0073233	0.797884	REACT:MTOR_SIGNALLING
GO: 33559	118	0.007364	0.797884	unsaturated fatty acid metabolic process
GO: 6646	105	0.0073844	0.797884	phosphatidylethanolamine biosynthetic process
REACTOME 793	145	0.0075286	0.797884	REACT:NUCLEAR_ENVELOPE_BREAKDOWN
GO: 40014	45	0.0076331	0.797884	regulation of multicellular organism growth
GO: 70423	89	0.0078245	0.797884	nucleotide-binding oligomerization domain containing signaling pathway
GO: 50769	18	0.0079109	0.797884	positive regulation of neurogenesis
GO: 42158	97	0.0079544	0.797884	lipoprotein biosynthetic process
GO: 16042	73	0.0080421	0.797884	lipid catabolic process
GO: 60231	137	0.0081529	0.797884	mesenchymal to epithelial transition
GO: 6022	18	0.0081975	0.797884	aminoglycan metabolic process
GO: 6650	314	0.0081975	0.797884	glycerophospholipid metabolic process
MGI: 3312	6	0.0083329	0.797884	abnormal_locomotor_coordination
KEGG 5134	4	0.0084013	0.797884	KEGG_LEGIONELLOSIS
GO: 44724	37	0.0084472	0.797884	single-organism carbohydrate catabolic process
GO: 51825	86	0.0084932	0.797884	adhesion to other organism involved in symbiotic interaction
REACTOME 1221	4	0.0085861	0.797884	REACT:TAK1_ACTIVATES_NFKB_BY_PHOSPHORYLATION_AND_ACTIVATION_OF_IKKS_COMPLEX
MGI: 1393	6	0.0088221	0.797884	ataxia
GO: 8361	127	0.0089423	0.797884	regulation of cell size
GO: 32695	32	0.009015	0.797884	negative regulation of interleukin-12 production
GO: 8654	434	0.009015	0.797884	phospholipid biosynthetic process
GO: 32469	208	0.0090883	0.797884	endoplasmic reticulum calcium ion homeostasis
GO: 51488	80	0.0092365	0.797884	activation of anaphase-promoting complex activity
GO: 48266	46	0.0092614	0.797884	behavioral response to pain
GO: 42987	76	0.0093615	0.797884	amyloid precursor protein catabolic process
MGI: 11019	3	0.0093867	0.797884	abnormal_adaptive_thermogenesis
KEGG 280	5	0.0094881	0.797884	KEGG_VALINE
GO: 3171	22	0.0094881	0.797884	atrioventricular valve development
REACTOME 126	5	0.0097196	0.797884	REACT:ASPARAGINE_N-LINKED_GLYCOSYLATION
GO: 46365	89	0.0097717	0.797884	monosaccharide catabolic process
GO: 7263	89	0.0098503	0.797884	nitric oxide mediated signal transduction
GO: 50855	15	0.0098503	0.797884	regulation of B cell receptor signaling pathway
KEGG 4913	4	0.0098503	0.797884	KEGG_OVARIAN_STEROIDOGENESIS
GO: 42634	3	0.0098767	0.797884	regulation of hair cycle
GO: 31300	65	0.0099031	0.797884	intrinsic to organelle membrane
GO: 43687	39	0.010063	0.797884	post-translational protein modification
GO: 51797	4	0.010063	0.797884	regulation of hair follicle development
GO: 30879	13	0.010252	0.797884	mammary gland development
GO: 5847	54	0.010472	0.797884	mRNA cleavage and polyadenylation specificity factor complex
GO: 30165	65	0.010555	0.797884	PDZ domain binding
GO: 70585	133	0.010583	0.797884	protein localization to mitochondrion
GO: 32592	18	0.010752	0.797884	integral to mitochondrial membrane
KEGG 5152	25	0.010838	0.797884	KEGG_TUBERCULOSIS
GO: 19751	16	0.010838	0.797884	polyol metabolic process
GO: 32755	107	0.010867	0.797884	positive regulation of interleukin-6 production
REACTOME 482	4	0.010982	0.797884	REACT:GLUCOSE_METABOLISM
GO: 6457	96	0.010982	0.797884	protein folding
GO: 72655	11	0.011156	0.797884	establishment of protein localization to mitochondrion
REACTOME 646	3	0.011186	0.797884	REACT:MEIOSIS
GO: 6488	52	0.011245	0.797884	dolichol-linked oligosaccharide biosynthetic process
MGI: 1454	5	0.011363	0.797884	abnormal_cued_conditioning_behavior
REACTOME 647	21	0.011363	0.797884	REACT:MEIOTIC_RECOMBINATION
GO: 2753	14	0.011393	0.797884	cytoplasmic pattern recognition receptor signaling pathway
MGI: 10398	5	0.011573	0.797884	decreased_liver_glycogen_level
GO: 48557	26	0.011726	0.797884	embryonic digestive tract morphogenesis
MGI: 4000	5	0.011818	0.797884	impaired_passive_avoidance_behavior
GO: 16053	72	0.011911	0.797884	organic acid biosynthetic process
GO: 46394	125	0.011911	0.797884	carboxylic acid biosynthetic process
GO: 43206	23	0.012098	0.797884	extracellular fibril organization
GO: 97435	32	0.012098	0.797884	fibril organization
GO: 6379	10	0.012193	0.797884	mRNA cleavage
GO: 6626	62	0.012288	0.797884	protein targeting to mitochondrion
GO: 6487	20	0.01232	0.797884	protein N-linked glycosylation
GO: 50662	454	0.012384	0.797884	coenzyme binding
MGI: 4982	7	0.012481	0.797884	abnormal_osteoclast_morphology
MGI: 4394	28	0.012513	0.797884	abnormal_cochlear_inner_hair_cell_number
GO: 17169	18	0.012545	0.797884	CDP-alcohol phosphatidyltransferase activity
REACTOME 538	4	0.012545	0.797884	REACT:HS-GAG_DEGRADATION
GO: 8047	35	0.012742	0.797884	enzyme activator activity
MGI: 8248	3	0.012807	0.797884	abnormal_mononuclear_phagocyte_morphology
MGI: 4396	28	0.012841	0.797884	decreased_cochlear_inner_hair_cell_number
GO: 9081	418	0.013074	0.797884	branched-chain amino acid metabolic process
GO: 50543	99	0.013074	0.797884	icosatetraenoic acid binding
GO: 60644	56	0.013108	0.797884	mammary gland epithelial cell differentiation
MGI: 10028	3	0.013209	0.797884	aciduria
GO: 5849	8	0.013312	0.797884	mRNA cleavage factor complex
GO: 45995	94	0.013346	0.797884	regulation of embryonic development
BIOCARTA 119	108	0.013553	0.797884	BIOCARTA_MTOR_PATHWAY
GO: 31253	44	0.013587	0.797884	cell projection membrane
GO: 10830	25	0.013797	0.797884	regulation of myotube differentiation
KEGG 3440	141	0.013797	0.797884	KEGG_HOMOLOGOUS_RECOMBINATION
GO: 60612	203	0.013868	0.797884	adipose tissue development
GO: 6643	101	0.013868	0.797884	membrane lipid metabolic process
GO: 8198	396	0.013868	0.797884	ferrous iron binding
GO: 6633	231	0.013903	0.797884	fatty acid biosynthetic process
MGI: 10209	9	0.013903	0.797884	abnormal_circulating_chemokine_level
GO: 51646	165	0.014046	0.797884	mitochondrion localization
GO: 90505	29	0.014046	0.797884	epiboly involved in wound healing
GO: 90504	253	0.014046	0.797884	epiboly
GO: 44319	310	0.014046	0.797884	wound healing, spreading of cells
GO: 6026	131	0.014226	0.797884	aminoglycan catabolic process
MGI: 1696	141	0.014335	0.797884	failure_to_gastrulate
GO: 46486	404	0.014371	0.797884	glycerolipid metabolic process
GO: 50542	18	0.014481	0.797884	icosanoid binding
GO: 1901567	26	0.014481	0.797884	fatty acid derivative binding
GO: 14015	13	0.014592	0.797884	positive regulation of gliogenesis
MGI: 4270	160	0.014666	0.797884	analgesia
GO: 70245	192	0.014666	0.797884	positive regulation of thymocyte apoptotic process
GO: 44550	34	0.014778	0.797884	secondary metabolite biosynthetic process
GO: 9062	187	0.014928	0.797884	fatty acid catabolic process
MGI: 1787	211	0.014966	0.797884	pericardial_edema
GO: 46474	427	0.015003	0.797884	glycerophospholipid biosynthetic process
GO: 19865	11	0.015079	0.797884	immunoglobulin binding
MGI: 6054	3	0.015117	0.797884	spinal_hemorrhage
GO: 2000674	13	0.015117	0.797884	regulation of type B pancreatic cell apoptotic process
GO: 46185	20	0.015156	0.797884	aldehyde catabolic process
GO: 5832	30	0.015581	0.797884	chaperonin-containing T-complex
MGI: 1525	121	0.015659	0.797884	impaired_balance
GO: 2228	19	0.015659	0.797884	natural killer cell mediated immunity
GO: 42267	19	0.015659	0.797884	natural killer cell mediated cytotoxicity
MGI: 6355	7	0.015778	0.797884	abnormal_sixth_branchial_arch_artery_morphology
MGI: 6347	3	0.015778	0.797884	abnormal_sixth_branchial_arch_morphology
GO: 90407	105	0.015857	0.797884	organophosphate biosynthetic process
MGI: 9331	4	0.015857	0.797884	absent_primitive_node
GO: 55072	202	0.015936	0.797884	iron ion homeostasis
MGI: 4097	347	0.015976	0.797884	abnormal_cerebellar_cortex_morphology
MGI: 875	190	0.016137	0.797884	abnormal_cerebellar_Purkinje_cell_layer
GO: 70304	12	0.016177	0.797884	positive regulation of stress-activated protein kinase signaling cascade
GO: 45190	95	0.016218	0.797884	isotype switching
GO: 2204	83	0.016218	0.797884	somatic recombination of immunoglobulin genes involved in immune response
GO: 2208	8	0.016218	0.797884	somatic diversification of immunoglobulins involved in immune response
GO: 51593	6	0.016545	0.797884	response to folic acid
MGI: 9956	4	0.016586	0.797884	abnormal_cerebellar_layer_morphology
GO: 8286	13	0.016627	0.797884	insulin receptor signaling pathway
GO: 2001014	37	0.016877	0.797884	regulation of skeletal muscle cell differentiation
GO: 44708	64	0.016919	0.797884	single-organism behavior
GO: 31301	193	0.016919	0.797884	integral to organelle membrane
GO: 30728	106	0.01713	0.797884	ovulation
GO: 10821	36	0.01713	0.797884	regulation of mitochondrion organization
MGI: 841	120	0.017258	0.797884	abnormal_hindbrain_morphology
GO: 32874	6	0.017258	0.797884	positive regulation of stress-activated MAPK cascade
MGI: 5288	15	0.0173	0.797884	abnormal_oxygen_consumption
MGI: 1382	113	0.017343	0.797884	abnormal_nursing
GO: 9409	18	0.017343	0.797884	response to cold
GO: 1901616	120	0.017429	0.797884	organic hydroxy compound catabolic process
GO: 31227	63	0.017733	0.797884	intrinsic to endoplasmic reticulum membrane
GO: 10043	30	0.017733	0.797884	response to zinc ion
GO: 30155	236	0.01782	0.797884	regulation of cell adhesion
REACTOME 871	164	0.017864	0.797884	REACT:PKB-MEDIATED_EVENTS
GO: 85	72	0.017908	0.797884	G2 phase of mitotic cell cycle
GO: 51319	15	0.017908	0.797884	G2 phase
GO: 61371	25	0.018085	0.797884	determination of heart left/right asymmetry
GO: 6412	197	0.018175	0.797884	translation
GO: 46426	23	0.018219	0.797884	negative regulation of JAK-STAT cascade
REACTOME 727	131	0.018264	0.797884	REACT:MTORC1-MEDIATED_SIGNALLING
GO: 70286	162	0.018264	0.797884	axonemal dynein complex assembly
GO: 18196	26	0.018309	0.797884	peptidyl-asparagine modification
GO: 21695	189	0.018309	0.797884	cerebellar cortex development
GO: 32680	247	0.018399	0.797884	regulation of tumor necrosis factor production
NCI: 129	97	0.018444	0.797884	NCI:_JNK_SIGNALING_IN_THE_CD4+_TCR_PATHWAY
MGI: 10736	219	0.018535	0.797884	abnormal_extraembryonic_ectoderm_morphology
GO: 46688	369	0.01858	0.797884	response to copper ion
GO: 33124	178	0.018626	0.797884	regulation of GTP catabolic process
GO: 725	12	0.018626	0.797884	recombinational repair
GO: 724	28	0.018626	0.797884	double-strand break repair via homologous recombination
GO: 268	18	0.018671	0.797884	peroxisome targeting sequence binding
GO: 920	6	0.018671	0.797884	cytokinetic cell separation
GO: 2931	118	0.018717	0.797884	response to ischemia
REACTOME 238	102	0.018717	0.797884	REACT:CLEARANCE_OF_NUCLEAR_ENVELOPE_MEMBRANES_FROM_CHROMATIN
REACTOME 1212	102	0.018763	0.797884	REACT:SYNTHESIS_OF_PIPS_AT_THE_PLASMA_MEMBRANE
GO: 18279	127	0.018855	0.797884	protein N-linked glycosylation via asparagine
GO: 72594	124	0.018993	0.797884	establishment of protein localization to organelle
GO: 2011	365	0.01932	0.797884	morphogenesis of an epithelial sheet
GO: 70234	74	0.019414	0.797884	positive regulation of T cell apoptotic process
GO: 8429	43	0.019461	0.797884	phosphatidylethanolamine binding
REACTOME 800	94	0.019556	0.797884	REACT:NUCLEOTIDE_EXCISION_REPAIR
GO: 70555	27	0.019604	0.797884	response to interleukin-1
MGI: 2826	111	0.019604	0.797884	tonic_seizures
GO: 60242	15	0.019652	0.797884	contact inhibition
REACTOME 1119	94	0.019652	0.797884	REACT:SIGNALING_BY_INSULIN_RECEPTOR
KEGG 4141	116	0.019747	0.797884	KEGG_PROTEIN_PROCESSING_IN_ENDOPLASMIC_RETICULUM
GO: 60287	3	0.019747	0.797884	epithelial cilium movement involved in determination of left/right asymmetry
GO: 46173	25	0.019891	0.797884	polyol biosynthetic process
REACTOME 123	95	0.019939	0.797884	REACT:ARACHIDONIC_ACID_METABOLISM
GO: 2639	8	0.019988	0.797884	positive regulation of immunoglobulin production
GO: 9190	374	0.020036	0.797884	cyclic nucleotide biosynthetic process
GO: 1901605	52	0.020036	0.797884	alpha-amino acid metabolic process
GO: 19062	7	0.020085	0.797884	viral attachment to host cell
GO: 44406	10	0.020085	0.797884	adhesion to host
GO: 21511	37	0.020085	0.797884	spinal cord patterning
GO: 44650	7	0.020085	0.797884	adhesion of symbiont to host cell
GO: 7224	33	0.020133	0.797884	smoothened signaling pathway
REACTOME 60	85	0.020182	0.797884	REACT:ACTIVATION_OF_THE_PRE-REPLICATIVE_COMPLEX
GO: 35671	309	0.020378	0.797884	enone reductase activity
GO: 32941	182	0.020477	0.797884	secretion by tissue
MGI: 6354	96	0.020576	0.797884	abnormal_fourth_branchial_arch_artery_morphology
REACTOME 457	107	0.020576	0.797884	REACT:G2_PHASE
GO: 30206	5	0.020725	0.797884	chondroitin sulfate biosynthetic process
GO: 38030	8	0.020775	0.797884	non-canonical Wnt receptor signaling pathway via MAPK cascade
GO: 5096	309	0.020775	0.797884	GTPase activator activity
MGI: 5058	96	0.020875	0.797884	abnormal_lysosome_morphology
GO: 2285	46	0.020925	0.797884	lymphocyte activation involved in immune response
NCI: 128	92	0.021026	0.797884	NCI:_LISSENCEPHALY_GENE_(LIS1)_IN_NEURONAL_MIGRATION_AND_DEVELOPMENT
REACTOME 614	79	0.021178	0.797884	REACT:JNK_(C-JUN_KINASES)_PHOSPHORYLATION_AND__ACTIVATION_MEDIATED_BY_ACTIVATED_HUMAN_TAK1
GO: 48639	4	0.021178	0.797884	positive regulation of developmental growth
REACTOME 1205	76	0.021229	0.797884	REACT:SYNTHESIS_OF_PE
GO: 43087	78	0.02128	0.797884	regulation of GTPase activity
GO: 60444	5	0.02128	0.797884	branching involved in mammary gland duct morphogenesis
GO: 4445	5	0.021485	0.797884	inositol-polyphosphate 5-phosphatase activity
KEGG 534	93	0.021588	0.797884	KEGG_GLYCOSAMINOGLYCAN_BIOSYNTHESIS_-_HEPARAN_SULFATE_HEPARIN
GO: 50830	445	0.02164	0.797884	defense response to Gram-positive bacterium
GO: 35272	13	0.021744	0.797884	exocrine system development
REACTOME 477	76	0.0219	0.797884	REACT:GLOBAL_GENOMIC_NER_(GG-NER)
GO: 55076	445	0.022057	0.797884	transition metal ion homeostasis
GO: 33130	90	0.02211	0.797884	acetylcholine receptor binding
GO: 3688	6	0.022428	0.797884	DNA replication origin binding
MGI: 8114	75	0.022428	0.797884	abnormal_Kupffer_cell_morphology
GO: 3211	28	0.022482	0.797884	cardiac ventricle formation
GO: 5664	8	0.022482	0.797884	nuclear origin of replication recognition complex
REACTOME 645	129	0.022482	0.797884	REACT:MASTL_FACILITATES_MITOTIC_PROGRESSION
GO: 808	6	0.022482	0.797884	origin recognition complex
GO: 36041	81	0.022642	0.797884	long-chain fatty acid binding
GO: 71907	14	0.02275	0.797884	determination of digestive tract left/right asymmetry
GO: 31572	80	0.02275	0.797884	G2 DNA damage checkpoint
KEGG 310	45	0.022804	0.797884	KEGG_LYSINE_DEGRADATION
GO: 2000737	7	0.022913	0.797884	negative regulation of stem cell differentiation
KEGG 4713	159	0.022913	0.797884	KEGG_CIRCADIAN_ENTRAINMENT
MGI: 754	62	0.022913	0.797884	paresis
GO: 52652	448	0.022913	0.797884	cyclic purine nucleotide metabolic process
GO: 46030	11	0.023021	0.797884	inositol trisphosphate phosphatase activity
GO: 3995	187	0.02324	0.797884	acyl-CoA dehydrogenase activity
GO: 30258	338	0.023406	0.797884	lipid modification
GO: 10042	24	0.023406	0.797884	response to manganese ion
REACTOME 1005	126	0.023517	0.797884	REACT:RELEASE_OF_EIF4E
GO: 90075	68	0.023517	0.797884	relaxation of muscle
GO: 21794	5	0.023572	0.797884	thalamus development
GO: 6690	170	0.023628	0.797884	icosanoid metabolic process
GO: 7023	44	0.023628	0.797884	post-chaperonin tubulin folding pathway
GO: 1901568	79	0.023628	0.797884	fatty acid derivative metabolic process
GO: 6506	5	0.02374	0.797884	GPI anchor biosynthetic process
MGI: 5352	48	0.02374	0.797884	small_cranium
GO: 46686	9	0.024021	0.797884	response to cadmium ion
GO: 35748	20	0.024021	0.797884	myelin sheath abaxonal region
GO: 5099	324	0.024021	0.797884	Ras GTPase activator activity
GO: 10921	21	0.024077	0.797884	regulation of phosphatase activity
GO: 30203	18	0.024191	0.797884	glycosaminoglycan metabolic process
GO: 46826	99	0.024248	0.797884	negative regulation of protein export from nucleus
GO: 71910	12	0.024248	0.797884	determination of liver left/right asymmetry
KEGG 510	22	0.024419	0.797884	KEGG_N-GLYCAN_BIOSYNTHESIS
GO: 72329	158	0.024477	0.797884	monocarboxylic acid catabolic process
GO: 44440	204	0.024477	0.797884	endosomal part
GO: 90140	5	0.024534	0.797884	regulation of mitochondrial fission
GO: 1944	162	0.024592	0.797884	vasculature development
MGI: 2419	16	0.024649	0.797884	abnormal_innate_immunity
MGI: 121	30	0.024707	0.797884	failure_of_tooth_eruption
GO: 50654	103	0.024707	0.797884	chondroitin sulfate proteoglycan metabolic process
MGI: 877	406	0.024765	0.797884	abnormal_Purkinje_cell_morphology
REACTOME 1036	80	0.024765	0.797884	REACT:RNA_POLYMERASE_I
GO: 2000036	27	0.024823	0.797884	regulation of stem cell maintenance
GO: 32108	19	0.02494	0.797884	negative regulation of response to nutrient levels
GO: 32105	10	0.02494	0.797884	negative regulation of response to extracellular stimulus
GO: 6271	20	0.024998	0.797884	DNA strand elongation involved in DNA replication
GO: 46364	20	0.025174	0.797884	monosaccharide biosynthetic process
REACTOME 291	46	0.025174	0.797884	REACT:CYTOSOLIC_TRNA_AMINOACYLATION
GO: 60252	7	0.025174	0.797884	positive regulation of glial cell proliferation
GO: 51000	42	0.025233	0.797884	positive regulation of nitric-oxide synthase activity
GO: 32451	125	0.025292	0.797884	demethylase activity
GO: 6979	401	0.025292	0.797884	response to oxidative stress
GO: 30027	12	0.025292	0.797884	lamellipodium
GO: 35313	161	0.025469	0.797884	wound healing, spreading of epidermal cells
GO: 2000675	12	0.025529	0.797884	negative regulation of type B pancreatic cell apoptotic process
GO: 42982	440	0.025529	0.797884	amyloid precursor protein metabolic process
GO: 48853	30	0.025648	0.797884	forebrain morphogenesis
GO: 16442	24	0.025707	0.797884	RNA-induced silencing complex
GO: 31332	11	0.025707	0.797884	RNAi effector complex
MGI: 1758	156	0.025767	0.797884	abnormal_urine_glucose_level
REACTOME 118	428	0.025827	0.797884	REACT:APOPTOTIC_CLEAVAGE_OF_CELLULAR_PROTEINS
GO: 45402	11	0.025827	0.797884	regulation of interleukin-4 biosynthetic process
GO: 45860	107	0.025948	0.797884	positive regulation of protein kinase activity
GO: 71476	4	0.025948	0.797884	cellular hypotonic response
GO: 6971	4	0.025948	0.797884	hypotonic response
MGI: 84	21	0.026008	0.797884	abnormal_fontanelle_morphology
GO: 30246	28	0.026008	0.797884	carbohydrate binding
GO: 32320	231	0.026008	0.797884	positive regulation of Ras GTPase activity
GO: 1609	59	0.026069	0.797884	G-protein coupled adenosine receptor activity
GO: 32506	120	0.026069	0.797884	cytokinetic process
MGI: 5267	41	0.026069	0.797884	abnormal_olfactory_cortex_morphology
GO: 9629	4	0.026129	0.797884	response to gravity
GO: 52743	66	0.026129	0.797884	inositol tetrakisphosphate phosphatase activity
GO: 30321	5	0.026129	0.797884	transepithelial chloride transport
GO: 45188	298	0.02619	0.797884	regulation of circadian sleep/wake cycle, non-REM sleep
GO: 44242	99	0.026251	0.797884	cellular lipid catabolic process
GO: 33169	50	0.026312	0.797884	histone H3-K9 demethylation
GO: 30851	16	0.026312	0.797884	granulocyte differentiation
GO: 182	56	0.026312	0.797884	rDNA binding
GO: 805	6	0.026312	0.797884	X chromosome
GO: 33365	321	0.026312	0.797884	protein localization to organelle
REACTOME 575	46	0.026373	0.797884	REACT:INSULIN_RECEPTOR_SIGNALLING_CASCADE
GO: 21513	111	0.026434	0.797884	spinal cord dorsal/ventral patterning
GO: 19320	4	0.02668	0.797884	hexose catabolic process
GO: 33591	15	0.026803	0.797884	response to L-ascorbic acid
GO: 90141	7	0.026865	0.797884	positive regulation of mitochondrial fission
GO: 5385	50	0.026865	0.797884	zinc ion transmembrane transporter activity
GO: 71577	46	0.026865	0.797884	zinc ion transmembrane transport
GO: 9187	94	0.026865	0.797884	cyclic nucleotide metabolic process
GO: 6091	31	0.027052	0.797884	generation of precursor metabolites and energy
NCI: 102	170	0.027115	0.797884	NCI:_FANCONI_ANEMIA_PATHWAY
REACTOME 53	51	0.027115	0.797884	REACT:ACTIVATION_OF_NOXA_AND_TRANSLOCATION_TO_MITOCHONDRIA
GO: 6004	11	0.027177	0.797884	fucose metabolic process
MGI: 5316	61	0.02724	0.797884	abnormal_response_to_tactile_stimuli
MGI: 2451	15	0.027303	0.797884	abnormal_macrophage_physiology
REACTOME 530	74	0.027303	0.797884	REACT:HOMOLOGOUS_DNA_PAIRING_AND_STRAND_EXCHANGE
GO: 1846	4	0.027429	0.797884	opsonin binding
REACTOME 934	51	0.027429	0.797884	REACT:PURINE_SALVAGE
GO: 21952	12	0.027556	0.797884	central nervous system projection neuron axonogenesis
GO: 21540	49	0.027619	0.797884	corpus callosum morphogenesis
GO: 5788	31	0.027619	0.797884	endoplasmic reticulum lumen
GO: 70232	204	0.027683	0.797884	regulation of T cell apoptotic process
GO: 44548	76	0.027874	0.797884	S100 protein binding
GO: 19369	18	0.027874	0.797884	arachidonic acid metabolic process
GO: 31669	201	0.028002	0.797884	cellular response to nutrient levels
GO: 10720	165	0.028002	0.797884	positive regulation of cell development
GO: 31252	98	0.028002	0.797884	cell leading edge
GO: 5172	4	0.028067	0.797884	vascular endothelial growth factor receptor binding
GO: 42355	4	0.028196	0.797884	L-fucose catabolic process
GO: 19317	6	0.028196	0.797884	fucose catabolic process
GO: 33121	173	0.028196	0.797884	regulation of purine nucleotide catabolic process
GO: 42354	6	0.028196	0.797884	L-fucose metabolic process
KEGG 5322	79	0.028196	0.797884	KEGG_SYSTEMIC_LUPUS_ERYTHEMATOSUS
GO: 45428	135	0.02826	0.797884	regulation of nitric oxide biosynthetic process
GO: 2483	75	0.028325	0.797884	antigen processing and presentation of endogenous peptide antigen
GO: 19885	26	0.028325	0.797884	antigen processing and presentation of endogenous peptide antigen via MHC class I
GO: 6081	61	0.02839	0.797884	cellular aldehyde metabolic process
REACTOME 288	95	0.02839	0.797884	REACT:CYTOSOLIC_IRON-SULFUR_CLUSTER_ASSEMBLY
GO: 16358	14	0.028455	0.797884	dendrite development
GO: 50770	376	0.028455	0.797884	regulation of axonogenesis
GO: 32060	6	0.028586	0.797884	bleb assembly
MGI: 914	20	0.028651	0.797884	exencephaly
REACTOME 1138	250	0.028651	0.797884	REACT:SIGNALING_BY_TYPE_1_INSULIN-LIKE_GROWTH_FACTOR_1_RECEPTOR_(IGF1R)
REACTOME 545	139	0.028651	0.797884	REACT:IGF1R_SIGNALING_CASCADE
GO: 60453	49	0.028651	0.797884	regulation of gastric acid secretion
GO: 15440	315	0.028717	0.797884	peptide-transporting ATPase activity
MGI: 119	72	0.028717	0.797884	abnormal_tooth_eruption
GO: 34446	4	0.028717	0.797884	substrate adhesion-dependent cell spreading
REACTOME 55	205	0.028914	0.797884	REACT:ACTIVATION_OF_PUMA_AND_TRANSLOCATION_TO_MITOCHONDRIA
KEGG 71	170	0.028914	0.797884	KEGG_FATTY_ACID_METABOLISM
GO: 244	152	0.029046	0.797884	assembly of spliceosomal tri-snRNP
GO: 51539	238	0.029112	0.797884	4 iron, 4 sulfur cluster binding
MGI: 9355	50	0.029179	0.797884	increased_liver_triglyceride_level
GO: 10923	10	0.029245	0.797884	negative regulation of phosphatase activity
GO: 43088	23	0.029312	0.797884	regulation of Cdc42 GTPase activity
GO: 9063	170	0.029379	0.797884	cellular amino acid catabolic process
BIOCARTA 34	52	0.029446	0.797884	BIOCARTA_MCM_PATHWAY
GO: 5267	5	0.029446	0.797884	potassium channel activity
GO: 30176	14	0.029513	0.797884	integral to endoplasmic reticulum membrane
GO: 31306	6	0.029513	0.797884	intrinsic to mitochondrial outer membrane
REACTOME 531	41	0.02958	0.797884	REACT:HOMOLOGOUS_RECOMBINATION_REPAIR
REACTOME 332	43	0.02958	0.797884	REACT:DNA_STRAND_ELONGATION
REACTOME 532	96	0.02958	0.797884	REACT:HOMOLOGOUS_RECOMBINATION_REPAIR_OF_REPLICATION-INDEPENDENT_DOUBLE-STRAND_BREAKS
REACTOME 611	12	0.029782	0.797884	REACT:IRS-RELATED_EVENTS
GO: 19	24	0.029918	0.797884	regulation of mitotic recombination
GO: 48742	14	0.029918	0.797884	regulation of skeletal muscle fiber development
GO: 21549	34	0.030122	0.797884	cerebellum development
GO: 8298	24	0.030191	0.797884	intracellular mRNA localization
GO: 46856	15	0.030191	0.797884	phosphatidylinositol dephosphorylation
GO: 7418	10	0.030191	0.797884	ventral midline development
GO: 48813	114	0.030191	0.797884	dendrite morphogenesis
GO: 16849	202	0.030259	0.797884	phosphorus-oxygen lyase activity
GO: 7617	17	0.030328	0.797884	mating behavior
GO: 34103	84	0.030328	0.797884	regulation of tissue remodeling
REACTOME 612	24	0.030396	0.797884	REACT:IRS-RELATED_EVENTS_TRIGGERED_BY_IGF1R
GO: 6302	47	0.030396	0.797884	double-strand break repair
GO: 10831	4	0.030465	0.797884	positive regulation of myotube differentiation
GO: 45924	32	0.030534	0.797884	regulation of female receptivity
REACTOME 4	44	0.030534	0.797884	REACT:A_TETRASACCHARIDE_LINKER_SEQUENCE_IS_REQUIRED_FOR_GAG_SYNTHESIS
GO: 60180	37	0.030534	0.797884	female mating behavior
GO: 19319	18	0.030534	0.797884	hexose biosynthetic process
GO: 6505	7	0.030603	0.797884	GPI anchor metabolic process
GO: 43420	34	0.030673	0.797884	anthranilate metabolic process
MGI: 2908	39	0.030742	0.797884	delayed_wound_healing
MGI: 1759	78	0.030742	0.797884	increased_urine_glucose_level
MGI: 9434	361	0.030742	0.797884	paraparesis
GO: 60976	25	0.030881	0.797884	coronary vasculature development
GO: 38031	3	0.030881	0.797884	non-canonical Wnt receptor signaling pathway via JNK cascade
REACTOME 29	50	0.031021	0.797884	REACT:ACTIVATION_OF_BH3-ONLY_PROTEINS
GO: 50220	9	0.031021	0.797884	prostaglandin-E synthase activity
GO: 6027	189	0.031161	0.797884	glycosaminoglycan catabolic process
GO: 6359	17	0.031161	0.797884	regulation of transcription from RNA polymerase III promoter
GO: 46174	9	0.031161	0.797884	polyol catabolic process
MGI: 753	347	0.031231	0.797884	paralysis
GO: 1832	5	0.031231	0.797884	blastocyst growth
NCI: 151	46	0.031443	0.797884	NCI:_TRAIL_SIGNALING_PATHWAY
GO: 97285	3	0.031514	0.797884	cell-type specific apoptotic process
MGI: 4228	274	0.031585	0.797884	decreased_cellular_sensitivity_to_ionizing_radiation
GO: 1542	39	0.031585	0.797884	ovulation from ovarian follicle
MGI: 1860	144	0.031585	0.797884	liver_inflammation
GO: 10008	54	0.031585	0.797884	endosome membrane
GO: 30204	20	0.031585	0.797884	chondroitin sulfate metabolic process
MGI: 2835	405	0.031656	0.797884	abnormal_cranial_suture_morphology
GO: 48312	435	0.031656	0.797884	intracellular distribution of mitochondria
GO: 46548	5	0.031798	0.797884	retinal rod cell development
MGI: 5266	140	0.03187	0.797884	abnormal_metabolism
GO: 16628	14	0.03187	0.797884	oxidoreductase activity, acting on the CH-CH group of donors, NAD or NADP as acceptor
REACTOME 980	20	0.031941	0.797884	REACT:REGULATION_OF_IFNG_SIGNALING
GO: 7589	19	0.031941	0.797884	body fluid secretion
GO: 31235	9	0.032013	0.797884	intrinsic to internal side of plasma membrane
GO: 46874	17	0.032013	0.797884	quinolinate metabolic process
GO: 45773	6	0.032013	0.797884	positive regulation of axon extension
GO: 32313	6	0.032229	0.797884	regulation of Rab GTPase activity
GO: 32483	11	0.032229	0.797884	regulation of Rab protein signal transduction
GO: 32720	355	0.032301	0.797884	negative regulation of tumor necrosis factor production
REACTOME 223	131	0.032374	0.797884	REACT:CHONDROITIN_SULFATE_DERMATAN_SULFATE_METABOLISM
GO: 51580	5	0.032446	0.797884	regulation of neurotransmitter uptake
GO: 7031	29	0.032446	0.797884	peroxisome organization
GO: 19863	8	0.032519	0.797884	IgE binding
GO: 6560	6	0.032592	0.797884	proline metabolic process
GO: 51584	3	0.032592	0.797884	regulation of dopamine uptake involved in synaptic transmission
GO: 51940	4	0.032592	0.797884	regulation of catecholamine uptake involved in synaptic transmission
GO: 35561	99	0.032738	0.797884	regulation of chromatin binding
GO: 3140	11	0.032738	0.797884	determination of left/right asymmetry in lateral mesoderm
GO: 60009	6	0.032811	0.797884	Sertoli cell development
MGI: 1770	230	0.032811	0.797884	abnormal_iron_level
GO: 33209	58	0.032958	0.797884	tumor necrosis factor-mediated signaling pathway
GO: 1909	7	0.033179	0.797884	leukocyte mediated cytotoxicity
REACTOME 879	26	0.033253	0.797884	REACT:PLATELET_SENSITIZATION_BY_LDL
MGI: 3871	175	0.033401	0.797884	abnormal_myelin_sheath_morphology
GO: 35562	51	0.033476	0.797884	negative regulation of chromatin binding
GO: 16051	87	0.03355	0.797884	carbohydrate biosynthetic process
GO: 34440	378	0.03355	0.797884	lipid oxidation
GO: 60271	13	0.033625	0.797884	cilium morphogenesis
GO: 19395	87	0.033625	0.797884	fatty acid oxidation
GO: 48521	306	0.0337	0.797884	negative regulation of behavior
KEGG 4114	191	0.03385	0.797884	KEGG_OOCYTE_MEIOSIS
GO: 7264	73	0.033925	0.797884	small GTPase mediated signal transduction
REACTOME 724	87	0.033925	0.797884	REACT:MRNA_SPLICING_-_MINOR_PATHWAY
GO: 32851	6	0.033925	0.797884	positive regulation of Rab GTPase activity
GO: 5097	7	0.033925	0.797884	Rab GTPase activator activity
GO: 48854	13	0.033925	0.797884	brain morphogenesis
GO: 46330	6	0.034076	0.797884	positive regulation of JNK cascade
KEGG 4145	68	0.034152	0.797884	KEGG_PHAGOSOME
MGI: 3763	63	0.034303	0.797884	abnormal_thymus_physiology
GO: 21910	7	0.034303	0.797884	smoothened signaling pathway involved in ventral spinal cord patterning
GO: 32272	55	0.034456	0.797884	negative regulation of protein polymerization
GO: 30837	33	0.034532	0.797884	negative regulation of actin filament polymerization
MGI: 1388	237	0.034532	0.797884	abnormal_stationary_movement
GO: 16049	198	0.034609	0.797884	cell growth
REACTOME 843	184	0.034609	0.797884	REACT:PERK_REGULATED_GENE_EXPRESSION
GO: 32584	3	0.034609	0.797884	growth cone membrane
REACTOME 687	46	0.034685	0.797884	REACT:MITOCHONDRIAL_TRNA_AMINOACYLATION
REACTOME 1069	116	0.034685	0.797884	REACT:S6K1-MEDIATED_SIGNALLING
GO: 718	13	0.034762	0.797884	nucleotide-excision repair, DNA damage removal
GO: 44349	15	0.034762	0.797884	DNA excision
MGI: 3492	13	0.034762	0.797884	abnormal_involuntary_movement
GO: 43547	9	0.034839	0.797884	positive regulation of GTPase activity
GO: 31214	11	0.034916	0.797884	biomineral tissue development
GO: 51956	11	0.034916	0.797884	negative regulation of amino acid transport
GO: 50650	30	0.03507	0.797884	chondroitin sulfate proteoglycan biosynthetic process
GO: 38024	6	0.03507	0.797884	cargo receptor activity
GO: 35469	60	0.03507	0.797884	determination of pancreatic left/right asymmetry
GO: 45162	9	0.035148	0.797884	clustering of voltage-gated sodium channels
GO: 6458	172	0.035381	0.797884	de novo' protein folding
REACTOME 346	45	0.035381	0.797884	REACT:DUAL_INCISION_REACTION_IN_GG-NER
GO: 70986	9	0.035381	0.797884	left/right axis specification
REACTOME 423	61	0.035381	0.797884	REACT:FORMATION_OF_INCISION_COMPLEX_IN_GG-NER
GO: 32489	318	0.035381	0.797884	regulation of Cdc42 protein signal transduction
GO: 6778	15	0.035616	0.797884	porphyrin-containing compound metabolic process
REACTOME 610	13	0.035616	0.797884	REACT:IRS-MEDIATED_SIGNALLING
GO: 72330	332	0.035694	0.797884	monocarboxylic acid biosynthetic process
GO: 16577	5	0.035773	0.797884	histone demethylation
GO: 6664	25	0.035773	0.797884	glycolipid metabolic process
GO: 6482	4	0.035773	0.797884	protein demethylation
GO: 8214	4	0.035773	0.797884	protein dealkylation
GO: 6282	5	0.035851	0.797884	regulation of DNA repair
GO: 729	27	0.03593	0.797884	DNA double-strand break processing
GO: 43194	62	0.03593	0.797884	axon initial segment
MGI: 801	91	0.036009	0.797884	abnormal_temporal_lobe_morphology
GO: 97193	207	0.036168	0.797884	intrinsic apoptotic signaling pathway
KEGG 650	28	0.036168	0.797884	KEGG_BUTANOATE_METABOLISM
GO: 17081	9	0.036247	0.797884	chloride channel regulator activity
GO: 738	4	0.036327	0.797884	DNA catabolic process, exonucleolytic
GO: 50660	439	0.036327	0.797884	flavin adenine dinucleotide binding
GO: 33674	73	0.036327	0.797884	positive regulation of kinase activity
GO: 32102	34	0.036407	0.797884	negative regulation of response to external stimulus
GO: 51085	15	0.036486	0.797884	chaperone mediated protein folding requiring cofactor
GO: 9975	42	0.036566	0.797884	cyclase activity
KEGG 4914	40	0.036647	0.797884	KEGG_PROGESTERONE-MEDIATED_OOCYTE_MATURATION
KEGG 4510	10	0.036727	0.797884	KEGG_FOCAL_ADHESION
GO: 6308	69	0.036888	0.797884	DNA catabolic process
MGI: 1402	107	0.036888	0.797884	hypoactivity
REACTOME 910	76	0.036969	0.797884	REACT:PRESYNAPTIC_PHASE_OF_HOMOLOGOUS_DNA_PAIRING_AND_STRAND_EXCHANGE
GO: 33179	11	0.03705	0.797884	proton-transporting V-type ATPase, V0 domain
GO: 31256	69	0.03705	0.797884	leading edge membrane
GO: 46852	400	0.03705	0.797884	positive regulation of bone remodeling
GO: 45780	137	0.03705	0.797884	positive regulation of bone resorption
MGI: 192	70	0.037131	0.797884	abnormal_mineral_level
REACTOME 357	68	0.037131	0.797884	REACT:ELASTIC_FIBRE_FORMATION
GO: 15421	19	0.037131	0.797884	oligopeptide-transporting ATPase activity
GO: 1740	40	0.037293	0.797884	Barr body
GO: 30811	121	0.037293	0.797884	regulation of nucleotide catabolic process
GO: 10038	60	0.037375	0.797884	response to metal ion
GO: 51955	11	0.037375	0.797884	regulation of amino acid transport
PAN-PW 25	19	0.037456	0.797884	Hedgehog_signaling_pathway
GO: 40020	5	0.037456	0.797884	regulation of meiosis
KEGG 1230	49	0.037456	0.797884	KEGG_BIOSYNTHESIS_OF_AMINO_ACIDS
MGI: 2584	40	0.03762	0.797884	small_ectoplacental_cone
GO: 9060	40	0.03762	0.797884	aerobic respiration
GO: 22616	46	0.037702	0.797884	DNA strand elongation
MGI: 5289	273	0.037702	0.797884	increased_oxygen_consumption
GO: 44445	62	0.037784	0.797884	cytosolic part
GO: 6568	9	0.037949	0.797884	tryptophan metabolic process
GO: 6707	48	0.038032	0.797884	cholesterol catabolic process
GO: 16127	27	0.038032	0.797884	sterol catabolic process
MGI: 8663	73	0.038197	0.797884	increased_interleukin-12_secretion
GO: 34464	8	0.038197	0.797884	BBSome
MGI: 1569	30	0.038197	0.797884	abnormal_circulating_bilirubin_level
MGI: 1384	43	0.03828	0.797884	abnormal_pup_retrieval
GO: 7032	3	0.03853	0.797884	endosome organization
GO: 71347	5	0.038614	0.797884	cellular response to interleukin-1
GO: 7368	10	0.038698	0.797884	determination of left/right symmetry
GO: 50861	5	0.038782	0.797884	positive regulation of B cell receptor signaling pathway
GO: 6094	235	0.038782	0.797884	gluconeogenesis
GO: 7084	6	0.038866	0.797884	mitotic nuclear envelope reassembly
GO: 31468	13	0.038866	0.797884	nuclear envelope reassembly
REACTOME 1213	49	0.03895	0.797884	REACT:SYNTHESIS_OF_PROSTAGLANDINS_(PG)_AND_THROMBOXANES_(TX)
GO: 35033	4	0.03895	0.797884	histone deacetylase regulator activity
GO: 5520	76	0.039119	0.797884	insulin-like growth factor binding
REACTOME 953	112	0.039119	0.797884	REACT:RECRUITMENT_OF_NUMA_TO_MITOTIC_CENTROSOMES
GO: 6098	8	0.039119	0.797884	pentose-phosphate shunt
GO: 17112	5	0.039119	0.797884	Rab guanyl-nucleotide exchange factor activity
GO: 51097	6	0.039289	0.797884	negative regulation of helicase activity
GO: 42771	3	0.039289	0.797884	intrinsic apoptotic signaling pathway in response to DNA damage by p53 class mediator
KEGG 4744	144	0.039374	0.797884	KEGG_PHOTOTRANSDUCTION
MGI: 10027	18	0.039374	0.797884	increased_liver_cholesterol_level
GO: 1032	3	0.039459	0.797884	RNA polymerase III type 3 promoter DNA binding
GO: 80084	3	0.039459	0.797884	5S rDNA binding
GO: 1030	3	0.039459	0.797884	RNA polymerase III type 1 promoter DNA binding
GO: 1031	3	0.039459	0.797884	RNA polymerase III type 2 promoter DNA binding
GO: 7494	4	0.039459	0.797884	midgut development
GO: 5218	6	0.039459	0.797884	intracellular ligand-gated calcium channel activity
GO: 36344	3	0.03963	0.797884	platelet morphogenesis
MGI: 9731	23	0.03963	0.797884	abnormal_offspring_retrieval
GO: 30220	3	0.03963	0.797884	platelet formation
MGI: 786	80	0.039715	0.797884	abnormal_embryonic_neuroepithelial_layer_differentiation
GO: 45687	25	0.039715	0.797884	positive regulation of glial cell differentiation
GO: 51220	8	0.039887	0.797884	cytoplasmic sequestering of protein
GO: 421	3	0.039887	0.797884	autophagic vacuole membrane
GO: 43408	82	0.039973	0.797884	regulation of MAPK cascade
GO: 42532	14	0.039973	0.797884	negative regulation of tyrosine phosphorylation of STAT protein
GO: 32226	79	0.039973	0.797884	positive regulation of synaptic transmission, dopaminergic
MGI: 929	84	0.040059	0.797884	open_neural_tube
GO: 1779	21	0.040146	0.797884	natural killer cell differentiation
REACTOME 1181	121	0.040492	0.797884	REACT:SYNTHESIS_OF_15-EICOSATETRAENOIC_ACID_DERIVATIVES
KEGG 4146	236	0.040492	0.797884	KEGG_PEROXISOME
NCI: 222	12	0.04058	0.797884	NCI:_THROMBIN_PROTEASE-ACTIVATED_RECEPTOR_(PAR)_PATHWAY
REACTOME 211	38	0.040754	0.797884	REACT:CELL-EXTRACELLULAR_MATRIX_INTERACTIONS
GO: 2360	13	0.040754	0.797884	T cell lineage commitment
GO: 60830	35	0.04093	0.797884	ciliary receptor clustering involved in smoothened signaling pathway
GO: 48675	6	0.041017	0.797884	axon extension
GO: 1990136	10	0.041017	0.797884	linoleate 9S-lipoxygenase activity
GO: 9807	4	0.041017	0.797884	lignan biosynthetic process
GO: 1990138	3	0.041017	0.797884	neuron projection extension
GO: 9699	3	0.041017	0.797884	phenylpropanoid biosynthetic process
GO: 9806	7	0.041017	0.797884	lignan metabolic process
GO: 1503	192	0.041105	0.797884	ossification
GO: 43648	133	0.041105	0.797884	dicarboxylic acid metabolic process
GO: 6895	133	0.041105	0.797884	Golgi to endosome transport
GO: 16874	22	0.041105	0.797884	ligase activity
GO: 60753	5	0.041194	0.797884	regulation of mast cell chemotaxis
GO: 48407	3	0.041194	0.797884	platelet-derived growth factor binding
GO: 60754	4	0.041194	0.797884	positive regulation of mast cell chemotaxis
GO: 2000826	47	0.041282	0.797884	regulation of heart morphogenesis
GO: 6914	10	0.04137	0.797884	autophagy
GO: 7343	28	0.04137	0.797884	egg activation
REACTOME 679	38	0.041459	0.797884	REACT:MITOCHONDRIAL_ABC_TRANSPORTERS
GO: 21938	12	0.041548	0.797884	smoothened signaling pathway involved in regulation of cerebellar granule cell precursor cell proliferation
GO: 733	3	0.041637	0.797884	DNA strand renaturation
MGI: 925	28	0.041637	0.797884	abnormal_floor_plate_morphology
GO: 46184	3	0.041637	0.797884	aldehyde biosynthetic process
REACTOME 161	20	0.041637	0.797884	REACT:BETA-OXIDATION_OF_PRISTANOYL-COA
GO: 2035	28	0.041726	0.797884	brain renin-angiotensin system
GO: 9698	3	0.041726	0.797884	phenylpropanoid metabolic process
GO: 32436	131	0.041905	0.797884	positive regulation of proteasomal ubiquitin-dependent protein catabolic process
GO: 7199	336	0.041994	0.797884	G-protein coupled receptor signaling pathway coupled to cGMP nucleotide second messenger
GO: 19805	11	0.041994	0.797884	quinolinate biosynthetic process
GO: 32261	137	0.041994	0.797884	purine nucleotide salvage
GO: 10002	3	0.042084	0.797884	cardioblast differentiation
GO: 42402	28	0.042264	0.797884	cellular biogenic amine catabolic process
GO: 19852	6	0.042264	0.797884	L-ascorbic acid metabolic process
REACTOME 773	373	0.042264	0.797884	REACT:N-GLYCAN_TRIMMING_IN_THE_ER_AND_CALNEXIN_CALRETICULIN_CYCLE
GO: 9310	15	0.042264	0.797884	amine catabolic process
MGI: 4152	42	0.042354	0.797884	abnormal_circulating_iron_level
MGI: 5559	315	0.042354	0.797884	increased_circulating_glucose_level
GO: 45322	4	0.042354	0.797884	unmethylated CpG binding
GO: 8630	32	0.042354	0.797884	intrinsic apoptotic signaling pathway in response to DNA damage
GO: 70076	6	0.042354	0.797884	histone lysine demethylation
GO: 33273	336	0.042444	0.797884	response to vitamin
GO: 4571	18	0.042625	0.797884	mannosyl-oligosaccharide 1,2-alpha-mannosidase activity
GO: 45906	20	0.042716	0.797884	negative regulation of vasoconstriction
GO: 5035	3	0.042807	0.797884	death receptor activity
GO: 33688	3	0.042807	0.797884	regulation of osteoblast proliferation
GO: 5201	4	0.042898	0.797884	extracellular matrix structural constituent
GO: 9118	32	0.042898	0.797884	regulation of nucleoside metabolic process
GO: 61043	4	0.04299	0.797884	regulation of vascular wound healing
GO: 2000108	42	0.04299	0.797884	positive regulation of leukocyte apoptotic process
GO: 178	4	0.04299	0.797884	exosome (RNase complex)
GO: 18377	5	0.04299	0.797884	protein myristoylation
GO: 7549	10	0.04299	0.797884	dosage compensation
REACTOME 310	65	0.043081	0.797884	REACT:DEPYRIMIDINATION
REACTOME 951	92	0.043081	0.797884	REACT:RECOGNITION_AND_ASSOCIATION_OF_DNA_GLYCOSYLASE_WITH_SITE_CONTAINING_AN_AFFECTED_PYRIMIDINE
REACTOME 241	82	0.043081	0.797884	REACT:CLEAVAGE_OF_THE_DAMAGED_PYRIMIDINE
GO: 6605	15	0.043173	0.797884	protein targeting
GO: 44455	103	0.043264	0.797884	mitochondrial membrane part
GO: 45008	5	0.043264	0.797884	depyrimidination
GO: 33505	5	0.043264	0.797884	floor plate morphogenesis
REACTOME 1163	73	0.043356	0.797884	REACT:SPHINGOLIPID_METABOLISM
GO: 800	3	0.043448	0.797884	lateral element
GO: 31307	3	0.043448	0.797884	integral to mitochondrial outer membrane
GO: 21508	4	0.043448	0.797884	floor plate formation
GO: 3128	39	0.043541	0.797884	heart field specification
REACTOME 573	48	0.043541	0.797884	REACT:INSULIN_PROCESSING
GO: 3139	13	0.043541	0.797884	secondary heart field specification
GO: 5816	4	0.043725	0.797884	spindle pole body
GO: 6297	4	0.043725	0.797884	nucleotide-excision repair, DNA gap filling
GO: 791	14	0.043818	0.797884	euchromatin
GO: 43190	37	0.043911	0.797884	ATP-binding cassette (ABC) transporter complex
GO: 48732	260	0.043911	0.797884	gland development
GO: 60591	3	0.043911	0.797884	chondroblast differentiation
GO: 34447	42	0.044004	0.797884	very-low-density lipoprotein particle clearance
GO: 46888	96	0.044004	0.797884	negative regulation of hormone secretion
GO: 60251	36	0.044097	0.797884	regulation of glial cell proliferation
GO: 61419	4	0.044191	0.797884	positive regulation of transcription from RNA polymerase II promoter in response to hypoxia
GO: 45161	8	0.044284	0.797884	neuronal ion channel clustering
MGI: 3950	20	0.044378	0.797884	abnormal_plasma_membrane_morphology
GO: 46640	9	0.044378	0.797884	regulation of alpha-beta T cell proliferation
KEGG 785	30	0.044472	0.797884	KEGG_LIPOIC_ACID_METABOLISM
GO: 160	3	0.044565	0.797884	phosphorelay signal transduction system
GO: 51954	5	0.044565	0.797884	positive regulation of amine transport
KEGG 5217	141	0.044565	0.797884	KEGG_BASAL_CELL_CARCINOMA
GO: 30101	4	0.044565	0.797884	natural killer cell activation
MGI: 2346	65	0.044565	0.797884	abnormal_lymph_node_secondary_follicle_morphology
GO: 15712	7	0.04466	0.797884	hexose phosphate transport
GO: 15760	3	0.04466	0.797884	glucose-6-phosphate transport
GO: 9083	57	0.04466	0.797884	branched-chain amino acid catabolic process
GO: 60129	4	0.04466	0.797884	thyroid-stimulating hormone-secreting cell differentiation
GO: 15459	115	0.044754	0.797884	potassium channel regulator activity
GO: 97150	68	0.044848	0.797884	neuronal stem cell maintenance
REACTOME 596	138	0.044943	0.797884	REACT:INTERLEUKIN-7_SIGNALING
KEGG 532	25	0.044943	0.797884	KEGG_GLYCOSAMINOGLYCAN_BIOSYNTHESIS_-_CHONDROITIN_SULFATE_DERMATAN_SULFATE
KEGG 2010	39	0.045038	0.797884	KEGG_ABC_TRANSPORTERS
GO: 6107	8	0.045038	0.797884	oxaloacetate metabolic process
GO: 42578	9	0.045038	0.797884	phosphoric ester hydrolase activity
MGI: 5464	26	0.045038	0.797884	abnormal_platelet_physiology
MGI: 8831	92	0.045133	0.797884	abnormal_insulin-like_growth_factor_I_level
NCI: 89	18	0.045133	0.797884	NCI:_BARD1_SIGNALING_EVENTS
GO: 5537	182	0.045323	0.797884	mannose binding
REACTOME 178	92	0.045323	0.797884	REACT:BRANCHED-CHAIN_AMINO_ACID_CATABOLISM
GO: 145	9	0.045418	0.797884	exocyst
MGI: 136	16	0.045418	0.797884	abnormal_microglial_cell_morphology
GO: 3219	4	0.045418	0.797884	cardiac right ventricle formation
MGI: 5633	44	0.045418	0.797884	increased_circulating_sodium_level
REACTOME 1231	70	0.045514	0.797884	REACT:TELOMERE_MAINTENANCE
REACTOME 172	80	0.045802	0.797884	REACT:BIOSYNTHESIS_OF_THE_N-GLYCAN_PRECURSOR_(DOLICHOL_LIPID-LINKED_OLIGOSACCHARIDE
REACTOME 648	10	0.045802	0.797884	REACT:MEIOTIC_SYNAPSIS
GO: 9247	7	0.045802	0.797884	glycolipid biosynthetic process
GO: 1525	34	0.045898	0.797884	angiogenesis
GO: 2381	7	0.045898	0.797884	immunoglobulin production involved in immunoglobulin mediated immune response
GO: 1947	12	0.045994	0.797884	heart looping
GO: 15924	9	0.045994	0.797884	mannosyl-oligosaccharide mannosidase activity
REACTOME 1118	71	0.046091	0.797884	REACT:SIGNALING_BY_HIPPO
REACTOME 70	35	0.046188	0.797884	REACT:ADENOSINE_P1_RECEPTORS
KEGG 4150	347	0.046188	0.797884	KEGG_MTOR_SIGNALING_PATHWAY
GO: 70255	34	0.046188	0.797884	regulation of mucus secretion
GO: 16853	223	0.046188	0.797884	isomerase activity
GO: 16780	3	0.046188	0.797884	phosphotransferase activity, for other substituted phosphate groups
GO: 34205	11	0.046284	0.797884	beta-amyloid formation
GO: 32241	37	0.046479	0.797884	positive regulation of nucleobase-containing compound transport
GO: 6732	38	0.046479	0.797884	coenzyme metabolic process
MGI: 220	10	0.046479	0.797884	increased_monocyte_cell_number
MGI: 1441	47	0.046576	0.797884	increased_grooming_behavior
GO: 71470	3	0.046674	0.797884	cellular response to osmotic stress
GO: 7016	15	0.046771	0.797884	cytoskeletal anchoring at plasma membrane
GO: 15562	25	0.046771	0.797884	efflux transmembrane transporter activity
GO: 10658	3	0.046869	0.797884	striated muscle cell apoptotic process
GO: 10659	9	0.046869	0.797884	cardiac muscle cell apoptotic process
GO: 5778	50	0.046869	0.797884	peroxisomal membrane
GO: 31903	87	0.046869	0.797884	microbody membrane
GO: 51014	6	0.047065	0.797884	actin filament severing
GO: 50772	3	0.04746	0.797884	positive regulation of axonogenesis
KEGG 4971	54	0.04746	0.797884	KEGG_GASTRIC_ACID_SECRETION
GO: 51188	278	0.04746	0.797884	cofactor biosynthetic process
GO: 6434	3	0.047559	0.797884	seryl-tRNA aminoacylation
GO: 4828	3	0.047559	0.797884	serine-tRNA ligase activity
GO: 15245	23	0.047559	0.797884	fatty acid transporter activity
GO: 10769	40	0.047757	0.797884	regulation of cell morphogenesis involved in differentiation
REACTOME 862	454	0.047857	0.797884	REACT:PI3K_CASCADE
KEGG 1040	16	0.047857	0.797884	KEGG_BIOSYNTHESIS_OF_UNSATURATED_FATTY_ACIDS
MGI: 4700	11	0.047857	0.797884	abnormal_circulating_insulin-like_growth_factor_I_level
GO: 10633	49	0.047956	0.797884	negative regulation of epithelial cell migration
REACTOME 674	32	0.047956	0.797884	REACT:MICRORNA_(MIRNA)_BIOGENESIS
GO: 48512	232	0.048056	0.797884	circadian behavior
GO: 33540	365	0.048056	0.797884	fatty acid beta-oxidation using acyl-CoA oxidase
GO: 1900078	19	0.048056	0.797884	positive regulation of cellular response to insulin stimulus
NCI: 113	32	0.048056	0.797884	NCI:_PRESENILIN_ACTION_IN_NOTCH_AND_WNT_SIGNALING
GO: 2689	34	0.048156	0.797884	negative regulation of leukocyte chemotaxis
KEGG 5145	147	0.048156	0.797884	KEGG_TOXOPLASMOSIS
MGI: 1405	10	0.048256	0.797884	impaired_coordination
GO: 51856	4	0.048256	0.797884	adhesion to symbiont
REACTOME 27	251	0.048256	0.797884	REACT:ACTIVATION_OF_ATR_IN_RESPONSE_TO_REPLICATION_STRESS
GO: 71930	8	0.048357	0.797884	negative regulation of transcription involved in G1/S phase of mitotic cell cycle
GO: 2000983	13	0.048357	0.797884	regulation of ATP citrate synthase activity
GO: 2000984	21	0.048357	0.797884	negative regulation of ATP citrate synthase activity
GO: 32535	3	0.048457	0.797884	regulation of cellular component size
GO: 48846	6	0.048558	0.797884	axon extension involved in axon guidance
GO: 42824	7	0.048558	0.797884	MHC class I peptide loading complex
GO: 1990284	5	0.048558	0.797884	neuron projection extension involved in neuron projection guidance
GO: 3096	3	0.048659	0.797884	renal sodium ion transport
GO: 70294	15	0.048659	0.797884	renal sodium ion absorption
GO: 33603	11	0.04876	0.797884	positive regulation of dopamine secretion
GO: 48840	16	0.04876	0.797884	otolith development
GO: 60696	20	0.04876	0.797884	regulation of phospholipid catabolic process
GO: 15691	3	0.048861	0.797884	cadmium ion transport
GO: 43204	17	0.048861	0.797884	perikaryon
GO: 70574	3	0.048861	0.797884	cadmium ion transmembrane transport
GO: 1568	232	0.048962	0.797884	blood vessel development
KEGG 531	304	0.049267	0.797884	KEGG_GLYCOSAMINOGLYCAN_DEGRADATION
GO: 34698	3	0.049267	0.797884	response to gonadotropin stimulus
MGI: 1701	158	0.049369	0.797884	incomplete_embryo_turning
GO: 7253	4	0.049369	0.797884	cytoplasmic sequestering of NF-kappaB
GO: 21984	19	0.049471	0.797884	adenohypophysis development
MGI: 953	44	0.049574	0.797884	abnormal_oligodendrocyte_morphology
GO: 46813	4	0.049676	0.797884	virion attachment, binding of host cell surface receptor
GO: 45836	16	0.049676	0.797884	positive regulation of meiosis
REACTOME 1269	10	0.049779	0.797884	REACT:TRAF6_MEDIATED_IRF7_ACTIVATION_IN_TLR7_8_OR_9_SIGNALING
REACTOME 132	110	0.049779	0.797884	REACT:ASSEMBLY_OF_THE_RAD51-SSDNA_NUCLEOPROTEIN_COMPLEX
GO: 19748	7	0.049882	0.797884	secondary metabolic process
REACTOME 481	10	0.049985	0.797884	REACT:GLUCONEOGENESIS
MGI: 8705	256	0.050088	0.797884	increased_interleukin-6_secretion
GO: 6289	16	0.050088	0.797884	nucleotide-excision repair
GO: 50718	12	0.050191	0.797884	positive regulation of interleukin-1 beta secretion
GO: 938	6	0.050191	0.797884	GARP complex
GO: 70244	279	0.050191	0.797884	negative regulation of thymocyte apoptotic process
REACTOME 1224	170	0.050399	0.797884	REACT:TANDEM_PORE_DOMAIN_POTASSIUM_CHANNELS
GO: 31000	19	0.050399	0.797884	response to caffeine
GO: 31348	218	0.050399	0.797884	negative regulation of defense response
GO: 5499	5	0.050503	0.797884	vitamin D binding
REACTOME 831	380	0.050503	0.797884	REACT:PACKAGING_OF_TELOMERE_ENDS
GO: 36005	3	0.050607	0.797884	response to macrophage colony-stimulating factor stimulus
GO: 36006	45	0.050607	0.797884	cellular response to macrophage colony-stimulating factor stimulus
MGI: 10094	24	0.050607	0.797884	abnormal_chromosome_stability
GO: 8215	127	0.050711	0.797884	spermine metabolic process
GO: 42157	359	0.050711	0.797884	lipoprotein metabolic process
GO: 5149	3	0.050815	0.797884	interleukin-1 receptor binding
GO: 48368	19	0.050815	0.797884	lateral mesoderm development
REACTOME 1180	8	0.05092	0.797884	REACT:SYNTHESIS_OF_12-EICOSATETRAENOIC_ACID_DERIVATIVES
GO: 6740	3	0.05092	0.797884	NADPH regeneration
REACTOME 44	40	0.05092	0.797884	REACT:ACTIVATION_OF_GENES_BY_ATF4
GO: 16791	164	0.051025	0.797884	phosphatase activity
GO: 16641	172	0.051025	0.797884	oxidoreductase activity, acting on the CH-NH2 group of donors, oxygen as acceptor
GO: 16311	424	0.051025	0.797884	dephosphorylation
MGI: 755	17	0.051025	0.797884	hindlimb_paralysis
GO: 46929	68	0.051025	0.797884	negative regulation of neurotransmitter secretion
GO: 33326	6	0.051235	0.797884	cerebrospinal fluid secretion
GO: 51323	22	0.051445	0.797884	metaphase
GO: 43089	16	0.051445	0.797884	positive regulation of Cdc42 GTPase activity
GO: 89	24	0.051445	0.797884	mitotic metaphase
GO: 71902	5	0.051445	0.797884	positive regulation of protein serine/threonine kinase activity
GO: 32652	122	0.051551	0.797884	regulation of interleukin-1 production
GO: 34505	3	0.051551	0.797884	tooth mineralization
GO: 974	3	0.051551	0.797884	Prp19 complex
GO: 41	25	0.051551	0.797884	transition metal ion transport
GO: 32964	3	0.051657	0.797884	collagen biosynthetic process
GO: 60087	6	0.051762	0.797884	relaxation of vascular smooth muscle
GO: 48703	3	0.051762	0.797884	embryonic viscerocranium morphogenesis
GO: 4566	11	0.051762	0.797884	beta-glucuronidase activity
KEGG 5323	17	0.051869	0.797884	KEGG_RHEUMATOID_ARTHRITIS
GO: 2000104	29	0.051869	0.797884	negative regulation of DNA-dependent DNA replication
REACTOME 913	9	0.051975	0.797884	REACT:PROCESSING_OF_DNA_DOUBLE-STRAND_BREAK_ENDS
KEGG 5034	123	0.052081	0.797884	KEGG_ALCOHOLISM
REACTOME 492	30	0.052081	0.797884	REACT:GLYCOLYSIS
MGI: 1824	431	0.052081	0.797884	abnormal_thymus_involution
MGI: 8866	79	0.052188	0.797884	chromosomal_instability
GO: 46977	10	0.052295	0.797884	TAP binding
GO: 46979	295	0.052295	0.797884	TAP2 binding
GO: 46978	59	0.052295	0.797884	TAP1 binding
GO: 46058	440	0.052295	0.797884	cAMP metabolic process
GO: 42825	43	0.052295	0.797884	TAP complex
REACTOME 854	24	0.052295	0.797884	REACT:PHOSPHORYLATION_OF_EMI1
GO: 5217	22	0.052402	0.797884	intracellular ligand-gated ion channel activity
GO: 60445	5	0.052509	0.797884	branching involved in salivary gland morphogenesis
GO: 45682	59	0.052616	0.797884	regulation of epidermis development
GO: 5048	3	0.052616	0.797884	signal sequence binding
GO: 33504	7	0.052616	0.797884	floor plate development
GO: 35329	59	0.052831	0.797884	hippo signaling cascade
GO: 32589	32	0.052831	0.797884	neuron projection membrane
GO: 70739	65	0.052831	0.797884	protein-glutamic acid ligase activity
GO: 46578	146	0.052939	0.797884	regulation of Ras protein signal transduction
KEGG 72	81	0.052939	0.797884	KEGG_SYNTHESIS_AND_DEGRADATION_OF_KETONE_BODIES
GO: 16242	5	0.052939	0.797884	negative regulation of macroautophagy
MGI: 4981	61	0.053047	0.797884	decreased_neuronal_precursor_cell_number
MGI: 920	174	0.053047	0.797884	abnormal_myelination
GO: 16620	324	0.053047	0.797884	oxidoreductase activity, acting on the aldehyde or oxo group of donors, NAD or NADP as acceptor
REACTOME 495	24	0.053047	0.797884	REACT:GLYCOSPHINGOLIPID_METABOLISM
GO: 46467	5	0.053155	0.797884	membrane lipid biosynthetic process
GO: 5113	17	0.053155	0.797884	patched binding
GO: 32651	276	0.053155	0.797884	regulation of interleukin-1 beta production
GO: 44458	16	0.053264	0.797884	motile cilium assembly
GO: 34062	7	0.053264	0.797884	RNA polymerase activity
GO: 3899	26	0.053264	0.797884	DNA-directed RNA polymerase activity
GO: 6997	113	0.053372	0.797884	nucleus organization
GO: 7610	6	0.053372	0.797884	behavior
MGI: 3172	29	0.05359	0.797884	abnormal_lysosome_physiology
GO: 794	8	0.05359	0.797884	condensed nuclear chromosome
MGI: 4966	15	0.053808	0.797884	abnormal_inner_cell_mass_proliferation
GO: 50309	6	0.053808	0.797884	sugar-terminal-phosphatase activity
GO: 4346	12	0.053808	0.797884	glucose-6-phosphatase activity
GO: 730	3	0.053808	0.797884	DNA recombinase assembly
GO: 45003	5	0.053808	0.797884	double-strand break repair via synthesis-dependent strand annealing
GO: 2923	9	0.054027	0.797884	regulation of humoral immune response mediated by circulating immunoglobulin
MGI: 3406	13	0.054027	0.797884	failure_of_zygotic_cell_division
MGI: 1491	4	0.054247	0.797884	unresponsive_to_tactile_stimuli
GO: 10810	420	0.054247	0.797884	regulation of cell-substrate adhesion
GO: 60666	4	0.054467	0.797884	dichotomous subdivision of terminal units involved in salivary gland branching
MGI: 960	23	0.054467	0.797884	abnormal_sensory_ganglion_morphology
GO: 45908	11	0.054467	0.797884	negative regulation of vasodilation
GO: 3382	64	0.054578	0.797884	epithelial cell morphogenesis
GO: 32513	3	0.054578	0.797884	negative regulation of protein phosphatase type 2B activity
GO: 52659	8	0.054578	0.797884	inositol-1,3,4,5-tetrakisphosphate 5-phosphatase activity
GO: 15935	9	0.054578	0.797884	small ribosomal subunit
REACTOME 1329	10	0.054799	0.797884	REACT:TYPE_I_HEMIDESMOSOME_ASSEMBLY
GO: 17160	5	0.054799	0.797884	Ral GTPase binding
GO: 2678	4	0.054799	0.797884	positive regulation of chronic inflammatory response
NCI: 172	302	0.055021	0.797884	NCI:_IL2_SIGNALING_EVENTS_MEDIATED_BY_STAT5
GO: 30296	5	0.055021	0.797884	protein tyrosine kinase activator activity
REACTOME 472	39	0.055133	0.797884	REACT:GAP-FILLING_DNA_REPAIR_SYNTHESIS_AND_LIGATION_IN_TC-NER
GO: 6414	5	0.055133	0.797884	translational elongation
REACTOME 471	16	0.055133	0.797884	REACT:GAP-FILLING_DNA_REPAIR_SYNTHESIS_AND_LIGATION_IN_GG-NER
MGI: 2192	64	0.055244	0.797884	hydrops_fetalis
PAN-PW 4372	25	0.055356	0.797884	5-Hydroxytryptamine_degredation
REACTOME 722	38	0.055468	0.797884	REACT:MRNA_SPLICING
GO: 40033	8	0.055468	0.797884	negative regulation of translation, ncRNA-mediated
REACTOME 723	26	0.055468	0.797884	REACT:MRNA_SPLICING_-_MAJOR_PATHWAY
GO: 42518	24	0.055468	0.797884	negative regulation of tyrosine phosphorylation of Stat3 protein
GO: 60872	25	0.055468	0.797884	semicircular canal development
GO: 35068	62	0.055468	0.797884	micro-ribonucleoprotein complex
GO: 35278	3	0.055468	0.797884	negative regulation of translation involved in gene silencing by miRNA
GO: 31668	368	0.055468	0.797884	cellular response to extracellular stimulus
GO: 45974	35	0.055468	0.797884	regulation of translation, ncRNA-mediated
GO: 90206	33	0.05558	0.797884	negative regulation of cholesterol metabolic process
GO: 19362	6	0.05558	0.797884	pyridine nucleotide metabolic process
GO: 6657	4	0.05558	0.797884	CDP-choline pathway
GO: 45541	34	0.05558	0.797884	negative regulation of cholesterol biosynthetic process
GO: 46496	46	0.05558	0.797884	nicotinamide nucleotide metabolic process
GO: 34660	12	0.05558	0.797884	ncRNA metabolic process
GO: 46980	64	0.055692	0.797884	tapasin binding
GO: 5031	64	0.055692	0.797884	tumor necrosis factor-activated receptor activity
GO: 9996	6	0.055805	0.797884	negative regulation of cell fate specification
KEGG 4910	102	0.055917	0.797884	KEGG_INSULIN_SIGNALING_PATHWAY
REACTOME 801	19	0.055917	0.797884	REACT:NUCLEOTIDE-BINDING_DOMAIN
GO: 70230	16	0.055917	0.797884	positive regulation of lymphocyte apoptotic process
GO: 6171	176	0.05603	0.797884	cAMP biosynthetic process
GO: 60128	71	0.05603	0.797884	corticotropin hormone secreting cell differentiation
GO: 22037	32	0.056143	0.797884	metencephalon development
GO: 45454	6	0.056256	0.797884	cell redox homeostasis
NCI: 179	11	0.056256	0.797884	NCI:_REGULATION_OF_ANDROGEN_RECEPTOR_ACTIVITY
GO: 32512	6	0.05637	0.797884	regulation of protein phosphatase type 2B activity
MGI: 6060	11	0.05637	0.797884	increased_cerebral_infarction_size
REACTOME 1196	13	0.05637	0.797884	REACT:SYNTHESIS_OF_IP2
GO: 3829	3	0.05637	0.797884	beta-1,3-galactosyl-O-glycosyl-glycoprotein beta-1,6-N-acetylglucosaminyltransferase activity
GO: 33131	8	0.05637	0.797884	regulation of glucokinase activity
GO: 14802	10	0.05637	0.797884	terminal cisterna
GO: 19867	57	0.05637	0.797884	outer membrane
GO: 33133	33	0.05637	0.797884	positive regulation of glucokinase activity
GO: 10915	22	0.056483	0.797884	regulation of very-low-density lipoprotein particle clearance
GO: 10916	429	0.056483	0.797884	negative regulation of very-low-density lipoprotein particle clearance
GO: 5776	18	0.056711	0.797884	autophagic vacuole
GO: 6564	3	0.056825	0.797884	L-serine biosynthetic process
GO: 48037	416	0.056825	0.797884	cofactor binding
GO: 51347	208	0.056939	0.797884	positive regulation of transferase activity
GO: 7605	14	0.056939	0.797884	sensory perception of sound
GO: 70671	12	0.057053	0.797884	response to interleukin-12
MGI: 8057	6	0.057168	0.797884	abnormal_DNA_replication
GO: 72524	9	0.057168	0.797884	pyridine-containing compound metabolic process
REACTOME 1155	406	0.057168	0.797884	REACT:SMOOTH_MUSCLE_CONTRACTION
GO: 17145	21	0.057168	0.797884	stem cell division
NCI: 219	25	0.057168	0.797884	NCI:_ALPHAE_BETA7_INTEGRIN_CELL_SURFACE_INTERACTIONS
GO: 50716	13	0.057283	0.797884	positive regulation of interleukin-1 secretion
REACTOME 1059	83	0.057398	0.797884	REACT:RNA_POLYMERASE_III_TRANSCRIPTION_INITIATION_FROM_TYPE_3_PROMOTER
GO: 90179	21	0.057398	0.797884	planar cell polarity pathway involved in neural tube closure
GO: 90178	10	0.057398	0.797884	regulation of establishment of planar polarity involved in neural tube closure
REACTOME 1287	8	0.057859	0.797884	REACT:TRANSLATION
GO: 42440	15	0.057859	0.797884	pigment metabolic process
GO: 7628	9	0.057975	0.797884	adult walking behavior
GO: 10635	78	0.058091	0.797884	regulation of mitochondrial fusion
GO: 60455	3	0.058208	0.797884	negative regulation of gastric acid secretion
GO: 32008	4	0.058208	0.797884	positive regulation of TOR signaling cascade
MGI: 4275	23	0.058208	0.797884	abnormal_postnatal_subventricular_zone_morphology
MGI: 4261	302	0.058208	0.797884	abnormal_embryonic_neuroepithelium_morphology
REACTOME 559	26	0.058324	0.797884	REACT:INHIBITION_OF_ADENYLATE_CYCLASE_PATHWAY
KEGG 10	130	0.058324	0.797884	KEGG_GLYCOLYSIS_GLUCONEOGENESIS
GO: 32350	8	0.058324	0.797884	regulation of hormone metabolic process
REACTOME 72	106	0.058324	0.797884	REACT:ADENYLATE_CYCLASE_INHIBITORY_PATHWAY
GO: 51693	280	0.058324	0.797884	actin filament capping
GO: 19005	8	0.058441	0.797884	SCF ubiquitin ligase complex
KEGG 3460	4	0.058441	0.797884	KEGG_FANCONI_ANEMIA_PATHWAY
GO: 60253	55	0.058557	0.797884	negative regulation of glial cell proliferation
REACTOME 705	8	0.058674	0.797884	REACT:MPS_IIIB_-_SANFILIPPO_SYNDROME_B
REACTOME 707	46	0.058674	0.797884	REACT:MPS_IIID_-_SANFILIPPO_SYNDROME_D
GO: 21937	3	0.058674	0.797884	cerebellar Purkinje cell-granule cell precursor cell signaling involved in regulation of granule cell precursor cell proliferation
REACTOME 706	42	0.058674	0.797884	REACT:MPS_IIIC_-_SANFILIPPO_SYNDROME_C
REACTOME 71	28	0.058674	0.797884	REACT:ADENYLATE_CYCLASE_ACTIVATING_PATHWAY
GO: 60070	11	0.058674	0.797884	canonical Wnt receptor signaling pathway
REACTOME 711	15	0.058674	0.797884	REACT:MPS_VI_-_MAROTEAUX-LAMY_SYNDROME
REACTOME 703	34	0.058674	0.797884	REACT:MPS_II_-_HUNTER_SYNDROME
REACTOME 728	20	0.058674	0.797884	REACT:MUCOPOLYSACCHARIDOSES
REACTOME 494	28	0.058674	0.797884	REACT:GLYCOSAMINOGLYCAN_METABOLISM
REACTOME 709	29	0.058674	0.797884	REACT:MPS_IV_-_MORQUIO_SYNDROME_B
REACTOME 712	24	0.058674	0.797884	REACT:MPS_VII_-_SLY_SYNDROME
REACTOME 702	36	0.058674	0.797884	REACT:MPS_I_-_HURLER_SYNDROME
REACTOME 704	23	0.058674	0.797884	REACT:MPS_IIIA_-_SANFILIPPO_SYNDROME_A
REACTOME 708	18	0.058674	0.797884	REACT:MPS_IV_-_MORQUIO_SYNDROME_A
REACTOME 710	22	0.058674	0.797884	REACT:MPS_IX_-_NATOWICZ_SYNDROME
GO: 15980	158	0.058791	0.797884	energy derivation by oxidation of organic compounds
GO: 5825	13	0.058791	0.797884	half bridge of spindle pole body
GO: 50435	4	0.058791	0.797884	beta-amyloid metabolic process
GO: 30516	20	0.058791	0.797884	regulation of axon extension
REACTOME 186	78	0.058909	0.797884	REACT:CALNEXIN_CALRETICULIN_CYCLE
GO: 43320	6	0.059026	0.797884	natural killer cell degranulation
GO: 31489	37	0.059026	0.797884	myosin V binding
GO: 33013	5	0.059026	0.797884	tetrapyrrole metabolic process
GO: 2323	3	0.059026	0.797884	natural killer cell activation involved in immune response
GO: 6879	40	0.059026	0.797884	cellular iron ion homeostasis
GO: 4565	3	0.05938	0.797884	beta-galactosidase activity
GO: 9636	173	0.05938	0.797884	response to toxic substance
GO: 71218	3	0.059498	0.797884	cellular response to misfolded protein
GO: 1900745	17	0.059498	0.797884	positive regulation of p38MAPK cascade
GO: 31667	262	0.059617	0.797884	response to nutrient levels
MGI: 5656	10	0.059617	0.797884	decreased_aggression
GO: 46326	21	0.059735	0.797884	positive regulation of glucose import
BIOCARTA 69	45	0.059735	0.797884	BIOCARTA_EIF_PATHWAY
GO: 15923	3	0.059735	0.797884	mannosidase activity
GO: 45333	259	0.059854	0.797884	cellular respiration
GO: 4826	9	0.059854	0.797884	phenylalanine-tRNA ligase activity
GO: 6562	9	0.059854	0.797884	proline catabolic process
GO: 42994	3	0.059854	0.797884	cytoplasmic sequestering of transcription factor
GO: 32450	4	0.059973	0.797884	maltose alpha-glucosidase activity
GO: 35886	27	0.059973	0.797884	vascular smooth muscle cell differentiation
GO: 45177	11	0.059973	0.797884	apical part of cell
GO: 42645	149	0.059973	0.797884	mitochondrial nucleoid
MGI: 5405	26	0.059973	0.797884	axon_degeneration
GO: 51769	17	0.060092	0.797884	regulation of nitric-oxide synthase biosynthetic process
GO: 31674	27	0.060092	0.797884	I band
GO: 2548	26	0.060092	0.797884	monocyte chemotaxis
GO: 33625	16	0.060092	0.797884	positive regulation of integrin activation
MGI: 436	58	0.060331	0.797884	abnormal_head_movements
GO: 52658	3	0.060331	0.797884	inositol-1,4,5-trisphosphate 5-phosphatase activity
REACTOME 270	66	0.060331	0.797884	REACT:CREB_PHOSPHORYLATION_THROUGH_THE_ACTIVATION_OF_RAS
MGI: 8585	9	0.060331	0.797884	absent_photoreceptor_outer_segment
MGI: 1462	27	0.060571	0.797884	abnormal_avoidance_learning_behavior
GO: 35989	17	0.060571	0.797884	tendon development
GO: 34483	3	0.060691	0.797884	heparan sulfate sulfotransferase activity
GO: 16559	111	0.060691	0.797884	peroxisome fission
GO: 15278	17	0.060811	0.797884	calcium-release channel activity
GO: 6383	11	0.060811	0.797884	transcription from RNA polymerase III promoter
MGI: 10378	307	0.060811	0.797884	increased_respiratory_quotient
GO: 16324	17	0.061052	0.797884	apical plasma membrane
GO: 32692	16	0.061052	0.797884	negative regulation of interleukin-1 production
GO: 2295	4	0.061173	0.797884	T-helper cell lineage commitment
GO: 43373	4	0.061173	0.797884	CD4-positive, alpha-beta T cell lineage commitment
MGI: 5534	132	0.061173	0.797884	decreased_body_temperature
GO: 51582	17	0.061173	0.797884	positive regulation of neurotransmitter uptake
GO: 51586	17	0.061173	0.797884	positive regulation of dopamine uptake involved in synaptic transmission
GO: 51944	17	0.061173	0.797884	positive regulation of catecholamine uptake involved in synaptic transmission
REACTOME 1054	173	0.061294	0.797884	REACT:RNA_POLYMERASE_III_CHAIN_ELONGATION
GO: 60684	11	0.061294	0.797884	epithelial-mesenchymal cell signaling
GO: 6047	17	0.061415	0.797884	UDP-N-acetylglucosamine metabolic process
GO: 6385	3	0.061537	0.797884	transcription elongation from RNA polymerase III promoter
GO: 42371	12	0.061537	0.797884	vitamin K biosynthetic process
MGI: 187	10	0.061537	0.797884	abnormal_triglyceride_level
GO: 6386	9	0.061537	0.797884	termination of RNA polymerase III transcription
GO: 60339	5	0.061537	0.797884	negative regulation of type I interferon-mediated signaling pathway
GO: 6998	17	0.061537	0.797884	nuclear envelope organization
MGI: 5399	62	0.061537	0.797884	increased_susceptibility_to_fungal_infection
GO: 45945	11	0.061658	0.797884	positive regulation of transcription from RNA polymerase III promoter
GO: 46915	16	0.061658	0.797884	transition metal ion transmembrane transporter activity
GO: 32449	10	0.061658	0.797884	CBM complex
GO: 71830	40	0.061658	0.797884	triglyceride-rich lipoprotein particle clearance
NCI: 98	30	0.061658	0.797884	NCI:_TRK_RECEPTOR_SIGNALING_MEDIATED_BY_PI3K_AND_PLC-GAMMA
GO: 10985	11	0.061658	0.797884	negative regulation of lipoprotein particle clearance
GO: 34382	50	0.061658	0.797884	chylomicron remnant clearance
GO: 6499	4	0.06178	0.797884	N-terminal protein myristoylation
GO: 34767	9	0.06178	0.797884	positive regulation of ion transmembrane transport
GO: 46475	4	0.062024	0.797884	glycerophospholipid catabolic process
GO: 22604	219	0.062392	0.797884	regulation of cell morphogenesis
REACTOME 1339	29	0.062392	0.797884	REACT:UNWINDING_OF_DNA
MGI: 3993	3	0.062392	0.797884	abnormal_ventral_spinal_root_morphology
GO: 31490	126	0.062638	0.797884	chromatin DNA binding
GO: 45739	83	0.062638	0.797884	positive regulation of DNA repair
MGI: 2332	3	0.062761	0.797884	abnormal_exercise_endurance
GO: 21681	11	0.062761	0.797884	cerebellar granular layer development
GO: 10165	9	0.062761	0.797884	response to X-ray
GO: 32147	69	0.062885	0.797884	activation of protein kinase activity
GO: 45618	9	0.063008	0.797884	positive regulation of keratinocyte differentiation
GO: 30	4	0.063008	0.797884	mannosyltransferase activity
GO: 42772	7	0.063132	0.797884	DNA damage response, signal transduction resulting in transcription
GO: 45017	372	0.063132	0.797884	glycerolipid biosynthetic process
GO: 4300	9	0.063132	0.797884	enoyl-CoA hydratase activity
GO: 2193	3	0.063256	0.797884	MAML1-RBP-Jkappa- ICN1 complex
MGI: 8251	13	0.063256	0.797884	abnormal_phagocyte_morphology
GO: 42659	5	0.063256	0.797884	regulation of cell fate specification
KEGG 5214	3	0.063381	0.797884	KEGG_GLIOMA
GO: 32096	16	0.063381	0.797884	negative regulation of response to food
GO: 43410	30	0.063381	0.797884	positive regulation of MAPK cascade
GO: 32099	7	0.063381	0.797884	negative regulation of appetite
GO: 70326	9	0.063381	0.797884	very-low-density lipoprotein particle receptor binding
MGI: 1492	100	0.063505	0.797884	abnormal_pilomotor_reflex
GO: 19216	15	0.063505	0.797884	regulation of lipid metabolic process
REACTOME 851	12	0.06363	0.797884	REACT:PHOSPHOLIPID_METABOLISM
GO: 48752	20	0.06363	0.797884	semicircular canal morphogenesis
GO: 43217	8	0.06363	0.797884	myelin maintenance
REACTOME 1060	48	0.06363	0.797884	REACT:RNA_POLYMERASE_III_TRANSCRIPTION_TERMINATION
REACTOME 59	6	0.063754	0.797884	REACT:ACTIVATION_OF_THE_MRNA_UPON_BINDING_OF_THE_CAP-BINDING_COMPLEX_AND_EIFS
PAN-PW 23	16	0.063754	0.797884	General_transcription_regulation
GO: 4142	21	0.063754	0.797884	diacylglycerol cholinephosphotransferase activity
GO: 72673	3	0.063754	0.797884	lamellipodium morphogenesis
MGI: 3984	151	0.063879	0.797884	embryonic_growth_retardation
REACTOME 916	158	0.063879	0.797884	REACT:PROCESSIVE_SYNTHESIS_ON_THE_C-STRAND_OF_THE_TELOMERE
GO: 51445	16	0.064005	0.797884	regulation of meiotic cell cycle
MGI: 120	30	0.064005	0.797884	malocclusion
MGI: 1706	15	0.06413	0.797884	abnormal_left-right_axis_patterning
KEGG 380	7	0.064255	0.797884	KEGG_TRYPTOPHAN_METABOLISM
GO: 55037	30	0.064255	0.797884	recycling endosome
GO: 2001026	4	0.064381	0.797884	regulation of endothelial cell chemotaxis
MGI: 4701	63	0.064507	0.797884	decreased_circulating_insulin-like_growth_factor_I_level
GO: 4568	12	0.064507	0.797884	chitinase activity
GO: 60416	17	0.064633	0.797884	response to growth hormone stimulus
GO: 34312	6	0.06476	0.797884	diol biosynthetic process
REACTOME 150	3	0.06476	0.797884	REACT:BASIGIN_INTERACTIONS
MGI: 8558	32	0.064886	0.797884	abnormal_interferon-beta_secretion
GO: 1901214	15	0.065267	0.797884	regulation of neuron death
MGI: 5290	4	0.065394	0.797884	decreased_oxygen_consumption
GO: 1901533	14	0.065394	0.797884	negative regulation of hematopoietic progenitor cell differentiation
GO: 43125	23	0.065394	0.797884	ErbB-3 class receptor binding
GO: 2000974	14	0.065522	0.797884	negative regulation of pro-B cell differentiation
REACTOME 653	78	0.065522	0.797884	REACT:METABOLISM_OF_AMINO_ACIDS_AND_DERIVATIVES
NCI: 26	122	0.065649	0.797884	NCI:_VALIDATED_TARGETS_OF_C-MYC_TRANSCRIPTIONAL_ACTIVATION
MGI: 3207	29	0.065777	0.797884	decreased_cellular_sensitivity_to_gamma-irradiation
MGI: 1726	25	0.065777	0.797884	abnormal_allantois_morphology
GO: 6573	20	0.065905	0.797884	valine metabolic process
GO: 2039	12	0.065905	0.797884	p53 binding
GO: 8090	8	0.065905	0.797884	retrograde axon cargo transport
GO: 31968	3	0.066034	0.797884	organelle outer membrane
GO: 60249	139	0.066162	0.797884	anatomical structure homeostasis
GO: 70531	4	0.066162	0.797884	BRCA1-A complex
GO: 795	10	0.066291	0.797884	synaptonemal complex
MGI: 812	5	0.066291	0.797884	abnormal_dentate_gyrus_morphology
REACTOME 280	50	0.066291	0.797884	REACT:CYCLIN_B2_MEDIATED_EVENTS
GO: 51590	164	0.06642	0.797884	positive regulation of neurotransmitter transport
GO: 1889	439	0.06642	0.797884	liver development
REACTOME 512	21	0.066549	0.797884	REACT:GTP_HYDROLYSIS_AND_JOINING_OF_THE_60S_RIBOSOMAL_SUBUNIT
MGI: 5344	30	0.066549	0.797884	increased_circulating_bilirubin_level
REACTOME 959	84	0.066678	0.797884	REACT:REGULATED_PROTEOLYSIS_OF_P75NTR
GO: 6733	10	0.066678	0.797884	oxidoreduction coenzyme metabolic process
GO: 51084	95	0.066678	0.797884	de novo' posttranslational protein folding
GO: 51055	226	0.066678	0.797884	negative regulation of lipid biosynthetic process
REACTOME 791	44	0.066807	0.797884	REACT:NRIF_SIGNALS_CELL_DEATH_FROM_THE_NUCLEUS
GO: 34354	189	0.066807	0.797884	de novo' NAD biosynthetic process from tryptophan
GO: 48702	6	0.066807	0.797884	embryonic neurocranium morphogenesis
GO: 34627	38	0.066807	0.797884	de novo' NAD biosynthetic process
GO: 44391	15	0.066937	0.797884	ribosomal subunit
REACTOME 2	79	0.067067	0.797884	REACT:3'_-UTR-MEDIATED_TRANSLATIONAL_REGULATION
REACTOME 621	79	0.067067	0.797884	REACT:L13A-MEDIATED_TRANSLATIONAL_SILENCING_OF_CERULOPLASMIN_EXPRESSION
GO: 9595	3	0.067067	0.797884	detection of biotic stimulus
GO: 2000359	83	0.067197	0.797884	regulation of binding of sperm to zona pellucida
NCI: 51	79	0.067197	0.797884	NCI:_DIRECT_P53_EFFECTORS
GO: 2001022	9	0.067197	0.797884	positive regulation of response to DNA damage stimulus
GO: 2000360	20	0.067197	0.797884	negative regulation of binding of sperm to zona pellucida
GO: 42373	7	0.067327	0.797884	vitamin K metabolic process
GO: 220	65	0.067327	0.797884	vacuolar proton-transporting V-type ATPase, V0 domain
GO: 1990259	8	0.067457	0.797884	regulation of delayed rectifier potassium channel activity
GO: 50728	362	0.067457	0.797884	negative regulation of inflammatory response
GO: 44557	5	0.067588	0.797884	relaxation of smooth muscle
MGI: 1683	32	0.067981	0.797884	absent_mesoderm
GO: 31648	30	0.067981	0.797884	protein destabilization
GO: 4887	14	0.068112	0.797884	thyroid hormone receptor activity
MGI: 2893	421	0.068244	0.797884	ketoaciduria
GO: 5310	3	0.068375	0.797884	dicarboxylic acid transmembrane transporter activity
MGI: 5584	79	0.068375	0.797884	abnormal_enzymecoenzyme_activity
NCI: 121	18	0.06864	0.797884	NCI:_POSTTRANSLATIONAL_REGULATION_OF_ADHERENS_JUNCTION_STABILITY_AND_DISSASSEMBLY
GO: 19372	35	0.068772	0.797884	lipoxygenase pathway
GO: 31581	8	0.068772	0.797884	hemidesmosome assembly
GO: 45475	6	0.068904	0.797884	locomotor rhythm
GO: 70221	23	0.069037	0.797884	sulfide oxidation, using sulfide:quinone oxidoreductase
GO: 48308	3	0.069037	0.797884	organelle inheritance
GO: 21561	8	0.069037	0.797884	facial nerve development
GO: 48313	3	0.069037	0.797884	Golgi inheritance
GO: 19418	4	0.069037	0.797884	sulfide oxidation
GO: 35434	7	0.06917	0.797884	copper ion transmembrane transport
GO: 5375	15	0.06917	0.797884	copper ion transmembrane transporter activity
GO: 61008	31	0.069303	0.797884	hepaticobiliary system development
GO: 803	4	0.069303	0.797884	sex chromosome
MGI: 2272	4	0.069303	0.797884	abnormal_nervous_system_electrophysiology
GO: 42726	85	0.069303	0.797884	flavin-containing compound metabolic process
GO: 6771	50	0.069303	0.797884	riboflavin metabolic process
GO: 30018	327	0.06957	0.797884	Z disc
GO: 45499	3	0.06957	0.797884	chemorepellent activity
GO: 30913	7	0.069704	0.797884	paranodal junction assembly
REACTOME 915	55	0.069704	0.797884	REACT:PROCESSING_OF_INTRONLESS_PRE-MRNAS
GO: 51287	7	0.069704	0.797884	NAD binding
GO: 5896	14	0.069704	0.797884	interleukin-6 receptor complex
REACTOME 387	28	0.069704	0.797884	REACT:EXTRACELLULAR_MATRIX_ORGANIZATION
MGI: 4402	3	0.069838	0.797884	decreased_cochlear_outer_hair_cell_number
MGI: 11073	25	0.069838	0.797884	abnormal_macrophage_apoptosis
PAN-PW 47	127	0.069838	0.797884	PDGF_signaling_pathway
GO: 5219	5	0.069838	0.797884	ryanodine-sensitive calcium-release channel activity
GO: 7006	24	0.069838	0.797884	mitochondrial membrane organization
GO: 21904	10	0.069972	0.797884	dorsal/ventral neural tube patterning
GO: 32777	5	0.069972	0.797884	Piccolo NuA4 histone acetyltransferase complex
GO: 2579	11	0.069972	0.797884	positive regulation of antigen processing and presentation
GO: 31957	8	0.069972	0.797884	very long-chain fatty acid-CoA ligase activity
GO: 32864	35	0.070106	0.797884	activation of Cdc42 GTPase activity
REACTOME 815	118	0.070106	0.797884	REACT:OTHER_SEMAPHORIN_INTERACTIONS
KEGG 5220	217	0.070106	0.797884	KEGG_CHRONIC_MYELOID_LEUKEMIA
MGI: 2229	3	0.070241	0.797884	neurodegeneration
KEGG 670	3	0.070241	0.797884	KEGG_ONE_CARBON_POOL_BY_FOLATE
KEGG 5140	38	0.070241	0.797884	KEGG_LEISHMANIASIS
GO: 1016	7	0.070376	0.797884	RNA polymerase III regulatory region DNA binding
GO: 31639	5	0.070646	0.797884	plasminogen activation
MGI: 4830	107	0.070781	0.797884	short_incisors
GO: 30687	15	0.070781	0.797884	preribosome, large subunit precursor
REACTOME 1288	19	0.070916	0.797884	REACT:TRANSLATION_INITIATION_COMPLEX_FORMATION
GO: 1824	83	0.071052	0.797884	blastocyst development
GO: 31433	5	0.071052	0.797884	telethonin binding
GO: 31902	41	0.071188	0.797884	late endosome membrane
GO: 32515	103	0.071188	0.797884	negative regulation of phosphoprotein phosphatase activity
GO: 30316	5	0.071324	0.797884	osteoclast differentiation
GO: 42168	5	0.071324	0.797884	heme metabolic process
GO: 2449	37	0.07146	0.797884	lymphocyte mediated immunity
MGI: 5637	109	0.07146	0.797884	abnormal_iron_homeostasis
REACTOME 1174	174	0.07146	0.797884	REACT:SULFIDE_OXIDATION_TO_SULFATE
GO: 6978	6	0.071597	0.797884	DNA damage response, signal transduction by p53 class mediator resulting in transcription of p21 class mediator
GO: 46642	34	0.071597	0.797884	negative regulation of alpha-beta T cell proliferation
REACTOME 245	11	0.071734	0.797884	REACT:COLLAGEN_FORMATION
GO: 14809	30	0.071734	0.797884	regulation of skeletal muscle contraction by regulation of release of sequestered calcium ion
GO: 3953	8	0.071871	0.797884	NAD+ nucleosidase activity
NCI: 112	17	0.071871	0.797884	NCI:_REGULATION_OF_RHOA_ACTIVITY
MGI: 6359	11	0.072008	0.797884	absent_startle_reflex
GO: 35999	5	0.072283	0.797884	tetrahydrofolate interconversion
GO: 30198	20	0.072283	0.797884	extracellular matrix organization
GO: 5227	4	0.072283	0.797884	calcium activated cation channel activity
GO: 71205	3	0.07242	0.797884	protein localization to juxtaparanode region of axon
GO: 61430	6	0.07242	0.797884	bone trabecula morphogenesis
GO: 6266	14	0.072558	0.797884	DNA ligation
REACTOME 1348	235	0.072558	0.797884	REACT:VIRAL_MESSENGER_RNA_SYNTHESIS
GO: 8048	4	0.072558	0.797884	calcium sensitive guanylate cyclase activator activity
KEGG 4330	191	0.072696	0.797884	KEGG_NOTCH_SIGNALING_PATHWAY
GO: 4030	47	0.072696	0.797884	aldehyde dehydrogenase [NAD(P)+] activity
GO: 6703	6	0.072973	0.797884	estrogen biosynthetic process
GO: 70552	16	0.072973	0.797884	BRISC complex
GO: 46218	7	0.072973	0.797884	indolalkylamine catabolic process
GO: 42436	30	0.072973	0.797884	indole-containing compound catabolic process
GO: 30099	19	0.072973	0.797884	myeloid cell differentiation
GO: 6569	84	0.072973	0.797884	tryptophan catabolic process
GO: 32494	9	0.073112	0.797884	response to peptidoglycan
GO: 8318	7	0.073251	0.797884	protein prenyltransferase activity
GO: 10569	23	0.073251	0.797884	regulation of double-strand break repair via homologous recombination
GO: 6636	17	0.07339	0.797884	unsaturated fatty acid biosynthetic process
GO: 32957	3	0.07339	0.797884	inositol trisphosphate metabolic process
GO: 31258	7	0.073529	0.797884	lamellipodium membrane
GO: 1901606	3	0.073529	0.797884	alpha-amino acid catabolic process
GO: 42562	92	0.073529	0.797884	hormone binding
REACTOME 1032	21	0.073529	0.797884	REACT:RIBOSOMAL_SCANNING_AND_START_CODON_RECOGNITION
GO: 48103	3	0.073669	0.797884	somatic stem cell division
GO: 50885	379	0.073669	0.797884	neuromuscular process controlling balance
KEGG 590	84	0.073669	0.797884	KEGG_ARACHIDONIC_ACID_METABOLISM
MGI: 6340	24	0.073809	0.797884	abnormal_fourth_branchial_arch_morphology
MGI: 3565	6	0.073809	0.797884	abnormal_glucagon_secretion
GO: 44743	3	0.073809	0.797884	intracellular protein transmembrane import
GO: 18209	3	0.073809	0.797884	peptidyl-serine modification
REACTOME 1324	15	0.073809	0.797884	REACT:TRYPTOPHAN_CATABOLISM
GO: 19218	171	0.073948	0.797884	regulation of steroid metabolic process
GO: 6068	6	0.073948	0.797884	ethanol catabolic process
GO: 71625	4	0.073948	0.797884	vocalization behavior
GO: 71166	13	0.073948	0.797884	ribonucleoprotein complex localization
REACTOME 802	16	0.074089	0.797884	REACT:NUCLEOTIDE-LIKE_(PURINERGIC)_RECEPTORS
REACTOME 911	17	0.074089	0.797884	REACT:PROCESSING_OF_CAPPED_INTRON-CONTAINING_PRE-MRNA
REACTOME 581	5	0.074089	0.797884	REACT:INTERACTION_BETWEEN_L1_AND_ANKYRINS
MGI: 952	126	0.074229	0.797884	abnormal_CNS_glial_cell_morphology
MGI: 1695	56	0.074229	0.797884	abnormal_gastrulation
GO: 1900004	4	0.074229	0.797884	negative regulation of serine-type endopeptidase activity
GO: 1900003	24	0.074229	0.797884	regulation of serine-type endopeptidase activity
GO: 35020	36	0.074369	0.797884	regulation of Rac protein signal transduction
GO: 21955	21	0.074369	0.797884	central nervous system neuron axonogenesis
MGI: 4985	10	0.074651	0.797884	decreased_osteoclast_cell_number
KEGG 4915	26	0.074651	0.797884	KEGG_ESTROGEN_SIGNALING_PATHWAY
REACTOME 1057	9	0.074651	0.797884	REACT:RNA_POLYMERASE_III_TRANSCRIPTION_INITIATION_FROM_TYPE_1_PROMOTER
GO: 61387	176	0.074651	0.797884	regulation of extent of cell growth
GO: 35962	7	0.074792	0.797884	response to interleukin-13
GO: 35722	13	0.074792	0.797884	interleukin-12-mediated signaling pathway
GO: 71349	5	0.074792	0.797884	cellular response to interleukin-12
GO: 14808	79	0.074934	0.797884	release of sequestered calcium ion into cytosol by sarcoplasmic reticulum
GO: 45793	15	0.074934	0.797884	positive regulation of cell size
GO: 6544	105	0.075075	0.797884	glycine metabolic process
GO: 45716	6	0.075075	0.797884	positive regulation of low-density lipoprotein particle receptor biosynthetic process
GO: 45656	7	0.075075	0.797884	negative regulation of monocyte differentiation
REACTOME 1055	71	0.075217	0.797884	REACT:RNA_POLYMERASE_III_TRANSCRIPTION
GO: 45989	20	0.075217	0.797884	positive regulation of striated muscle contraction
REACTOME 1053	71	0.075217	0.797884	REACT:RNA_POLYMERASE_III_ABORTIVE_AND_RETRACTIVE_INITIATION
GO: 42558	10	0.075644	0.797884	pteridine-containing compound metabolic process
GO: 6551	5	0.075644	0.797884	leucine metabolic process
KEGG 4066	97	0.075644	0.797884	KEGG_HIF-1_SIGNALING_PATHWAY
GO: 32497	5	0.075644	0.797884	detection of lipopolysaccharide
REACTOME 680	71	0.075644	0.797884	REACT:MITOCHONDRIAL_FATTY_ACID_BETA-OXIDATION
REACTOME 1317	24	0.075786	0.797884	REACT:TRANSPORT_OF_VITAMINS
GO: 1901615	267	0.075929	0.797884	organic hydroxy compound metabolic process
GO: 6270	57	0.075929	0.797884	DNA replication initiation
GO: 8641	5	0.076215	0.797884	small protein activating enzyme activity
GO: 1725	307	0.076215	0.797884	stress fiber
GO: 43647	35	0.076359	0.797884	inositol phosphate metabolic process
GO: 97056	12	0.076359	0.797884	selenocysteinyl-tRNA(Sec) biosynthetic process
MGI: 5646	178	0.076359	0.797884	abnormal_pituitary_gland_physiology
REACTOME 415	16	0.076502	0.797884	REACT:FORMATION_OF_A_POOL_OF_FREE_40S_SUBUNITS
GO: 42582	3	0.076646	0.797884	azurophil granule
MGI: 5636	4	0.076646	0.797884	abnormal_mineral_homeostasis
MGI: 9258	41	0.076646	0.797884	abnormal_thymocyte_apoptosis
GO: 5766	3	0.076646	0.797884	primary lysosome
GO: 45900	5	0.07679	0.797884	negative regulation of translational elongation
GO: 33962	4	0.07679	0.797884	cytoplasmic mRNA processing body assembly
REACTOME 1301	97	0.076934	0.797884	REACT:TRANSPORT_OF_FATTY_ACIDS
GO: 30314	5	0.077079	0.797884	junctional membrane complex
GO: 7584	46	0.077223	0.797884	response to nutrient
GO: 7223	3	0.077223	0.797884	Wnt receptor signaling pathway, calcium modulating pathway
MGI: 5317	386	0.077223	0.797884	increased_triglyceride_level
KEGG 4916	142	0.077368	0.797884	KEGG_MELANOGENESIS
GO: 45261	22	0.077368	0.797884	proton-transporting ATP synthase complex, catalytic core F(1)
REACTOME 1182	4	0.077368	0.797884	REACT:SYNTHESIS_OF_5-EICOSATETRAENOIC_ACIDS
NCI: 135	4	0.077368	0.797884	NCI:_HIF-1-ALPHA_TRANSCRIPTION_FACTOR_NETWORK
REACTOME 1056	76	0.077513	0.797884	REACT:RNA_POLYMERASE_III_TRANSCRIPTION_INITIATION
GO: 1900221	13	0.077513	0.797884	regulation of beta-amyloid clearance
GO: 45335	78	0.077513	0.797884	phagocytic vesicle
GO: 1900222	3	0.077513	0.797884	negative regulation of beta-amyloid clearance
NCI: 21	17	0.077804	0.797884	NCI:_IL4-MEDIATED_SIGNALING_EVENTS
MGI: 6007	31	0.077804	0.797884	abnormal_basal_ganglion_morphology
GO: 21696	27	0.077804	0.797884	cerebellar cortex morphogenesis
GO: 61383	12	0.07795	0.797884	trabecula morphogenesis
GO: 52745	3	0.07795	0.797884	inositol phosphate phosphatase activity
MGI: 4979	87	0.07795	0.797884	abnormal_neuronal_precursor_cell_number
GO: 2309	29	0.078095	0.797884	T cell proliferation involved in immune response
GO: 9991	94	0.078241	0.797884	response to extracellular stimulus
GO: 32825	6	0.078241	0.797884	positive regulation of natural killer cell differentiation
GO: 16508	7	0.078241	0.797884	long-chain-enoyl-CoA hydratase activity
MGI: 4231	52	0.078241	0.797884	abnormal_calcium_ion_homeostasis
GO: 8107	9	0.078388	0.797884	galactoside 2-alpha-L-fucosyltransferase activity
GO: 31127	9	0.078388	0.797884	alpha-(1,2)-fucosyltransferase activity
GO: 1078	40	0.078681	0.797884	RNA polymerase II core promoter proximal region sequence-specific DNA binding transcription factor activity involved in negative regulation of transcription
GO: 42641	331	0.078681	0.797884	actomyosin
REACTOME 1354	7	0.078828	0.797884	REACT:VITAMIN_B2_(RIBOFLAVIN)_METABOLISM
GO: 10637	23	0.078828	0.797884	negative regulation of mitochondrial fusion
GO: 50750	4	0.078975	0.797884	low-density lipoprotein particle receptor binding
GO: 5123	3	0.078975	0.797884	death receptor binding
GO: 51654	7	0.079122	0.797884	establishment of mitochondrion localization
GO: 33197	4	0.079122	0.797884	response to vitamin E
GO: 46348	8	0.079122	0.797884	amino sugar catabolic process
GO: 3746	9	0.079122	0.797884	translation elongation factor activity
GO: 70997	7	0.079122	0.797884	neuron death
GO: 16799	72	0.079122	0.797884	hydrolase activity, hydrolyzing N-glycosyl compounds
GO: 48027	20	0.079122	0.797884	mRNA 5'-UTR binding
GO: 32869	10	0.07927	0.797884	cellular response to insulin stimulus
GO: 9100	242	0.079418	0.797884	glycoprotein metabolic process
GO: 71168	5	0.079418	0.797884	protein localization to chromatin
MGI: 5323	13	0.079418	0.797884	dystonia
GO: 35019	59	0.079418	0.797884	somatic stem cell maintenance
GO: 16528	37	0.079566	0.797884	sarcoplasm
REACTOME 154	8	0.079714	0.797884	REACT:BETA_OXIDATION_OF_HEXANOYL-COA_TO_BUTANOYL-COA
GO: 34111	3	0.079714	0.797884	negative regulation of homotypic cell-cell adhesion
GO: 1849	10	0.079862	0.797884	complement component C1q binding
GO: 35567	6	0.079862	0.797884	non-canonical Wnt receptor signaling pathway
MGI: 9593	17	0.079862	0.797884	absent_chorion
GO: 6552	3	0.080011	0.797884	leucine catabolic process
GO: 3344	3	0.080011	0.797884	pericardium morphogenesis
REACTOME 1311	31	0.080011	0.797884	REACT:TRANSPORT_OF_NUCLEOSIDES_AND_FREE_PURINE_AND_PYRIMIDINE_BASES_ACROSS_THE_PLASMA_MEMBRANE
MGI: 3122	13	0.080159	0.797884	maternal_imprinting
GO: 31102	98	0.080159	0.797884	neuron projection regeneration
NCI: 65	165	0.080308	0.797884	NCI:_E-CADHERIN_SIGNALING_IN_THE_NASCENT_ADHERENS_JUNCTION
GO: 1833	12	0.080308	0.797884	inner cell mass cell proliferation
GO: 34311	5	0.080308	0.797884	diol metabolic process
GO: 44332	4	0.080308	0.797884	Wnt receptor signaling pathway involved in dorsal/ventral axis specification
GO: 14074	17	0.080308	0.797884	response to purine-containing compound
REACTOME 1197	35	0.080458	0.797884	REACT:SYNTHESIS_OF_IP3_AND_IP4_IN_THE_CYTOSOL
MGI: 3076	3	0.080458	0.797884	increased_susceptibility_to_ischemic_brain_injury
GO: 2363	125	0.080458	0.797884	alpha-beta T cell lineage commitment
GO: 43369	3	0.080458	0.797884	CD4-positive or CD8-positive, alpha-beta T cell lineage commitment
REACTOME 225	7	0.080458	0.797884	REACT:CHROMOSOME_MAINTENANCE
GO: 50905	141	0.080458	0.797884	neuromuscular process
GO: 90239	17	0.080458	0.797884	regulation of histone H4 acetylation
GO: 6451	5	0.080607	0.797884	translational readthrough
GO: 70085	350	0.080607	0.797884	glycosylation
GO: 1514	5	0.080607	0.797884	selenocysteine incorporation
GO: 30828	110	0.080607	0.797884	positive regulation of cGMP biosynthetic process
GO: 6432	19	0.080757	0.797884	phenylalanyl-tRNA aminoacylation
GO: 9295	14	0.080757	0.797884	nucleoid
GO: 48167	7	0.080906	0.797884	regulation of synaptic plasticity
GO: 60982	4	0.080906	0.797884	coronary artery morphogenesis
GO: 46540	299	0.080906	0.797884	U4/U6 x U5 tri-snRNP complex
MGI: 3186	15	0.080906	0.797884	abnormal_redox_activity
GO: 1666	82	0.081057	0.797884	response to hypoxia
GO: 5840	89	0.081057	0.797884	ribosome
BIOCARTA 97	12	0.081057	0.797884	BIOCARTA_IL10_PATHWAY
GO: 30870	8	0.081057	0.797884	Mre11 complex
REACTOME 1240	11	0.081207	0.797884	REACT:THE_CITRIC_ACID_(TCA)_CYCLE_AND_RESPIRATORY_ELECTRON_TRANSPORT
GO: 31017	31	0.081357	0.797884	exocrine pancreas development
GO: 31333	82	0.081357	0.797884	negative regulation of protein complex assembly
GO: 48589	107	0.081508	0.797884	developmental growth
GO: 19789	111	0.081508	0.797884	SUMO ligase activity
GO: 36158	5	0.081508	0.797884	outer dynein arm assembly
GO: 32452	4	0.081659	0.797884	histone demethylase activity
GO: 80025	5	0.08181	0.797884	phosphatidylinositol-3,5-bisphosphate binding
GO: 4661	23	0.08181	0.797884	protein geranylgeranyltransferase activity
GO: 71671	11	0.08181	0.797884	regulation of smooth muscle cell chemotaxis
GO: 10454	4	0.081961	0.797884	negative regulation of cell fate commitment
GO: 6090	6	0.081961	0.797884	pyruvate metabolic process
KEGG 561	80	0.081961	0.797884	KEGG_GLYCEROLIPID_METABOLISM
KEGG 630	40	0.081961	0.797884	KEGG_GLYOXYLATE_AND_DICARBOXYLATE_METABOLISM
GO: 6714	6	0.081961	0.797884	sesquiterpenoid metabolic process
GO: 9953	14	0.082113	0.797884	dorsal/ventral pattern formation
GO: 8238	19	0.082113	0.797884	exopeptidase activity
GO: 9249	3	0.082113	0.797884	protein lipoylation
REACTOME 1294	107	0.082264	0.797884	REACT:TRANSLOCATION_OF_GLUT4_TO_THE_PLASMA_MEMBRANE
GO: 2067	5	0.082416	0.797884	glandular epithelial cell differentiation
GO: 1937	12	0.082416	0.797884	negative regulation of endothelial cell proliferation
GO: 2925	4	0.082416	0.797884	positive regulation of humoral immune response mediated by circulating immunoglobulin
MGI: 961	29	0.082721	0.797884	abnormal_dorsal_root_ganglion_morphology
GO: 6598	13	0.082721	0.797884	polyamine catabolic process
GO: 2000364	8	0.082873	0.797884	regulation of STAT protein import into nucleus
REACTOME 127	5	0.082873	0.797884	REACT:ASSEMBLY_OF_COLLAGEN_FIBRILS_AND_OTHER_MULTIMERIC_STRUCTURES
GO: 2000366	7	0.082873	0.797884	positive regulation of STAT protein import into nucleus
GO: 14819	5	0.082873	0.797884	regulation of skeletal muscle contraction
MGI: 1746	52	0.082873	0.797884	abnormal_pituitary_secretion
GO: 10596	109	0.083026	0.797884	negative regulation of endothelial cell migration
GO: 30911	3	0.083026	0.797884	TPR domain binding
GO: 71397	6	0.083026	0.797884	cellular response to cholesterol
GO: 4559	3	0.083026	0.797884	alpha-mannosidase activity
GO: 36293	81	0.083332	0.797884	response to decreased oxygen levels
GO: 3876	10	0.083332	0.797884	AMP deaminase activity
GO: 32264	71	0.083332	0.797884	IMP salvage
GO: 46677	82	0.083332	0.797884	response to antibiotic
GO: 4029	87	0.083332	0.797884	aldehyde dehydrogenase (NAD) activity
REACTOME 1237	5	0.083486	0.797884	REACT:THE_ACTIVATION_OF_ARYLSULFATASES
MGI: 1850	23	0.083486	0.797884	increased_susceptibility_to_otitis_media
GO: 340	272	0.083486	0.797884	RNA 7-methylguanosine cap binding
GO: 51880	6	0.083486	0.797884	G-quadruplex DNA binding
GO: 71504	26	0.083486	0.797884	cellular response to heparin
GO: 70988	12	0.083486	0.797884	demethylation
GO: 51771	3	0.083639	0.797884	negative regulation of nitric-oxide synthase biosynthetic process
GO: 71417	6	0.083639	0.797884	cellular response to organonitrogen compound
MGI: 876	87	0.083639	0.797884	Purkinje_cell_degeneration
MGI: 2463	3	0.083793	0.797884	abnormal_neutrophil_physiology
GO: 35456	31	0.083793	0.797884	response to interferon-beta
GO: 43173	179	0.083793	0.797884	nucleotide salvage
GO: 30886	3	0.083793	0.797884	negative regulation of myeloid dendritic cell activation
GO: 19405	3	0.083947	0.797884	alditol catabolic process
GO: 34098	24	0.083947	0.797884	Cdc48p-Npl4p-Ufd1p AAA ATPase complex
GO: 6898	18	0.083947	0.797884	receptor-mediated endocytosis
REACTOME 461	13	0.084102	0.797884	REACT:GABA_B_RECEPTOR_ACTIVATION
REACTOME 193	32	0.084102	0.797884	REACT:CASPASE-MEDIATED_CLEAVAGE_OF_CYTOSKELETAL_PROTEINS
REACTOME 42	332	0.084102	0.797884	REACT:ACTIVATION_OF_GABAB_RECEPTORS
REACTOME 430	12	0.084102	0.797884	REACT:FORMATION_OF_THE_TERNARY_COMPLEX
GO: 31943	45	0.084102	0.797884	regulation of glucocorticoid metabolic process
GO: 50890	27	0.084256	0.797884	cognition
GO: 31313	16	0.084256	0.797884	extrinsic to endosome membrane
GO: 17150	21	0.084256	0.797884	tRNA dihydrouridine synthase activity
GO: 35458	3	0.084256	0.797884	cellular response to interferon-beta
GO: 8821	8	0.084256	0.797884	crossover junction endodeoxyribonuclease activity
GO: 2943	34	0.084256	0.797884	tRNA dihydrouridine synthesis
GO: 70302	5	0.084411	0.797884	regulation of stress-activated protein kinase signaling cascade
MGI: 5293	21	0.084411	0.797884	impaired_glucose_tolerance
GO: 19798	11	0.084566	0.797884	procollagen-proline dioxygenase activity
GO: 71503	215	0.084566	0.797884	response to heparin
MGI: 8965	25	0.084721	0.797884	increased_basal_metabolism
GO: 17025	4	0.084721	0.797884	TBP-class protein binding
MGI: 2805	313	0.084721	0.797884	abnormal_conditioned_taste_aversion_behavior
MGI: 1463	29	0.084876	0.797884	abnormal_spatial_learning
BIOCARTA 159	11	0.084876	0.797884	BIOCARTA_PML_PATHWAY
GO: 22626	13	0.084876	0.797884	cytosolic ribosome
GO: 2761	3	0.084876	0.797884	regulation of myeloid leukocyte differentiation
GO: 90303	8	0.085032	0.797884	positive regulation of wound healing
GO: 33643	23	0.085187	0.797884	host cell part
GO: 43245	6	0.085187	0.797884	extraorganismal space
GO: 32872	8	0.085187	0.797884	regulation of stress-activated MAPK cascade
GO: 43657	31	0.085187	0.797884	host cell
GO: 44217	123	0.085187	0.797884	other organism part
GO: 44216	20	0.085187	0.797884	other organism cell
GO: 18995	22	0.085187	0.797884	host
GO: 35054	13	0.085187	0.797884	embryonic heart tube anterior/posterior pattern specification
GO: 44215	66	0.085187	0.797884	other organism
REACTOME 554	13	0.085343	0.797884	REACT:INFLUENZA_INFECTION
REACTOME 222	13	0.085343	0.797884	REACT:CHONDROITIN_SULFATE_BIOSYNTHESIS
GO: 9637	61	0.085343	0.797884	response to blue light
GO: 46165	14	0.085343	0.797884	alcohol biosynthetic process
GO: 3735	38	0.085343	0.797884	structural constituent of ribosome
GO: 43062	11	0.0855	0.797884	extracellular structure organization
KEGG 3040	43	0.0855	0.797884	KEGG_SPLICEOSOME
GO: 2001198	8	0.0855	0.797884	regulation of dendritic cell differentiation
GO: 47631	102	0.0855	0.797884	ADP-ribose diphosphatase activity
GO: 3730	10	0.0855	0.797884	mRNA 3'-UTR binding
GO: 9069	5	0.085656	0.797884	serine family amino acid metabolic process
GO: 5095	15	0.085656	0.797884	GTPase inhibitor activity
GO: 51560	44	0.085813	0.797884	mitochondrial calcium ion homeostasis
GO: 3309	38	0.085813	0.797884	type B pancreatic cell differentiation
GO: 33017	79	0.085813	0.797884	sarcoplasmic reticulum membrane
GO: 3207	3	0.085969	0.797884	cardiac chamber formation
MGI: 3027	127	0.085969	0.797884	abnormal_blood_pH_regulation
GO: 5777	37	0.085969	0.797884	peroxisome
GO: 51235	27	0.085969	0.797884	maintenance of location
GO: 51010	5	0.085969	0.797884	microtubule plus-end binding
GO: 42579	78	0.085969	0.797884	microbody
GO: 32691	40	0.085969	0.797884	negative regulation of interleukin-1 beta production
GO: 30545	63	0.086127	0.797884	receptor regulator activity
GO: 70324	8	0.086127	0.797884	thyroid hormone binding
GO: 2922	40	0.086284	0.797884	positive regulation of humoral immune response
GO: 42182	77	0.086284	0.797884	ketone catabolic process
GO: 7622	5	0.086441	0.797884	rhythmic behavior
GO: 32471	14	0.086441	0.797884	reduction of endoplasmic reticulum calcium ion concentration
GO: 16056	7	0.086441	0.797884	rhodopsin mediated signaling pathway
GO: 16215	5	0.086757	0.797884	acyl-CoA desaturase activity
MGI: 3674	124	0.086757	0.797884	oxidative_stress
GO: 4768	8	0.086757	0.797884	stearoyl-CoA 9-desaturase activity
GO: 45654	5	0.086915	0.797884	positive regulation of megakaryocyte differentiation
GO: 42992	130	0.086915	0.797884	negative regulation of transcription factor import into nucleus
GO: 71375	48	0.087073	0.797884	cellular response to peptide hormone stimulus
GO: 48478	3	0.087073	0.797884	replication fork protection
MGI: 3634	195	0.087073	0.797884	abnormal_glial_cell_morphology
GO: 1901653	120	0.087073	0.797884	cellular response to peptide
GO: 44304	35	0.087232	0.797884	main axon
GO: 34773	4	0.087232	0.797884	histone H4-K20 trimethylation
REACTOME 598	24	0.087391	0.797884	REACT:INTRINSIC_PATHWAY_FOR_APOPTOSIS
MGI: 5023	106	0.087391	0.797884	abnormal_wound_healing
GO: 30825	179	0.087391	0.797884	positive regulation of cGMP metabolic process
GO: 72487	71	0.08755	0.797884	MSL complex
GO: 51402	71	0.08755	0.797884	neuron apoptotic process
GO: 1901993	4	0.087709	0.797884	regulation of meiotic cell cycle phase transition
REACTOME 1058	13	0.087709	0.797884	REACT:RNA_POLYMERASE_III_TRANSCRIPTION_INITIATION_FROM_TYPE_2_PROMOTER
GO: 36019	5	0.087709	0.797884	endolysosome
REACTOME 618	28	0.087709	0.797884	REACT:KETONE_BODY_METABOLISM
GO: 3352	19	0.087868	0.797884	regulation of cilium movement
GO: 48386	5	0.087868	0.797884	positive regulation of retinoic acid receptor signaling pathway
MGI: 9944	59	0.087868	0.797884	abnormal_olfactory_lobe_morphology
GO: 6541	3	0.088028	0.797884	glutamine metabolic process
GO: 8266	6	0.088028	0.797884	poly(U) RNA binding
GO: 8187	10	0.088028	0.797884	poly-pyrimidine tract binding
REACTOME 564	10	0.088188	0.797884	REACT:INHIBITION_OF_REPLICATION_INITIATION_OF_DAMAGED_DNA_BY_RB1_E2F1
GO: 15812	134	0.088188	0.797884	gamma-aminobutyric acid transport
KEGG 3030	15	0.088188	0.797884	KEGG_DNA_REPLICATION
GO: 2000040	3	0.088348	0.797884	regulation of planar cell polarity pathway involved in axis elongation
GO: 2000041	3	0.088348	0.797884	negative regulation of planar cell polarity pathway involved in axis elongation
GO: 51900	25	0.088348	0.797884	regulation of mitochondrial depolarization
MGI: 5535	13	0.088508	0.797884	abnormal_body_temperature
GO: 2000269	5	0.088508	0.797884	regulation of fibroblast apoptotic process
GO: 16584	3	0.088668	0.797884	nucleosome positioning
REACTOME 99	107	0.088668	0.797884	REACT:AMYLOIDS
GO: 32495	8	0.088829	0.797884	response to muramyl dipeptide
GO: 32387	109	0.088829	0.797884	negative regulation of intracellular transport
GO: 44439	321	0.08899	0.797884	peroxisomal part
GO: 44438	321	0.08899	0.797884	microbody part
GO: 46628	3	0.08899	0.797884	positive regulation of insulin receptor signaling pathway
REACTOME 555	7	0.089151	0.797884	REACT:INFLUENZA_LIFE_CYCLE
GO: 60046	3	0.089151	0.797884	regulation of acrosome reaction
GO: 72014	26	0.089151	0.797884	proximal tubule development
MGI: 2499	19	0.089151	0.797884	chronic_inflammation
GO: 6007	4	0.089151	0.797884	glucose catabolic process
GO: 9267	47	0.089151	0.797884	cellular response to starvation
BIOCARTA 182	26	0.089151	0.797884	BIOCARTA_IGF1MTOR_PATHWAY
GO: 70193	3	0.089313	0.797884	synaptonemal complex organization
GO: 51156	5	0.089313	0.797884	glucose 6-phosphate metabolic process
MGI: 8546	15	0.089474	0.797884	abnormal_vesicle-mediated_transport
GO: 60077	236	0.089474	0.797884	inhibitory synapse
GO: 4197	5	0.089636	0.797884	cysteine-type endopeptidase activity
GO: 16775	5	0.089636	0.797884	phosphotransferase activity, nitrogenous group as acceptor
GO: 35303	86	0.089636	0.797884	regulation of dephosphorylation
GO: 31099	13	0.089798	0.797884	regeneration
GO: 34056	3	0.089798	0.797884	estrogen response element binding
GO: 60732	38	0.089798	0.797884	positive regulation of inositol phosphate biosynthetic process
GO: 70971	17	0.08996	0.797884	endoplasmic reticulum exit site
GO: 1893	6	0.090123	0.797884	maternal placenta development
MGI: 9454	38	0.090123	0.797884	impaired_contextual_conditioning_behavior
GO: 44420	310	0.090123	0.797884	extracellular matrix part
GO: 30695	60	0.090123	0.797884	GTPase regulator activity
MGI: 4077	15	0.090123	0.797884	abnormal_striatum_morphology
REACTOME 336	53	0.090285	0.797884	REACT:DOUBLE-STRAND_BREAK_REPAIR
GO: 36315	33	0.090285	0.797884	cellular response to sterol
MGI: 2182	49	0.090285	0.797884	abnormal_astrocyte_morphology
GO: 15198	8	0.090611	0.797884	oligopeptide transporter activity
MGI: 4892	22	0.090611	0.797884	increased_adiponectin_level
GO: 43073	19	0.090775	0.797884	germ cell nucleus
GO: 51461	17	0.090775	0.797884	positive regulation of corticotropin secretion
GO: 2175	56	0.090775	0.797884	protein localization to paranode region of axon
GO: 50673	151	0.090775	0.797884	epithelial cell proliferation
MGI: 3954	10	0.090938	0.797884	abnormal_Reichert's_membrane_morphology
GO: 86080	4	0.091102	0.797884	protein binding involved in heterotypic cell-cell adhesion
GO: 31904	33	0.091102	0.797884	endosome lumen
REACTOME 190	36	0.091102	0.797884	REACT:CAP-DEPENDENT_TRANSLATION_INITIATION
REACTOME 383	35	0.091102	0.797884	REACT:EUKARYOTIC_TRANSLATION_INITIATION
GO: 33006	31	0.091266	0.797884	regulation of mast cell activation involved in immune response
GO: 5283	6	0.091266	0.797884	sodium:amino acid symporter activity
MGI: 3638	35	0.091266	0.797884	abnormal_responsemetabolism_to_endogenous_compounds
REACTOME 1001	378	0.09143	0.797884	REACT:REGULATORY_RNA_PATHWAYS
GO: 10812	30	0.09143	0.797884	negative regulation of cell-substrate adhesion
GO: 45616	4	0.091595	0.797884	regulation of keratinocyte differentiation
NCI: 92	429	0.091595	0.797884	NCI:_N-CADHERIN_SIGNALING_EVENTS
GO: 31290	9	0.091595	0.797884	retinal ganglion cell axon guidance
REACTOME 1040	7	0.091595	0.797884	REACT:RNA_POLYMERASE_I_PROMOTER_OPENING
GO: 6734	109	0.091759	0.797884	NADH metabolic process
GO: 4016	251	0.091759	0.797884	adenylate cyclase activity
MGI: 3091	126	0.091759	0.797884	abnormal_cell_migration
REACTOME 1338	117	0.091924	0.797884	REACT:UNFOLDED_PROTEIN_RESPONSE
MGI: 8547	106	0.091924	0.797884	abnormal_neocortex_morphology
GO: 30991	98	0.091924	0.797884	intraflagellar transport particle A
KEGG 5166	8	0.092089	0.797884	KEGG_HTLV-I_INFECTION
GO: 43162	4	0.092089	0.797884	ubiquitin-dependent protein catabolic process via the multivesicular body sorting pathway
GO: 35507	8	0.092089	0.797884	regulation of myosin-light-chain-phosphatase activity
GO: 4720	4	0.092254	0.797884	protein-lysine 6-oxidase activity
GO: 43492	20	0.092254	0.797884	ATPase activity, coupled to movement of substances
GO: 4656	8	0.092254	0.797884	procollagen-proline 4-dioxygenase activity
GO: 16165	63	0.092254	0.797884	lipoxygenase activity
GO: 187	18	0.09242	0.797884	activation of MAPK activity
GO: 2439	3	0.09242	0.797884	chronic inflammatory response to antigenic stimulus
REACTOME 681	186	0.092586	0.797884	REACT:MITOCHONDRIAL_FATTY_ACID_BETA-OXIDATION_OF_SATURATED_FATTY_ACIDS
KEGG 410	5	0.092586	0.797884	KEGG_BETA-ALANINE_METABOLISM
GO: 42742	20	0.092752	0.797884	defense response to bacterium
GO: 1901264	17	0.092752	0.797884	carbohydrate derivative transport
GO: 60215	113	0.092752	0.797884	primitive hemopoiesis
GO: 16561	5	0.092918	0.797884	protein import into peroxisome matrix, translocation
GO: 60259	18	0.092918	0.797884	regulation of feeding behavior
GO: 470	39	0.093084	0.797884	maturation of LSU-rRNA
PAN-PW 2743	51	0.093084	0.797884	Formyltetrahydroformate_biosynthesis
GO: 70545	19	0.093084	0.797884	PeBoW complex
GO: 21988	11	0.093084	0.797884	olfactory lobe development
GO: 45898	5	0.093084	0.797884	regulation of RNA polymerase II transcriptional preinitiation complex assembly
MGI: 9946	16	0.093084	0.797884	abnormal_olfactory_bulb_layer_morphology
GO: 463	272	0.093084	0.797884	maturation of LSU-rRNA from tricistronic rRNA transcript (SSU-rRNA, 5.8S rRNA, LSU-rRNA)
GO: 42321	223	0.093251	0.797884	negative regulation of circadian sleep/wake cycle, sleep
GO: 6570	4	0.093251	0.797884	tyrosine metabolic process
GO: 42362	4	0.093251	0.797884	fat-soluble vitamin biosynthetic process
GO: 36021	7	0.093251	0.797884	endolysosome lumen
MGI: 790	3	0.093251	0.797884	abnormal_stratification_in_cerebral_cortex
GO: 14722	4	0.093251	0.797884	regulation of skeletal muscle contraction by calcium ion signaling
GO: 42754	120	0.093251	0.797884	negative regulation of circadian rhythm
MGI: 1458	22	0.093418	0.797884	abnormal_object_recognition_memory
GO: 51414	36	0.093585	0.797884	response to cortisol stimulus
GO: 46697	36	0.093585	0.797884	decidualization
GO: 30520	4	0.093585	0.797884	intracellular estrogen receptor signaling pathway
GO: 60263	3	0.093752	0.797884	regulation of respiratory burst
REACTOME 382	72	0.093752	0.797884	REACT:EUKARYOTIC_TRANSLATION_ELONGATION
GO: 31264	105	0.093752	0.797884	death-inducing signaling complex
REACTOME 1343	12	0.093919	0.797884	REACT:UTILIZATION_OF_KETONE_BODIES
GO: 10692	6	0.093919	0.797884	regulation of alkaline phosphatase activity
MGI: 8540	72	0.093919	0.797884	abnormal_cerebrum_morphology
GO: 50432	3	0.093919	0.797884	catecholamine secretion
GO: 51653	16	0.094087	0.797884	spindle localization
REACTOME 889	34	0.094087	0.797884	REACT:POST_NMDA_RECEPTOR_ACTIVATION_EVENTS
GO: 32661	5	0.094087	0.797884	regulation of interleukin-18 production
GO: 32926	120	0.094087	0.797884	negative regulation of activin receptor signaling pathway
GO: 20027	28	0.094255	0.797884	hemoglobin metabolic process
GO: 48514	123	0.094255	0.797884	blood vessel morphogenesis
GO: 405	6	0.094255	0.797884	bubble DNA binding
PAN-PW 19	37	0.094423	0.797884	Endothelin_signaling_pathway
MGI: 2712	5	0.094423	0.797884	increased_circulating_glucagon_level
GO: 45606	19	0.094423	0.797884	positive regulation of epidermal cell differentiation
GO: 35195	3	0.094423	0.797884	gene silencing by miRNA
REACTOME 514	5	0.094423	0.797884	REACT:HDL-MEDIATED_LIPID_TRANSPORT
REACTOME 946	37	0.094423	0.797884	REACT:RAS_ACTIVATION_UOPN_CA2+_INFUX_THROUGH_NMDA_RECEPTOR
GO: 2000508	3	0.09476	0.797884	regulation of dendritic cell chemotaxis
GO: 2000510	3	0.09476	0.797884	positive regulation of dendritic cell chemotaxis
GO: 1973	30	0.09476	0.797884	adenosine receptor signaling pathway
GO: 16717	10	0.09476	0.797884	oxidoreductase activity, acting on paired donors, with oxidation of a pair of donors resulting in the reduction of molecular oxygen to two molecules of water
GO: 21776	13	0.094929	0.797884	smoothened signaling pathway involved in spinal cord motor neuron cell fate specification
GO: 21775	13	0.094929	0.797884	smoothened signaling pathway involved in ventral spinal cord interneuron specification
GO: 42555	4	0.095267	0.797884	MCM complex
REACTOME 329	9	0.095437	0.797884	REACT:DNA_REPLICATION
GO: 10035	83	0.095437	0.797884	response to inorganic substance
GO: 6835	7	0.095437	0.797884	dicarboxylic acid transport
GO: 45359	12	0.095437	0.797884	positive regulation of interferon-beta biosynthetic process
GO: 2052	7	0.095437	0.797884	positive regulation of neuroblast proliferation
GO: 15929	13	0.095606	0.797884	hexosaminidase activity
GO: 6897	51	0.095606	0.797884	endocytosis
GO: 15813	39	0.095606	0.797884	L-glutamate transport
MGI: 2343	23	0.095776	0.797884	abnormal_lymph_node_cortex_morphology
GO: 2070	9	0.095776	0.797884	epithelial cell maturation
GO: 14037	60	0.095946	0.797884	Schwann cell differentiation
GO: 4722	3	0.095946	0.797884	protein serine/threonine phosphatase activity
GO: 31054	33	0.096117	0.797884	pre-miRNA processing
GO: 3985	121	0.096117	0.797884	acetyl-CoA C-acetyltransferase activity
GO: 21942	4	0.096287	0.797884	radial glia guided migration of Purkinje cell
MGI: 8262	12	0.096287	0.797884	abnormal_hippocampus_region_morphology
MGI: 2620	98	0.096287	0.797884	abnormal_monocyte_morphology
GO: 97035	161	0.096287	0.797884	regulation of membrane lipid distribution
GO: 9101	95	0.096458	0.797884	glycoprotein biosynthetic process
GO: 15197	4	0.096458	0.797884	peptide transporter activity
MGI: 4408	15	0.096458	0.797884	decreased_cochlear_hair_cell_number
GO: 43205	10	0.096458	0.797884	fibril
GO: 16289	3	0.096629	0.797884	CoA hydrolase activity
GO: 33574	3	0.096629	0.797884	response to testosterone stimulus
GO: 33689	3	0.0968	0.797884	negative regulation of osteoblast proliferation
GO: 19400	4	0.0968	0.797884	alditol metabolic process
GO: 7162	117	0.0968	0.797884	negative regulation of cell adhesion
GO: 34465	4	0.096972	0.797884	response to carbon monoxide
GO: 16308	4	0.096972	0.797884	1-phosphatidylinositol-4-phosphate 5-kinase activity
GO: 51766	4	0.097144	0.797884	inositol trisphosphate kinase activity
GO: 32770	11	0.097144	0.797884	positive regulation of monooxygenase activity
GO: 43403	31	0.097488	0.797884	skeletal muscle tissue regeneration
GO: 6501	4	0.09766	0.797884	C-terminal protein lipidation
GO: 2001199	3	0.09766	0.797884	negative regulation of dendritic cell differentiation
KEGG 4720	12	0.097833	0.797884	KEGG_LONG-TERM_POTENTIATION
GO: 50771	31	0.098006	0.797884	negative regulation of axonogenesis
GO: 35259	8	0.098006	0.797884	glucocorticoid receptor binding
REACTOME 266	71	0.098006	0.797884	REACT:CREB_PHOSPHORYLATION
GO: 51082	11	0.098006	0.797884	unfolded protein binding
GO: 55038	3	0.098006	0.797884	recycling endosome membrane
KEGG 4620	55	0.098179	0.797884	KEGG_TOLL-LIKE_RECEPTOR_SIGNALING_PATHWAY
GO: 4663	5	0.098352	0.797884	Rab geranylgeranyltransferase activity
GO: 6421	3	0.098352	0.797884	asparaginyl-tRNA aminoacylation
REACTOME 947	31	0.098352	0.797884	REACT:REACTIONS_SPECIFIC_TO_THE_COMPLEX_N-GLYCAN_SYNTHESIS_PATHWAY
MGI: 11060	76	0.098525	0.797884	abnormal_kinocilium_morphology
GO: 2000370	18	0.098525	0.797884	positive regulation of clathrin-mediated endocytosis
GO: 3988	62	0.098699	0.797884	acetyl-CoA C-acyltransferase activity
GO: 16972	3	0.098699	0.797884	thiol oxidase activity
MGI: 6033	12	0.098699	0.797884	abnormal_external_auditory_canal_morphology
REACTOME 638	65	0.098699	0.797884	REACT:LYSINE_CATABOLISM
GO: 287	36	0.098699	0.797884	magnesium ion binding
KEGG 4930	111	0.098873	0.797884	KEGG_TYPE_II_DIABETES_MELLITUS
GO: 6665	13	0.098873	0.797884	sphingolipid metabolic process
KEGG 5168	66	0.099047	0.797884	KEGG_HERPES_SIMPLEX_INFECTION
GO: 44273	13	0.099047	0.797884	sulfur compound catabolic process
GO: 42524	6	0.099047	0.797884	negative regulation of tyrosine phosphorylation of Stat5 protein
NCI: 44	48	0.099047	0.797884	NCI:_SIGNALING_EVENTS_MEDIATED_BY_TCPTP
GO: 2097	10	0.099571	0.797884	tRNA wobble base modification
GO: 2098	72	0.099571	0.797884	tRNA wobble uridine modification
GO: 2000344	14	0.099571	0.797884	positive regulation of acrosome reaction
GO: 2020	11	0.099746	0.797884	protease binding
GO: 34204	130	0.099746	0.797884	lipid translocation
GO: 35767	3	0.099746	0.797884	endothelial cell chemotaxis
GO: 16820	5	0.099746	0.797884	hydrolase activity, acting on acid anhydrides, catalyzing transmembrane movement of substances
GO: 50700	94	0.099746	0.797884	CARD domain binding
GO: 45332	5	0.099746	0.797884	phospholipid translocation
GO: 14044	10	0.099746	0.797884	Schwann cell development
GO: 71922	6	0.099921	0.797884	regulation of cohesin localization to chromatin
REACTOME 505	3	0.099921	0.797884	REACT:G-PROTEIN_MEDIATED_EVENTS
GO: 7623	13	0.099921	0.797884	circadian rhythm
GO: 8054	11	0.099921	0.797884	cyclin catabolic process
MGI: 5404	3	0.099921	0.797884	abnormal_axon_morphology
GO: 1047	3	0.1001	0.797884	core promoter binding
GO: 4966	11	0.1001	0.797884	galanin receptor activity
GO: 14048	15	0.10027	0.797884	regulation of glutamate secretion
GO: 42640	60	0.10027	0.797884	anagen
REACTOME 350	126	0.10045	0.797884	REACT:EARLY_PHASE_OF_HIV_LIFE_CYCLE
GO: 307	12	0.10045	0.797884	cyclin-dependent protein kinase holoenzyme complex
GO: 50821	9	0.10045	0.797884	protein stabilization
MGI: 182	205	0.10045	0.797884	increased_circulating_LDL_cholesterol_level
GO: 7619	13	0.10045	0.797884	courtship behavior
REACTOME 51	26	0.10045	0.797884	REACT:ACTIVATION_OF_NIMA_KINASES_NEK9
GO: 18105	5	0.10045	0.797884	peptidyl-serine phosphorylation
REACTOME 327	10	0.10062	0.797884	REACT:DNA_DAMAGE_REVERSAL
GO: 2001032	4	0.10062	0.797884	regulation of double-strand break repair via nonhomologous end joining
REACTOME 155	145	0.10062	0.797884	REACT:BETA_OXIDATION_OF_LAUROYL-COA_TO_DECANOYL-COA-COA
GO: 51286	8	0.10062	0.797884	cell tip
GO: 6760	29	0.10062	0.797884	folic acid-containing compound metabolic process
MGI: 10954	11	0.10062	0.797884	abnormal_cellular_respiration
GO: 8637	8	0.1008	0.797884	apoptotic mitochondrial changes
GO: 71300	31	0.1008	0.797884	cellular response to retinoic acid
GO: 9008	3	0.1008	0.797884	DNA-methyltransferase activity
REACTOME 315	16	0.10098	0.797884	REACT:DESTABILIZATION_OF_MRNA_BY_TRISTETRAPROLIN_(TTP)
KEGG 1210	85	0.10098	0.797884	KEGG_2-OXOCARBOXYLIC_ACID_METABOLISM
GO: 2000291	5	0.10115	0.797884	regulation of myoblast proliferation
GO: 16093	3	0.10115	0.797884	polyprenol metabolic process
MGI: 9940	350	0.10115	0.797884	abnormal_hippocampus_pyramidal_cell_morphology
MGI: 108	4	0.10115	0.797884	midline_facial_cleft
GO: 19348	3	0.10115	0.797884	dolichol metabolic process
MGI: 8704	27	0.10115	0.797884	abnormal_interleukin-6_secretion
GO: 48365	29	0.10133	0.797884	Rac GTPase binding
GO: 7265	67	0.10133	0.797884	Ras protein signal transduction
GO: 31915	45	0.10133	0.797884	positive regulation of synaptic plasticity
GO: 43304	29	0.10133	0.797884	regulation of mast cell degranulation
GO: 35014	17	0.10151	0.797884	phosphatidylinositol 3-kinase regulator activity
GO: 71806	59	0.10151	0.797884	protein transmembrane transport
GO: 16829	10	0.10151	0.797884	lyase activity
GO: 65002	102	0.10151	0.797884	intracellular protein transmembrane transport
GO: 18344	10	0.10151	0.797884	protein geranylgeranylation
NCI: 148	406	0.10151	0.797884	NCI:_CD40_CD40L_SIGNALING
GO: 71071	5	0.10151	0.797884	regulation of phospholipid biosynthetic process
GO: 34310	15	0.10169	0.797884	primary alcohol catabolic process
REACTOME 556	30	0.10169	0.797884	REACT:INFLUENZA_VIRAL_RNA_TRANSCRIPTION_AND_REPLICATION
MGI: 10955	70	0.10169	0.797884	abnormal_respiratory_electron_transport_chain
PAN-PW 33	10	0.10169	0.797884	Insulin/IGF_pathway-protein_kinase_B_signaling_cascade
REACTOME 296	12	0.10186	0.797884	REACT:DARPP-32_EVENTS
GO: 50857	120	0.10204	0.797884	positive regulation of antigen receptor-mediated signaling pathway
REACTOME 1222	21	0.10222	0.797884	REACT:TANDEM_OF_PORE_DOMAIN_IN_A_WEAK_INWARDLY_RECTIFYING_K+_CHANNELS_(TWIK)
REACTOME 162	27	0.10222	0.797884	REACT:BETA-OXIDATION_OF_VERY_LONG_CHAIN_FATTY_ACIDS
GO: 6415	4	0.1024	0.797884	translational termination
GO: 48588	8	0.1024	0.797884	developmental cell growth
GO: 15405	285	0.10258	0.797884	P-P-bond-hydrolysis-driven transmembrane transporter activity
GO: 34227	7	0.10258	0.797884	tRNA thio-modification
REACTOME 896	10	0.10258	0.797884	REACT:POST-TRANSLATIONAL_MODIFICATION:_SYNTHESIS_OF_GPI-ANCHORED_PROTEINS
GO: 15399	56	0.10258	0.797884	primary active transmembrane transporter activity
GO: 4075	98	0.10276	0.797884	biotin carboxylase activity
REACTOME 970	10	0.10294	0.797884	REACT:REGULATION_OF_DNA_REPLICATION
MGI: 3637	7	0.10294	0.797884	cochlear_ganglion_hypoplasia
REACTOME 940	133	0.10294	0.797884	REACT:PYRUVATE_METABOLISM
GO: 4659	3	0.10294	0.797884	prenyltransferase activity
GO: 3323	17	0.10312	0.797884	type B pancreatic cell development
GO: 60346	3	0.10312	0.797884	bone trabecula formation
GO: 8210	31	0.10312	0.797884	estrogen metabolic process
GO: 30433	101	0.10329	0.797884	ER-associated protein catabolic process
GO: 33206	142	0.10329	0.797884	meiotic cytokinesis
GO: 33268	27	0.10329	0.797884	node of Ranvier
GO: 32526	98	0.10347	0.797884	response to retinoic acid
GO: 798	3	0.10347	0.797884	nuclear cohesin complex
GO: 35929	8	0.10347	0.797884	steroid hormone secretion
GO: 34991	3	0.10347	0.797884	nuclear meiotic cohesin complex
GO: 5184	22	0.10365	0.797884	neuropeptide hormone activity
GO: 46823	108	0.10365	0.797884	negative regulation of nucleocytoplasmic transport
GO: 151	15	0.10383	0.797884	ubiquitin ligase complex
GO: 34363	20	0.10383	0.797884	intermediate-density lipoprotein particle
GO: 34450	7	0.10383	0.797884	ubiquitin-ubiquitin ligase activity
GO: 14717	128	0.10383	0.797884	regulation of satellite cell activation involved in skeletal muscle regeneration
GO: 43393	172	0.10402	0.797884	regulation of protein binding
GO: 22400	26	0.1042	0.797884	regulation of rhodopsin mediated signaling pathway
MGI: 8706	188	0.1042	0.797884	decreased_interleukin-6_secretion
GO: 51898	5	0.1042	0.797884	negative regulation of protein kinase B signaling cascade
GO: 42908	7	0.10456	0.797884	xenobiotic transport
GO: 72093	6	0.10456	0.797884	metanephric renal vesicle formation
GO: 60468	9	0.10474	0.797884	prevention of polyspermy
MGI: 2622	3	0.10474	0.797884	abnormal_cochlear_hair_cell_morphology
GO: 42147	6	0.10474	0.797884	retrograde transport, endosome to Golgi
GO: 801	4	0.10474	0.797884	central element
GO: 60467	8	0.10474	0.797884	negative regulation of fertilization
MGI: 1406	13	0.10492	0.797884	abnormal_gait
GO: 8202	76	0.10492	0.797884	steroid metabolic process
GO: 2034	3	0.1051	0.797884	regulation of blood vessel size by renin-angiotensin
GO: 3072	3	0.1051	0.797884	renal control of peripheral vascular resistance involved in regulation of systemic arterial blood pressure
REACTOME 328	4	0.1051	0.797884	REACT:DNA_REPAIR
GO: 6032	5	0.10528	0.797884	chitin catabolic process
GO: 35514	22	0.10528	0.797884	DNA demethylase activity
GO: 35511	247	0.10528	0.797884	oxidative DNA demethylation
GO: 34470	107	0.10528	0.797884	ncRNA processing
MGI: 5439	23	0.10528	0.797884	decreased_glycogen_level
GO: 43734	3	0.10528	0.797884	DNA-N1-methyladenine dioxygenase activity
PAN-PW 2785	76	0.10528	0.797884	Valine_biosynthesis
GO: 6030	34	0.10528	0.797884	chitin metabolic process
PAN-PW 2748	85	0.10528	0.797884	Isoleucine_biosynthesis
GO: 4873	20	0.10547	0.797884	asialoglycoprotein receptor activity
GO: 31069	6	0.10547	0.797884	hair follicle morphogenesis
GO: 5337	3	0.10547	0.797884	nucleoside transmembrane transporter activity
GO: 43931	31	0.10565	0.797884	ossification involved in bone maturation
GO: 60075	5	0.10583	0.797884	regulation of resting membrane potential
KEGG 4380	79	0.10583	0.797884	KEGG_OSTEOCLAST_DIFFERENTIATION
GO: 164	17	0.10583	0.797884	protein phosphatase type 1 complex
GO: 5010	13	0.10583	0.797884	insulin-like growth factor-activated receptor activity
REACTOME 52	4	0.10583	0.797884	REACT:ACTIVATION_OF_NMDA_RECEPTOR_UPON_GLUTAMATE_BINDING_AND_POSTSYNAPTIC_EVENTS
GO: 18342	3	0.10602	0.797884	protein prenylation
GO: 10919	403	0.10602	0.797884	regulation of inositol phosphate biosynthetic process
GO: 97354	6	0.10602	0.797884	prenylation
GO: 31115	17	0.1062	0.797884	negative regulation of microtubule polymerization
GO: 52689	48	0.1062	0.797884	carboxylic ester hydrolase activity
GO: 43236	126	0.1062	0.797884	laminin binding
GO: 6486	112	0.1062	0.797884	protein glycosylation
GO: 43413	131	0.1062	0.797884	macromolecule glycosylation
GO: 34199	234	0.10638	0.797884	activation of protein kinase A activity
KEGG 340	54	0.10638	0.797884	KEGG_HISTIDINE_METABOLISM
REACTOME 941	18	0.10638	0.797884	REACT:PYRUVATE_METABOLISM_AND_CITRIC_ACID_(TCA)_CYCLE
GO: 6824	6	0.10657	0.797884	cobalt ion transport
GO: 7611	322	0.10657	0.797884	learning or memory
MGI: 5281	186	0.10675	0.797884	increased_fatty_acid_level
REACTOME 158	4	0.10675	0.797884	REACT:BETA_OXIDATION_OF_PALMITOYL-COA_TO_MYRISTOYL-COA
REACTOME 820	88	0.10675	0.797884	REACT:P38MAPK_EVENTS
REACTOME 1246	7	0.10675	0.797884	REACT:THE_RETINOID_CYCLE_IN_CONES_(DAYLIGHT_VISION)
GO: 45019	29	0.10675	0.797884	negative regulation of nitric oxide biosynthetic process
GO: 72332	43	0.10675	0.797884	intrinsic apoptotic signaling pathway by p53 class mediator
GO: 19859	5	0.10693	0.797884	thymine metabolic process
GO: 90240	6	0.10693	0.797884	positive regulation of histone H4 acetylation
GO: 51282	119	0.10693	0.797884	regulation of sequestering of calcium ion
GO: 35189	27	0.10712	0.797884	Rb-E2F complex
GO: 228	230	0.10712	0.797884	nuclear chromosome
GO: 6983	17	0.10712	0.797884	ER overload response
GO: 32344	29	0.10712	0.797884	regulation of aldosterone metabolic process
GO: 46655	6	0.10712	0.797884	folic acid metabolic process
GO: 51005	7	0.10712	0.797884	negative regulation of lipoprotein lipase activity
GO: 43650	3	0.1073	0.797884	dicarboxylic acid biosynthetic process
BIOCARTA 184	16	0.1073	0.797884	BIOCARTA_SHH_PATHWAY
GO: 14820	4	0.1073	0.797884	tonic smooth muscle contraction
MGI: 2100	232	0.1073	0.797884	abnormal_tooth_morphology
BIOCARTA 162	20	0.10749	0.797884	BIOCARTA_RHO_PATHWAY
GO: 45453	429	0.10749	0.797884	bone resorption
GO: 44224	37	0.10749	0.797884	juxtaparanode region of axon
GO: 5844	230	0.10749	0.797884	polysome
REACTOME 453	18	0.10749	0.797884	REACT:G2_M_CHECKPOINTS
MGI: 5606	73	0.10767	0.797884	increased_bleeding_time
GO: 43242	12	0.10767	0.797884	negative regulation of protein complex disassembly
GO: 45040	7	0.10767	0.797884	protein import into mitochondrial outer membrane
GO: 46916	445	0.10767	0.797884	cellular transition metal ion homeostasis
GO: 7008	3	0.10767	0.797884	outer mitochondrial membrane organization
KEGG 3020	5	0.10767	0.797884	KEGG_RNA_POLYMERASE
GO: 1227	20	0.10786	0.797884	RNA polymerase II transcription regulatory region sequence-specific DNA binding transcription factor activity involved in negative regulation of transcription
GO: 3183	45	0.10786	0.797884	mitral valve morphogenesis
GO: 71564	157	0.10786	0.797884	npBAF complex
GO: 9855	128	0.10804	0.797884	determination of bilateral symmetry
REACTOME 994	21	0.10804	0.797884	REACT:REGULATION_OF_PYRUVATE_DEHYDROGENASE_(PDH)_COMPLEX
REACTOME 130	9	0.10804	0.797884	REACT:ASSEMBLY_OF_THE_PRE-REPLICATIVE_COMPLEX
GO: 36310	20	0.10823	0.797884	annealing helicase activity
GO: 90317	6	0.10823	0.797884	negative regulation of intracellular protein transport
GO: 71545	4	0.10823	0.797884	inositol phosphate catabolic process
GO: 8046	8	0.10823	0.797884	axon guidance receptor activity
MGI: 947	3	0.10823	0.797884	convulsive_seizures
GO: 46855	12	0.10823	0.797884	inositol phosphate dephosphorylation
GO: 46838	3	0.10823	0.797884	phosphorylated carbohydrate dephosphorylation
REACTOME 839	15	0.10842	0.797884	REACT:PEPTIDE_CHAIN_ELONGATION
GO: 2577	3	0.10842	0.797884	regulation of antigen processing and presentation
GO: 16255	3	0.10842	0.797884	attachment of GPI anchor to protein
MGI: 3367	8	0.1086	0.797884	increased_circulating_glucocorticoid_level
GO: 35264	74	0.1086	0.797884	multicellular organism growth
GO: 7595	57	0.1086	0.797884	lactation
MGI: 1745	50	0.1086	0.797884	increased_circulating_corticosterone_level
GO: 16530	11	0.10879	0.797884	metallochaperone activity
MGI: 6298	15	0.10879	0.797884	abnormal_platelet_activation
REACTOME 782	20	0.10897	0.797884	REACT:NONSENSE-MEDIATED_DECAY
REACTOME 780	27	0.10897	0.797884	REACT:NONSENSE_MEDIATED_DECAY_ENHANCED_BY_THE_EXON_JUNCTION_COMPLEX
GO: 5635	31	0.10897	0.797884	nuclear envelope
GO: 8417	34	0.10897	0.797884	fucosyltransferase activity
REACTOME 930	16	0.10897	0.797884	REACT:PTM:_GAMMA_CARBOXYLATION
MGI: 5191	58	0.10916	0.797884	head_tilt
GO: 34643	4	0.10935	0.797884	establishment of mitochondrion localization, microtubule-mediated
GO: 71426	10	0.10935	0.797884	ribonucleoprotein complex export from nucleus
GO: 54	5	0.10935	0.797884	ribosomal subunit export from nucleus
REACTOME 1038	187	0.10935	0.797884	REACT:RNA_POLYMERASE_I_PROMOTER_CLEARANCE
GO: 10510	3	0.10935	0.797884	regulation of acetyl-CoA biosynthetic process from pyruvate
GO: 71428	6	0.10935	0.797884	rRNA-containing ribonucleoprotein complex export from nucleus
GO: 33750	18	0.10935	0.797884	ribosome localization
GO: 47497	8	0.10935	0.797884	mitochondrion transport along microtubule
GO: 33753	6	0.10935	0.797884	establishment of ribosome localization
MGI: 3054	4	0.10935	0.797884	spina_bifida
GO: 5249	3	0.10935	0.797884	voltage-gated potassium channel activity
GO: 8091	3	0.10954	0.797884	spectrin
GO: 1875	9	0.10954	0.797884	lipopolysaccharide receptor activity
GO: 51187	58	0.10954	0.797884	cofactor catabolic process
GO: 43178	11	0.10972	0.797884	alcohol binding
GO: 6413	71	0.10972	0.797884	translational initiation
KEGG 4360	114	0.10972	0.797884	KEGG_AXON_GUIDANCE
GO: 1901028	21	0.10972	0.797884	regulation of mitochondrial outer membrane permeabilization
GO: 31492	16	0.10991	0.797884	nucleosomal DNA binding
MGI: 2344	28	0.10991	0.797884	abnormal_lymph_node_B_cell_domain_morphology
GO: 6549	5	0.10991	0.797884	isoleucine metabolic process
GO: 3143	319	0.10991	0.797884	embryonic heart tube morphogenesis
MGI: 4166	28	0.10991	0.797884	abnormal_limbic_system_morphology
GO: 1848	77	0.10991	0.797884	complement binding
GO: 32688	3	0.10991	0.797884	negative regulation of interferon-beta production
GO: 60600	16	0.1101	0.798043	dichotomous subdivision of an epithelial terminal unit
KEGG 5169	94	0.1101	0.798043	KEGG_EPSTEIN-BARR_VIRUS_INFECTION
REACTOME 262	21	0.1101	0.798043	REACT:COSTIMULATION_BY_THE_CD28_FAMILY
GO: 4652	83	0.11029	0.798607	polynucleotide adenylyltransferase activity
GO: 30835	28	0.11029	0.798607	negative regulation of actin filament depolymerization
MGI: 9549	15	0.11048	0.799576	decreased_platelet_aggregation
GO: 44375	3	0.11066	0.800066	regulation of peroxisome size
GO: 46471	4	0.11066	0.800066	phosphatidylglycerol metabolic process
NCI: 134	32	0.11085	0.800376	NCI:_SYNDECAN-3-MEDIATED_SIGNALING_EVENTS
GO: 16638	171	0.11104	0.800376	oxidoreductase activity, acting on the CH-NH2 group of donors
GO: 90484	3	0.11104	0.800376	drug transporter activity
GO: 2001016	28	0.11104	0.800376	positive regulation of skeletal muscle cell differentiation
GO: 48541	159	0.11104	0.800376	Peyer's patch development
GO: 16558	5	0.11104	0.800376	protein import into peroxisome matrix
GO: 6600	10	0.11123	0.800935	creatine metabolic process
GO: 14912	38	0.11123	0.800935	negative regulation of smooth muscle cell migration
MGI: 4406	51	0.11142	0.801088	abnormal_cochlear_hair_cell_number
GO: 70166	22	0.11142	0.801088	enamel mineralization
REACTOME 1200	11	0.11142	0.801088	REACT:SYNTHESIS_OF_KETONE_BODIES
GO: 22804	13	0.11161	0.80124	active transmembrane transporter activity
KEGG 4666	165	0.11161	0.80124	KEGG_FC_GAMMA_R-MEDIATED_PHAGOCYTOSIS
MGI: 8808	3	0.11161	0.80124	decreased_spleen_iron_level
GO: 97361	74	0.1118	0.801947	CIA complex
GO: 8643	27	0.11199	0.801947	carbohydrate transport
MGI: 2551	4	0.11199	0.801947	abnormal_blood_coagulation
GO: 51651	60	0.11199	0.801947	maintenance of location in cell
GO: 60411	148	0.11199	0.801947	cardiac septum morphogenesis
MGI: 8250	11	0.11218	0.801997	abnormal_myeloid_leukocyte_morphology
GO: 8242	5	0.11218	0.801997	omega peptidase activity
GO: 1901880	156	0.11218	0.801997	negative regulation of protein depolymerization
REACTOME 859	256	0.11237	0.801997	REACT:PI_METABOLISM
NCI: 118	4	0.11237	0.801997	NCI:_VEGF_AND_VEGFR_SIGNALING_NETWORK
GO: 48486	12	0.11256	0.801997	parasympathetic nervous system development
GO: 35672	7	0.11256	0.801997	oligopeptide transmembrane transport
GO: 31650	3	0.11256	0.801997	regulation of heat generation
GO: 35673	3	0.11256	0.801997	oligopeptide transmembrane transporter activity
GO: 5504	119	0.11256	0.801997	fatty acid binding
[truncated: 12,244 more rows]
