# Supplementary material for: RNA-Seq of Huntington’s disease patient myeloid cells reveals innate transcriptional dysregulation associated with proinflammatory pathway activation
Source: Hum Mol Genet. 2016 May 11;25(14):2893–904. doi: 10.1093/hmg/ddw142 (PMC5181590; doi:10.1093/hmg/ddw142)
Supplement: Supplementary Data [file supp_ddw142_suppl_data.zip › Dataset S11.xlsx]

## Sheet: LPS-stimulated plus genes GSEA
Pathway	Number of genes	p-value	FDR	Description
GO: 5813	16	3.1272e-05	0.355049	centrosome
GO: 5929	393	8.2942e-05	0.355049	cilium
MGI: 10210	63	0.00010281	0.355049	abnormal_circulating_cytokine_level
GO: 7264	86	0.00012415	0.355049	small GTPase mediated signal transduction
MGI: 2463	53	0.00012464	0.355049	abnormal_neutrophil_physiology
MGI: 8713	4	0.00040846	0.768308	abnormal_cytokine_level
MGI: 8835	4	0.00050991	0.768308	abnormal_intercellular_signaling_peptide_or_protein_level
GO: 60271	44	0.00054347	0.768308	cilium morphogenesis
GO: 6954	387	0.00056497	0.768308	inflammatory response
GO: 50900	70	0.00058314	0.768308	leukocyte migration
REACTOME 1133	48	0.00075177	0.768308	REACT:SIGNALING_BY_RHO_GTPASES
REACTOME 1031	19	0.00075177	0.768308	REACT:RHO_GTPASE_CYCLE
MGI: 3037	3	0.0007701	0.768308	increased_myocardial_infarction_size
MGI: 8588	5	0.00090733	0.768308	abnormal_circulating_interleukin_level
MGI: 8789	86	0.00093544	0.768308	abnormal_olfactory_epithelium_morphology
GO: 187	17	0.00097088	0.768308	activation of MAPK activity
KEGG 4062	141	0.001035	0.768308	KEGG_CHEMOKINE_SIGNALING_PATHWAY
GO: 31514	178	0.0010631	0.768308	motile cilium
NCI: 76	10	0.0011178	0.768308	NCI:_SYNDECAN-1-MEDIATED_SIGNALING_EVENTS
MGI: 2462	6	0.0011253	0.768308	abnormal_granulocyte_physiology
MGI: 8751	34	0.0011328	0.768308	abnormal_interleukin_level
REACTOME 518	61	0.0013192	0.833215	REACT:HEPARAN_SULFATE_HEPARIN_(HS-GAG)_METABOLISM
MGI: 2411	3	0.0013455	0.833215	decreased_susceptibility_to_bacterial_infection
GO: 51953	11	0.0015482	0.918792	negative regulation of amine transport
GO: 44782	18	0.0016839	0.926723	cilium organization
GO: 30031	12	0.001739	0.926723	cell projection assembly
GO: 1816	255	0.0018071	0.926723	cytokine production
MGI: 3638	7	0.001914	0.926723	abnormal_responsemetabolism_to_endogenous_compounds
GO: 8047	28	0.0019201	0.926723	enzyme activator activity
GO: 71216	314	0.0021654	0.926723	cellular response to biotic stimulus
MGI: 343	15	0.0023714	0.926723	altered_response_to_myocardial_infarction
GO: 10927	6	0.0024848	0.926723	cellular component assembly involved in morphogenesis
GO: 44441	101	0.002579	0.926723	cilium part
GO: 97190	59	0.0026354	0.926723	apoptotic signaling pathway
GO: 71219	32	0.0026847	0.926723	cellular response to molecule of bacterial origin
MGI: 8595	22	0.0027096	0.926723	abnormal_circulating_interleukin-6_level
GO: 5875	37	0.0028724	0.926723	microtubule associated complex
GO: 10043	9	0.0029526	0.926723	response to zinc ion
GO: 71241	298	0.003119	0.926723	cellular response to inorganic substance
MGI: 8554	98	0.003274	0.926723	decreased_circulating_tumor_necrosis_factor_level
GO: 60326	424	0.0034152	0.926723	cell chemotaxis
GO: 7566	35	0.0034255	0.926723	embryo implantation
GO: 32321	4	0.0034462	0.926723	positive regulation of Rho GTPase activity
GO: 5932	14	0.0034774	0.926723	microtubule basal body
GO: 42384	14	0.0036482	0.926723	cilium assembly
GO: 50820	103	0.0038954	0.926723	positive regulation of coagulation
MGI: 8219	34	0.0040008	0.926723	abnormal_dorsal_telencephalic_commissure_morphology
GO: 70925	169	0.0040246	0.926723	organelle assembly
GO: 4674	87	0.0040845	0.926723	protein serine/threonine kinase activity
MGI: 5416	11	0.0041331	0.926723	abnormal_circulating_protein_level
MGI: 8942	98	0.0041331	0.926723	abnormal_induced_cell_death
GO: 71248	139	0.0042944	0.926723	cellular response to metal ion
MGI: 78	24	0.0043836	0.926723	abnormal_supraoccipital_bone_morphology
MGI: 3204	30	0.0046884	0.926723	decreased_neuron_apoptosis
GO: 6979	168	0.0047158	0.926723	response to oxidative stress
MGI: 778	5	0.0048267	0.926723	abnormal_nervous_system_tract_morphology
GO: 32680	204	0.0048408	0.926723	regulation of tumor necrosis factor production
MGI: 8752	27	0.0049257	0.926723	abnormal_tumor_necrosis_factor_level
MGI: 9789	23	0.0050703	0.926723	decreased_susceptibility_to_bacterial_infection_induced_morbiditymortality
GO: 5083	148	0.0051886	0.926723	small GTPase regulator activity
GO: 43089	16	0.0052036	0.926723	positive regulation of Cdc42 GTPase activity
GO: 5874	8	0.0052638	0.926723	microtubule
GO: 36041	15	0.00534	0.926723	long-chain fatty acid binding
GO: 72686	7	0.0054016	0.926723	mitotic spindle
GO: 51222	257	0.0054327	0.926723	positive regulation of protein transport
REACTOME 1108	7	0.0055268	0.926723	REACT:SIGNALING_BY_FGFR_IN_DISEASE
GO: 50715	324	0.0058014	0.926723	positive regulation of cytokine secretion
MGI: 1750	53	0.0059012	0.926723	increased_circulating_follicle_stimulating_hormone_level
GO: 71621	30	0.0059855	0.926723	granulocyte chemotaxis
GO: 42379	42	0.0060537	0.926723	chemokine receptor binding
GO: 42588	3	0.0060537	0.926723	zymogen granule
GO: 43547	30	0.0061922	0.926723	positive regulation of GTPase activity
GO: 34599	20	0.0062979	0.926723	cellular response to oxidative stress
GO: 30194	73	0.0064413	0.926723	positive regulation of blood coagulation
GO: 1900048	4	0.0064413	0.926723	positive regulation of hemostasis
GO: 32233	30	0.0064594	0.926723	positive regulation of actin filament bundle assembly
GO: 48011	20	0.0068507	0.926723	neurotrophin TRK receptor signaling pathway
MGI: 8552	24	0.0068698	0.926723	abnormal_circulating_tumor_necrosis_factor_level
GO: 38179	16	0.0070835	0.926723	neurotrophin signaling pathway
MGI: 5131	173	0.0072829	0.926723	increased_follicle_stimulating_hormone_level
MGI: 8221	80	0.0075079	0.926723	abnormal_hippocampal_commissure_morphology
GO: 43281	239	0.0075286	0.926723	regulation of cysteine-type endopeptidase activity involved in apoptotic process
GO: 2544	178	0.0075286	0.926723	chronic inflammatory response
GO: 71222	86	0.0075703	0.926723	cellular response to lipopolysaccharide
GO: 32231	5	0.0075703	0.926723	regulation of actin filament bundle assembly
REACTOME 802	51	0.0075912	0.926723	REACT:NUCLEOTIDE-LIKE_(PURINERGIC)_RECEPTORS
GO: 7176	4	0.0076121	0.926723	regulation of epidermal growth factor-activated receptor activity
MGI: 10029	3	0.0076331	0.926723	abnormal_basicranium_morphology
GO: 2526	134	0.0076753	0.926723	acute inflammatory response
GO: 5484	3	0.007803	0.926723	SNAP receptor activity
GO: 60589	6	0.007803	0.926723	nucleoside-triphosphatase regulator activity
GO: 72527	68	0.0079544	0.926723	pyrimidine-containing compound metabolic process
GO: 5925	139	0.0079544	0.926723	focal adhesion
MGI: 4184	5	0.0080201	0.926723	abnormal_baroreceptor_physiology
GO: 16079	4	0.0080421	0.926723	synaptic vesicle exocytosis
REACTOME 673	21	0.0080641	0.926723	REACT:MHC_CLASS_II_ANTIGEN_PRESENTATION
REACTOME 807	43	0.0081752	0.926723	REACT:OPIOID_SIGNALLING
MGI: 8026	45	0.008265	0.926723	abnormal_brain_white_matter_morphology
GO: 33124	40	0.0084013	0.926723	regulation of GTP catabolic process
GO: 51650	174	0.0084472	0.926723	establishment of vesicle localization
REACTOME 1164	7	0.0084472	0.926723	REACT:SPRY_REGULATION_OF_FGF_SIGNALING
GO: 51797	5	0.0084702	0.926723	regulation of hair follicle development
GO: 5924	215	0.0084932	0.926723	cell-substrate adherens junction
GO: 42742	348	0.0085628	0.926723	defense response to bacterium
GO: 45860	32	0.0088221	0.926723	positive regulation of protein kinase activity
REACTOME 619	11	0.0089423	0.926723	REACT:KINESINS
GO: 30055	51	0.0091129	0.926723	cell-substrate junction
GO: 50707	54	0.0092365	0.926723	regulation of cytokine secretion
GO: 32465	23	0.0093113	0.926723	regulation of cytokinesis
GO: 30695	3	0.0093364	0.926723	GTPase regulator activity
NCI: 53	6	0.0096677	0.926723	NCI:_IL5-MEDIATED_SIGNALING_EVENTS
GO: 8009	29	0.0097456	0.926723	chemokine activity
GO: 71902	236	0.0099031	0.926723	positive regulation of protein serine/threonine kinase activity
GO: 15631	10	0.0099031	0.926723	tubulin binding
GO: 43087	81	0.010063	0.926723	regulation of GTPase activity
GO: 43647	12	0.01009	0.926723	inositol phosphate metabolic process
REACTOME 825	10	0.010143	0.926723	REACT:P75_NTR_RECEPTOR-MEDIATED_SIGNALLING
MGI: 8597	41	0.010252	0.926723	decreased_circulating_interleukin-6_level
REACTOME 537	11	0.010279	0.926723	REACT:HS-GAG_BIOSYNTHESIS
GO: 2000145	89	0.010306	0.926723	regulation of cell motility
GO: 51648	3	0.010527	0.926723	vesicle localization
GO: 43406	102	0.010752	0.926723	positive regulation of MAP kinase activity
GO: 8017	9	0.010752	0.926723	microtubule binding
REACTOME 218	11	0.010809	0.926723	REACT:CHEMOKINE_RECEPTORS_BIND_CHEMOKINES
GO: 50922	5	0.010924	0.926723	negative regulation of chemotaxis
GO: 50832	12	0.011069	0.926723	defense response to fungus
REACTOME 1141	6	0.011245	0.926723	REACT:SIGNALLING_BY_NGF
MGI: 4811	64	0.011304	0.926723	abnormal_neuron_physiology
GO: 3777	6	0.011363	0.926723	microtubule motor activity
GO: 33273	134	0.011393	0.926723	response to vitamin
GO: 32855	113	0.011393	0.926723	positive regulation of Rac GTPase activity
REACTOME 177	4	0.011543	0.926723	REACT:BOTULINUM_NEUROTOXICITY
MGI: 4521	4	0.011604	0.926723	abnormal_cochlear_hair_cell_stereociliary_bundle_morphology
GO: 33604	71	0.011604	0.926723	negative regulation of catecholamine secretion
MGI: 8551	11	0.011787	0.926723	abnormal_circulating_interferon-gamma_level
MGI: 6254	98	0.012004	0.926723	thin_cerebral_cortex
GO: 5096	18	0.012004	0.926723	GTPase activator activity
REACTOME 208	36	0.012067	0.926723	REACT:CELL_SURFACE_INTERACTIONS_AT_THE_VASCULAR_WALL
GO: 6684	44	0.01213	0.926723	sphingomyelin metabolic process
GO: 16580	8	0.012224	0.926723	Sin3 complex
GO: 70822	7	0.012224	0.926723	Sin3-type complex
MGI: 8548	6	0.012256	0.926723	abnormal_circulating_interferon_level
MGI: 4132	16	0.012256	0.926723	absent_embryonic_cilia
GO: 43353	5	0.012256	0.926723	enucleate erythrocyte differentiation
GO: 123	44	0.012288	0.926723	histone acetyltransferase complex
MGI: 6036	9	0.012384	0.926723	abnormal_mitochondrial_physiology
GO: 6700	40	0.012611	0.926723	C21-steroid hormone biosynthetic process
GO: 9118	9	0.012742	0.926723	regulation of nucleoside metabolic process
GO: 8154	37	0.012774	0.926723	actin polymerization or depolymerization
NCI: 89	5	0.012841	0.926723	NCI:_BARD1_SIGNALING_EVENTS
GO: 31093	28	0.012907	0.926723	platelet alpha granule lumen
GO: 4767	9	0.013007	0.926723	sphingomyelin phosphodiesterase activity
NCI: 7	3	0.013007	0.926723	NCI:_ERBB4_SIGNALING_EVENTS
GO: 302	451	0.013209	0.926723	response to reactive oxygen species
GO: 30334	242	0.013518	0.926723	regulation of cell migration
GO: 2000116	315	0.013762	0.926723	regulation of cysteine-type endopeptidase activity
MGI: 8943	65	0.013762	0.926723	increased_sensitivity_to_induced_cell_death
GO: 43014	31	0.013762	0.926723	alpha-tubulin binding
MGI: 2199	41	0.013833	0.926723	abnormal_brain_commissure_morphology
GO: 30595	107	0.013868	0.926723	leukocyte chemotaxis
GO: 32958	8	0.014778	0.926723	inositol phosphate biosynthetic process
MGI: 8720	15	0.014815	0.926723	impaired_neutrophil_chemotaxis
GO: 33121	42	0.014853	0.926723	regulation of purine nucleotide catabolic process
GO: 48019	10	0.014853	0.926723	receptor antagonist activity
GO: 30547	35	0.014853	0.926723	receptor inhibitor activity
GO: 30811	81	0.01489	0.926723	regulation of nucleotide catabolic process
REACTOME 1013	64	0.014928	0.926723	REACT:RESOLUTION_OF_ABASIC_SITES_(AP_SITES)
REACTOME 147	5	0.014928	0.926723	REACT:BASE_EXCISION_REPAIR
GO: 2688	319	0.015041	0.926723	regulation of leukocyte chemotaxis
GO: 51798	25	0.015194	0.926723	positive regulation of hair follicle development
GO: 19751	5	0.015194	0.926723	polyol metabolic process
GO: 48489	15	0.015271	0.926723	synaptic vesicle transport
GO: 97480	15	0.015271	0.926723	establishment of synaptic vesicle localization
GO: 7243	326	0.015348	0.926723	intracellular protein kinase cascade
GO: 33674	72	0.01562	0.926723	positive regulation of kinase activity
GO: 1901881	3	0.015659	0.926723	positive regulation of protein depolymerization
GO: 16570	68	0.016016	0.926723	histone modification
GO: 31344	120	0.016258	0.926723	regulation of cell projection organization
NCI: 124	26	0.016258	0.926723	NCI:_IL3-MEDIATED_SIGNALING_EVENTS
GO: 51347	38	0.016381	0.926723	positive regulation of transferase activity
GO: 8347	17	0.016462	0.926723	glial cell migration
GO: 71276	5	0.016462	0.926723	cellular response to cadmium ion
GO: 35588	90	0.016503	0.926723	G-protein coupled purinergic receptor signaling pathway
GO: 16235	9	0.016586	0.926723	aggresome
GO: 50714	227	0.016627	0.926723	positive regulation of protein secretion
BIOCARTA 175	35	0.016669	0.926723	BIOCARTA_BARR_MAPK_PATHWAY
GO: 16234	29	0.016752	0.926723	inclusion body
GO: 16569	117	0.016835	0.926723	covalent chromatin modification
GO: 48306	32	0.016877	0.926723	calcium-dependent protein binding
GO: 5100	8	0.016877	0.926723	Rho GTPase activator activity
NCI: 5	47	0.016919	0.926723	NCI:_BCR_SIGNALING_PATHWAY
GO: 10700	11	0.017045	0.926723	negative regulation of norepinephrine secretion
GO: 3916	142	0.017088	0.926723	DNA topoisomerase activity
GO: 60627	13	0.017515	0.926723	regulation of vesicle-mediated transport
GO: 52547	297	0.017602	0.926723	regulation of peptidase activity
GO: 46827	3	0.017646	0.926723	positive regulation of protein export from nucleus
GO: 32862	61	0.017646	0.926723	activation of Rho GTPase activity
GO: 5112	3	0.017733	0.926723	Notch binding
GO: 10544	3	0.017733	0.926723	negative regulation of platelet activation
GO: 51494	69	0.017777	0.926723	negative regulation of cytoskeleton organization
GO: 46164	21	0.01782	0.926723	alcohol catabolic process
GO: 30201	4	0.01782	0.926723	heparan sulfate proteoglycan metabolic process
REACTOME 1111	17	0.017997	0.926723	REACT:SIGNALING_BY_FGFR1_FUSION_MUTANTS
BIOCARTA 177	17	0.018085	0.926723	BIOCARTA_BARRESTIN_SRC_PATHWAY
KEGG 5032	34	0.018085	0.926723	KEGG_MORPHINE_ADDICTION
GO: 8625	4	0.01813	0.926723	extrinsic apoptotic signaling pathway via death domain receptors
NCI: 67	3	0.018175	0.926723	NCI:_INTEGRINS_IN_ANGIOGENESIS
GO: 1608	7	0.018309	0.926723	G-protein coupled nucleotide receptor activity
GO: 35589	4	0.018309	0.926723	G-protein coupled purinergic nucleotide receptor signaling pathway
GO: 45028	5	0.018309	0.926723	G-protein coupled purinergic nucleotide receptor activity
GO: 60710	9	0.018309	0.926723	chorio-allantoic fusion
GO: 50920	47	0.018354	0.926723	regulation of chemotaxis
REACTOME 1197	21	0.018444	0.926723	REACT:SYNTHESIS_OF_IP3_AND_IP4_IN_THE_CYTOSOL
GO: 51766	3	0.018535	0.926723	inositol trisphosphate kinase activity
REACTOME 926	41	0.018626	0.926723	REACT:PROTEOLYTIC_CLEAVAGE_OF_SNARE_COMPLEX_PROTEINS
GO: 61097	28	0.018763	0.926723	regulation of protein tyrosine kinase activity
GO: 48521	12	0.018993	0.926723	negative regulation of behavior
GO: 32467	23	0.018993	0.926723	positive regulation of cytokinesis
GO: 4712	64	0.019133	0.926723	protein serine/threonine/tyrosine kinase activity
GO: 2685	38	0.019226	0.926723	regulation of leukocyte migration
GO: 51238	36	0.019226	0.926723	sequestering of metal ion
GO: 32320	52	0.019509	0.926723	positive regulation of Ras GTPase activity
GO: 31491	8	0.019556	0.926723	nucleosome binding
GO: 2000501	6	0.019556	0.926723	regulation of natural killer cell chemotaxis
GO: 1910	36	0.019652	0.926723	regulation of leukocyte mediated cytotoxicity
GO: 8021	29	0.019699	0.926723	synaptic vesicle
REACTOME 1041	4	0.019795	0.926723	REACT:RNA_POLYMERASE_I_TRANSCRIPTION
GO: 5819	9	0.019843	0.926723	spindle
GO: 6066	12	0.019843	0.926723	alcohol metabolic process
NCI: 84	31	0.019939	0.926723	NCI:_VALIDATED_TARGETS_OF_C-MYC_TRANSCRIPTIONAL_REPRESSION
NCI: 39	98	0.019939	0.926723	NCI:_NETRIN-MEDIATED_SIGNALING_EVENTS
GO: 1956	5	0.020036	0.926723	positive regulation of neurotransmitter secretion
MGI: 5170	12	0.020036	0.926723	cleft_lip
GO: 30042	13	0.020231	0.926723	actin filament depolymerization
GO: 42634	4	0.02028	0.926723	regulation of hair cycle
GO: 51302	14	0.020329	0.926723	regulation of cell division
REACTOME 505	51	0.020526	0.926723	REACT:G-PROTEIN_MEDIATED_EVENTS
GO: 97479	25	0.020526	0.926723	synaptic vesicle localization
GO: 72657	57	0.020675	0.926723	protein localization to membrane
GO: 5912	35	0.020675	0.926723	adherens junction
GO: 5088	277	0.020775	0.926723	Ras guanyl-nucleotide exchange factor activity
GO: 51781	111	0.020825	0.926723	positive regulation of cell division
GO: 9306	106	0.020825	0.926723	protein secretion
NCI: 16	27	0.020925	0.926723	NCI:_SIGNALING_EVENTS_MEDIATED_BY_PTP1B
GO: 35987	35	0.021077	0.926723	endodermal cell differentiation
MGI: 1001	5	0.021229	0.926723	abnormal_chemoreceptor_morphology
GO: 2495	5	0.02128	0.926723	antigen processing and presentation of peptide antigen via MHC class II
GO: 2504	4	0.02128	0.926723	antigen processing and presentation of peptide or polysaccharide antigen via MHC class II
GO: 731	13	0.021382	0.926723	DNA synthesis involved in DNA repair
GO: 46965	6	0.021382	0.926723	retinoid X receptor binding
MGI: 440	14	0.021537	0.926723	domed_cranium
GO: 33690	29	0.021848	0.926723	positive regulation of osteoblast proliferation
GO: 50704	105	0.021848	0.926723	regulation of interleukin-1 secretion
MGI: 3771	41	0.021848	0.926723	abnormal_lip_shape
REACTOME 101	10	0.0219	0.926723	REACT:ANDROGEN_BIOSYNTHESIS
GO: 50716	17	0.021952	0.926723	positive regulation of interleukin-1 secretion
GO: 32147	94	0.022057	0.926723	activation of protein kinase activity
REACTOME 880	4	0.022163	0.926723	REACT:PLC_BETA_MEDIATED_EVENTS
GO: 30032	5	0.022216	0.926723	lamellipodium assembly
GO: 10940	176	0.022322	0.926723	positive regulation of necrotic cell death
GO: 16780	7	0.022535	0.926723	phosphotransferase activity, for other substituted phosphate groups
REACTOME 391	20	0.022589	0.926723	REACT:FACTORS_INVOLVED_IN_MEGAKARYOCYTE_DEVELOPMENT_AND_PLATELET_PRODUCTION
GO: 32048	12	0.022804	0.926723	cardiolipin metabolic process
GO: 16081	4	0.022804	0.926723	synaptic vesicle docking involved in exocytosis
GO: 51861	7	0.022858	0.926723	glycolipid binding
GO: 5930	83	0.023076	0.926723	axoneme
GO: 30865	112	0.023076	0.926723	cortical cytoskeleton organization
GO: 3158	32	0.023076	0.926723	endothelium development
GO: 3924	127	0.023186	0.926723	GTPase activity
NCI: 26	12	0.023186	0.926723	NCI:_VALIDATED_TARGETS_OF_C-MYC_TRANSCRIPTIONAL_ACTIVATION
MGI: 2584	10	0.023295	0.926723	small_ectoplacental_cone
GO: 7098	52	0.023351	0.926723	centrosome cycle
GO: 2001273	41	0.023351	0.926723	regulation of glucose import in response to insulin stimulus
MGI: 5032	32	0.023406	0.926723	abnormal_ectoplacental_cone_morphology
MGI: 6092	14	0.023461	0.926723	abnormal_olfactory_neuron_morphology
REACTOME 307	14	0.023628	0.926723	REACT:DEPOLARIZATION_OF_THE_PRESYNAPTIC_TERMINAL_TRIGGERS_THE_OPENING_OF_CALCIUM_CHANNELS
NCI: 189	3	0.023684	0.926723	NCI:_SUMOYLATION_BY_RANBP2_REGULATES_TRANSCRIPTIONAL_REPRESSION
GO: 43243	10	0.023684	0.926723	positive regulation of protein complex disassembly
MGI: 8664	26	0.02374	0.926723	decreased_interleukin-12_secretion
GO: 32388	439	0.023796	0.926723	positive regulation of intracellular transport
GO: 35561	20	0.023796	0.926723	regulation of chromatin binding
GO: 15012	6	0.023852	0.926723	heparan sulfate proteoglycan biosynthetic process
REACTOME 294	30	0.023908	0.926723	REACT:DAP12_INTERACTIONS
GO: 14061	3	0.023964	0.926723	regulation of norepinephrine secretion
GO: 43088	12	0.024021	0.926723	regulation of Cdc42 GTPase activity
GO: 51492	5	0.024134	0.926723	regulation of stress fiber assembly
GO: 45545	10	0.024191	0.926723	syndecan binding
GO: 52548	142	0.024248	0.926723	regulation of endopeptidase activity
GO: 31513	257	0.024305	0.926723	nonmotile primary cilium
GO: 5871	5	0.024305	0.926723	kinesin complex
KEGG 4130	16	0.024419	0.926723	KEGG_SNARE_INTERACTIONS_IN_VESICULAR_TRANSPORT
GO: 30219	4	0.024419	0.926723	megakaryocyte differentiation
MGI: 8469	7	0.024534	0.926723	abnormal_protein_level
GO: 42641	19	0.024534	0.926723	actomyosin
GO: 31023	12	0.024592	0.926723	microtubule organizing center organization
MGI: 5658	25	0.024592	0.926723	increased_susceptibility_to_diet-induced_obesity
MGI: 8596	44	0.024707	0.926723	increased_circulating_interleukin-6_level
REACTOME 4	30	0.024707	0.926723	REACT:A_TETRASACCHARIDE_LINKER_SEQUENCE_IS_REQUIRED_FOR_GAG_SYNTHESIS
NCI: 200	27	0.024823	0.926723	NCI:_REGULATION_OF_CYTOPLASMIC_AND_NUCLEAR_SMAD2_3_SIGNALING
GO: 10952	230	0.02494	0.926723	positive regulation of peptidase activity
NCI: 182	3	0.024998	0.926723	NCI:_P38_SIGNALING_MEDIATED_BY_MAPKAP_KINASES
GO: 9125	88	0.025056	0.926723	nucleoside monophosphate catabolic process
GO: 60170	11	0.025115	0.926723	cilium membrane
NCI: 181	23	0.025174	0.926723	NCI:_IL2_SIGNALING_EVENTS_MEDIATED_BY_PI3K
BIOCARTA 66	4	0.025174	0.926723	BIOCARTA_ERK_PATHWAY
GO: 46033	22	0.025529	0.926723	AMP metabolic process
KEGG 534	15	0.025588	0.926723	KEGG_GLYCOSAMINOGLYCAN_BIOSYNTHESIS_-_HEPARAN_SULFATE_HEPARIN
REACTOME 1127	18	0.025648	0.926723	REACT:SIGNALING_BY_NOTCH1_PEST_DOMAIN_MUTANTS_IN_CANCER
REACTOME 397	61	0.025648	0.926723	REACT:FBXW7_MUTANTS_AND_NOTCH1_IN_CANCER
REACTOME 1126	20	0.025648	0.926723	REACT:SIGNALING_BY_NOTCH1_IN_CANCER
REACTOME 1128	20	0.025648	0.926723	REACT:SIGNALING_BY_NOTCH1_T(7
REACTOME 1125	8	0.025648	0.926723	REACT:SIGNALING_BY_NOTCH1_HD+PEST_DOMAIN_MUTANTS_IN_CANCER
REACTOME 1123	53	0.025648	0.926723	REACT:SIGNALING_BY_NOTCH1
REACTOME 1124	118	0.025648	0.926723	REACT:SIGNALING_BY_NOTCH1_HD_DOMAIN_MUTANTS_IN_CANCER
MGI: 4396	4	0.025887	0.926723	decreased_cochlear_inner_hair_cell_number
REACTOME 1014	27	0.026008	0.926723	REACT:RESOLUTION_OF_AP_SITES_VIA_THE_MULTIPLE-NUCLEOTIDE_PATCH_REPLACEMENT_PATHWAY
REACTOME 1007	19	0.026008	0.926723	REACT:REMOVAL_OF_DNA_PATCH_CONTAINING_ABASIC_RESIDUE
GO: 15802	5	0.026069	0.926723	basic amino acid transport
GO: 5525	37	0.026129	0.926723	GTP binding
KEGG 5132	75	0.026251	0.926723	KEGG_SALMONELLA_INFECTION
BIOCARTA 93	160	0.026251	0.926723	BIOCARTA_IL3_PATHWAY
GO: 32863	5	0.026373	0.926723	activation of Rac GTPase activity
GO: 72372	17	0.026434	0.926723	primary cilium
MGI: 4077	16	0.026618	0.926723	abnormal_striatum_morphology
GO: 48194	3	0.02668	0.926723	Golgi vesicle budding
GO: 16504	85	0.026742	0.926723	peptidase activator activity
NCI: 140	5	0.026803	0.926723	NCI:_EPO_SIGNALING_PATHWAY
GO: 6284	20	0.026803	0.926723	base-excision repair
GO: 8440	5	0.026865	0.926723	inositol-1,4,5-trisphosphate 3-kinase activity
NCI: 121	16	0.026928	0.926723	NCI:_POSTTRANSLATIONAL_REGULATION_OF_ADHERENS_JUNCTION_STABILITY_AND_DISSASSEMBLY
GO: 44344	164	0.026928	0.926723	cellular response to fibroblast growth factor stimulus
GO: 60831	4	0.027052	0.926723	smoothened signaling pathway involved in dorsal/ventral neural tube patterning
GO: 61303	6	0.027052	0.926723	cornea development in camera-type eye
GO: 60136	18	0.027052	0.926723	embryonic process involved in female pregnancy
REACTOME 750	165	0.027115	0.926723	REACT:NEGATIVE_REGULATION_OF_FGFR_SIGNALING
GO: 71774	84	0.027115	0.926723	response to fibroblast growth factor stimulus
KEGG 5014	17	0.027366	0.926723	KEGG_AMYOTROPHIC_LATERAL_SCLEROSIS_(ALS)
GO: 8635	4	0.027366	0.926723	activation of cysteine-type endopeptidase activity involved in apoptotic process by cytochrome c
MGI: 3403	71	0.027366	0.926723	absent_placental_labyrinth
GO: 50542	8	0.027429	0.926723	icosanoid binding
GO: 1901567	7	0.027429	0.926723	fatty acid derivative binding
GO: 60348	114	0.027556	0.926723	bone development
GO: 9791	6	0.027619	0.926723	post-embryonic development
GO: 50543	8	0.027683	0.926723	icosatetraenoic acid binding
NCI: 54	32	0.027746	0.926723	NCI:_FOXO_FAMILY_SIGNALING
GO: 50732	10	0.027874	0.926723	negative regulation of peptidyl-tyrosine phosphorylation
GO: 1106	3	0.027938	0.926723	RNA polymerase II transcription corepressor activity
GO: 8527	9	0.028002	0.926723	taste receptor activity
MGI: 2419	3	0.028196	0.926723	abnormal_innate_immunity
MGI: 8499	54	0.02826	0.926723	increased_IgG1_level
REACTOME 1112	18	0.02826	0.926723	REACT:SIGNALING_BY_FGFR1_MUTANTS
GO: 2686	3	0.02839	0.926723	negative regulation of leukocyte migration
MGI: 1553	10	0.028455	0.926723	abnormal_circulating_free_fatty_acids_level
MGI: 4950	28	0.028455	0.926723	abnormal_brain_vasculature_morphology
MGI: 3156	12	0.028717	0.926723	abnormal_leukocyte_migration
GO: 48185	14	0.028717	0.926723	activin binding
GO: 10939	29	0.028848	0.926723	regulation of necrotic cell death
GO: 32561	6	0.02898	0.926723	guanyl ribonucleotide binding
GO: 19001	52	0.02898	0.926723	guanyl nucleotide binding
GO: 9629	13	0.02898	0.926723	response to gravity
GO: 46824	14	0.029112	0.926723	positive regulation of nucleocytoplasmic transport
GO: 30336	41	0.029112	0.926723	negative regulation of cell migration
GO: 51496	36	0.029379	0.926723	positive regulation of stress fiber assembly
GO: 31115	5	0.029446	0.926723	negative regulation of microtubule polymerization
GO: 35253	14	0.029446	0.926723	ciliary rootlet
GO: 70161	11	0.029446	0.926723	anchoring junction
GO: 38127	36	0.029513	0.926723	ERBB signaling pathway
GO: 7173	12	0.029513	0.926723	epidermal growth factor receptor signaling pathway
MGI: 2702	70	0.02958	0.926723	decreased_circulating_free_fatty_acid_level
GO: 70257	12	0.02958	0.926723	positive regulation of mucus secretion
GO: 31346	26	0.029715	0.926723	positive regulation of cell projection organization
REACTOME 120	9	0.029782	0.926723	REACT:APOPTOTIC_FACTOR-MEDIATED_RESPONSE
GO: 32760	14	0.02985	0.926723	positive regulation of tumor necrosis factor production
GO: 43244	70	0.02985	0.926723	regulation of protein complex disassembly
GO: 5796	4	0.030054	0.926723	Golgi lumen
REACTOME 598	17	0.030122	0.926723	REACT:INTRINSIC_PATHWAY_FOR_APOPTOSIS
MGI: 5633	19	0.030328	0.926723	increased_circulating_sodium_level
GO: 32623	5	0.030396	0.926723	interleukin-2 production
MGI: 5048	24	0.030465	0.926723	thrombosis
GO: 30224	4	0.030465	0.926723	monocyte differentiation
GO: 2001199	4	0.030603	0.926723	negative regulation of dendritic cell differentiation
GO: 7605	12	0.030673	0.926723	sensory perception of sound
REACTOME 1038	22	0.030742	0.926723	REACT:RNA_POLYMERASE_I_PROMOTER_CLEARANCE
GO: 3416	14	0.030742	0.926723	endochondral bone growth
GO: 50718	11	0.030811	0.926723	positive regulation of interleukin-1 beta secretion
GO: 61041	4	0.030811	0.926723	regulation of wound healing
MGI: 6358	80	0.030951	0.926723	absent_pinna_reflex
MGI: 11518	98	0.030951	0.926723	abnormal_cell_chemotaxis
GO: 48020	8	0.030951	0.926723	CCR chemokine receptor binding
REACTOME 819	28	0.030951	0.926723	REACT:P2Y_RECEPTORS
GO: 6685	21	0.031091	0.926723	sphingomyelin catabolic process
MGI: 6359	6	0.031161	0.926723	absent_startle_reflex
GO: 6516	8	0.031231	0.926723	glycoprotein catabolic process
MGI: 4183	178	0.031372	0.926723	abnormal_sympathetic_nervous_system_physiology
GO: 30593	40	0.031514	0.926723	neutrophil chemotaxis
GO: 3906	34	0.031656	0.926723	DNA-(apurinic or apyrimidinic site) lyase activity
MGI: 8535	113	0.031656	0.926723	enlarged_lateral_ventricles
GO: 60956	16	0.031656	0.926723	endocardial cell differentiation
GO: 3348	101	0.031656	0.926723	cardiac endothelial cell differentiation
GO: 51646	8	0.031727	0.926723	mitochondrion localization
MGI: 79	3	0.031727	0.926723	abnormal_basioccipital_bone_morphology
GO: 43280	123	0.031798	0.926723	positive regulation of cysteine-type endopeptidase activity involved in apoptotic process
GO: 46645	9	0.032085	0.926723	positive regulation of gamma-delta T cell activation
GO: 46643	9	0.032085	0.926723	regulation of gamma-delta T cell activation
KEGG 5133	15	0.032229	0.926723	KEGG_PERTUSSIS
GO: 70255	77	0.032301	0.926723	regulation of mucus secretion
GO: 30291	27	0.032374	0.926723	protein serine/threonine kinase inhibitor activity
BIOCARTA 41	57	0.032374	0.926723	BIOCARTA_CLASSIC_PATHWAY
GO: 70032	91	0.032519	0.926723	synaptobrevin 2-SNAP-25-syntaxin-1a-complexin I complex
GO: 3917	4	0.032592	0.926723	DNA topoisomerase type I activity
MGI: 8706	260	0.032665	0.926723	decreased_interleukin-6_secretion
REACTOME 183	5	0.032738	0.926723	REACT:CA-DEPENDENT_EVENTS
GO: 43117	15	0.032884	0.926723	positive regulation of vascular permeability
GO: 10453	7	0.032884	0.926723	regulation of cell fate commitment
GO: 17157	4	0.032958	0.926723	regulation of exocytosis
GO: 32312	3	0.033031	0.926723	regulation of ARF GTPase activity
GO: 51271	122	0.033105	0.926723	negative regulation of cellular component movement
GO: 8172	7	0.033105	0.926723	S-methyltransferase activity
MGI: 2650	3	0.033105	0.926723	abnormal_ameloblast_morphology
GO: 60545	5	0.033401	0.926723	positive regulation of necroptosis
GO: 51297	22	0.033775	0.926723	centrosome organization
MGI: 2574	75	0.033775	0.926723	increased_vertical_activity
GO: 21539	23	0.033925	0.926723	subthalamus development
GO: 35912	4	0.033925	0.926723	dorsal aorta morphogenesis
NCI: 132	21	0.033925	0.926723	NCI:_EPHRINB-EPHB_PATHWAY
GO: 6184	39	0.034001	0.926723	GTP catabolic process
GO: 70671	3	0.034001	0.926723	response to interleukin-12
GO: 45179	19	0.034076	0.926723	apical cortex
GO: 72528	412	0.034152	0.926723	pyrimidine-containing compound biosynthetic process
GO: 2000516	17	0.034152	0.926723	positive regulation of CD4-positive, alpha-beta T cell activation
GO: 15809	10	0.034227	0.926723	arginine transport
GO: 51917	10	0.034303	0.926723	regulation of fibrinolysis
GO: 2690	12	0.034379	0.926723	positive regulation of leukocyte chemotaxis
GO: 32652	180	0.034379	0.926723	regulation of interleukin-1 production
GO: 19886	5	0.034379	0.926723	antigen processing and presentation of exogenous peptide antigen via MHC class II
MGI: 1706	11	0.034456	0.926723	abnormal_left-right_axis_patterning
GO: 32319	143	0.034456	0.926723	regulation of Rho GTPase activity
GO: 2579	12	0.034532	0.926723	positive regulation of antigen processing and presentation
REACTOME 166	46	0.034532	0.926723	REACT:BILE_SALT_AND_ORGANIC_ANION_SLC_TRANSPORTERS
PAN-PW 32	25	0.034609	0.926723	Insulin/IGF_pathway-mitogen_activated_protein_kinase_kinase/MAP_kinase_cascade
MGI: 4153	20	0.034609	0.926723	increased_renal_tubule_apoptosis
GO: 17169	21	0.034609	0.926723	CDP-alcohol phosphatidyltransferase activity
GO: 44437	66	0.03507	0.926723	vacuolar part
REACTOME 709	4	0.035148	0.926723	REACT:MPS_IV_-_MORQUIO_SYNDROME_B
REACTOME 706	26	0.035148	0.926723	REACT:MPS_IIIC_-_SANFILIPPO_SYNDROME_C
REACTOME 728	43	0.035148	0.926723	REACT:MUCOPOLYSACCHARIDOSES
REACTOME 703	16	0.035148	0.926723	REACT:MPS_II_-_HUNTER_SYNDROME
REACTOME 711	39	0.035148	0.926723	REACT:MPS_VI_-_MAROTEAUX-LAMY_SYNDROME
REACTOME 705	8	0.035148	0.926723	REACT:MPS_IIIB_-_SANFILIPPO_SYNDROME_B
REACTOME 704	4	0.035148	0.926723	REACT:MPS_IIIA_-_SANFILIPPO_SYNDROME_A
REACTOME 708	19	0.035148	0.926723	REACT:MPS_IV_-_MORQUIO_SYNDROME_A
REACTOME 494	32	0.035148	0.926723	REACT:GLYCOSAMINOGLYCAN_METABOLISM
REACTOME 707	6	0.035148	0.926723	REACT:MPS_IIID_-_SANFILIPPO_SYNDROME_D
REACTOME 702	75	0.035148	0.926723	REACT:MPS_I_-_HURLER_SYNDROME
REACTOME 712	21	0.035148	0.926723	REACT:MPS_VII_-_SLY_SYNDROME
REACTOME 710	59	0.035148	0.926723	REACT:MPS_IX_-_NATOWICZ_SYNDROME
GO: 45742	9	0.035303	0.926723	positive regulation of epidermal growth factor receptor signaling pathway
GO: 1819	269	0.035381	0.926723	positive regulation of cytokine production
GO: 34235	13	0.035459	0.926723	GPI anchor binding
GO: 45621	226	0.035537	0.926723	positive regulation of lymphocyte differentiation
MGI: 3202	45	0.035537	0.926723	abnormal_neuron_apoptosis
GO: 5774	46	0.035616	0.926723	vacuolar membrane
GO: 31111	19	0.035616	0.926723	negative regulation of microtubule polymerization or depolymerization
GO: 90316	11	0.035694	0.926723	positive regulation of intracellular protein transport
GO: 5152	4	0.035694	0.926723	interleukin-1 receptor antagonist activity
KEGG 4978	21	0.035773	0.926723	KEGG_MINERAL_ABSORPTION
PAN-PW 5734	9	0.035773	0.926723	Synaptic_vesicle_trafficking
GO: 5682	17	0.035773	0.926723	U5 snRNP
GO: 36230	6	0.035851	0.926723	granulocyte activation
GO: 42578	6	0.035851	0.926723	phosphoric ester hydrolase activity
GO: 51656	13	0.036009	0.926723	establishment of organelle localization
GO: 32012	8	0.036088	0.926723	regulation of ARF protein signal transduction
GO: 32838	39	0.036168	0.926723	cell projection cytoplasm
GO: 51272	418	0.036407	0.926723	positive regulation of cellular component movement
GO: 43196	17	0.036486	0.926723	varicosity
GO: 31490	118	0.036566	0.926723	chromatin DNA binding
MGI: 4770	43	0.036566	0.926723	abnormal_synaptic_vesicle_recycling
GO: 8060	5	0.036566	0.926723	ARF GTPase activator activity
GO: 51261	43	0.036566	0.926723	protein depolymerization
GO: 32119	6	0.036888	0.926723	sequestering of zinc ion
GO: 97029	7	0.036969	0.926723	mature dendritic cell differentiation
KEGG 3410	3	0.036969	0.926723	KEGG_BASE_EXCISION_REPAIR
PAN-PW 5	3	0.03705	0.926723	Angiogenesis
GO: 6919	6	0.037131	0.926723	activation of cysteine-type endopeptidase activity involved in apoptotic process
GO: 2577	3	0.037131	0.926723	regulation of antigen processing and presentation
GO: 60789	3	0.037212	0.926723	hair follicle placode formation
GO: 34464	20	0.037293	0.926723	BBSome
GO: 50663	45	0.037293	0.926723	cytokine secretion
GO: 71559	182	0.037293	0.926723	response to transforming growth factor beta stimulus
GO: 51879	19	0.037293	0.926723	Hsp90 protein binding
GO: 42058	31	0.037456	0.926723	regulation of epidermal growth factor receptor signaling pathway
GO: 14048	15	0.037456	0.926723	regulation of glutamate secretion
GO: 30335	215	0.037538	0.926723	positive regulation of cell migration
GO: 43256	4	0.037538	0.926723	laminin complex
REACTOME 570	35	0.037538	0.926723	REACT:INOSITOL_PHOSPHATE_METABOLISM
GO: 9617	369	0.03762	0.926723	response to bacterium
MGI: 8734	28	0.03762	0.926723	decreased_susceptibility_to_endotoxin_shock
MGI: 10358	55	0.037702	0.926723	abnormal_free_fatty_acids_level
GO: 2000146	56	0.037702	0.926723	negative regulation of cell motility
GO: 2000147	427	0.037784	0.926723	positive regulation of cell motility
GO: 5218	7	0.037949	0.926723	intracellular ligand-gated calcium channel activity
GO: 30101	3	0.038032	0.926723	natural killer cell activation
GO: 44450	7	0.038032	0.926723	microtubule organizing center part
GO: 42974	7	0.038114	0.926723	retinoic acid receptor binding
NCI: 9	5	0.038114	0.926723	NCI:_TCR_SIGNALING_IN_CD4+_T_CELLS
GO: 1901186	11	0.038197	0.926723	positive regulation of ERBB signaling pathway
GO: 51346	179	0.038197	0.926723	negative regulation of hydrolase activity
GO: 61134	30	0.03828	0.926723	peptidase regulator activity
KEGG 4060	4	0.038364	0.926723	KEGG_CYTOKINE-CYTOKINE_RECEPTOR_INTERACTION
GO: 60591	6	0.038447	0.926723	chondroblast differentiation
GO: 2440	59	0.03853	0.926723	production of molecular mediator of immune response
GO: 2606	4	0.03853	0.926723	positive regulation of dendritic cell antigen processing and presentation
GO: 48701	12	0.03853	0.926723	embryonic cranial skeleton morphogenesis
GO: 32318	91	0.038698	0.926723	regulation of Ras GTPase activity
GO: 6020	4	0.038698	0.926723	inositol metabolic process
GO: 90005	13	0.038782	0.926723	negative regulation of establishment of protein localization to plasma membrane
BIOCARTA 58	5	0.038866	0.926723	BIOCARTA_SKP2E2F_PATHWAY
GO: 51255	3	0.03895	0.926723	spindle midzone assembly
REACTOME 516	27	0.03895	0.926723	REACT:HEME_DEGRADATION
GO: 50544	6	0.039035	0.926723	arachidonic acid binding
GO: 6361	4	0.039119	0.926723	transcription initiation from RNA polymerase I promoter
GO: 90307	3	0.039204	0.926723	spindle assembly involved in mitosis
GO: 8543	35	0.039204	0.926723	fibroblast growth factor receptor signaling pathway
MGI: 8589	142	0.039289	0.926723	abnormal_circulating_interleukin-1_level
MGI: 6059	32	0.039289	0.926723	decreased_susceptibility_to_ischemic_brain_injury
GO: 2000273	16	0.039374	0.926723	positive regulation of receptor activity
MGI: 8111	14	0.039459	0.926723	abnormal_granulocyte_differentiation
GO: 35283	18	0.039459	0.926723	central nervous system segmentation
GO: 35284	9	0.039459	0.926723	brain segmentation
GO: 43405	26	0.039544	0.926723	regulation of MAP kinase activity
GO: 60760	16	0.039544	0.926723	positive regulation of response to cytokine stimulus
MGI: 3843	335	0.03963	0.926723	abnormal_sagittal_suture_morphology
GO: 2439	18	0.03963	0.926723	chronic inflammatory response to antigenic stimulus
GO: 19902	15	0.039715	0.926723	phosphatase binding
MGI: 4398	217	0.039801	0.926723	cochlear_inner_hair_cell_degeneration
GO: 45582	70	0.039887	0.926723	positive regulation of T cell differentiation
GO: 2687	12	0.039887	0.926723	positive regulation of leukocyte migration
GO: 48259	5	0.040059	0.926723	regulation of receptor-mediated endocytosis
GO: 10975	3	0.040319	0.926723	regulation of neuron projection development
GO: 30676	3	0.040319	0.926723	Rac guanyl-nucleotide exchange factor activity
GO: 71560	9	0.040405	0.926723	cellular response to transforming growth factor beta stimulus
GO: 6360	5	0.04058	0.926723	transcription from RNA polymerase I promoter
GO: 71294	8	0.04058	0.926723	cellular response to zinc ion
REACTOME 969	15	0.04058	0.926723	REACT:REGULATION_OF_CYTOSKELETAL_REMODELING_AND_CELL_SPREADING_BY_IPP_COMPLEX_COMPONENTS
GO: 31114	3	0.04058	0.926723	regulation of microtubule depolymerization
NCI: 175	22	0.040667	0.926723	NCI:_IL12-MEDIATED_SIGNALING_EVENTS
REACTOME 285	100	0.040667	0.926723	REACT:CYTOCHROME_C-MEDIATED_APOPTOTIC_RESPONSE
REACTOME 35	5	0.040667	0.926723	REACT:ACTIVATION_OF_CASPASES_THROUGH_APOPTOSOME-MEDIATED_CLEAVAGE
GO: 1901184	82	0.040667	0.926723	regulation of ERBB signaling pathway
GO: 19199	192	0.040667	0.926723	transmembrane receptor protein kinase activity
GO: 6772	47	0.040842	0.926723	thiamine metabolic process
GO: 6663	3	0.040842	0.926723	platelet activating factor biosynthetic process
REACTOME 117	118	0.04093	0.926723	REACT:APOPTOTIC_CLEAVAGE_OF_CELL_ADHESION__PROTEINS
GO: 1961	4	0.041105	0.926723	positive regulation of cytokine-mediated signaling pathway
REACTOME 1109	14	0.041282	0.926723	REACT:SIGNALING_BY_FGFR_MUTANTS
GO: 5154	30	0.04137	0.926723	epidermal growth factor receptor binding
GO: 31117	6	0.04137	0.926723	positive regulation of microtubule depolymerization
GO: 2001032	8	0.041459	0.926723	regulation of double-strand break repair via nonhomologous end joining
GO: 31000	276	0.041548	0.926723	response to caffeine
REACTOME 538	5	0.041548	0.926723	REACT:HS-GAG_DEGRADATION
GO: 45741	15	0.041637	0.926723	positive regulation of epidermal growth factor-activated receptor activity
GO: 10715	11	0.041637	0.926723	regulation of extracellular matrix disassembly
GO: 5024	9	0.041637	0.926723	transforming growth factor beta-activated receptor activity
GO: 4675	81	0.041637	0.926723	transmembrane receptor protein serine/threonine kinase activity
GO: 42723	219	0.041726	0.926723	thiamine-containing compound metabolic process
GO: 32272	58	0.041726	0.926723	negative regulation of protein polymerization
REACTOME 1107	14	0.041726	0.926723	REACT:SIGNALING_BY_FGFR
GO: 32496	445	0.041905	0.926723	response to lipopolysaccharide
GO: 34483	13	0.041905	0.926723	heparan sulfate sulfotransferase activity
GO: 30866	7	0.041994	0.926723	cortical actin cytoskeleton organization
GO: 2000503	3	0.042084	0.926723	positive regulation of natural killer cell chemotaxis
GO: 38032	9	0.042084	0.926723	termination of G-protein coupled receptor signaling pathway
MGI: 8704	47	0.042174	0.926723	abnormal_interleukin-6_secretion
GO: 31640	36	0.042264	0.926723	killing of cells of other organism
GO: 44364	20	0.042264	0.926723	disruption of cells of other organism
GO: 60191	8	0.042264	0.926723	regulation of lipase activity
GO: 9826	4	0.042354	0.926723	unidimensional cell growth
GO: 9395	81	0.042354	0.926723	phospholipid catabolic process
GO: 44320	30	0.042535	0.926723	cellular response to leptin stimulus
GO: 189	4	0.042535	0.926723	MAPK import into nucleus
GO: 43410	192	0.042625	0.926723	positive regulation of MAPK cascade
GO: 45684	7	0.042898	0.926723	positive regulation of epidermis development
GO: 51493	118	0.042898	0.926723	regulation of cytoskeleton organization
GO: 4185	3	0.04299	0.926723	serine-type carboxypeptidase activity
GO: 1901069	3	0.043264	0.926723	guanosine-containing compound catabolic process
GO: 61179	26	0.043264	0.926723	negative regulation of insulin secretion involved in cellular response to glucose stimulus
GO: 46039	14	0.043356	0.926723	GTP metabolic process
GO: 6265	12	0.043356	0.926723	DNA topological change
GO: 42119	12	0.043448	0.926723	neutrophil activation
GO: 43141	28	0.043448	0.926723	ATP-dependent 5'-3' DNA helicase activity
GO: 1732	4	0.043541	0.926723	formation of translation initiation complex
MGI: 8662	8	0.043633	0.926723	abnormal_interleukin-12_secretion
GO: 8631	4	0.043633	0.926723	intrinsic apoptotic signaling pathway in response to oxidative stress
GO: 40034	13	0.043633	0.926723	regulation of development, heterochronic
GO: 32489	229	0.043633	0.926723	regulation of Cdc42 protein signal transduction
MGI: 9435	15	0.043725	0.926723	abnormal_miniature_inhibitory_postsynaptic_currents
GO: 8207	5	0.043818	0.926723	C21-steroid hormone metabolic process
GO: 42659	71	0.043818	0.926723	regulation of cell fate specification
GO: 90296	5	0.044004	0.926723	regulation of mitochondrial DNA replication
GO: 43372	3	0.044004	0.926723	positive regulation of CD4-positive, alpha-beta T cell differentiation
GO: 4115	8	0.044004	0.926723	3',5'-cyclic-AMP phosphodiesterase activity
GO: 40013	7	0.044097	0.926723	negative regulation of locomotion
GO: 60830	3	0.044097	0.926723	ciliary receptor clustering involved in smoothened signaling pathway
GO: 2000739	3	0.044097	0.926723	regulation of mesenchymal stem cell differentiation
GO: 42724	187	0.044191	0.926723	thiamine-containing compound biosynthetic process
GO: 1990107	146	0.044191	0.926723	thiazole synthase activity
GO: 9228	311	0.044191	0.926723	thiamine biosynthetic process
MGI: 826	64	0.044284	0.926723	abnormal_third_ventricle_morphology
GO: 9855	174	0.044378	0.926723	determination of bilateral symmetry
GO: 48520	180	0.044565	0.926723	positive regulation of behavior
GO: 32720	284	0.044565	0.926723	negative regulation of tumor necrosis factor production
GO: 70567	3	0.04466	0.926723	cytidylyltransferase activity
GO: 32059	6	0.04466	0.926723	bleb
GO: 1901858	55	0.044754	0.926723	regulation of mitochondrial DNA metabolic process
GO: 44272	38	0.045038	0.926723	sulfur compound biosynthetic process
MGI: 1526	45	0.045038	0.926723	abnormal_placing_response
GO: 32391	18	0.045133	0.926723	photoreceptor connecting cilium
MGI: 8577	15	0.045228	0.926723	increased_circulating_interferon-gamma_level
GO: 61197	3	0.045228	0.926723	fungiform papilla morphogenesis
GO: 61198	17	0.045228	0.926723	fungiform papilla formation
GO: 51256	35	0.045228	0.926723	spindle midzone assembly involved in mitosis
GO: 19835	56	0.045228	0.926723	cytolysis
GO: 51056	56	0.045323	0.926723	regulation of small GTPase mediated signal transduction
GO: 1901623	396	0.045323	0.926723	regulation of lymphocyte chemotaxis
REACTOME 70	8	0.045323	0.926723	REACT:ADENOSINE_P1_RECEPTORS
NCI: 65	14	0.045514	0.926723	NCI:_E-CADHERIN_SIGNALING_IN_THE_NASCENT_ADHERENS_JUNCTION
MGI: 8280	9	0.04561	0.926723	abnormal_male_germ_cell_apoptosis
GO: 1768	3	0.04561	0.926723	establishment of T cell polarity
GO: 1767	3	0.04561	0.926723	establishment of lymphocyte polarity
REACTOME 441	9	0.04561	0.926723	REACT:G_ALPHA_(I)_SIGNALLING_EVENTS
GO: 7379	8	0.04561	0.926723	segment specification
GO: 40017	14	0.045706	0.926723	positive regulation of locomotion
GO: 21904	31	0.045706	0.926723	dorsal/ventral neural tube patterning
GO: 51209	6	0.045802	0.926723	release of sequestered calcium ion into cytosol
GO: 51283	17	0.045802	0.926723	negative regulation of sequestering of calcium ion
GO: 51233	66	0.045802	0.926723	spindle midzone
GO: 4982	30	0.045898	0.926723	N-formyl peptide receptor activity
NCI: 213	13	0.045994	0.926723	NCI:_BETA2_INTEGRIN_CELL_SURFACE_INTERACTIONS
GO: 32927	11	0.045994	0.926723	positive regulation of activin receptor signaling pathway
GO: 97202	21	0.046091	0.926723	activation of cysteine-type endopeptidase activity
GO: 44321	49	0.046091	0.926723	response to leptin stimulus
REACTOME 433	61	0.046091	0.926723	REACT:FORMYL_PEPTIDE_RECEPTORS_BIND_FORMYL_PEPTIDES_AND_MANY_OTHER_LIGANDS
GO: 2000668	23	0.046188	0.926723	regulation of dendritic cell apoptotic process
REACTOME 542	14	0.046188	0.926723	REACT:HYDROLYSIS_OF_LPC
GO: 46007	30	0.046284	0.926723	negative regulation of activated T cell proliferation
KEGG 5020	16	0.046381	0.926723	KEGG_PRION_DISEASES
REACTOME 1122	41	0.046381	0.926723	REACT:SIGNALING_BY_NOTCH
GO: 805	12	0.046479	0.926723	X chromosome
GO: 70170	150	0.046479	0.926723	regulation of tooth mineralization
GO: 32957	4	0.046576	0.926723	inositol trisphosphate metabolic process
BIOCARTA 53	53	0.046771	0.926723	BIOCARTA_D4GDI_PATHWAY
GO: 42660	28	0.046869	0.926723	positive regulation of cell fate specification
GO: 42169	64	0.046869	0.926723	SH2 domain binding
GO: 32886	31	0.046869	0.926723	regulation of microtubule-based process
GO: 35313	34	0.046869	0.926723	wound healing, spreading of epidermal cells
GO: 43921	28	0.046967	0.926723	modulation by host of viral transcription
GO: 52472	16	0.046967	0.926723	modulation by host of symbiont transcription
GO: 43922	9	0.047065	0.926723	negative regulation by host of viral transcription
MGI: 1771	46	0.047065	0.926723	abnormal_circulating_magnesium_level
MGI: 11496	42	0.047262	0.926723	abnormal_head_size
GO: 40036	41	0.047559	0.926723	regulation of fibroblast growth factor receptor signaling pathway
GO: 31821	78	0.047559	0.926723	G-protein coupled serotonin receptor binding
GO: 52312	10	0.047658	0.926723	modulation of transcription in other organism involved in symbiotic interaction
GO: 50786	3	0.047658	0.926723	RAGE receptor binding
BIOCARTA 42	30	0.047658	0.926723	BIOCARTA_COMP_PATHWAY
GO: 23021	269	0.047956	0.926723	termination of signal transduction
GO: 10469	204	0.048056	0.926723	regulation of receptor activity
GO: 10919	190	0.048156	0.926723	regulation of inositol phosphate biosynthetic process
GO: 8215	37	0.048357	0.926723	spermine metabolic process
KEGG 4962	116	0.048457	0.926723	KEGG_VASOPRESSIN-REGULATED_WATER_REABSORPTION
GO: 47496	12	0.048457	0.926723	vesicle transport along microtubule
NCI: 113	44	0.048457	0.926723	NCI:_PRESENILIN_ACTION_IN_NOTCH_AND_WNT_SIGNALING
GO: 90504	18	0.048457	0.926723	epiboly
GO: 90505	61	0.048457	0.926723	epiboly involved in wound healing
GO: 44319	9	0.048457	0.926723	wound healing, spreading of cells
GO: 35962	3	0.048558	0.926723	response to interleukin-13
GO: 35722	9	0.048558	0.926723	interleukin-12-mediated signaling pathway
GO: 71349	3	0.048558	0.926723	cellular response to interleukin-12
GO: 50954	17	0.048558	0.926723	sensory perception of mechanical stimulus
GO: 2011	51	0.048659	0.926723	morphogenesis of an epithelial sheet
GO: 5881	131	0.048659	0.926723	cytoplasmic microtubule
REACTOME 1015	6	0.048659	0.926723	REACT:RESOLUTION_OF_AP_SITES_VIA_THE_SINGLE-NUCLEOTIDE_REPLACEMENT_PATHWAY
GO: 30990	4	0.048861	0.926723	intraflagellar transport particle
GO: 46813	7	0.048861	0.926723	virion attachment, binding of host cell surface receptor
MGI: 5297	11	0.048962	0.926723	spina_bifida_occulta
GO: 43615	7	0.048962	0.926723	astrocyte cell migration
GO: 50706	17	0.049165	0.926723	regulation of interleukin-1 beta secretion
GO: 7224	21	0.049165	0.926723	smoothened signaling pathway
GO: 42446	356	0.049165	0.926723	hormone biosynthetic process
GO: 31091	193	0.049165	0.926723	platelet alpha granule
GO: 7017	185	0.049369	0.926723	microtubule-based process
MGI: 2061	18	0.049369	0.926723	abnormal_aggression-related_behavior
GO: 2523	69	0.049369	0.926723	leukocyte migration involved in inflammatory response
MGI: 8877	14	0.049369	0.926723	abnormal_DNA_methylation
GO: 32856	8	0.049471	0.926723	activation of Ras GTPase activity
GO: 2000669	7	0.049676	0.926723	negative regulation of dendritic cell apoptotic process
GO: 51235	6	0.049882	0.926723	maintenance of location
GO: 803	28	0.049985	0.926723	sex chromosome
GO: 46469	7	0.049985	0.926723	platelet activating factor metabolic process
GO: 42364	44	0.050088	0.926723	water-soluble vitamin biosynthetic process
GO: 6144	93	0.050088	0.926723	purine nucleobase metabolic process
REACTOME 1161	11	0.050191	0.926723	REACT:SOS-MEDIATED_SIGNALLING
MGI: 4404	12	0.050191	0.926723	cochlear_outer_hair_cell_degeneration
REACTOME 1036	67	0.050295	0.926723	REACT:RNA_POLYMERASE_I
GO: 51956	5	0.050399	0.926723	negative regulation of amino acid transport
BIOCARTA 111	9	0.050399	0.926723	BIOCARTA_LECTIN_PATHWAY
GO: 16782	6	0.050503	0.926723	transferase activity, transferring sulfur-containing groups
GO: 45446	73	0.050503	0.926723	endothelial cell differentiation
GO: 2237	174	0.050607	0.926723	response to molecule of bacterial origin
GO: 46686	21	0.050607	0.926723	response to cadmium ion
GO: 51923	35	0.050607	0.926723	sulfation
GO: 8568	22	0.050607	0.926723	microtubule-severing ATPase activity
GO: 30263	5	0.050607	0.926723	apoptotic chromosome condensation
REACTOME 32	10	0.050607	0.926723	REACT:ACTIVATION_OF_C3_AND_C5
MGI: 1486	30	0.050607	0.926723	abnormal_startle_reflex
GO: 31663	17	0.050711	0.926723	lipopolysaccharide-mediated signaling pathway
MGI: 8578	454	0.050711	0.926723	decreased_circulating_interferon-gamma_level
GO: 31492	4	0.051129	0.926723	nucleosomal DNA binding
GO: 36064	8	0.051129	0.926723	cilium basal body
GO: 35924	7	0.051235	0.926723	cellular response to vascular endothelial growth factor stimulus
NCI: 75	3	0.051235	0.926723	NCI:_CXCR3-MEDIATED_SIGNALING_EVENTS
GO: 3307	12	0.051235	0.926723	regulation of Wnt receptor signaling pathway involved in heart development
GO: 2001198	9	0.05134	0.926723	regulation of dendritic cell differentiation
GO: 9110	77	0.051445	0.926723	vitamin biosynthetic process
REACTOME 1202	72	0.051551	0.926723	REACT:SYNTHESIS_OF_LIPOXINS_(LX)
GO: 33688	9	0.051657	0.926723	regulation of osteoblast proliferation
GO: 31588	4	0.051657	0.926723	AMP-activated protein kinase complex
GO: 5876	23	0.051657	0.926723	spindle microtubule
GO: 6909	4	0.051762	0.926723	phagocytosis
GO: 30228	6	0.051762	0.926723	lipoprotein particle receptor activity
MGI: 848	33	0.051762	0.926723	abnormal_pons_morphology
MGI: 1793	4	0.051975	0.926723	altered_susceptibility_to_infection
GO: 10801	7	0.051975	0.926723	negative regulation of peptidyl-threonine phosphorylation
GO: 2000547	5	0.051975	0.926723	regulation of dendritic cell dendrite assembly
GO: 72526	3	0.051975	0.926723	pyridine-containing compound catabolic process
GO: 50893	3	0.051975	0.926723	sensory processing
GO: 90308	7	0.051975	0.926723	regulation of methylation-dependent chromatin silencing
GO: 10517	140	0.051975	0.926723	regulation of phospholipase activity
GO: 5606	5	0.052081	0.926723	laminin-1 complex
GO: 6004	8	0.052081	0.926723	fucose metabolic process
GO: 2408	3	0.052188	0.926723	myeloid dendritic cell chemotaxis
GO: 9620	28	0.052295	0.926723	response to fungus
MGI: 5461	38	0.052402	0.926723	abnormal_dendritic_cell_morphology
GO: 3743	24	0.052724	0.926723	translation initiation factor activity
GO: 10950	9	0.052831	0.926723	positive regulation of endopeptidase activity
MGI: 6276	176	0.052939	0.926723	abnormal_autonomic_nervous_system_physiology
GO: 6477	23	0.052939	0.926723	protein sulfation
GO: 31306	3	0.052939	0.926723	intrinsic to mitochondrial outer membrane
GO: 34695	21	0.053047	0.926723	response to prostaglandin E stimulus
MGI: 1876	15	0.053155	0.926723	decreased_inflammatory_response
REACTOME 417	31	0.053155	0.926723	REACT:FORMATION_OF_APOPTOSOME
GO: 7585	52	0.053264	0.926723	respiratory gaseous exchange
GO: 12	9	0.053481	0.926723	single strand break repair
GO: 45591	10	0.05359	0.926723	positive regulation of regulatory T cell differentiation
GO: 2604	10	0.053699	0.926723	regulation of dendritic cell antigen processing and presentation
GO: 32483	3	0.053699	0.926723	regulation of Rab protein signal transduction
GO: 32313	5	0.053699	0.926723	regulation of Rab GTPase activity
GO: 7368	13	0.053808	0.926723	determination of left/right symmetry
NCI: 17	14	0.053808	0.926723	NCI:_BETA3_INTEGRIN_CELL_SURFACE_INTERACTIONS
MGI: 5282	7	0.053808	0.926723	decreased_fatty_acid_level
GO: 2001300	78	0.053808	0.926723	lipoxin metabolic process
BIOCARTA 186	30	0.053808	0.926723	BIOCARTA_SPRY_PATHWAY
GO: 1900744	17	0.053918	0.926723	regulation of p38MAPK cascade
MGI: 2576	29	0.053918	0.926723	abnormal_enamel_morphology
MGI: 3744	81	0.054027	0.926723	abnormal_orofacial_morphology
GO: 51897	18	0.054027	0.926723	positive regulation of protein kinase B signaling cascade
REACTOME 206	21	0.054027	0.926723	REACT:CELL_DEATH_SIGNALLING_VIA_NRAGE
GO: 7052	17	0.054027	0.926723	mitotic spindle organization
GO: 5125	366	0.054137	0.926723	cytokine activity
MGI: 5351	12	0.054137	0.926723	decreased_susceptibility_to_autoimmune_disorder
REACTOME 931	7	0.054247	0.926723	REACT:PURINE_CATABOLISM
GO: 17048	6	0.054357	0.926723	Rho GTPase binding
MGI: 8410	71	0.054578	0.926723	increased_cellular_sensitivity_to_ultraviolet_irradiation
GO: 31234	5	0.054688	0.926723	extrinsic to internal side of plasma membrane
GO: 8081	36	0.054799	0.926723	phosphoric diester hydrolase activity
GO: 1901890	3	0.05491	0.926723	positive regulation of cell junction assembly
GO: 51894	3	0.05491	0.926723	positive regulation of focal adhesion assembly
MGI: 10089	33	0.055021	0.926723	abnormal_circulating_creatine_kinase_level
PAN-PW 7	57	0.055244	0.926723	Axon_guidance_mediated_by_semaphorins
GO: 2000401	307	0.055468	0.926723	regulation of lymphocyte migration
GO: 43299	63	0.05558	0.926723	leukocyte degranulation
GO: 32426	46	0.05558	0.926723	stereocilium bundle tip
GO: 51590	48	0.055692	0.926723	positive regulation of neurotransmitter transport
GO: 17121	5	0.055692	0.926723	phospholipid scrambling
MGI: 3769	6	0.055692	0.926723	abnormal_lip_morphology
GO: 51298	10	0.055805	0.926723	centrosome duplication
GO: 33137	6	0.055805	0.926723	negative regulation of peptidyl-serine phosphorylation
GO: 3774	6	0.055917	0.926723	motor activity
MGI: 107	3	0.055917	0.926723	abnormal_frontal_bone_morphology
MGI: 4393	3	0.055917	0.926723	abnormal_cochlear_inner_hair_cell_morphology
MGI: 2563	74	0.05603	0.926723	shortened_circadian_period
GO: 2001274	4	0.056143	0.926723	negative regulation of glucose import in response to insulin stimulus
GO: 6914	56	0.056143	0.926723	autophagy
REACTOME 947	10	0.05637	0.926723	REACT:REACTIONS_SPECIFIC_TO_THE_COMPLEX_N-GLYCAN_SYNTHESIS_PATHWAY
GO: 2001056	8	0.056483	0.926723	positive regulation of cysteine-type endopeptidase activity
GO: 15016	9	0.056597	0.926723	[heparan sulfate]-glucosamine N-sulfotransferase activity
GO: 9799	16	0.056711	0.926723	specification of symmetry
BIOCARTA 155	205	0.056711	0.926723	BIOCARTA_EIF4_PATHWAY
GO: 32897	9	0.056825	0.926723	negative regulation of viral transcription
REACTOME 1166	87	0.056825	0.926723	REACT:STABILIZATION_OF_MRNA_BY_HUR
NCI: 61	7	0.056825	0.926723	NCI:_BMP_RECEPTOR_SIGNALING
GO: 5814	3	0.056939	0.926723	centriole
GO: 51654	9	0.057053	0.926723	establishment of mitochondrion localization
MGI: 106	5	0.057283	0.926723	abnormal_basisphenoid_bone_morphology
REACTOME 440	73	0.057398	0.926723	REACT:G_ALPHA_(12_13)_SIGNALLING_EVENTS
GO: 31625	9	0.057398	0.926723	ubiquitin protein ligase binding
GO: 44389	19	0.057398	0.926723	small conjugating protein ligase binding
GO: 7219	74	0.057513	0.926723	Notch signaling pathway
GO: 1726	15	0.057513	0.926723	ruffle
GO: 50700	20	0.057628	0.926723	CARD domain binding
GO: 4514	136	0.057744	0.926723	nicotinate-nucleotide diphosphorylase (carboxylating) activity
GO: 46578	458	0.057744	0.926723	regulation of Ras protein signal transduction
MGI: 4227	6	0.057859	0.926723	increased_cellular_sensitivity_to_ionizing_radiation
GO: 5099	172	0.057859	0.926723	Ras GTPase activator activity
GO: 9299	56	0.057859	0.926723	mRNA transcription
GO: 43931	50	0.057975	0.926723	ossification involved in bone maturation
GO: 1829	65	0.057975	0.926723	trophectodermal cell differentiation
GO: 31100	40	0.057975	0.926723	organ regeneration
GO: 1901879	239	0.057975	0.926723	regulation of protein depolymerization
GO: 45444	14	0.058091	0.926723	fat cell differentiation
GO: 31307	3	0.058208	0.926723	integral to mitochondrial outer membrane
GO: 9649	6	0.058208	0.926723	entrainment of circadian clock
GO: 9071	6	0.058208	0.926723	serine family amino acid catabolic process
GO: 18212	52	0.058324	0.926723	peptidyl-tyrosine modification
GO: 72559	54	0.058324	0.926723	NLRP3 inflammasome complex
MGI: 780	54	0.058441	0.926723	abnormal_corpus_callosum_morphology
GO: 48305	11	0.058441	0.926723	immunoglobulin secretion
GO: 16783	49	0.058791	0.926723	sulfurtransferase activity
REACTOME 1194	5	0.058791	0.926723	REACT:SYNTHESIS_OF_GLYCOSYLPHOSPHATIDYLINOSITOL_(GPI)
GO: 1901615	141	0.058791	0.926723	organic hydroxy compound metabolic process
GO: 1784	27	0.059026	0.926723	phosphotyrosine binding
GO: 19901	81	0.059026	0.926723	protein kinase binding
GO: 71900	12	0.059144	0.926723	regulation of protein serine/threonine kinase activity
GO: 51014	4	0.059144	0.926723	actin filament severing
GO: 90	6	0.059144	0.926723	mitotic anaphase
GO: 90381	19	0.059144	0.926723	regulation of heart induction
REACTOME 932	41	0.059262	0.926723	REACT:PURINE_METABOLISM
GO: 31670	6	0.059498	0.926723	cellular response to nutrient
REACTOME 1088	22	0.059498	0.926723	REACT:SHC1_EVENTS_IN_ERBB4_SIGNALING
GO: 1664	78	0.059617	0.926723	G-protein coupled receptor binding
GO: 10035	109	0.059617	0.926723	response to inorganic substance
NCI: 142	9	0.059735	0.926723	NCI:_FOXA1_TRANSCRIPTION_FACTOR_NETWORK
GO: 50819	5	0.059854	0.926723	negative regulation of coagulation
GO: 35356	3	0.059854	0.926723	cellular triglyceride homeostasis
GO: 2000272	18	0.059854	0.926723	negative regulation of receptor activity
GO: 70936	13	0.059973	0.926723	protein K48-linked ubiquitination
MGI: 3743	4	0.059973	0.926723	abnormal_facial_morphology
GO: 43312	407	0.059973	0.926723	neutrophil degranulation
MGI: 433	25	0.059973	0.926723	microcephaly
PAN-PW 2769	28	0.060092	0.926723	Purine_metabolism
GO: 72384	8	0.060092	0.926723	organelle transport along microtubule
GO: 55076	88	0.060212	0.926723	transition metal ion homeostasis
GO: 16568	9	0.060331	0.926723	chromatin modification
GO: 4861	17	0.060331	0.926723	cyclin-dependent protein serine/threonine kinase inhibitor activity
GO: 51640	35	0.060331	0.926723	organelle localization
PAN-PW 2	5	0.060451	0.926723	Alpha_adrenergic_receptor_signaling_pathway
GO: 8360	33	0.060571	0.926723	regulation of cell shape
GO: 44447	9	0.060571	0.926723	axoneme part
GO: 48260	19	0.060571	0.926723	positive regulation of receptor-mediated endocytosis
GO: 3222	8	0.060571	0.926723	ventricular trabecula myocardium morphogenesis
GO: 32984	25	0.060571	0.926723	macromolecular complex disassembly
GO: 61036	45	0.060691	0.926723	positive regulation of cartilage development
GO: 51877	20	0.060691	0.926723	pigment granule aggregation in cell center
GO: 31420	6	0.060691	0.926723	alkali metal ion binding
MGI: 3879	37	0.061052	0.926723	abnormal_hair_cell_physiology
MGI: 10090	32	0.061052	0.926723	increased_circulating_creatine_kinase_level
GO: 42162	10	0.061173	0.926723	telomeric DNA binding
GO: 4516	6	0.061173	0.926723	nicotinate phosphoribosyltransferase activity
GO: 1914	97	0.061173	0.926723	regulation of T cell mediated cytotoxicity
GO: 46928	109	0.061173	0.926723	regulation of neurotransmitter secretion
GO: 6198	13	0.061173	0.926723	cAMP catabolic process
GO: 10738	5	0.061294	0.926723	regulation of protein kinase A signaling cascade
GO: 21540	4	0.061415	0.926723	corpus callosum morphogenesis
GO: 43587	3	0.061415	0.926723	tongue morphogenesis
GO: 6790	11	0.061537	0.926723	sulfur compound metabolic process
GO: 1654	169	0.061537	0.926723	eye development
REACTOME 732	428	0.061658	0.926723	REACT:MYD88:MAL_CASCADE_INITIATED_ON_PLASMA_MEMBRANE
REACTOME 1261	45	0.061658	0.926723	REACT:TOLL_LIKE_RECEPTOR_TLR1:TLR2_CASCADE
REACTOME 1262	23	0.061658	0.926723	REACT:TOLL_LIKE_RECEPTOR_TLR6:TLR2_CASCADE
REACTOME 1255	30	0.061658	0.926723	REACT:TOLL_LIKE_RECEPTOR_2_(TLR2)_CASCADE
GO: 60948	5	0.061658	0.926723	cardiac vascular smooth muscle cell development
GO: 32611	315	0.061658	0.926723	interleukin-1 beta production
GO: 34755	3	0.061658	0.926723	iron ion transmembrane transport
GO: 2001224	4	0.061658	0.926723	positive regulation of neuron migration
GO: 10863	6	0.061658	0.926723	positive regulation of phospholipase C activity
GO: 3696	4	0.061902	0.926723	satellite DNA binding
GO: 40015	14	0.061902	0.926723	negative regulation of multicellular organism growth
GO: 18205	7	0.061902	0.926723	peptidyl-lysine modification
GO: 32731	7	0.062024	0.926723	positive regulation of interleukin-1 beta production
GO: 7220	15	0.062024	0.926723	Notch receptor processing
GO: 35023	158	0.062024	0.926723	regulation of Rho protein signal transduction
GO: 10040	109	0.062024	0.926723	response to iron(II) ion
GO: 2001169	3	0.062147	0.926723	regulation of ATP biosynthetic process
GO: 5219	3	0.062147	0.926723	ryanodine-sensitive calcium-release channel activity
GO: 1900747	4	0.062147	0.926723	negative regulation of vascular endothelial growth factor signaling pathway
GO: 32651	146	0.062269	0.926723	regulation of interleukin-1 beta production
GO: 1997	57	0.062269	0.926723	positive regulation of the force of heart contraction by epinephrine-norepinephrine
GO: 30276	32	0.062392	0.926723	clathrin binding
GO: 4814	25	0.062392	0.926723	arginine-tRNA ligase activity
GO: 6420	8	0.062392	0.926723	arginyl-tRNA aminoacylation
MGI: 1701	68	0.062392	0.926723	incomplete_embryo_turning
MGI: 8721	65	0.062761	0.926723	abnormal_chemokine_level
REACTOME 610	132	0.062761	0.926723	REACT:IRS-MEDIATED_SIGNALLING
GO: 30035	16	0.062761	0.926723	microspike assembly
GO: 3104	103	0.062761	0.926723	positive regulation of glomerular filtration
NCI: 194	24	0.062885	0.926723	NCI:_HIV-1_NEF:_NEGATIVE_EFFECTOR_OF_FAS_AND_TNF-ALPHA
REACTOME 1028	67	0.063008	0.926723	REACT:REVERSIBLE_HYDRATION_OF_CARBON_DIOXIDE
GO: 32692	6	0.063008	0.926723	negative regulation of interleukin-1 production
GO: 45738	5	0.063256	0.926723	negative regulation of DNA repair
GO: 1901993	5	0.063381	0.926723	regulation of meiotic cell cycle phase transition
MGI: 4399	16	0.063381	0.926723	abnormal_cochlear_outer_hair_cell_morphology
NCI: 25	8	0.063505	0.926723	NCI:_VALIDATED_TRANSCRIPTIONAL_TARGETS_OF_AP1_FAMILY_MEMBERS_FRA1_AND_FRA2
GO: 33234	3	0.06363	0.926723	negative regulation of protein sumoylation
GO: 8180	26	0.063754	0.926723	COP9 signalosome
MGI: 1575	5	0.063754	0.926723	cyanosis
GO: 10635	142	0.063879	0.926723	regulation of mitochondrial fusion
MGI: 815	29	0.063879	0.926723	abnormal_Ammon_gyrus_morphology
GO: 1901068	97	0.064005	0.926723	guanosine-containing compound metabolic process
GO: 16254	5	0.06413	0.926723	preassembly of GPI anchor in ER membrane
GO: 9756	5	0.064255	0.926723	carbohydrate mediated signaling
MGI: 4045	74	0.064381	0.926723	abnormal_cell_cycle_checkpoint_function
GO: 60716	129	0.064381	0.926723	labyrinthine layer blood vessel development
MGI: 2820	94	0.064381	0.926723	abnormal_premaxilla_morphology
GO: 43983	4	0.064507	0.926723	histone H4-K12 acetylation
NCI: 191	9	0.06476	0.926723	NCI:_SIGNALING_EVENTS_MEDIATED_BY_FOCAL_ADHESION_KINASE
GO: 45588	5	0.06476	0.926723	positive regulation of gamma-delta T cell differentiation
GO: 45586	5	0.06476	0.926723	regulation of gamma-delta T cell differentiation
GO: 35861	10	0.064886	0.926723	site of double-strand break
GO: 1911	5	0.064886	0.926723	negative regulation of leukocyte mediated cytotoxicity
GO: 31342	5	0.064886	0.926723	negative regulation of cell killing
REACTOME 914	24	0.065013	0.926723	REACT:PROCESSING_OF_DNA_ENDS_PRIOR_TO_END_REJOINING
GO: 44387	300	0.065013	0.926723	negative regulation of protein kinase activity by regulation of protein phosphorylation
MGI: 11452	10	0.06514	0.926723	decreased_susceptibility_to_dopaminergic_neuron_neurotoxicity
GO: 6283	6	0.06514	0.926723	transcription-coupled nucleotide-excision repair
MGI: 823	106	0.06514	0.926723	abnormal_lateral_ventricle_morphology
GO: 32732	48	0.065267	0.926723	positive regulation of interleukin-1 production
GO: 19934	3	0.065394	0.926723	cGMP-mediated signaling
GO: 50818	4	0.065522	0.926723	regulation of coagulation
MGI: 8536	72	0.065522	0.926723	enlarged_third_ventricle
REACTOME 1103	9	0.065522	0.926723	REACT:SIGNALING_BY_EGFR
REACTOME 153	28	0.065522	0.926723	REACT:BETA_OXIDATION_OF_DECANOYL-COA_TO_OCTANOYL-COA-COA
REACTOME 157	28	0.065522	0.926723	REACT:BETA_OXIDATION_OF_OCTANOYL-COA_TO_HEXANOYL-COA
REACTOME 1319	80	0.065649	0.926723	REACT:TRIF-MEDIATED_PROGRAMMED_CELL_DEATH
GO: 2001204	10	0.066034	0.926723	regulation of osteoclast development
GO: 16854	4	0.066034	0.926723	racemase and epimerase activity
GO: 31435	18	0.066034	0.926723	mitogen-activated protein kinase kinase kinase binding
MGI: 1849	79	0.066034	0.926723	ear_inflammation
GO: 2699	22	0.066162	0.926723	positive regulation of immune effector process
GO: 2767	14	0.066162	0.926723	immune response-inhibiting cell surface receptor signaling pathway
KEGG 563	40	0.066162	0.926723	KEGG_GLYCOSYLPHOSPHATIDYLINOSITOL(GPI)-ANCHOR_BIOSYNTHESIS
GO: 33135	5	0.066291	0.926723	regulation of peptidyl-serine phosphorylation
REACTOME 517	106	0.066291	0.926723	REACT:HEMOSTASIS
GO: 5868	4	0.066291	0.926723	cytoplasmic dynein complex
GO: 45502	20	0.066291	0.926723	dynein binding
GO: 1936	111	0.06642	0.926723	regulation of endothelial cell proliferation
GO: 10762	10	0.066549	0.926723	regulation of fibroblast migration
MGI: 5663	10	0.066549	0.926723	abnormal_circulating_noradrenaline_level
GO: 35083	4	0.066678	0.926723	cilium axoneme assembly
GO: 51013	3	0.066678	0.926723	microtubule severing
GO: 1191	8	0.066678	0.926723	RNA polymerase II transcription factor binding transcription factor activity involved in negative regulation of transcription
GO: 5579	9	0.066678	0.926723	membrane attack complex
GO: 50792	58	0.066937	0.926723	regulation of viral process
REACTOME 545	40	0.066937	0.926723	REACT:IGF1R_SIGNALING_CASCADE
REACTOME 1138	15	0.066937	0.926723	REACT:SIGNALING_BY_TYPE_1_INSULIN-LIKE_GROWTH_FACTOR_1_RECEPTOR_(IGF1R)
GO: 60544	28	0.066937	0.926723	regulation of necroptosis
REACTOME 1252	8	0.066937	0.926723	REACT:TIGHT_JUNCTION_INTERACTIONS
GO: 70486	26	0.067197	0.926723	leukocyte aggregation
GO: 1900017	3	0.067197	0.926723	positive regulation of cytokine production involved in inflammatory response
GO: 32396	5	0.067197	0.926723	inhibitory MHC class I receptor activity
GO: 72383	73	0.067327	0.926723	plus-end-directed vesicle transport along microtubule
GO: 72386	11	0.067327	0.926723	plus-end-directed organelle transport along microtubule
GO: 50795	24	0.067327	0.926723	regulation of behavior
GO: 32393	4	0.067327	0.926723	MHC class I receptor activity
GO: 97014	4	0.067457	0.926723	cilium cytoplasm
GO: 35085	13	0.067457	0.926723	cilium axoneme
GO: 9266	17	0.067588	0.926723	response to temperature stimulus
GO: 72487	3	0.067588	0.926723	MSL complex
GO: 1779	7	0.067588	0.926723	natural killer cell differentiation
GO: 16857	11	0.067588	0.926723	racemase and epimerase activity, acting on carbohydrates and derivatives
GO: 35021	3	0.067588	0.926723	negative regulation of Rac protein signal transduction
GO: 33239	13	0.067588	0.926723	negative regulation of cellular amine metabolic process
GO: 32588	68	0.067719	0.926723	trans-Golgi network membrane
GO: 43010	35	0.067719	0.926723	camera-type eye development
BIOCARTA 189	19	0.06785	0.926723	BIOCARTA_HSP27_PATHWAY
REACTOME 797	18	0.06785	0.926723	REACT:NUCLEAR_RECEPTOR_TRANSCRIPTION_PATHWAY
GO: 72537	4	0.06785	0.926723	fibroblast activation
GO: 46149	18	0.067981	0.926723	pigment catabolic process
GO: 42167	123	0.067981	0.926723	heme catabolic process
GO: 33015	131	0.067981	0.926723	tetrapyrrole catabolic process
GO: 6787	25	0.067981	0.926723	porphyrin-containing compound catabolic process
GO: 60164	5	0.068375	0.926723	regulation of timing of neuron differentiation
REACTOME 399	26	0.06864	0.926723	REACT:FCGR_ACTIVATION
GO: 3417	6	0.06864	0.926723	growth plate cartilage development
REACTOME 362	4	0.06864	0.926723	REACT:ENDOGENOUS_STEROLS
MGI: 5269	25	0.06864	0.926723	abnormal_occipital_bone_morphology
REACTOME 540	92	0.068772	0.926723	REACT:HYALURONAN_METABOLISM
GO: 43967	15	0.068772	0.926723	histone H4 acetylation
MGI: 1574	10	0.068904	0.926723	abnormal_oxygen_level
GO: 43949	6	0.068904	0.926723	regulation of cAMP-mediated signaling
GO: 10758	53	0.069037	0.926723	regulation of macrophage chemotaxis
GO: 71396	177	0.06917	0.926723	cellular response to lipid
BIOCARTA 139	55	0.06917	0.926723	BIOCARTA_CDK5_PATHWAY
GO: 60839	14	0.06917	0.926723	endothelial cell fate commitment
GO: 61042	3	0.069303	0.926723	vascular wound healing
GO: 32794	53	0.069303	0.926723	GTPase activating protein binding
REACTOME 1037	9	0.069437	0.926723	REACT:RNA_POLYMERASE_I_CHAIN_ELONGATION
GO: 34454	29	0.069437	0.926723	microtubule anchoring at centrosome
GO: 10640	196	0.069437	0.926723	regulation of platelet-derived growth factor receptor signaling pathway
REACTOME 612	10	0.06957	0.926723	REACT:IRS-RELATED_EVENTS_TRIGGERED_BY_IGF1R
GO: 10447	192	0.06957	0.926723	response to acidity
GO: 10518	6	0.06957	0.926723	positive regulation of phospholipase activity
GO: 2000117	170	0.069704	0.926723	negative regulation of cysteine-type endopeptidase activity
GO: 60696	94	0.069704	0.926723	regulation of phospholipid catabolic process
GO: 72014	18	0.069704	0.926723	proximal tubule development
GO: 5861	6	0.069704	0.926723	troponin complex
GO: 8656	6	0.069838	0.926723	cysteine-type endopeptidase activator activity involved in apoptotic process
GO: 45077	13	0.069972	0.926723	negative regulation of interferon-gamma biosynthetic process
GO: 48705	64	0.069972	0.926723	skeletal system morphogenesis
REACTOME 1077	10	0.070106	0.926723	REACT:SEMA4D_MEDIATED_INHIBITION_OF_CELL_ATTACHMENT_AND_MIGRATION
GO: 97149	16	0.070106	0.926723	centralspindlin complex
REACTOME 1090	7	0.070241	0.926723	REACT:SHC-MEDIATED_SIGNALLING
GO: 3341	9	0.070241	0.926723	cilium movement
NCI: 27	11	0.070241	0.926723	NCI:_CDC42_SIGNALING_EVENTS
REACTOME 1151	10	0.070241	0.926723	REACT:SMAC-MEDIATED_APOPTOTIC_RESPONSE
REACTOME 1150	11	0.070241	0.926723	REACT:SMAC_BINDS_TO_IAPS
REACTOME 1152	3	0.070241	0.926723	REACT:SMAC-MEDIATED_DISSOCIATION_OF_IAP:CASPASE_COMPLEXES
GO: 43533	4	0.070241	0.926723	inositol 1,3,4,5 tetrakisphosphate binding
GO: 1901616	64	0.07051	0.926723	organic hydroxy compound catabolic process
GO: 50921	19	0.070646	0.926723	positive regulation of chemotaxis
GO: 35965	4	0.070646	0.926723	cardiolipin acyl-chain remodeling
GO: 3334	6	0.070646	0.926723	keratinocyte development
GO: 42287	17	0.070781	0.926723	MHC protein binding
GO: 32102	61	0.070916	0.926723	negative regulation of response to external stimulus
GO: 14020	9	0.071052	0.926723	primary neural tube formation
GO: 3093	27	0.071052	0.926723	regulation of glomerular filtration
MGI: 3863	184	0.071188	0.926723	decreased_aggression_towards_mice
GO: 8157	23	0.071188	0.926723	protein phosphatase 1 binding
BIOCARTA 77	8	0.071188	0.926723	BIOCARTA_GABA_PATHWAY
GO: 16802	136	0.071324	0.926723	trialkylsulfonium hydrolase activity
GO: 4013	90	0.071324	0.926723	adenosylhomocysteinase activity
REACTOME 779	171	0.071597	0.926723	REACT:NONHOMOLOGOUS_END-JOINING_(NHEJ)
GO: 48471	75	0.071597	0.926723	perinuclear region of cytoplasm
GO: 48487	17	0.071597	0.926723	beta-tubulin binding
MGI: 452	6	0.071871	0.926723	abnormal_mouth_morphology
MGI: 2407	58	0.071871	0.926723	abnormal_double-negative_T_cell_morphology
GO: 71354	5	0.071871	0.926723	cellular response to interleukin-6
GO: 46915	6	0.071871	0.926723	transition metal ion transmembrane transporter activity
REACTOME 1087	13	0.071871	0.926723	REACT:SHC1_EVENTS_IN_ERBB2_SIGNALING
MGI: 914	3	0.072008	0.926723	exencephaly
GO: 61196	23	0.072008	0.926723	fungiform papilla development
KEGG 230	61	0.072008	0.926723	KEGG_PURINE_METABOLISM
GO: 31014	40	0.07242	0.926723	troponin T binding
GO: 9112	255	0.072558	0.926723	nucleobase metabolic process
GO: 19855	8	0.072558	0.926723	calcium channel inhibitor activity
GO: 31341	19	0.072558	0.926723	regulation of cell killing
GO: 48027	46	0.072558	0.926723	mRNA 5'-UTR binding
GO: 48679	3	0.072558	0.926723	regulation of axon regeneration
GO: 70570	4	0.072558	0.926723	regulation of neuron projection regeneration
GO: 6449	3	0.072558	0.926723	regulation of translational termination
GO: 16573	9	0.072558	0.926723	histone acetylation
KEGG 5134	7	0.072696	0.926723	KEGG_LEGIONELLOSIS
GO: 60296	10	0.072696	0.926723	regulation of cilium beat frequency involved in ciliary motility
GO: 60295	25	0.072696	0.926723	regulation of cilium movement involved in cell motility
GO: 1990019	10	0.072696	0.926723	protein storage vacuole organization
GO: 32851	5	0.072696	0.926723	positive regulation of Rab GTPase activity
GO: 5097	5	0.072696	0.926723	Rab GTPase activator activity
GO: 55077	7	0.072835	0.926723	gap junction hemi-channel activity
GO: 31402	25	0.072835	0.926723	sodium ion binding
GO: 1553	5	0.072973	0.926723	luteinization
GO: 5504	12	0.072973	0.926723	fatty acid binding
GO: 30835	3	0.072973	0.926723	negative regulation of actin filament depolymerization
MGI: 9786	36	0.073112	0.926723	decreased_susceptibility_to_infection_induced_morbiditymortality
GO: 60732	376	0.073112	0.926723	positive regulation of inositol phosphate biosynthetic process
GO: 6023	33	0.073112	0.926723	aminoglycan biosynthetic process
GO: 45624	4	0.073251	0.926723	positive regulation of T-helper cell differentiation
GO: 10642	84	0.073251	0.926723	negative regulation of platelet-derived growth factor receptor signaling pathway
BIOCARTA 168	20	0.07339	0.926723	BIOCARTA_MAL_PATHWAY
GO: 70044	30	0.07339	0.926723	synaptobrevin 2-SNAP-25-syntaxin-1a complex
GO: 32402	19	0.073529	0.926723	melanosome transport
GO: 32401	213	0.073529	0.926723	establishment of melanosome localization
GO: 30215	5	0.073529	0.926723	semaphorin receptor binding
GO: 35586	53	0.073529	0.926723	purinergic receptor activity
GO: 16558	10	0.073529	0.926723	protein import into peroxisome matrix
GO: 2000780	82	0.073529	0.926723	negative regulation of double-strand break repair
GO: 1900745	13	0.073669	0.926723	positive regulation of p38MAPK cascade
REACTOME 870	8	0.073669	0.926723	REACT:PKA-MEDIATED_PHOSPHORYLATION_OF_KEY_METABOLIC_FACTORS
GO: 42268	12	0.073809	0.926723	regulation of cytolysis
MGI: 4270	10	0.073809	0.926723	analgesia
GO: 70169	140	0.073809	0.926723	positive regulation of biomineral tissue development
GO: 32937	12	0.073948	0.926723	SREBP-SCAP-Insig complex
GO: 70820	91	0.073948	0.926723	tertiary granule
MGI: 11458	21	0.073948	0.926723	abnormal_urine_chloride_ion_level
REACTOME 29	22	0.074229	0.926723	REACT:ACTIVATION_OF_BH3-ONLY_PROTEINS
MGI: 4432	34	0.074229	0.926723	abnormal_cochlear_hair_cell_physiology
REACTOME 1062	24	0.074229	0.926723	REACT:ROLE_OF_DCC_IN_REGULATING_APOPTOSIS
GO: 5025	13	0.074369	0.926723	transforming growth factor beta receptor activity, type I
NCI: 34	3	0.074369	0.926723	NCI:_SHP2_SIGNALING
REACTOME 1232	35	0.074369	0.926723	REACT:TERMINAL_PATHWAY_OF_COMPLEMENT
GO: 43028	36	0.07451	0.926723	cysteine-type endopeptidase regulator activity involved in apoptotic process
GO: 48702	15	0.074651	0.926723	embryonic neurocranium morphogenesis
GO: 45979	5	0.074792	0.926723	positive regulation of nucleoside metabolic process
GO: 5732	19	0.074792	0.926723	small nucleolar ribonucleoprotein complex
MGI: 11228	19	0.074934	0.926723	abnormal_vitamin_D_level
GO: 90170	3	0.075075	0.926723	regulation of Golgi inheritance
GO: 34350	4	0.075075	0.926723	regulation of glial cell apoptotic process
GO: 34351	29	0.075075	0.926723	negative regulation of glial cell apoptotic process
GO: 45055	43	0.075217	0.926723	regulated secretory pathway
NCI: 112	37	0.075217	0.926723	NCI:_REGULATION_OF_RHOA_ACTIVITY
GO: 42826	7	0.075217	0.926723	histone deacetylase binding
GO: 4427	4	0.075217	0.926723	inorganic diphosphatase activity
REACTOME 1066	7	0.075359	0.926723	REACT:RSK_ACTIVATION
GO: 7202	327	0.075359	0.926723	activation of phospholipase C activity
GO: 19405	14	0.075501	0.926723	alditol catabolic process
GO: 16628	11	0.075501	0.926723	oxidoreductase activity, acting on the CH-CH group of donors, NAD or NADP as acceptor
MGI: 5025	40	0.075644	0.926723	abnormal_response_to_infection
PAN-PW 23	59	0.075644	0.926723	General_transcription_regulation
GO: 70579	25	0.075786	0.926723	methylcytosine dioxygenase activity
GO: 19900	4	0.075929	0.926723	kinase binding
MGI: 8750	35	0.076072	0.926723	abnormal_interferon_level
GO: 31077	21	0.076072	0.926723	post-embryonic camera-type eye development
GO: 6501	11	0.076072	0.926723	C-terminal protein lipidation
REACTOME 896	147	0.076215	0.926723	REACT:POST-TRANSLATIONAL_MODIFICATION:_SYNTHESIS_OF_GPI-ANCHORED_PROTEINS
GO: 71468	17	0.076215	0.926723	cellular response to acidity
REACTOME 611	100	0.076502	0.926723	REACT:IRS-RELATED_EVENTS
GO: 43027	91	0.076502	0.926723	cysteine-type endopeptidase inhibitor activity involved in apoptotic process
GO: 2042	12	0.076646	0.926723	cell migration involved in sprouting angiogenesis
REACTOME 662	8	0.076646	0.926723	REACT:METABOLISM_OF_POLYAMINES
GO: 6598	3	0.07679	0.926723	polyamine catabolic process
GO: 1945	71	0.07679	0.926723	lymph vessel development
GO: 61045	3	0.07679	0.926723	negative regulation of wound healing
GO: 7035	152	0.076934	0.926723	vacuolar acidification
GO: 16796	21	0.076934	0.926723	exonuclease activity, active with either ribo- or deoxyribonucleic acids and producing 5'-phosphomonoesters
MGI: 11380	21	0.076934	0.926723	enlarged_brain_ventricle
GO: 5057	207	0.077079	0.926723	receptor signaling protein activity
BIOCARTA 30	11	0.077368	0.926723	BIOCARTA_CASPASE_PATHWAY
GO: 31201	16	0.077368	0.926723	SNARE complex
GO: 149	407	0.077513	0.926723	SNARE binding
GO: 48285	38	0.077513	0.926723	organelle fission
GO: 1954	3	0.077513	0.926723	positive regulation of cell-matrix adhesion
GO: 60765	14	0.077513	0.926723	regulation of androgen receptor signaling pathway
GO: 6067	148	0.077513	0.926723	ethanol metabolic process
GO: 6595	25	0.077658	0.926723	polyamine metabolic process
GO: 32612	63	0.077658	0.926723	interleukin-1 production
REACTOME 466	3	0.077658	0.926723	REACT:GAMMA-CARBOXYLATION_OF_PROTEIN_PRECURSORS
GO: 441	13	0.077658	0.926723	SSL2-core TFIIH complex
REACTOME 838	9	0.077658	0.926723	REACT:PENTOSE_PHOSPHATE_PATHWAY_(HEXOSE_MONOPHOSPHATE_SHUNT)
NCI: 10	11	0.077804	0.926723	NCI:_CANONICAL_NF-KAPPAB_PATHWAY
GO: 1847	3	0.077804	0.926723	opsonin receptor activity
GO: 34614	147	0.07795	0.926723	cellular response to reactive oxygen species
REACTOME 1199	7	0.078095	0.926723	REACT:SYNTHESIS_OF_IPS_IN_THE_NUCLEUS
GO: 19894	458	0.078095	0.926723	kinesin binding
GO: 10574	8	0.078241	0.926723	regulation of vascular endothelial growth factor production
GO: 21940	5	0.078241	0.926723	positive regulation of cerebellar granule cell precursor proliferation
GO: 2283	9	0.078241	0.926723	neutrophil activation involved in immune response
MGI: 1725	3	0.078388	0.926723	abnormal_umbilical_cord_morphology
GO: 36126	59	0.078388	0.926723	sperm flagellum
MGI: 8267	4	0.078388	0.926723	abnormal_hippocampus_CA3_region_morphology
GO: 46902	7	0.078388	0.926723	regulation of mitochondrial membrane permeability
NCI: 6	20	0.078388	0.926723	NCI:_RHOA_SIGNALING_PATHWAY
GO: 51904	17	0.078534	0.926723	pigment granule transport
GO: 51905	10	0.078534	0.926723	establishment of pigment granule localization
GO: 30175	15	0.078534	0.926723	filopodium
GO: 15015	4	0.078534	0.926723	heparan sulfate proteoglycan biosynthetic process, enzymatic modification
GO: 31726	14	0.078828	0.926723	CCR1 chemokine receptor binding
KEGG 760	20	0.078975	0.926723	KEGG_NICOTINATE_AND_NICOTINAMIDE_METABOLISM
GO: 3308	33	0.079122	0.926723	negative regulation of Wnt receptor signaling pathway involved in heart development
GO: 45569	37	0.07927	0.926723	TRAIL binding
GO: 97028	10	0.079418	0.926723	dendritic cell differentiation
GO: 4114	3	0.079418	0.926723	3',5'-cyclic-nucleotide phosphodiesterase activity
GO: 46638	231	0.079566	0.926723	positive regulation of alpha-beta T cell differentiation
MGI: 822	141	0.079566	0.926723	abnormal_brain_ventricle_morphology
GO: 30852	12	0.079714	0.926723	regulation of granulocyte differentiation
GO: 38083	73	0.079862	0.926723	peptidyl-tyrosine autophosphorylation
GO: 4117	3	0.079862	0.926723	calmodulin-dependent cyclic-nucleotide phosphodiesterase activity
MGI: 1485	52	0.080011	0.926723	abnormal_pinna_reflex
GO: 4566	4	0.080011	0.926723	beta-glucuronidase activity
GO: 35325	4	0.080011	0.926723	Toll-like receptor binding
PAN-PW 56	9	0.080011	0.926723	VEGF_signaling_pathway
MGI: 10398	14	0.080011	0.926723	decreased_liver_glycogen_level
BIOCARTA 104	9	0.080011	0.926723	BIOCARTA_RACCYCD_PATHWAY
MGI: 4796	31	0.080159	0.926723	increased_anti-histone_antibody_level
MGI: 2100	36	0.080159	0.926723	abnormal_tooth_morphology
GO: 35587	4	0.080159	0.926723	purinergic receptor signaling pathway
GO: 14050	58	0.080159	0.926723	negative regulation of glutamate secretion
GO: 34214	10	0.080159	0.926723	protein hexamerization
GO: 1892	4	0.080159	0.926723	embryonic placenta development
GO: 2689	12	0.080159	0.926723	negative regulation of leukocyte chemotaxis
GO: 30675	59	0.080159	0.926723	Rac GTPase activator activity
BIOCARTA 120	4	0.080159	0.926723	BIOCARTA_IGF1R_PATHWAY
GO: 1900274	51	0.080159	0.926723	regulation of phospholipase C activity
GO: 8574	79	0.080308	0.926723	plus-end-directed microtubule motor activity
GO: 61099	6	0.080308	0.926723	negative regulation of protein tyrosine kinase activity
GO: 34362	34	0.080308	0.926723	low-density lipoprotein particle
REACTOME 1104	27	0.080308	0.926723	REACT:SIGNALING_BY_EGFR_IN_CANCER
MGI: 788	99	0.080458	0.926723	abnormal_cerebral_cortex_morphology
GO: 32615	9	0.080458	0.926723	interleukin-12 production
GO: 7257	6	0.080458	0.926723	activation of JUN kinase activity
GO: 60947	5	0.080458	0.926723	cardiac vascular smooth muscle cell differentiation
GO: 45653	3	0.080607	0.926723	negative regulation of megakaryocyte differentiation
GO: 70273	6	0.080607	0.926723	phosphatidylinositol-4-phosphate binding
MGI: 116	118	0.080607	0.926723	abnormal_tooth_development
GO: 10764	4	0.080757	0.926723	negative regulation of fibroblast migration
GO: 3183	60	0.080757	0.926723	mitral valve morphogenesis
GO: 35694	10	0.080757	0.926723	mitochondrial protein catabolic process
GO: 30834	83	0.080757	0.926723	regulation of actin filament depolymerization
MGI: 2176	3	0.080757	0.926723	increased_brain_weight
GO: 70461	14	0.080906	0.926723	SAGA-type complex
GO: 1973	138	0.080906	0.926723	adenosine receptor signaling pathway
GO: 45807	24	0.081057	0.926723	positive regulation of endocytosis
REACTOME 786	3	0.081057	0.926723	REACT:NOTCH1_INTRACELLULAR_DOMAIN_REGULATES_TRANSCRIPTION
GO: 61430	5	0.081057	0.926723	bone trabecula morphogenesis
GO: 3923	103	0.081057	0.926723	GPI-anchor transamidase activity
GO: 42765	9	0.081057	0.926723	GPI-anchor transamidase complex
GO: 1996	4	0.081207	0.926723	positive regulation of heart rate by epinephrine-norepinephrine
GO: 46058	117	0.081207	0.926723	cAMP metabolic process
GO: 61028	23	0.081207	0.926723	establishment of endothelial barrier
REACTOME 402	30	0.081357	0.926723	REACT:FGFR1B_LIGAND_BINDING_AND_ACTIVATION
GO: 35357	6	0.081357	0.926723	peroxisome proliferator activated receptor signaling pathway
GO: 72677	14	0.081508	0.926723	eosinophil migration
GO: 17128	9	0.081508	0.926723	phospholipid scramblase activity
GO: 16461	3	0.081508	0.926723	unconventional myosin complex
GO: 4702	120	0.081659	0.926723	receptor signaling protein serine/threonine kinase activity
GO: 43154	218	0.08181	0.926723	negative regulation of cysteine-type endopeptidase activity involved in apoptotic process
GO: 979	3	0.08181	0.926723	RNA polymerase II core promoter sequence-specific DNA binding
GO: 71361	378	0.081961	0.926723	cellular response to ethanol
GO: 15939	32	0.082113	0.926723	pantothenate metabolic process
MGI: 3362	52	0.082264	0.926723	increased_circulating_gonadotropin_level
MGI: 3038	31	0.082264	0.926723	decreased_myocardial_infarction_size
GO: 51082	18	0.082416	0.926723	unfolded protein binding
GO: 48875	15	0.082416	0.926723	chemical homeostasis within a tissue
GO: 97193	8	0.082416	0.926723	intrinsic apoptotic signaling pathway
GO: 43903	127	0.082569	0.926723	regulation of symbiosis, encompassing mutualism through parasitism
GO: 45918	3	0.082569	0.926723	negative regulation of cytolysis
GO: 51258	19	0.082569	0.926723	protein polymerization
GO: 1831	6	0.082569	0.926723	trophectodermal cellular morphogenesis
GO: 30041	28	0.082721	0.926723	actin filament polymerization
BIOCARTA 65	19	0.082721	0.926723	BIOCARTA_ECM_PATHWAY
REACTOME 826	43	0.082873	0.926723	REACT:P75NTR_NEGATIVELY_REGULATES_CELL_CYCLE_VIA_SC1
GO: 61312	21	0.083026	0.926723	BMP signaling pathway involved in heart development
GO: 35082	8	0.083179	0.926723	axoneme assembly
GO: 60005	42	0.083179	0.926723	vestibular reflex
GO: 6024	108	0.083179	0.926723	glycosaminoglycan biosynthetic process
GO: 51593	4	0.083179	0.926723	response to folic acid
GO: 48245	10	0.083332	0.926723	eosinophil chemotaxis
MGI: 2816	141	0.083486	0.926723	colitis
GO: 10951	299	0.083486	0.926723	negative regulation of endopeptidase activity
REACTOME 509	104	0.083486	0.926723	REACT:GRB2_EVENTS_IN_ERBB2_SIGNALING
REACTOME 591	71	0.083639	0.926723	REACT:INTERLEUKIN-1_PROCESSING
GO: 60349	204	0.083639	0.926723	bone morphogenesis
GO: 45926	98	0.083793	0.926723	negative regulation of growth
GO: 34447	42	0.083793	0.926723	very-low-density lipoprotein particle clearance
GO: 4879	72	0.083793	0.926723	ligand-activated sequence-specific DNA binding RNA polymerase II transcription factor activity
REACTOME 420	6	0.083947	0.926723	REACT:FORMATION_OF_FIBRIN_CLOT_(CLOTTING_CASCADE)
GO: 48525	70	0.084102	0.926723	negative regulation of viral process
GO: 16505	33	0.084102	0.926723	peptidase activator activity involved in apoptotic process
GO: 6021	3	0.084102	0.926723	inositol biosynthetic process
GO: 5087	11	0.084256	0.926723	Ran guanyl-nucleotide exchange factor activity
GO: 8430	4	0.084256	0.926723	selenium binding
GO: 32825	3	0.084256	0.926723	positive regulation of natural killer cell differentiation
GO: 51851	17	0.084411	0.926723	modification by host of symbiont morphology or physiology
GO: 8252	176	0.084411	0.926723	nucleotidase activity
GO: 10716	6	0.084411	0.926723	negative regulation of extracellular matrix disassembly
GO: 6891	4	0.084411	0.926723	intra-Golgi vesicle-mediated transport
GO: 43320	10	0.084411	0.926723	natural killer cell degranulation
GO: 2323	4	0.084411	0.926723	natural killer cell activation involved in immune response
MGI: 74	21	0.084411	0.926723	abnormal_neurocranium_morphology
GO: 30991	3	0.084566	0.926723	intraflagellar transport particle A
GO: 5776	8	0.084566	0.926723	autophagic vacuole
GO: 31467	5	0.084566	0.926723	Cul7-RING ubiquitin ligase complex
GO: 1900165	3	0.084566	0.926723	negative regulation of interleukin-6 secretion
GO: 1609	5	0.084566	0.926723	G-protein coupled adenosine receptor activity
MGI: 2622	4	0.084566	0.926723	abnormal_cochlear_hair_cell_morphology
REACTOME 1092	20	0.084721	0.926723	REACT:SHC-RELATED_EVENTS_TRIGGERED_BY_IGF1R
GO: 1841	87	0.084721	0.926723	neural tube formation
GO: 15299	40	0.084721	0.926723	solute:hydrogen antiporter activity
GO: 31076	11	0.084721	0.926723	embryonic camera-type eye development
GO: 1900015	42	0.084876	0.926723	regulation of cytokine production involved in inflammatory response
GO: 50912	12	0.085032	0.926723	detection of chemical stimulus involved in sensory perception of taste
MGI: 9429	19	0.085343	0.926723	decreased_embryo_weight
REACTOME 1042	15	0.0855	0.926723	REACT:RNA_POLYMERASE_I_TRANSCRIPTION_INITIATION
BIOCARTA 64	16	0.085813	0.926723	BIOCARTA_EPO_PATHWAY
GO: 7067	57	0.085813	0.926723	mitosis
GO: 280	42	0.085813	0.926723	nuclear division
REACTOME 1302	114	0.085813	0.926723	REACT:TRANSPORT_OF_GAMMA-CARBOXYLATED_PROTEIN_PRECURSORS_FROM_THE_ENDOPLASMIC_RETICULUM_TO_THE_GOLGI
MGI: 8719	24	0.085969	0.926723	impaired_neutrophil_recruitment
GO: 36297	4	0.086127	0.926723	interstrand cross-link repair
GO: 2446	9	0.086127	0.926723	neutrophil mediated immunity
GO: 2000641	3	0.086127	0.926723	regulation of early endosome to late endosome transport
REACTOME 763	36	0.086127	0.926723	REACT:NEUROTRANSMITTER_UPTAKE_AND_METABOLISM_IN_GLIAL_CELLS
REACTOME 136	28	0.086127	0.926723	REACT:ASTROCYTIC_GLUTAMATE-GLUTAMINE_UPTAKE_AND_METABOLISM
GO: 4112	4	0.086127	0.926723	cyclic-nucleotide phosphodiesterase activity
GO: 1547	8	0.086127	0.926723	antral ovarian follicle growth
GO: 19239	5	0.086284	0.926723	deaminase activity
GO: 4679	5	0.086441	0.926723	AMP-activated protein kinase activity
GO: 14717	11	0.086599	0.926723	regulation of satellite cell activation involved in skeletal muscle regeneration
GO: 50779	3	0.086757	0.926723	RNA destabilization
GO: 60128	16	0.086915	0.926723	corticotropin hormone secreting cell differentiation
GO: 70695	16	0.086915	0.926723	FHF complex
MGI: 9258	98	0.087073	0.926723	abnormal_thymocyte_apoptosis
GO: 42494	11	0.087073	0.926723	detection of bacterial lipoprotein
GO: 70340	130	0.087073	0.926723	detection of bacterial lipopeptide
GO: 2000403	56	0.087073	0.926723	positive regulation of lymphocyte migration
REACTOME 149	31	0.087073	0.926723	REACT:BASE-FREE_SUGAR-PHOSPHATE_REMOVAL_VIA_THE_SINGLE-NUCLEOTIDE_REPLACEMENT_PATHWAY
PAN-PW 2788	4	0.087232	0.926723	Xanthine_and_guanine_salvage_pathway
GO: 2001185	4	0.087232	0.926723	regulation of CD8-positive, alpha-beta T cell activation
GO: 33143	48	0.087232	0.926723	regulation of intracellular steroid hormone receptor signaling pathway
MGI: 9785	7	0.087391	0.926723	altered_susceptibility_to_infection_induced_morbiditymortality
MGI: 11368	11	0.087391	0.926723	increased_kidney_apoptosis
MGI: 4131	3	0.087391	0.926723	abnormal_embryonic_cilium_morphology
GO: 2381	10	0.087709	0.926723	immunoglobulin production involved in immunoglobulin mediated immune response
GO: 6363	6	0.087709	0.926723	termination of RNA polymerase I transcription
NCI: 118	7	0.087868	0.926723	NCI:_VEGF_AND_VEGFR_SIGNALING_NETWORK
GO: 43202	41	0.087868	0.926723	lysosomal lumen
MGI: 4893	14	0.087868	0.926723	decreased_adiponectin_level
GO: 31072	14	0.088028	0.926723	heat shock protein binding
GO: 9120	49	0.088028	0.926723	deoxyribonucleoside metabolic process
GO: 10923	10	0.088188	0.926723	negative regulation of phosphatase activity
NCI: 4	17	0.088188	0.926723	NCI:_ENDOTHELINS
MGI: 4804	13	0.088188	0.926723	decreased_susceptibility_to_autoimmune_diabetes
GO: 46173	4	0.088348	0.926723	polyol biosynthetic process
REACTOME 328	79	0.088348	0.926723	REACT:DNA_REPAIR
NCI: 206	42	0.088508	0.926723	NCI:_ALK1_PATHWAY
MGI: 5655	98	0.088668	0.926723	increased_aggression
GO: 2001242	91	0.088668	0.926723	regulation of intrinsic apoptotic signaling pathway
GO: 30286	13	0.088668	0.926723	dynein complex
GO: 5915	7	0.088668	0.926723	zonula adherens
NCI: 49	10	0.088829	0.926723	NCI:_TNF_RECEPTOR_SIGNALING_PATHWAY
GO: 44557	20	0.08899	0.926723	relaxation of smooth muscle
REACTOME 1043	3	0.089151	0.926723	REACT:RNA_POLYMERASE_I_TRANSCRIPTION_TERMINATION
GO: 48505	8	0.089151	0.926723	regulation of timing of cell differentiation
GO: 700	5	0.089151	0.926723	mismatch base pair DNA N-glycosylase activity
REACTOME 972	46	0.089151	0.926723	REACT:REGULATION_OF_GENE_EXPRESSION_BY_HYPOXIA-INDUCIBLE_FACTOR
MGI: 9142	26	0.089151	0.926723	decreased_prepulse_inhibition
GO: 46677	332	0.089313	0.926723	response to antibiotic
MGI: 4799	8	0.089474	0.926723	increased_susceptibility_to_experimental_autoimmune_encephalomyelitis
GO: 71224	107	0.089636	0.926723	cellular response to peptidoglycan
GO: 6957	15	0.089636	0.926723	complement activation, alternative pathway
GO: 2000514	13	0.089798	0.926723	regulation of CD4-positive, alpha-beta T cell activation
BIOCARTA 161	39	0.089798	0.926723	BIOCARTA_LEPTIN_PATHWAY
GO: 30742	4	0.089798	0.926723	GTP-dependent protein binding
GO: 60090	46	0.08996	0.926723	binding, bridging
GO: 1900028	6	0.08996	0.926723	negative regulation of ruffle assembly
GO: 45321	131	0.090123	0.926723	leukocyte activation
BIOCARTA 174	31	0.090123	0.926723	BIOCARTA_RANMS_PATHWAY
GO: 5518	42	0.090123	0.926723	collagen binding
MGI: 10955	4	0.090285	0.926723	abnormal_respiratory_electron_transport_chain
GO: 60601	6	0.090285	0.926723	lateral sprouting from an epithelium
MGI: 9969	107	0.090448	0.926723	abnormal_cerebral_cortex_pyramidal_cell_morphology
GO: 61029	4	0.090611	0.926723	eyelid development in camera-type eye
GO: 23014	29	0.090775	0.926723	signal transduction by phosphorylation
GO: 22417	19	0.090938	0.926723	protein maturation by protein folding
GO: 55080	95	0.091102	0.926723	cation homeostasis
GO: 16502	3	0.091102	0.926723	nucleotide receptor activity
GO: 1614	5	0.091102	0.926723	purinergic nucleotide receptor activity
GO: 35590	12	0.091102	0.926723	purinergic nucleotide receptor signaling pathway
GO: 4691	4	0.091102	0.926723	cAMP-dependent protein kinase activity
GO: 60193	68	0.091102	0.926723	positive regulation of lipase activity
GO: 5844	241	0.091266	0.926723	polysome
GO: 60416	7	0.091266	0.926723	response to growth hormone stimulus
GO: 10639	204	0.091266	0.926723	negative regulation of organelle organization
NCI: 178	9	0.091266	0.926723	NCI:_ARF6_SIGNALING_EVENTS
GO: 4499	15	0.09143	0.926723	N,N-dimethylaniline monooxygenase activity
MGI: 929	3	0.09143	0.926723	open_neural_tube
GO: 7178	366	0.09143	0.926723	transmembrane receptor protein serine/threonine kinase signaling pathway
GO: 10569	7	0.091595	0.926723	regulation of double-strand break repair via homologous recombination
GO: 1227	49	0.091595	0.926723	RNA polymerase II transcription regulatory region sequence-specific DNA binding transcription factor activity involved in negative regulation of transcription
GO: 34968	6	0.091595	0.926723	histone lysine methylation
REACTOME 210	222	0.091595	0.926723	REACT:CELL-CELL_JUNCTION_ORGANIZATION
GO: 2000353	3	0.091759	0.926723	positive regulation of endothelial cell apoptotic process
GO: 19966	12	0.091759	0.926723	interleukin-1 binding
GO: 33158	4	0.091759	0.926723	regulation of protein import into nucleus, translocation
NCI: 143	17	0.091759	0.926723	NCI:_NOTCH-MEDIATED_HES_HEY_NETWORK
GO: 61037	7	0.091924	0.926723	negative regulation of cartilage development
GO: 14047	3	0.091924	0.926723	glutamate secretion
GO: 51955	10	0.091924	0.926723	regulation of amino acid transport
MGI: 4753	23	0.091924	0.926723	abnormal_miniature_excitatory_postsynaptic_currents
GO: 61311	22	0.092089	0.926723	cell surface receptor signaling pathway involved in heart development
GO: 17154	3	0.092089	0.926723	semaphorin receptor activity
MGI: 2412	23	0.092254	0.926723	increased_susceptibility_to_bacterial_infection
MGI: 8642	5	0.092254	0.926723	decreased_circulating_interleukin-1_beta_level
GO: 5675	8	0.092254	0.926723	holo TFIIH complex
GO: 32602	10	0.09242	0.926723	chemokine production
GO: 51053	326	0.09242	0.926723	negative regulation of DNA metabolic process
GO: 5900	9	0.09242	0.926723	oncostatin-M receptor complex
GO: 70741	47	0.092586	0.926723	response to interleukin-6
GO: 60491	7	0.092752	0.926723	regulation of cell projection assembly
MGI: 4768	18	0.092752	0.926723	abnormal_axonal_transport
MGI: 3075	120	0.093084	0.926723	altered_response_to_CNS_ischemic_injury
GO: 34451	19	0.093084	0.926723	centriolar satellite
MGI: 2434	10	0.093418	0.926723	abnormal_T-helper_2_cell_morphology
GO: 38108	4	0.093418	0.926723	negative regulation of appetite by leptin-mediated signaling pathway
GO: 5641	20	0.093418	0.926723	nuclear envelope lumen
MGI: 8236	59	0.093585	0.926723	decreased_susceptibility_to_neuronal_excitotoxicity
KEGG 4915	13	0.093585	0.926723	KEGG_ESTROGEN_SIGNALING_PATHWAY
GO: 10543	80	0.093585	0.926723	regulation of platelet activation
GO: 51004	26	0.093752	0.926723	regulation of lipoprotein lipase activity
GO: 9408	86	0.093752	0.926723	response to heat
GO: 52832	10	0.093919	0.926723	inositol monophosphate 3-phosphatase activity
GO: 52833	14	0.093919	0.926723	inositol monophosphate 4-phosphatase activity
GO: 8934	3	0.093919	0.926723	inositol monophosphate 1-phosphatase activity
GO: 52834	14	0.093919	0.926723	inositol monophosphate phosphatase activity
KEGG 562	3	0.093919	0.926723	KEGG_INOSITOL_PHOSPHATE_METABOLISM
GO: 2715	3	0.093919	0.926723	regulation of natural killer cell mediated immunity
GO: 30837	5	0.093919	0.926723	negative regulation of actin filament polymerization
MGI: 1850	7	0.094087	0.926723	increased_susceptibility_to_otitis_media
GO: 45765	31	0.094255	0.926723	regulation of angiogenesis
GO: 16423	8	0.094423	0.926723	tRNA (guanine) methyltransferase activity
GO: 60087	69	0.094423	0.926723	relaxation of vascular smooth muscle
GO: 16538	7	0.094591	0.926723	cyclin-dependent protein serine/threonine kinase regulator activity
BIOCARTA 40	10	0.094591	0.926723	BIOCARTA_TID_PATHWAY
BIOCARTA 34	13	0.094591	0.926723	BIOCARTA_MCM_PATHWAY
REACTOME 22	56	0.09476	0.926723	REACT:ACTIVATED_TLR4_SIGNALLING
REACTOME 739	23	0.09476	0.926723	REACT:NADE_MODULATES_DEATH_SIGNALLING
GO: 38030	22	0.09476	0.926723	non-canonical Wnt receptor signaling pathway via MAPK cascade
REACTOME 816	149	0.09476	0.926723	REACT:OXYGEN-DEPENDENT_ASPARAGINE_HYDROXYLATION_OF_HYPOXIA-INDUCIBLE_FACTOR_ALPHA
GO: 90081	3	0.09476	0.926723	regulation of heart induction by regulation of canonical Wnt receptor signaling pathway
GO: 30374	102	0.094929	0.926723	ligand-dependent nuclear receptor transcription coactivator activity
GO: 6563	19	0.094929	0.926723	L-serine metabolic process
GO: 32490	37	0.095098	0.926723	detection of molecule of bacterial origin
GO: 6968	11	0.095098	0.926723	cellular defense response
GO: 10976	5	0.095267	0.926723	positive regulation of neuron projection development
GO: 5381	10	0.095267	0.926723	iron ion transmembrane transporter activity
GO: 60199	5	0.095267	0.926723	clathrin-sculpted glutamate transport vesicle
GO: 60203	3	0.095267	0.926723	clathrin-sculpted glutamate transport vesicle membrane
GO: 1714	4	0.095267	0.926723	endodermal cell fate specification
GO: 6054	5	0.095267	0.926723	N-acetylneuraminate metabolic process
GO: 2377	82	0.095437	0.926723	immunoglobulin production
GO: 32793	6	0.095437	0.926723	positive regulation of CREB transcription factor activity
GO: 16939	29	0.095606	0.926723	kinesin II complex
REACTOME 928	52	0.095606	0.926723	REACT:PROTON-COUPLED_MONOCARBOXYLATE_TRANSPORT
MGI: 3948	145	0.095606	0.926723	abnormal_gas_homeostasis
GO: 51575	5	0.095776	0.926723	5'-deoxyribose-5-phosphate lyase activity
GO: 3707	18	0.095776	0.926723	steroid hormone receptor activity
GO: 16019	23	0.095776	0.926723	peptidoglycan receptor activity
REACTOME 882	22	0.095776	0.926723	REACT:PLC-GAMMA1_SIGNALLING
GO: 30011	13	0.095776	0.926723	maintenance of cell polarity
MGI: 5129	165	0.095946	0.926723	increased_adrenocorticotropin_level
MGI: 8281	29	0.095946	0.926723	abnormal_hippocampus_size
REACTOME 691	186	0.096117	0.926723	REACT:MITOTIC_G2-G2_M_PHASES
GO: 1078	20	0.096117	0.926723	RNA polymerase II core promoter proximal region sequence-specific DNA binding transcription factor activity involved in negative regulation of transcription
GO: 46070	6	0.096117	0.926723	dGTP metabolic process
GO: 214	17	0.096117	0.926723	tRNA-intron endonuclease complex
GO: 45627	4	0.096458	0.926723	positive regulation of T-helper 1 cell differentiation
REACTOME 768	4	0.096458	0.926723	REACT:NGF_SIGNALLING_VIA_TRKA_FROM_THE_PLASMA_MEMBRANE
GO: 5089	33	0.096458	0.926723	Rho guanyl-nucleotide exchange factor activity
GO: 43370	12	0.0968	0.926723	regulation of CD4-positive, alpha-beta T cell differentiation
REACTOME 62	32	0.0968	0.926723	REACT:ACYL_CHAIN_REMODELING_OF_CL
GO: 22038	3	0.0968	0.926723	corpus callosum development
GO: 14805	3	0.096972	0.926723	smooth muscle adaptation
MGI: 2451	5	0.097144	0.926723	abnormal_macrophage_physiology
GO: 2000402	19	0.097144	0.926723	negative regulation of lymphocyte migration
GO: 2067	29	0.097144	0.926723	glandular epithelial cell differentiation
REACTOME 55	32	0.097316	0.926723	REACT:ACTIVATION_OF_PUMA_AND_TRANSLOCATION_TO_MITOCHONDRIA
GO: 32587	6	0.097316	0.926723	ruffle membrane
GO: 70374	42	0.097316	0.926723	positive regulation of ERK1 and ERK2 cascade
GO: 1900746	39	0.097488	0.926723	regulation of vascular endothelial growth factor signaling pathway
GO: 2931	11	0.09766	0.926723	response to ischemia
GO: 48319	6	0.09766	0.926723	axial mesoderm morphogenesis
GO: 43543	3	0.09766	0.926723	protein acylation
REACTOME 1160	29	0.09766	0.926723	REACT:SODIUM-COUPLED_SULPHATE
GO: 35584	21	0.097833	0.926723	calcium-mediated signaling using intracellular calcium source
GO: 18076	3	0.097833	0.926723	N-terminal peptidyl-lysine acetylation
GO: 35459	113	0.097833	0.926723	cargo loading into vesicle
GO: 35662	3	0.098006	0.926723	Toll-like receptor 4 binding
GO: 45824	194	0.098006	0.926723	negative regulation of innate immune response
REACTOME 1168	21	0.098006	0.926723	REACT:STEROID_HORMONES
REACTOME 667	18	0.098006	0.926723	REACT:METABOLISM_OF_STEROID_HORMONES_AND_VITAMIN_D
KEGG 5150	18	0.098006	0.926723	KEGG_STAPHYLOCOCCUS_AUREUS_INFECTION
REACTOME 246	22	0.098179	0.926723	REACT:COMMON_PATHWAY
GO: 2238	15	0.098179	0.926723	response to molecule of fungal origin
GO: 43966	8	0.098179	0.926723	histone H3 acetylation
GO: 30027	137	0.098352	0.926723	lamellipodium
MGI: 6007	29	0.098352	0.926723	abnormal_basal_ganglion_morphology
MGI: 11367	36	0.098352	0.926723	abnormal_kidney_apoptosis
MGI: 3304	98	0.098525	0.926723	large_intestinal_inflammation
GO: 46165	203	0.098525	0.926723	alcohol biosynthetic process
GO: 1901880	43	0.098525	0.926723	negative regulation of protein depolymerization
GO: 48681	3	0.098873	0.926723	negative regulation of axon regeneration
GO: 70571	3	0.098873	0.926723	negative regulation of neuron projection regeneration
GO: 10225	9	0.098873	0.926723	response to UV-C
GO: 33003	103	0.098873	0.926723	regulation of mast cell activation
GO: 3987	35	0.098873	0.926723	acetate-CoA ligase activity
GO: 6885	33	0.099047	0.926723	regulation of pH
GO: 15695	11	0.099047	0.926723	organic cation transport
GO: 2204	3	0.099222	0.926723	somatic recombination of immunoglobulin genes involved in immune response
GO: 45190	13	0.099222	0.926723	isotype switching
GO: 2208	46	0.099222	0.926723	somatic diversification of immunoglobulins involved in immune response
GO: 71731	34	0.099396	0.926723	response to nitric oxide
KEGG 4666	23	0.099396	0.926723	KEGG_FC_GAMMA_R-MEDIATED_PHAGOCYTOSIS
GO: 2000275	9	0.099396	0.926723	regulation of oxidative phosphorylation uncoupler activity
GO: 16309	14	0.099571	0.926723	1-phosphatidylinositol-5-phosphate 4-kinase activity
GO: 46332	296	0.099571	0.926723	SMAD binding
GO: 46184	14	0.099571	0.926723	aldehyde biosynthetic process
GO: 8329	3	0.099571	0.926723	signaling pattern recognition receptor activity
GO: 38187	5	0.099571	0.926723	pattern recognition receptor activity
GO: 17089	4	0.099571	0.926723	glycolipid transporter activity
GO: 46836	5	0.099571	0.926723	glycolipid transport
GO: 9249	6	0.099571	0.926723	protein lipoylation
REACTOME 240	10	0.099571	0.926723	REACT:CLEAVAGE_OF_THE_DAMAGED_PURINE
REACTOME 950	47	0.099571	0.926723	REACT:RECOGNITION_AND_ASSOCIATION_OF_DNA_GLYCOSYLASE_WITH_SITE_CONTAINING_AN_AFFECTED_PURINE
REACTOME 309	4	0.099571	0.926723	REACT:DEPURINATION
REACTOME 267	129	0.099571	0.926723	REACT:CREB_PHOSPHORYLATION_THROUGH_THE_ACTIVATION_OF_ADENYLATE_CYCLASE
GO: 43901	51	0.099746	0.926723	negative regulation of multi-organism process
MGI: 4890	31	0.099746	0.926723	decreased_energy_expenditure
GO: 71897	63	0.099746	0.926723	DNA biosynthetic process
NCI: 130	13	0.099746	0.926723	NCI:_NEPHRIN_NEPH1_SIGNALING_IN_THE_KIDNEY_PODOCYTE
BIOCARTA 180	56	0.099921	0.926723	BIOCARTA_MET_PATHWAY
GO: 5775	94	0.099921	0.926723	vacuolar lumen
GO: 2274	60	0.1001	0.926723	myeloid leukocyte activation
REACTOME 480	16	0.1001	0.926723	REACT:GLUCOCORTICOID_BIOSYNTHESIS
GO: 5547	5	0.10027	0.926723	phosphatidylinositol-3,4,5-trisphosphate binding
GO: 45007	6	0.10027	0.926723	depurination
MGI: 4771	15	0.1008	0.926723	increased_anti-single_stranded_DNA_antibody_level
GO: 6497	230	0.1008	0.926723	protein lipidation
GO: 43293	9	0.1008	0.926723	apoptosome
GO: 5085	156	0.1008	0.926723	guanyl-nucleotide exchange factor activity
PAN-PW 2722	187	0.1008	0.926723	Acetate_utilization
GO: 1901981	114	0.1008	0.926723	phosphatidylinositol phosphate binding
GO: 70534	3	0.10098	0.926723	protein K63-linked ubiquitination
GO: 16560	5	0.10098	0.926723	protein import into peroxisome matrix, docking
GO: 40009	8	0.10098	0.926723	regulation of growth rate
GO: 6611	3	0.10098	0.926723	protein export from nucleus
GO: 51561	71	0.10115	0.926723	elevation of mitochondrial calcium ion concentration
GO: 42307	27	0.10133	0.926723	positive regulation of protein import into nucleus
KEGG 3022	170	0.10151	0.926723	KEGG_BASAL_TRANSCRIPTION_FACTORS
GO: 70875	3	0.10151	0.926723	positive regulation of glycogen metabolic process
GO: 42269	25	0.10151	0.926723	regulation of natural killer cell mediated cytotoxicity
GO: 3149	6	0.10151	0.926723	membranous septum morphogenesis
GO: 1890	62	0.10169	0.926723	placenta development
REACTOME 783	3	0.10169	0.926723	REACT:NOREPINEPHRINE_NEUROTRANSMITTER_RELEASE_CYCLE
GO: 30203	5	0.10169	0.926723	glycosaminoglycan metabolic process
GO: 1886	19	0.10169	0.926723	endothelial cell morphogenesis
GO: 38123	13	0.10204	0.926723	toll-like receptor TLR1:TLR2 signaling pathway
GO: 38124	4	0.10204	0.926723	toll-like receptor TLR6:TLR2 signaling pathway
GO: 30705	68	0.10222	0.926723	cytoskeleton-dependent intracellular transport
GO: 60632	22	0.10222	0.926723	regulation of microtubule-based movement
GO: 15199	9	0.1024	0.926723	amino-acid betaine transmembrane transporter activity
GO: 15226	4	0.1024	0.926723	carnitine transmembrane transporter activity
GO: 271	269	0.1024	0.926723	polysaccharide biosynthetic process
GO: 9314	151	0.10258	0.926723	response to radiation
GO: 3209	9	0.10258	0.926723	cardiac atrium morphogenesis
NCI: 170	84	0.10258	0.926723	NCI:_AURORA_A_SIGNALING
GO: 31727	4	0.10258	0.926723	CCR2 chemokine receptor binding
GO: 9726	4	0.10258	0.926723	detection of endogenous stimulus
GO: 61419	3	0.10258	0.926723	positive regulation of transcription from RNA polymerase II promoter in response to hypoxia
MGI: 784	87	0.10258	0.926723	forebrain_hypoplasia
GO: 17147	9	0.10258	0.926723	Wnt-protein binding
GO: 2548	21	0.10276	0.926723	monocyte chemotaxis
GO: 9886	4	0.10276	0.926723	post-embryonic morphogenesis
GO: 43189	7	0.10276	0.926723	H4/H2A histone acetyltransferase complex
GO: 17150	46	0.10276	0.926723	tRNA dihydrouridine synthase activity
GO: 2943	22	0.10276	0.926723	tRNA dihydrouridine synthesis
GO: 6206	32	0.10294	0.926723	pyrimidine nucleobase metabolic process
NCI: 93	15	0.10294	0.926723	NCI:_CELLULAR_ROLES_OF_ANTHRAX_TOXIN
GO: 6897	181	0.10312	0.926723	endocytosis
GO: 8513	254	0.10312	0.926723	secondary active organic cation transmembrane transporter activity
GO: 33687	5	0.10312	0.926723	osteoblast proliferation
GO: 2774	3	0.10329	0.926723	Fc receptor mediated inhibitory signaling pathway
PAN-PW 29	12	0.10329	0.926723	Huntington_disease
GO: 46325	7	0.10347	0.926723	negative regulation of glucose import
GO: 1900542	77	0.10347	0.926723	regulation of purine nucleotide metabolic process
GO: 70064	4	0.10365	0.926723	proline-rich region binding
GO: 45743	53	0.10383	0.926723	positive regulation of fibroblast growth factor receptor signaling pathway
GO: 16571	5	0.10383	0.926723	histone methylation
GO: 4690	7	0.10383	0.926723	cyclic nucleotide-dependent protein kinase activity
GO: 7113	3	0.10383	0.926723	endomitotic cell cycle
GO: 61298	21	0.10383	0.926723	retina vasculature development in camera-type eye
MGI: 2961	4	0.10402	0.926723	abnormal_axon_guidance
GO: 2001214	12	0.1042	0.926723	positive regulation of vasculogenesis
GO: 46174	18	0.1042	0.926723	polyol catabolic process
GO: 2000270	5	0.1042	0.926723	negative regulation of fibroblast apoptotic process
GO: 47484	83	0.1042	0.926723	regulation of response to osmotic stress
GO: 32386	233	0.10456	0.926723	regulation of intracellular transport
GO: 71526	3	0.10492	0.926723	semaphorin-plexin signaling pathway
GO: 46113	19	0.10492	0.926723	nucleobase catabolic process
GO: 6083	191	0.10492	0.926723	acetate metabolic process
GO: 4416	7	0.10528	0.926723	hydroxyacylglutathione hydrolase activity
GO: 72529	6	0.10547	0.926723	pyrimidine-containing compound catabolic process
GO: 3351	4	0.10547	0.926723	epithelial cilium movement
GO: 70344	4	0.10565	0.926723	regulation of fat cell proliferation
GO: 43101	115	0.10565	0.926723	purine-containing compound salvage
GO: 46548	7	0.10565	0.926723	retinal rod cell development
GO: 1900046	18	0.10565	0.926723	regulation of hemostasis
GO: 30193	6	0.10565	0.926723	regulation of blood coagulation
GO: 46386	18	0.10565	0.926723	deoxyribose phosphate catabolic process
REACTOME 381	160	0.10565	0.926723	REACT:ETHANOL_OXIDATION
REACTOME 460	10	0.10565	0.926723	REACT:GABA_A_RECEPTOR_ACTIVATION
GO: 70584	4	0.10583	0.926723	mitochondrion morphogenesis
GO: 70997	22	0.10583	0.926723	neuron death
GO: 17081	31	0.10583	0.926723	chloride channel regulator activity
GO: 9313	13	0.10602	0.926723	oligosaccharide catabolic process
GO: 3352	18	0.1062	0.926723	regulation of cilium movement
GO: 32264	18	0.1062	0.926723	IMP salvage
GO: 3876	47	0.1062	0.926723	AMP deaminase activity
GO: 7015	200	0.1062	0.926723	actin filament organization
GO: 32400	7	0.10657	0.926723	melanosome localization
MGI: 9895	11	0.10657	0.926723	decreased_palatine_shelf_size
GO: 48597	19	0.10657	0.926723	post-embryonic camera-type eye morphogenesis
GO: 48050	4	0.10657	0.926723	post-embryonic eye morphogenesis
GO: 5778	9	0.10657	0.926723	peroxisomal membrane
GO: 31903	54	0.10657	0.926723	microbody membrane
MGI: 8553	24	0.10675	0.926723	increased_circulating_tumor_necrosis_factor_level
GO: 51702	7	0.10675	0.926723	interaction with symbiont
GO: 34111	4	0.10693	0.926723	negative regulation of homotypic cell-cell adhesion
KEGG 4916	100	0.10693	0.926723	KEGG_MELANOGENESIS
GO: 60099	3	0.10693	0.926723	regulation of phagocytosis, engulfment
GO: 60100	3	0.10693	0.926723	positive regulation of phagocytosis, engulfment
GO: 15101	7	0.10693	0.926723	organic cation transmembrane transporter activity
GO: 32515	7	0.10712	0.926723	negative regulation of phosphoprotein phosphatase activity
MGI: 1776	11	0.1073	0.926723	abnormal_circulating_sodium_level
GO: 32940	318	0.10749	0.926723	secretion by cell
REACTOME 373	10	0.10749	0.926723	REACT:ERK_ACTIVATION
REACTOME 215	21	0.10749	0.926723	REACT:CERAMIDE_SIGNALLING
GO: 97011	11	0.10749	0.926723	cellular response to granulocyte macrophage colony-stimulating factor stimulus
GO: 97012	13	0.10749	0.926723	response to granulocyte macrophage colony-stimulating factor stimulus
GO: 6704	5	0.10749	0.926723	glucocorticoid biosynthetic process
GO: 6971	7	0.10749	0.926723	hypotonic response
GO: 71476	8	0.10749	0.926723	cellular hypotonic response
GO: 3857	8	0.10749	0.926723	3-hydroxyacyl-CoA dehydrogenase activity
GO: 43539	3	0.10767	0.926723	protein serine/threonine kinase activator activity
GO: 51918	38	0.10767	0.926723	negative regulation of fibrinolysis
GO: 31572	16	0.10767	0.926723	G2 DNA damage checkpoint
GO: 6029	5	0.10767	0.926723	proteoglycan metabolic process
GO: 2000659	6	0.10786	0.926723	regulation of interleukin-1-mediated signaling pathway
GO: 8333	53	0.10786	0.926723	endosome to lysosome transport
MGI: 5328	22	0.10786	0.926723	abnormal_circulating_creatinine_level
MGI: 8007	26	0.10786	0.926723	abnormal_cellular_replicative_senescence
GO: 33010	10	0.10786	0.926723	paranodal junction
GO: 90100	10	0.10786	0.926723	positive regulation of transmembrane receptor protein serine/threonine kinase signaling pathway
GO: 7614	4	0.10804	0.926723	short-term memory
GO: 45069	173	0.10823	0.926723	regulation of viral genome replication
GO: 10575	5	0.10823	0.926723	positive regulation vascular endothelial growth factor production
GO: 31345	18	0.10823	0.926723	negative regulation of cell projection organization
GO: 10893	11	0.10823	0.926723	positive regulation of steroid biosynthetic process
GO: 18125	4	0.10823	0.926723	peptidyl-cysteine methylation
REACTOME 19	18	0.10823	0.926723	REACT:ACTIVATED_NOTCH1_TRANSMITS_SIGNAL_TO_THE_NUCLEUS
GO: 43129	6	0.10842	0.926723	surfactant homeostasis
REACTOME 18	16	0.10842	0.926723	REACT:ACETYLCHOLINE_NEUROTRANSMITTER_RELEASE_CYCLE
GO: 71532	14	0.10842	0.926723	ankyrin repeat binding
REACTOME 523	5	0.1086	0.926723	REACT:HISTAMINE_RECEPTORS
KEGG 4370	108	0.1086	0.926723	KEGG_VEGF_SIGNALING_PATHWAY
GO: 48488	169	0.10879	0.926723	synaptic vesicle endocytosis
GO: 71723	23	0.10879	0.926723	lipopeptide binding
REACTOME 456	107	0.10897	0.926723	REACT:G2_M_TRANSITION
GO: 30240	44	0.10897	0.926723	skeletal muscle thin filament assembly
GO: 30307	190	0.10897	0.926723	positive regulation of cell growth
GO: 42663	5	0.10897	0.926723	regulation of endodermal cell fate specification
GO: 2755	20	0.10916	0.926723	MyD88-dependent toll-like receptor signaling pathway
GO: 30216	7	0.10916	0.926723	keratinocyte differentiation
MGI: 5582	6	0.10916	0.926723	increased_renin_activity
GO: 35767	4	0.10916	0.926723	endothelial cell chemotaxis
GO: 6069	18	0.10916	0.926723	ethanol oxidation
GO: 71280	17	0.10935	0.926723	cellular response to copper ion
GO: 6475	95	0.10935	0.926723	internal protein amino acid acetylation
REACTOME 207	75	0.10935	0.926723	REACT:CELL_JUNCTION_ORGANIZATION
GO: 16409	7	0.10954	0.926723	palmitoyltransferase activity
MGI: 10038	30	0.10954	0.926723	abnormal_placenta_physiology
GO: 70102	30	0.10972	0.926723	interleukin-6-mediated signaling pathway
REACTOME 295	19	0.10972	0.926723	REACT:DAP12_SIGNALING
GO: 71763	3	0.10991	0.926723	nuclear membrane organization
GO: 4708	5	0.10991	0.926723	MAP kinase kinase activity
BIOCARTA 84	28	0.10991	0.926723	BIOCARTA_HIVNEF_PATHWAY
BIOCARTA 49	16	0.1101	0.926723	BIOCARTA_CELLCYCLE_PATHWAY
GO: 97306	61	0.1101	0.926723	cellular response to alcohol
GO: 16841	3	0.1101	0.926723	ammonia-lyase activity
GO: 16812	5	0.11029	0.926723	hydrolase activity, acting on carbon-nitrogen (but not peptide) bonds, in cyclic amides
GO: 50220	22	0.11029	0.926723	prostaglandin-E synthase activity
MGI: 909	318	0.11048	0.926723	abnormal_facial_motor_nucleus_morphology
GO: 42772	150	0.11048	0.926723	DNA damage response, signal transduction resulting in transcription
GO: 60669	36	0.11066	0.926723	embryonic placenta morphogenesis
GO: 51453	110	0.11066	0.926723	regulation of intracellular pH
GO: 51919	4	0.11066	0.926723	positive regulation of fibrinolysis
REACTOME 1091	14	0.11085	0.926723	REACT:SHC-RELATED_EVENTS
GO: 1915	5	0.11104	0.926723	negative regulation of T cell mediated cytotoxicity
GO: 50764	4	0.11123	0.926723	regulation of phagocytosis
GO: 21915	10	0.11142	0.926723	neural tube development
GO: 4142	4	0.11142	0.926723	diacylglycerol cholinephosphotransferase activity
KEGG 4115	90	0.11142	0.926723	KEGG_P53_SIGNALING_PATHWAY
GO: 8296	5	0.11142	0.926723	3'-5'-exodeoxyribonuclease activity
GO: 32925	11	0.11142	0.926723	regulation of activin receptor signaling pathway
GO: 31098	7	0.11161	0.926723	stress-activated protein kinase signaling cascade
MGI: 8561	97	0.1118	0.926723	decreased_tumor_necrosis_factor_secretion
REACTOME 1283	9	0.11199	0.926723	REACT:TRANSCRIPTION-COUPLED_NER_(TC-NER)
BIOCARTA 6	10	0.11199	0.926723	BIOCARTA_GRANULOCYTES_PATHWAY
GO: 32070	14	0.11199	0.926723	regulation of deoxyribonuclease activity
MGI: 1469	4	0.11199	0.926723	abnormal_contextual_conditioning_behavior
GO: 70081	5	0.11218	0.926723	clathrin-sculpted monoamine transport vesicle
GO: 70083	5	0.11218	0.926723	clathrin-sculpted monoamine transport vesicle membrane
GO: 19184	6	0.11218	0.926723	nonribosomal peptide biosynthetic process
GO: 32405	51	0.11218	0.926723	MutLalpha complex binding
GO: 43408	99	0.11237	0.926723	regulation of MAPK cascade
GO: 60982	4	0.11237	0.926723	coronary artery morphogenesis
GO: 19905	95	0.11237	0.926723	syntaxin binding
GO: 15278	34	0.11237	0.926723	calcium-release channel activity
GO: 51187	21	0.11237	0.926723	cofactor catabolic process
GO: 6140	59	0.11256	0.926723	regulation of nucleotide metabolic process
GO: 60711	31	0.11256	0.926723	labyrinthine layer development
GO: 50817	393	0.11276	0.926723	coagulation
GO: 7596	202	0.11276	0.926723	blood coagulation
GO: 51282	20	0.11276	0.926723	regulation of sequestering of calcium ion
GO: 42506	4	0.11276	0.926723	tyrosine phosphorylation of Stat5 protein
REACTOME 1145	13	0.11276	0.926723	REACT:SIGNALLING_TO_RAS
GO: 33210	4	0.11276	0.926723	leptin-mediated signaling pathway
GO: 7018	120	0.11295	0.926723	microtubule-based movement
GO: 34774	435	0.11295	0.926723	secretory granule lumen
GO: 3229	29	0.11295	0.926723	ventricular cardiac muscle tissue development
MGI: 2409	8	0.11314	0.926723	decreased_susceptibility_to_infection
GO: 6887	12	0.11314	0.926723	exocytosis
NCI: 56	52	0.11314	0.926723	NCI:_CERAMIDE_SIGNALING_PATHWAY
MGI: 1489	50	0.11314	0.926723	decreased_startle_reflex
GO: 3828	6	0.11314	0.926723	alpha-N-acetylneuraminate alpha-2,8-sialyltransferase activity
GO: 16801	44	0.11314	0.926723	hydrolase activity, acting on ether bonds
GO: 51403	145	0.11333	0.926723	stress-activated MAPK cascade
GO: 10466	9	0.11333	0.926723	negative regulation of peptidase activity
GO: 70372	16	0.11333	0.926723	regulation of ERK1 and ERK2 cascade
MGI: 3352	27	0.11333	0.926723	increased_circulating_renin_level
GO: 46923	31	0.11333	0.926723	ER retention sequence binding
GO: 1540	38	0.11333	0.926723	beta-amyloid binding
MGI: 1916	6	0.11352	0.926723	intracerebral_hemorrhage
GO: 6506	3	0.11352	0.926723	GPI anchor biosynthetic process
GO: 1900116	20	0.11352	0.926723	extracellular negative regulation of signal transduction
GO: 1900115	7	0.11352	0.926723	extracellular regulation of signal transduction
GO: 33006	22	0.11372	0.926723	regulation of mast cell activation involved in immune response
GO: 9264	201	0.11372	0.926723	deoxyribonucleotide catabolic process
MGI: 10200	35	0.11372	0.926723	enlarged_lymphatic_vessel
GO: 51775	3	0.11429	0.926723	response to redox state
GO: 33233	4	0.11429	0.926723	regulation of protein sumoylation
GO: 51693	59	0.11449	0.926723	actin filament capping
GO: 5901	50	0.11449	0.926723	caveola
GO: 30641	99	0.11449	0.926723	regulation of cellular pH
GO: 60242	3	0.11449	0.926723	contact inhibition
GO: 9161	7	0.11468	0.926723	ribonucleoside monophosphate metabolic process
GO: 33007	7	0.11468	0.926723	negative regulation of mast cell activation involved in immune response
GO: 61101	3	0.11468	0.926723	neuroendocrine cell differentiation
NCI: 138	28	0.11468	0.926723	NCI:_SIGNALING_MEDIATED_BY_P38-ALPHA_AND_P38-BETA
MGI: 5161	8	0.11468	0.926723	hematuria
GO: 50708	239	0.11488	0.926723	regulation of protein secretion
GO: 8417	4	0.11488	0.926723	fucosyltransferase activity
GO: 16600	5	0.11488	0.926723	flotillin complex
GO: 45110	5	0.11488	0.926723	intermediate filament bundle assembly
GO: 48102	16	0.11526	0.926723	autophagic cell death
GO: 5589	38	0.11546	0.926723	collagen type VI
GO: 60841	32	0.11546	0.926723	venous blood vessel development
REACTOME 879	25	0.11546	0.926723	REACT:PLATELET_SENSITIZATION_BY_LDL
GO: 8213	7	0.11546	0.926723	protein alkylation
GO: 6479	8	0.11546	0.926723	protein methylation
GO: 46825	12	0.11565	0.926723	regulation of protein export from nucleus
GO: 444	57	0.11565	0.926723	MIS12/MIND type complex
GO: 44154	4	0.11565	0.926723	histone H3-K14 acetylation
REACTOME 1086	55	0.11585	0.926723	REACT:SHC1_EVENTS_IN_EGFR_SIGNALING
GO: 32688	7	0.11585	0.926723	negative regulation of interferon-beta production
REACTOME 949	315	0.11585	0.926723	REACT:RECEPTOR-LIGAND_BINDING_INITIATES_THE_SECOND_PROTEOLYTIC_CLEAVAGE_OF_NOTCH_RECEPTOR
GO: 5671	4	0.11585	0.926723	Ada2/Gcn5/Ada3 transcription activator complex
GO: 50766	134	0.11604	0.926723	positive regulation of phagocytosis
GO: 6022	19	0.11604	0.926723	aminoglycan metabolic process
GO: 43242	151	0.11624	0.926723	negative regulation of protein complex disassembly
MGI: 4892	41	0.11643	0.926723	increased_adiponectin_level
MGI: 4362	4	0.11643	0.926723	cochlear_hair_cell_degeneration
REACTOME 1040	17	0.11643	0.926723	REACT:RNA_POLYMERASE_I_PROMOTER_OPENING
REACTOME 185	30	0.11643	0.926723	REACT:CALMODULIN_INDUCED_EVENTS
REACTOME 187	37	0.11643	0.926723	REACT:CAM_PATHWAY
GO: 51875	12	0.11663	0.926723	pigment granule localization
GO: 16447	9	0.11663	0.926723	somatic recombination of immunoglobulin gene segments
MGI: 3720	54	0.11663	0.926723	abnormal_neural_tube_closure
MGI: 4066	6	0.11663	0.926723	abnormal_primitive_node_morphology
MGI: 8283	15	0.11663	0.926723	small_hippocampus
GO: 51790	31	0.11663	0.926723	short-chain fatty acid biosynthetic process
GO: 7259	8	0.11683	0.926723	JAK-STAT cascade
GO: 2349	18	0.11683	0.926723	histamine production involved in inflammatory response
GO: 2553	70	0.11683	0.926723	histamine secretion by mast cell
GO: 2441	235	0.11683	0.926723	histamine secretion involved in inflammatory response
GO: 5031	22	0.11683	0.926723	tumor necrosis factor-activated receptor activity
GO: 1900027	3	0.11683	0.926723	regulation of ruffle assembly
GO: 2309	3	0.11702	0.926723	T cell proliferation involved in immune response
GO: 55069	5	0.11722	0.926723	zinc ion homeostasis
NCI: 133	92	0.11722	0.926723	NCI:_SIGNALING_EVENTS_MEDIATED_BY_VEGFR1_AND_VEGFR2
GO: 3130	15	0.11722	0.926723	BMP signaling pathway involved in heart induction
GO: 3129	8	0.11722	0.926723	heart induction
GO: 3133	18	0.11722	0.926723	endodermal-mesodermal cell signaling
GO: 3134	101	0.11722	0.926723	endodermal-mesodermal cell signaling involved in heart induction
GO: 46131	8	0.11742	0.926723	pyrimidine ribonucleoside metabolic process
GO: 61085	6	0.11742	0.926723	regulation of histone H3-K27 methylation
MGI: 5619	14	0.11742	0.926723	increased_urine_potassium_level
MGI: 8114	151	0.11742	0.926723	abnormal_Kupffer_cell_morphology
GO: 2000058	11	0.11742	0.926723	regulation of protein ubiquitination involved in ubiquitin-dependent protein catabolic process
NCI: 68	31	0.11761	0.926723	NCI:_IFN-GAMMA_PATHWAY
NCI: 171	21	0.11761	0.926723	NCI:_ARF1_PATHWAY
GO: 7565	276	0.11761	0.926723	female pregnancy
GO: 30	3	0.11761	0.926723	mannosyltransferase activity
GO: 71345	94	0.11781	0.926723	cellular response to cytokine stimulus
GO: 35907	3	0.11781	0.926723	dorsal aorta development
GO: 6657	37	0.11781	0.926723	CDP-choline pathway
GO: 46104	15	0.11801	0.926723	thymidine metabolic process
GO: 46125	3	0.11801	0.926723	pyrimidine deoxyribonucleoside metabolic process
GO: 70697	6	0.11821	0.926723	activin receptor binding
REACTOME 292	26	0.11821	0.926723	REACT:DAG_AND_IP3_SIGNALING
REACTOME 718	12	0.1184	0.926723	REACT:MRNA_EDITING
GO: 5523	12	0.1184	0.926723	tropomyosin binding
MGI: 3008	11	0.1184	0.926723	enhanced_long_term_potentiation
REACTOME 1083	8	0.1184	0.926723	REACT:SEROTONIN_NEUROTRANSMITTER_RELEASE_CYCLE
REACTOME 334	9	0.1184	0.926723	REACT:DOPAMINE_NEUROTRANSMITTER_RELEASE_CYCLE
GO: 6085	3	0.1184	0.926723	acetyl-CoA biosynthetic process
GO: 7006	8	0.1184	0.926723	mitochondrial membrane organization
MGI: 5238	57	0.1186	0.926723	increased_brain_size
REACTOME 1257	44	0.1188	0.926723	REACT:TOLL_LIKE_RECEPTOR_4_(TLR4)_CASCADE
GO: 34109	4	0.1188	0.926723	homotypic cell-cell adhesion
NCI: 154	63	0.1188	0.926723	NCI:_EPHRIN_A__REVERSE_SIGNALING
MGI: 4891	24	0.1188	0.926723	abnormal_adiponectin_level
GO: 14812	173	0.1188	0.926723	muscle cell migration
GO: 34452	9	0.1188	0.926723	dynactin binding
GO: 3181	8	0.1188	0.926723	atrioventricular valve morphogenesis
GO: 2000738	7	0.119	0.926723	positive regulation of stem cell differentiation
GO: 42439	58	0.119	0.926723	ethanolamine-containing compound metabolic process
REACTOME 814	31	0.119	0.926723	REACT:ORGANIC_CATION_TRANSPORT
NCI: 196	8	0.1192	0.926723	NCI:_INSULIN-MEDIATED_GLUCOSE_TRANSPORT
GO: 16328	133	0.1192	0.926723	lateral plasma membrane
MGI: 9541	3	0.1194	0.926723	increased_thymocyte_apoptosis
GO: 16165	13	0.1194	0.926723	lipoxygenase activity
MGI: 8944	98	0.1196	0.926723	decreased_sensitivity_to_induced_cell_death
BIOCARTA 113	12	0.1196	0.926723	BIOCARTA_EGFR_SMRTE_PATHWAY
GO: 35994	178	0.1196	0.926723	response to muscle stretch
GO: 9052	16	0.1196	0.926723	pentose-phosphate shunt, non-oxidative branch
GO: 9409	236	0.1198	0.926723	response to cold
MGI: 18	3	0.1198	0.926723	small_ears
GO: 44314	5	0.1198	0.926723	protein K27-linked ubiquitination
GO: 7179	21	0.1198	0.926723	transforming growth factor beta receptor signaling pathway
GO: 71243	4	0.1198	0.926723	cellular response to arsenic-containing substance
GO: 14041	9	0.12	0.926723	regulation of neuron maturation
GO: 813	3	0.12	0.926723	ESCRT I complex
GO: 9151	16	0.12	0.926723	purine deoxyribonucleotide metabolic process
GO: 21564	4	0.12	0.926723	vagus nerve development
GO: 6659	15	0.1202	0.926723	phosphatidylserine biosynthetic process
GO: 43271	17	0.1202	0.926723	negative regulation of ion transport
REACTOME 1080	22	0.1202	0.926723	REACT:SERINE_BIOSYNTHESIS
GO: 1885	317	0.1206	0.926723	endothelial cell development
GO: 4307	3	0.121	0.926723	ethanolaminephosphotransferase activity
GO: 2367	4	0.1212	0.926723	cytokine production involved in immune response
REACTOME 323	9	0.1212	0.926723	REACT:DISPLACEMENT_OF_DNA_GLYCOSYLASE_BY__APE1
GO: 34098	7	0.1212	0.926723	Cdc48p-Npl4p-Ufd1p AAA ATPase complex
GO: 31163	113	0.1212	0.926723	metallo-sulfur cluster assembly
GO: 16226	113	0.1212	0.926723	iron-sulfur cluster assembly
KEGG 3420	174	0.1214	0.926723	KEGG_NUCLEOTIDE_EXCISION_REPAIR
GO: 51900	68	0.1214	0.926723	regulation of mitochondrial depolarization
GO: 18393	58	0.1214	0.926723	internal peptidyl-lysine acetylation
GO: 72558	4	0.12161	0.926723	NLRP1 inflammasome complex
GO: 46545	25	0.12161	0.926723	development of primary female sexual characteristics
GO: 51092	145	0.12181	0.926723	positive regulation of NF-kappaB transcription factor activity
GO: 33144	14	0.12181	0.926723	negative regulation of intracellular steroid hormone receptor signaling pathway
REACTOME 934	128	0.12201	0.926723	REACT:PURINE_SALVAGE
GO: 30672	53	0.12201	0.926723	synaptic vesicle membrane
GO: 1843	5	0.12221	0.926723	neural tube closure
REACTOME 281	13	0.12221	0.926723	REACT:CYCLIN_D_ASSOCIATED_EVENTS_IN_G1
REACTOME 449	15	0.12221	0.926723	REACT:G1_PHASE
GO: 32506	12	0.12221	0.926723	cytokinetic process
GO: 7033	8	0.12241	0.926723	vacuole organization
GO: 70507	27	0.12241	0.926723	regulation of microtubule cytoskeleton organization
GO: 42393	16	0.12282	0.926723	histone binding
MGI: 5669	16	0.12302	0.926723	increased_circulating_leptin_level
GO: 34389	29	0.12302	0.926723	lipid particle organization
GO: 46847	7	0.12302	0.926723	filopodium assembly
GO: 46637	297	0.12323	0.926723	regulation of alpha-beta T cell differentiation
GO: 18209	43	0.12323	0.926723	peptidyl-serine modification
GO: 2707	97	0.12323	0.926723	negative regulation of lymphocyte mediated immunity
GO: 60972	5	0.12323	0.926723	left/right pattern formation
GO: 30312	4	0.12323	0.926723	external encapsulating structure
GO: 60351	20	0.12323	0.926723	cartilage development involved in endochondral bone morphogenesis
GO: 34308	40	0.12323	0.926723	primary alcohol metabolic process
GO: 1901888	93	0.12343	0.926723	regulation of cell junction assembly
MGI: 2007	3	0.12364	0.926723	increased_cellular_sensitivity_to_gamma-irradiation
GO: 6750	3	0.12364	0.926723	glutathione biosynthetic process
REACTOME 636	26	0.12384	0.926723	REACT:LOSS_OF_NLP_FROM_MITOTIC_CENTROSOMES
REACTOME 637	4	0.12384	0.926723	REACT:LOSS_OF_PROTEINS_REQUIRED_FOR_INTERPHASE_MICROTUBULE_ORGANIZATIONÃÂ FROM_THE_CENTROSOME
GO: 5605	173	0.12384	0.926723	basal lamina
GO: 48320	6	0.12384	0.926723	axial mesoderm formation
MGI: 2781	9	0.12384	0.926723	increased_circulating_testosterone_level
GO: 30210	310	0.12384	0.926723	heparin biosynthetic process
GO: 30202	27	0.12384	0.926723	heparin metabolic process
GO: 21559	18	0.12405	0.926723	trigeminal nerve development
GO: 2000097	33	0.12405	0.926723	regulation of smooth muscle cell-matrix adhesion
GO: 51901	5	0.12405	0.926723	positive regulation of mitochondrial depolarization
GO: 45309	10	0.12405	0.926723	protein phosphorylated amino acid binding
GO: 15185	3	0.12425	0.926723	gamma-aminobutyric acid transmembrane transporter activity
KEGG 4114	110	0.12446	0.926723	KEGG_OOCYTE_MEIOSIS
MGI: 2888	62	0.12446	0.926723	abnormal_NMDA-mediated_synaptic_currents
REACTOME 53	34	0.12466	0.926723	REACT:ACTIVATION_OF_NOXA_AND_TRANSLOCATION_TO_MITOCHONDRIA
GO: 32512	9	0.12487	0.926723	regulation of protein phosphatase type 2B activity
GO: 61098	128	0.12487	0.926723	positive regulation of protein tyrosine kinase activity
BIOCARTA 17	159	0.12487	0.926723	BIOCARTA_CHEMICAL_PATHWAY
GO: 6544	10	0.12487	0.926723	glycine metabolic process
GO: 43491	50	0.12507	0.926723	protein kinase B signaling cascade
GO: 31061	33	0.12507	0.926723	negative regulation of histone methylation
GO: 16520	5	0.12507	0.926723	growth hormone-releasing hormone receptor activity
GO: 4047	3	0.12507	0.926723	aminomethyltransferase activity
GO: 45216	27	0.12507	0.926723	cell-cell junction organization
GO: 43220	4	0.12507	0.926723	Schmidt-Lanterman incisure
GO: 60055	8	0.12528	0.926723	angiogenesis involved in wound healing
MGI: 5553	10	0.12548	0.926723	increased_circulating_creatinine_level
GO: 5384	13	0.12548	0.926723	manganese ion transmembrane transporter activity
GO: 71421	13	0.12548	0.926723	manganese ion transmembrane transport
MGI: 5423	78	0.12548	0.926723	abnormal_somatic_nervous_system_physiology
GO: 35671	126	0.12569	0.926723	enone reductase activity
GO: 5521	6	0.12569	0.926723	lamin binding
MGI: 5280	24	0.1259	0.926723	abnormal_fatty_acid_level
GO: 72507	135	0.1259	0.926723	divalent inorganic cation homeostasis
GO: 60976	5	0.1259	0.926723	coronary vasculature development
GO: 16810	32	0.1259	0.926723	hydrolase activity, acting on carbon-nitrogen (but not peptide) bonds
GO: 31532	24	0.1259	0.926723	actin cytoskeleton reorganization
GO: 4887	15	0.1259	0.926723	thyroid hormone receptor activity
MGI: 4522	258	0.1259	0.926723	abnormal_orientation_of_cochlear_hair_cell_stereociliary_bundles
GO: 1900063	14	0.1261	0.926723	regulation of peroxisome organization
REACTOME 71	33	0.1261	0.926723	REACT:ADENYLATE_CYCLASE_ACTIVATING_PATHWAY
PAN-PW 11	38	0.12631	0.926723	Blood_coagulation
REACTOME 1266	17	0.12631	0.926723	REACT:TRAF6_MEDIATED_INDUCTION_OF_PROINFLAMMATORY_CYTOKINES
GO: 2000351	87	0.12631	0.926723	regulation of endothelial cell apoptotic process
MGI: 8395	17	0.12631	0.926723	abnormal_osteoblast_differentiation
GO: 1901727	3	0.12631	0.926723	positive regulation of histone deacetylase activity
GO: 1901725	3	0.12631	0.926723	regulation of histone deacetylase activity
GO: 16338	3	0.12631	0.926723	calcium-independent cell-cell adhesion
MGI: 3950	7	0.12631	0.926723	abnormal_plasma_membrane_morphology
GO: 7223	8	0.12652	0.926723	Wnt receptor signaling pathway, calcium modulating pathway
MGI: 8539	22	0.12652	0.926723	decreased_susceptibility_to_induced_colitis
MGI: 351	347	0.12652	0.926723	increased_cell_proliferation
GO: 3682	9	0.12652	0.926723	chromatin binding
MGI: 2663	4	0.12652	0.926723	failure_to_form_blastocele
GO: 14059	69	0.12652	0.926723	regulation of dopamine secretion
KEGG 5145	6	0.12673	0.926723	KEGG_TOXOPLASMOSIS
REACTOME 508	8	0.12673	0.926723	REACT:GRB2_EVENTS_IN_EGFR_SIGNALING
MGI: 2908	182	0.12673	0.926723	delayed_wound_healing
GO: 43094	16	0.12693	0.926723	cellular metabolic compound salvage
GO: 4525	16	0.12693	0.926723	ribonuclease III activity
GO: 34134	16	0.12714	0.926723	toll-like receptor 2 signaling pathway
REACTOME 346	24	0.12714	0.926723	REACT:DUAL_INCISION_REACTION_IN_GG-NER
REACTOME 423	24	0.12714	0.926723	REACT:FORMATION_OF_INCISION_COMPLEX_IN_GG-NER
GO: 14028	3	0.12714	0.926723	notochord formation
GO: 7175	18	0.12714	0.926723	negative regulation of epidermal growth factor-activated receptor activity
GO: 71392	3	0.12714	0.926723	cellular response to estradiol stimulus
GO: 1706	17	0.12735	0.926723	endoderm formation
GO: 38031	5	0.12735	0.926723	non-canonical Wnt receptor signaling pathway via JNK cascade
GO: 30292	3	0.12735	0.926723	protein tyrosine kinase inhibitor activity
GO: 2765	3	0.12735	0.926723	immune response-inhibiting signal transduction
GO: 30545	63	0.12735	0.926723	receptor regulator activity
GO: 6564	6	0.12735	0.926723	L-serine biosynthetic process
GO: 51896	9	0.12756	0.926723	regulation of protein kinase B signaling cascade
GO: 71624	7	0.12777	0.926723	positive regulation of granulocyte chemotaxis
MGI: 5331	10	0.12777	0.926723	insulin_resistance
GO: 16242	16	0.12777	0.926723	negative regulation of macroautophagy
GO: 3157	38	0.12777	0.926723	endocardium development
GO: 2263	98	0.12798	0.926723	cell activation involved in immune response
GO: 2366	134	0.12798	0.926723	leukocyte activation involved in immune response
GO: 4936	21	0.12798	0.926723	alpha-adrenergic receptor activity
GO: 7512	12	0.12798	0.926723	adult heart development
GO: 70979	12	0.12798	0.926723	protein K11-linked ubiquitination
GO: 32493	4	0.12798	0.926723	response to bacterial lipoprotein
GO: 71220	4	0.12798	0.926723	cellular response to bacterial lipoprotein
GO: 70339	3	0.12798	0.926723	response to bacterial lipopeptide
GO: 71221	5	0.12798	0.926723	cellular response to bacterial lipopeptide
MGI: 4402	146	0.12819	0.926723	decreased_cochlear_outer_hair_cell_number
GO: 3289	72	0.12819	0.926723	atrial septum primum morphogenesis
GO: 6457	106	0.1284	0.926723	protein folding
GO: 6352	3	0.1284	0.926723	DNA-dependent transcription, initiation
GO: 60129	8	0.1284	0.926723	thyroid-stimulating hormone-secreting cell differentiation
GO: 8106	19	0.1284	0.926723	alcohol dehydrogenase (NADP+) activity
GO: 33004	3	0.1284	0.926723	negative regulation of mast cell activation
GO: 2000043	10	0.1284	0.926723	regulation of cardiac cell fate specification
GO: 1901320	8	0.1284	0.926723	negative regulation of heart induction
GO: 42686	5	0.1284	0.926723	regulation of cardioblast cell fate specification
GO: 2000044	34	0.1284	0.926723	negative regulation of cardiac cell fate specification
GO: 9997	10	0.1284	0.926723	negative regulation of cardioblast cell fate specification
GO: 3136	7	0.1284	0.926723	negative regulation of heart induction by canonical Wnt receptor signaling pathway
GO: 42035	21	0.12861	0.926723	regulation of cytokine biosynthetic process
GO: 35426	21	0.12861	0.926723	extracellular matrix-cell signaling
PAN-PW 2745	12	0.12861	0.926723	Glutamine_glutamate_conversion
GO: 48384	11	0.12861	0.926723	retinoic acid receptor signaling pathway
GO: 35728	16	0.12861	0.926723	response to hepatocyte growth factor stimulus
GO: 35729	16	0.12861	0.926723	cellular response to hepatocyte growth factor stimulus
GO: 31433	10	0.12882	0.926723	telethonin binding
REACTOME 78	4	0.12882	0.926723	REACT:ADVANCED_GLYCOSYLATION_ENDPRODUCT_RECEPTOR_SIGNALING
GO: 72643	44	0.12882	0.926723	interferon-gamma secretion
MGI: 8325	31	0.12903	0.926723	abnormal_gonadotroph_morphology
GO: 5035	30	0.12924	0.926723	death receptor activity
GO: 42536	6	0.12945	0.926723	negative regulation of tumor necrosis factor biosynthetic process
GO: 16578	3	0.12945	0.926723	histone deubiquitination
GO: 31063	4	0.12945	0.926723	regulation of histone deacetylation
GO: 30313	7	0.12945	0.926723	cell envelope
GO: 9279	3	0.12945	0.926723	cell outer membrane
GO: 44462	5	0.12945	0.926723	external encapsulating structure part
MGI: 5033	7	0.12945	0.926723	abnormal_trophoblast_giant_cells
GO: 3105	39	0.12945	0.926723	negative regulation of glomerular filtration
GO: 34330	53	0.12945	0.926723	cell junction organization
GO: 71420	37	0.12966	0.926723	cellular response to histamine
GO: 43153	7	0.12966	0.926723	entrainment of circadian clock by photoperiod
REACTOME 72	127	0.12987	0.926723	REACT:ADENYLATE_CYCLASE_INHIBITORY_PATHWAY
REACTOME 559	65	0.12987	0.926723	REACT:INHIBITION_OF_ADENYLATE_CYCLASE_PATHWAY
GO: 35627	6	0.12987	0.926723	ceramide transport
GO: 34711	20	0.12987	0.926723	inhibin binding
REACTOME 609	37	0.12987	0.926723	REACT:IRS_ACTIVATION
GO: 439	4	0.13029	0.929254	core TFIIH complex
GO: 8253	69	0.13051	0.929892	5'-nucleotidase activity
GO: 32516	7	0.13051	0.929892	positive regulation of phosphoprotein phosphatase activity
[truncated: 12,244 more rows]
[truncated: 1 more columns]

## Sheet: LPS-stimulated minus genes GSEA
Pathway	Number of genes	p-value	FDR	Description
GO: 72594	124	2.96e-09	1.87648e-05	establishment of protein localization to organelle
GO: 6412	197	3.2569e-09	1.87648e-05	translation
GO: 6605	15	2.6195e-08	0.000100616	protein targeting
REACTOME 1287	8	8.85e-08	0.000254948	REACT:TRANSLATION
GO: 22411	35	1.5277e-07	0.000304479	cellular component disassembly
GO: 33365	321	1.5854e-07	0.000304479	protein localization to organelle
GO: 6612	11	2.2795e-07	0.000375241	protein targeting to membrane
GO: 5773	310	3.7683e-07	0.000542781	vacuole
GO: 70972	9	5.4129e-07	0.000693037	protein localization to endoplasmic reticulum
MGI: 3947	57	7.973e-07	0.000918736	abnormal_cholesterol_level
GO: 6413	71	1.3461e-06	0.00136779	translational initiation
GO: 72599	15	1.4555e-06	0.00136779	establishment of protein localization to endoplasmic reticulum
GO: 45047	10	1.5431e-06	0.00136779	protein targeting to ER
REACTOME 1165	175	1.6922e-06	0.00139281	REACT:SRP-DEPENDENT_COTRANSLATIONAL_PROTEIN_TARGETING_TO_MEMBRANE
GO: 6613	4	1.8911e-06	0.00145276	cotranslational protein targeting to membrane
MGI: 5278	4	2.0723e-06	0.00149246	abnormal_cholesterol_homeostasis
GO: 6614	3	2.5334e-06	0.00165011	SRP-dependent cotranslational protein targeting to membrane
GO: 44391	15	2.7208e-06	0.00165011	ribosomal subunit
GO: 32984	15	2.7208e-06	0.00165011	macromolecular complex disassembly
GO: 44445	62	3.0629e-06	0.0017647	cytosolic part
KEGG 3010	32	3.2567e-06	0.00178701	KEGG_RIBOSOME
REACTOME 190	36	3.8565e-06	0.00193212	REACT:CAP-DEPENDENT_TRANSLATION_INITIATION
REACTOME 383	35	3.8565e-06	0.00193212	REACT:EUKARYOTIC_TRANSLATION_INITIATION
MGI: 3949	98	4.1171e-06	0.00197674	abnormal_circulating_lipid_level
GO: 6414	5	5.0505e-06	0.00232789	translational elongation
GO: 43241	31	6.1275e-06	0.00268795	protein complex disassembly
GO: 3735	38	6.2982e-06	0.00268795	structural constituent of ribosome
GO: 43624	14	6.8692e-06	0.00282694	cellular protein complex disassembly
GO: 5764	305	7.4555e-06	0.0028349	lysosome
GO: 323	387	7.4555e-06	0.0028349	lytic vacuole
MGI: 180	5	7.6266e-06	0.0028349	abnormal_circulating_cholesterol_level
MGI: 3982	3	8.2369e-06	0.00296608	increased_cholesterol_level
GO: 5840	89	8.5785e-06	0.00299548	ribosome
GO: 19058	22	9.429e-06	0.00319562	viral infectious cycle
REACTOME 2	79	1.1176e-05	0.00352731	REACT:3'_-UTR-MEDIATED_TRANSLATIONAL_REGULATION
REACTOME 621	79	1.1176e-05	0.00352731	REACT:L13A-MEDIATED_TRANSLATIONAL_SILENCING_OF_CERULOPLASMIN_EXPRESSION
REACTOME 512	21	1.1326e-05	0.00352731	REACT:GTP_HYDROLYSIS_AND_JOINING_OF_THE_60S_RIBOSOMAL_SUBUNIT
REACTOME 415	16	1.1737e-05	0.00355912	REACT:FORMATION_OF_A_POOL_OF_FREE_40S_SUBUNITS
GO: 22626	13	1.2215e-05	0.00360909	cytosolic ribosome
MGI: 5178	7	1.3287e-05	0.00382768	increased_circulating_cholesterol_level
GO: 7005	112	1.4258e-05	0.00400723	mitochondrion organization
REACTOME 782	20	1.5031e-05	0.00402799	REACT:NONSENSE-MEDIATED_DECAY
REACTOME 780	27	1.5031e-05	0.00402799	REACT:NONSENSE_MEDIATED_DECAY_ENHANCED_BY_THE_EXON_JUNCTION_COMPLEX
REACTOME 556	30	1.5636e-05	0.0040569	REACT:INFLUENZA_VIRAL_RNA_TRANSCRIPTION_AND_REPLICATION
GO: 6401	24	1.5843e-05	0.0040569	RNA catabolic process
GO: 184	7	1.6479e-05	0.00412802	nuclear-transcribed mRNA catabolic process, nonsense-mediated decay
KEGG 4142	5	1.8138e-05	0.00444693	KEGG_LYSOSOME
REACTOME 382	72	1.9275e-05	0.00462724	REACT:EUKARYOTIC_TRANSLATION_ELONGATION
GO: 19080	3	2.048e-05	0.00480213	viral genome expression
GO: 5775	186	2.0837e-05	0.00480213	vacuolar lumen
GO: 6415	4	2.1476e-05	0.00485235	translational termination
GO: 956	12	2.3007e-05	0.0050983	nuclear-transcribed mRNA catabolic process
REACTOME 1349	38	2.7652e-05	0.00601201	REACT:VIRAL_MRNA_TRANSLATION
GO: 6402	33	2.8488e-05	0.00604501	mRNA catabolic process
MGI: 745	5	2.8853e-05	0.00604501	tremors
REACTOME 839	15	3.2759e-05	0.0067408	REACT:PEPTIDE_CHAIN_ELONGATION
GO: 19083	3	3.4749e-05	0.00702484	viral transcription
REACTOME 384	52	3.6391e-05	0.00722771	REACT:EUKARYOTIC_TRANSLATION_TERMINATION
REACTOME 554	13	3.7007e-05	0.00722771	REACT:INFLUENZA_INFECTION
REACTOME 555	7	4.1425e-05	0.00795573	REACT:INFLUENZA_LIFE_CYCLE
GO: 43202	67	4.3185e-05	0.00799794	lysosomal lumen
REACTOME 1041	36	4.3365e-05	0.00799794	REACT:RNA_POLYMERASE_I_TRANSCRIPTION
REACTOME 781	19	4.3727e-05	0.00799794	REACT:NONSENSE_MEDIATED_DECAY_INDEPENDENT_OF_THE_EXON_JUNCTION_COMPLEX
GO: 6839	51	4.5015e-05	0.00810487	mitochondrial transport
GO: 44437	346	4.6918e-05	0.00831754	vacuolar part
GO: 5793	11	5.8102e-05	0.0101442	endoplasmic reticulum-Golgi intermediate compartment
REACTOME 1038	187	5.9543e-05	0.0102406	REACT:RNA_POLYMERASE_I_PROMOTER_CLEARANCE
GO: 8202	76	7.9364e-05	0.0134488	steroid metabolic process
GO: 10035	83	8.0648e-05	0.0134683	response to inorganic substance
GO: 44433	31	9.7658e-05	0.016076	cytoplasmic vesicle part
GO: 34976	98	0.00010363	0.0168188	response to endoplasmic reticulum stress
MGI: 8469	10	0.00011257	0.018016	abnormal_protein_level
MGI: 3983	44	0.00012611	0.0199065	decreased_cholesterol_level
GO: 61024	36	0.00012809	0.0199459	membrane organization
GO: 6066	385	0.00013632	0.0209444	alcohol metabolic process
GO: 16044	254	0.00016345	0.0247822	cellular membrane organization
REACTOME 1037	9	0.00016661	0.0249333	REACT:RNA_POLYMERASE_I_CHAIN_ELONGATION
GO: 6984	108	0.00018971	0.0280262	ER-nucleus signaling pathway
KEGG 5322	79	0.00027009	0.0393958	KEGG_SYSTEMIC_LUPUS_ERYTHEMATOSUS
GO: 32940	16	0.00027515	0.0396322	secretion by cell
GO: 22613	13	0.00028872	0.0410734	ribonucleoprotein complex biogenesis
GO: 42254	14	0.00033203	0.0466587	ribosome biogenesis
REACTOME 647	21	0.00035074	0.0486941	REACT:MEIOTIC_RECOMBINATION
GO: 10038	60	0.00037177	0.0509993	response to metal ion
MGI: 188	21	0.00039539	0.0536013	abnormal_circulating_glucose_level
REACTOME 1231	70	0.0004129	0.0548857	REACT:TELOMERE_MAINTENANCE
GO: 34470	107	0.00041439	0.0548857	ncRNA processing
GO: 15935	9	0.00046316	0.0606481	small ribosomal subunit
MGI: 1552	6	0.00048862	0.0625203	increased_circulating_triglyceride_level
MGI: 8873	3	0.00049036	0.0625203	increased_physiological_sensitivity_to_xenobiotic
GO: 46902	5	0.00049386	0.0625203	regulation of mitochondrial membrane permeability
KEGG 5144	125	0.00049916	0.0625203	KEGG_MALARIA
GO: 5504	119	0.00051172	0.0634043	fatty acid binding
GO: 30968	94	0.00055706	0.0682878	endoplasmic reticulum unfolded protein response
GO: 10817	3	0.00057298	0.0695	regulation of hormone levels
GO: 33273	336	0.00059347	0.0712355	response to vitamin
GO: 34620	9	0.00060397	0.0717485	cellular response to unfolded protein
GO: 6364	30	0.00067063	0.0788544	rRNA processing
MGI: 5281	186	0.00071136	0.0825399	increased_fatty_acid_level
GO: 35967	40	0.0007163	0.0825399	cellular response to topologically incorrect protein
GO: 5099	324	0.00075177	0.0857694	Ras GTPase activator activity
GO: 16072	17	0.00077808	0.0879009	rRNA metabolic process
GO: 786	3	0.00079701	0.0891652	nucleosome
GO: 32069	12	0.00084186	0.0932772	regulation of nuclease activity
GO: 60348	32	0.00091041	0.0999118	bone development
KEGG 4141	116	0.00091972	0.0999813	KEGG_PROTEIN_PROCESSING_IN_ENDOPLASMIC_RETICULUM
GO: 6986	147	0.0010315	0.110803	response to unfolded protein
REACTOME 646	3	0.0010385	0.110803	REACT:MEIOSIS
GO: 46164	60	0.001049	0.110896	alcohol catabolic process
GO: 32680	247	0.0010775	0.112604	regulation of tumor necrosis factor production
GO: 5741	4	0.0010847	0.112604	mitochondrial outer membrane
GO: 70585	133	0.0011141	0.113371	protein localization to mitochondrion
GO: 34660	12	0.0011141	0.113371	ncRNA metabolic process
GO: 35966	133	0.0011216	0.113371	response to topologically incorrect protein
GO: 6887	200	0.0011442	0.11465	exocytosis
REACTOME 59	6	0.0011829	0.117057	REACT:ACTIVATION_OF_THE_MRNA_UPON_BINDING_OF_THE_CAP-BINDING_COMPLEX_AND_EIFS
MGI: 5179	75	0.0011908	0.117057	decreased_circulating_cholesterol_level
GO: 72655	11	0.0011987	0.117057	establishment of protein localization to mitochondrion
MGI: 5559	315	0.0012268	0.118794	increased_circulating_glucose_level
MGI: 1559	20	0.0012597	0.120964	hyperglycemia
GO: 8203	367	0.0012764	0.121554	cholesterol metabolic process
GO: 32075	306	0.0013149	0.124194	positive regulation of nuclease activity
REACTOME 665	11	0.0013499	0.125675	REACT:METABOLISM_OF_RNA
GO: 31667	262	0.0013543	0.125675	response to nutrient levels
GO: 15934	5	0.0013633	0.125675	large ribosomal subunit
GO: 6487	20	0.0013858	0.126736	protein N-linked glycosylation
GO: 1901652	179	0.0014319	0.126859	response to peptide
REACTOME 658	23	0.0014319	0.126859	REACT:METABOLISM_OF_MRNA
GO: 17147	120	0.0014602	0.126859	Wnt-protein binding
MGI: 181	3	0.0014602	0.126859	abnormal_circulating_LDL_cholesterol_level
GO: 1503	192	0.0014697	0.126859	ossification
GO: 16050	51	0.0014745	0.126859	vesicle organization
REACTOME 1288	19	0.0015183	0.126859	REACT:TRANSLATION_INITIATION_COMPLEX_FORMATION
GO: 32313	6	0.0015233	0.126859	regulation of Rab GTPase activity
GO: 32483	11	0.0015233	0.126859	regulation of Rab protein signal transduction
GO: 1901615	267	0.0015233	0.126859	organic hydroxy compound metabolic process
GO: 6626	62	0.0015282	0.126859	protein targeting to mitochondrion
MGI: 5289	273	0.0015332	0.126859	increased_oxygen_consumption
GO: 7033	61	0.0015432	0.126859	vacuole organization
GO: 43062	11	0.0015482	0.126859	extracellular structure organization
GO: 1901616	120	0.0015633	0.126859	organic hydroxy compound catabolic process
GO: 6987	15	0.0015633	0.126859	activation of signaling protein activity involved in unfolded protein response
GO: 45471	269	0.0016148	0.129524	response to ethanol
GO: 33116	3	0.0016358	0.129524	endoplasmic reticulum-Golgi intermediate compartment membrane
KEGG 3060	9	0.0016358	0.129524	KEGG_PROTEIN_EXPORT
REACTOME 99	107	0.0016411	0.129524	REACT:AMYLOIDS
GO: 22625	3	0.0016894	0.132429	cytosolic large ribosomal subunit
MGI: 1758	156	0.0017112	0.133232	abnormal_urine_glucose_level
GO: 32851	6	0.0017956	0.136085	positive regulation of Rab GTPase activity
GO: 5097	7	0.0017956	0.136085	Rab GTPase activator activity
GO: 2576	28	0.0017956	0.136085	platelet degranulation
KEGG 350	3	0.0018014	0.136085	KEGG_TYROSINE_METABOLISM
GO: 30198	20	0.0018187	0.136085	extracellular matrix organization
NCI: 45	19	0.0018187	0.136085	NCI:_ANGIOPOIETIN_RECEPTOR_TIE2-MEDIATED_SIGNALING
GO: 31307	3	0.0018363	0.136515	integral to mitochondrial outer membrane
REACTOME 430	12	0.0018837	0.138864	REACT:FORMATION_OF_THE_TERNARY_COMPLEX
GO: 9991	94	0.0019079	0.138864	response to extracellular stimulus
MGI: 8089	16	0.0019201	0.138864	abnormal_T-helper_2_cell_number
REACTOME 1040	7	0.0019385	0.138864	REACT:RNA_POLYMERASE_I_PROMOTER_OPENING
MGI: 2069	4	0.0019633	0.138864	abnormal_eatingdrinking_behavior
GO: 16616	81	0.0019695	0.138864	oxidoreductase activity, acting on the CH-OH group of donors, NAD or NADP as acceptor
GO: 44242	99	0.0019695	0.138864	cellular lipid catabolic process
GO: 71682	33	0.0019821	0.138864	endocytic vesicle lumen
REACTOME 37	41	0.0019821	0.138864	REACT:ACTIVATION_OF_CHAPERONE_GENES_BY_XBP1(S)
MGI: 5416	34	0.0019884	0.138864	abnormal_circulating_protein_level
REACTOME 1032	21	0.0020524	0.14247	REACT:RIBOSOMAL_SCANNING_AND_START_CODON_RECOGNITION
GO: 22627	12	0.0020719	0.142962	cytosolic small ribosomal subunit
GO: 19838	17	0.0021997	0.150877	growth factor binding
KEGG 5034	123	0.0022628	0.154287	KEGG_ALCOHOLISM
GO: 31968	3	0.0023129	0.156775	organelle outer membrane
MGI: 4394	28	0.0023347	0.157327	abnormal_cochlear_inner_hair_cell_number
REACTOME 39	48	0.0023863	0.157493	REACT:ACTIVATION_OF_CHAPERONES_BY_IRE1ALPHA
GO: 5604	218	0.0024012	0.157493	basement membrane
PAN-PW 34	45	0.0024087	0.157493	Integrin_signalling_pathway
MGI: 1759	78	0.0024162	0.157493	increased_urine_glucose_level
GO: 71294	101	0.0024237	0.157493	cellular response to zinc ion
GO: 43434	71	0.0024389	0.157493	response to peptide hormone stimulus
GO: 7040	277	0.0024389	0.157493	lysosome organization
REACTOME 216	25	0.0024465	0.157493	REACT:CGMP_EFFECTS
GO: 18196	26	0.0024925	0.159178	peptidyl-asparagine modification
GO: 46903	31	0.0025003	0.159178	secretion
MGI: 5317	386	0.0025158	0.159285	increased_triglyceride_level
MGI: 4393	33	0.002571	0.161468	abnormal_cochlear_inner_hair_cell_morphology
GO: 18279	127	0.002603	0.161468	protein N-linked glycosylation via asparagine
REACTOME 831	380	0.0026273	0.161468	REACT:PACKAGING_OF_TELOMERE_ENDS
MGI: 2434	53	0.0026273	0.161468	abnormal_T-helper_2_cell_morphology
GO: 35091	37	0.0026517	0.161468	phosphatidylinositol binding
GO: 6090	6	0.0026599	0.161468	pyruvate metabolic process
REACTOME 1036	80	0.0026764	0.161468	REACT:RNA_POLYMERASE_I
GO: 31983	102	0.0026764	0.161468	vesicle lumen
GO: 60205	5	0.0026764	0.161468	cytoplasmic membrane-bounded vesicle lumen
GO: 30135	10	0.0027013	0.162122	coated vesicle
GO: 16125	82	0.0027347	0.162939	sterol metabolic process
MGI: 4499	154	0.0027432	0.162939	increased_incidence_of_chemically-induced_tumors
GO: 43393	172	0.0028901	0.170784	regulation of protein binding
MGI: 5319	47	0.0029436	0.172357	abnormal_enzyme_coenzyme_level
MGI: 5280	28	0.0029526	0.172357	abnormal_fatty_acid_level
REACTOME 684	4	0.0029616	0.172357	REACT:MITOCHONDRIAL_PROTEIN_IMPORT
MGI: 182	205	0.0029798	0.172545	increased_circulating_LDL_cholesterol_level
GO: 42445	12	0.0030072	0.17312	hormone metabolic process
GO: 8637	8	0.0030255	0.17312	apoptotic mitochondrial changes
GO: 34754	281	0.0030348	0.17312	cellular hormone metabolic process
GO: 8610	239	0.003119	0.177047	lipid biosynthetic process
MGI: 184	67	0.0031571	0.177797	abnormal_circulating_HDL_cholesterol_level
MGI: 9355	50	0.0031667	0.177797	increased_liver_triglyceride_level
MGI: 3091	126	0.003186	0.177797	abnormal_cell_migration
MGI: 788	36	0.0032053	0.177797	abnormal_cerebral_cortex_morphology
GO: 46849	7	0.0032151	0.177797	bone remodeling
PAN-PW 4393	4	0.0032248	0.177797	Ras_Pathway
MGI: 8585	9	0.0032938	0.180737	absent_photoreceptor_outer_segment
GO: 19867	57	0.0033339	0.18207	outer membrane
MGI: 4262	3	0.0033743	0.183407	abnormal_physical_strength
GO: 33674	73	0.0033947	0.18365	positive regulation of kinase activity
KEGG 5143	3	0.0034566	0.186125	KEGG_AFRICAN_TRYPANOSOMIASIS
KEGG 4512	23	0.0034984	0.187499	KEGG_ECM-RECEPTOR_INTERACTION
GO: 33293	7	0.0036592	0.194229	monocarboxylic acid binding
GO: 45860	107	0.0036811	0.194229	positive regulation of protein kinase activity
GO: 6885	3	0.0036811	0.194229	regulation of pH
GO: 1836	23	0.0036921	0.194229	release of cytochrome c from mitochondria
GO: 16042	73	0.0037253	0.194229	lipid catabolic process
MGI: 5438	176	0.0037588	0.194229	abnormal_glycogen_homeostasis
GO: 71396	274	0.0037588	0.194229	cellular response to lipid
GO: 46982	132	0.0037588	0.194229	protein heterodimerization activity
GO: 55093	4	0.0037926	0.194233	response to hyperoxia
GO: 36296	44	0.0037926	0.194233	response to increased oxygen levels
MGI: 5437	18	0.0038839	0.198029	abnormal_glycogen_level
GO: 48168	12	0.0039186	0.198918	regulation of neuronal synaptic plasticity
MGI: 2908	39	0.0039537	0.199536	delayed_wound_healing
MGI: 8317	30	0.0039654	0.199536	abnormal_paravertebral_ganglion_morphology
GO: 16614	208	0.0040246	0.201634	oxidoreductase activity, acting on CH-OH group of donors
GO: 32720	355	0.0041088	0.204961	negative regulation of tumor necrosis factor production
GO: 31252	98	0.0041453	0.205337	cell leading edge
GO: 71345	173	0.0041698	0.205337	cellular response to cytokine stimulus
MGI: 9643	17	0.0041698	0.205337	abnormal_urine_homeostasis
GO: 32496	26	0.0042317	0.207499	response to lipopolysaccharide
GO: 32868	147	0.0042567	0.20784	response to insulin stimulus
GO: 45835	9	0.004358	0.211618	negative regulation of meiosis
GO: 10876	146	0.0043708	0.211618	lipid localization
GO: 42470	54	0.0044353	0.212951	melanosome
GO: 48770	53	0.0044353	0.212951	pigment granule
GO: 42813	99	0.0045803	0.219001	Wnt-activated receptor activity
GO: 9162	5	0.0046884	0.222707	deoxyribonucleoside monophosphate metabolic process
REACTOME 1338	117	0.0047021	0.222707	REACT:UNFOLDED_PROTEIN_RESPONSE
REACTOME 648	10	0.0047158	0.222707	REACT:MEIOTIC_SYNAPSIS
MGI: 5023	106	0.0047571	0.223741	abnormal_wound_healing
MGI: 10378	307	0.0047988	0.224785	increased_respiratory_quotient
GO: 51347	208	0.0048831	0.227807	positive regulation of transferase activity
MGI: 1015	3	0.00494	0.229533	small_superior_cervical_ganglion
GO: 1976	3	0.0049687	0.229939	neurological system process involved in regulation of systemic arterial blood pressure
GO: 7006	24	0.0050556	0.232096	mitochondrial membrane organization
GO: 71216	118	0.0050556	0.232096	cellular response to biotic stimulus
GO: 51452	22	0.0050849	0.232515	intracellular pH reduction
GO: 2237	26	0.0051737	0.235389	response to molecule of bacterial origin
GO: 30662	3	0.0051886	0.235389	coated vesicle membrane
GO: 51591	56	0.0052336	0.236255	response to cAMP
GO: 16289	3	0.0052487	0.236255	CoA hydrolase activity
GO: 36041	81	0.0052942	0.237134	long-chain fatty acid binding
GO: 30168	89	0.0053094	0.237134	platelet activation
GO: 47555	7	0.0055426	0.246594	3',5'-cyclic-GMP phosphodiesterase activity
BIOCARTA 49	24	0.0056063	0.248469	BIOCARTA_CELLCYCLE_PATHWAY
GO: 32365	455	0.0056384	0.248934	intracellular lipid transport
GO: 8201	264	0.0058014	0.255153	heparin binding
GO: 30141	242	0.0059348	0.258796	secretory granule
GO: 30149	4	0.0059516	0.258796	sphingolipid catabolic process
GO: 46466	14	0.0059516	0.258796	membrane lipid catabolic process
REACTOME 1263	21	0.0059855	0.259291	REACT:TOLL-LIKE_RECEPTORS_CASCADES
GO: 30246	28	0.0060366	0.260525	carbohydrate binding
GO: 31301	193	0.0061226	0.262039	integral to organelle membrane
MGI: 1431	6	0.0061226	0.262039	abnormal_eating_behavior
MGI: 5537	10	0.0061399	0.262039	abnormal_cerebral_aqueduct_morphology
GO: 1901981	19	0.0062979	0.266576	phosphatidylinositol phosphate binding
REACTOME 308	20	0.0063156	0.266576	REACT:DEPOSITION_OF_NEW_CENPA-CONTAINING_NUCLEOSOMES_AT_THE_CENTROMERE
REACTOME 799	18	0.0063156	0.266576	REACT:NUCLEOSOME_ASSEMBLY
PAN-PW 2	38	0.0063872	0.268388	Alpha_adrenergic_receptor_signaling_pathway
GO: 6694	38	0.0064051	0.268388	steroid biosynthetic process
GO: 1525	34	0.0064594	0.268708	angiogenesis
GO: 16528	37	0.0064594	0.268708	sarcoplasm
GO: 30176	14	0.0065507	0.270553	integral to endoplasmic reticulum membrane
REACTOME 316	3	0.0065507	0.270553	REACT:DEVELOPMENTAL_BIOLOGY
MGI: 5164	46	0.0066061	0.271867	abnormal_response_to_injury
GO: 31227	63	0.0066805	0.272776	intrinsic to endoplasmic reticulum membrane
GO: 31306	6	0.0066992	0.272776	intrinsic to mitochondrial outer membrane
GO: 48193	7	0.0066992	0.272776	Golgi vesicle transport
GO: 8047	35	0.0067935	0.273153	enzyme activator activity
KEGG 3013	7	0.0067935	0.273153	KEGG_RNA_TRANSPORT
REACTOME 126	5	0.0068125	0.273153	REACT:ASPARAGINE_N-LINKED_GLYCOSYLATION
REACTOME 877	19	0.0068125	0.273153	REACT:PLATELET_DEGRANULATION
GO: 31497	12	0.0068507	0.273153	chromatin assembly
GO: 45851	4	0.0068507	0.273153	pH reduction
GO: 6334	9	0.0069275	0.275085	nucleosome assembly
REACTOME 225	7	0.0069469	0.275085	REACT:CHROMOSOME_MAINTENANCE
GO: 19864	4	0.0069857	0.275674	IgG binding
GO: 48010	74	0.0071032	0.279354	vascular endothelial growth factor receptor signaling pathway
REACTOME 1282	9	0.0071627	0.280736	REACT:TRANSCRIPTIONAL_REGULATION_OF_WHITE_ADIPOCYTE_DIFFERENTIATION
GO: 5774	313	0.0072426	0.282732	vacuolar membrane
GO: 7507	126	0.0072627	0.282732	heart development
REACTOME 127	5	0.0073031	0.283348	REACT:ASSEMBLY_OF_COLLAGEN_FIBRILS_AND_OTHER_MULTIMERIC_STRUCTURES
MGI: 358	5	0.0073436	0.283963	abnormal_cell_morphology
GO: 8135	185	0.0074048	0.285372	translation factor activity, nucleic acid binding
REACTOME 387	28	0.0077816	0.297901	REACT:EXTRACELLULAR_MATRIX_ORGANIZATION
GO: 10608	46	0.0077816	0.297901	posttranscriptional regulation of gene expression
MGI: 3492	13	0.0078676	0.298789	abnormal_involuntary_movement
GO: 35567	6	0.0078676	0.298789	non-canonical Wnt receptor signaling pathway
GO: 42362	4	0.0078892	0.298789	fat-soluble vitamin biosynthetic process
GO: 51648	3	0.0079326	0.298789	vesicle localization
MGI: 2444	18	0.0079981	0.298789	abnormal_T_cell_physiology
MGI: 6358	33	0.0080201	0.298789	absent_pinna_reflex
GO: 48486	12	0.0080421	0.298789	parasympathetic nervous system development
MGI: 4399	6	0.0080421	0.298789	abnormal_cochlear_outer_hair_cell_morphology
GO: 5743	103	0.0080641	0.298789	mitochondrial inner membrane
MGI: 187	10	0.0080641	0.298789	abnormal_triglyceride_level
GO: 5518	10	0.0081084	0.299328	collagen binding
GO: 46686	9	0.0081306	0.299328	response to cadmium ion
GO: 44259	60	0.0081975	0.30083	multicellular organismal macromolecule metabolic process
GO: 50817	47	0.008265	0.301129	coagulation
GO: 7596	59	0.008265	0.301129	blood coagulation
GO: 14047	10	0.0082875	0.301129	glutamate secretion
GO: 7599	58	0.0083102	0.301129	hemostasis
MGI: 1765	254	0.0083784	0.302528	abnormal_ion_homeostasis
MGI: 921	3	0.0084013	0.302528	demyelination
GO: 47617	11	0.0084702	0.304059	acyl-CoA hydrolase activity
KEGG 5203	20	0.0085396	0.305598	KEGG_VIRAL_CARCINOGENESIS
KEGG 3008	21	0.0086329	0.30798	KEGG_RIBOSOME_BIOGENESIS_IN_EUKARYOTES
GO: 71526	3	0.0088221	0.312793	semaphorin-plexin signaling pathway
GO: 5912	360	0.0088221	0.312793	adherens junction
GO: 19866	278	0.0089181	0.314263	organelle inner membrane
GO: 30139	120	0.0089181	0.314263	endocytic vesicle
GO: 19199	24	0.0089907	0.315856	transmembrane receptor protein kinase activity
GO: 48514	123	0.0090638	0.316193	blood vessel morphogenesis
MGI: 6359	11	0.0090883	0.316193	absent_startle_reflex
GO: 30641	14	0.0091129	0.316193	regulation of cellular pH
MGI: 10330	16	0.0091375	0.316193	abnormal_circulating_lipoprotein_level
MGI: 10329	15	0.0091375	0.316193	abnormal_lipoprotein_level
GO: 70161	235	0.0092116	0.317357	anchoring junction
GO: 31532	63	0.0092365	0.317357	actin cytoskeleton reorganization
GO: 16857	8	0.0092863	0.317357	racemase and epimerase activity, acting on carbohydrates and derivatives
NCI: 144	9	0.0093113	0.317357	NCI:_DOWNSTREAM_SIGNALING_IN_CD8+_T_CELLS
GO: 44420	310	0.0093364	0.317357	extracellular matrix part
GO: 21783	13	0.0093364	0.317357	preganglionic parasympathetic nervous system development
GO: 5788	31	0.0093867	0.318129	endoplasmic reticulum lumen
GO: 1944	162	0.0094881	0.320622	vasculature development
KEGG 3320	47	0.0097196	0.324663	KEGG_PPAR_SIGNALING_PATHWAY
GO: 60192	7	0.0097456	0.324663	negative regulation of lipase activity
GO: 48260	276	0.0097456	0.324663	positive regulation of receptor-mediated endocytosis
GO: 31102	98	0.0097717	0.324663	neuron projection regeneration
GO: 48511	7	0.0097979	0.324663	rhythmic process
GO: 3352	19	0.0098241	0.324663	regulation of cilium movement
GO: 48471	142	0.0098241	0.324663	perinuclear region of cytoplasm
REACTOME 1021	32	0.0098503	0.324663	REACT:RESPONSE_TO_ELEVATED_PLATELET_CYTOSOLIC_CA2+
BIOCARTA 161	23	0.0099295	0.324663	BIOCARTA_LEPTIN_PATHWAY
GO: 6417	6	0.0099561	0.324663	regulation of translation
GO: 19932	81	0.0099561	0.324663	second-messenger-mediated signaling
GO: 6903	20	0.0099561	0.324663	vesicle targeting
GO: 6904	8	0.010009	0.324663	vesicle docking involved in exocytosis
GO: 72102	14	0.010009	0.324663	glomerulus morphogenesis
MGI: 1405	10	0.010063	0.324663	impaired_coordination
MGI: 5425	15	0.01009	0.324663	increased_macrophage_cell_number
GO: 2001244	35	0.01009	0.324663	positive regulation of intrinsic apoptotic signaling pathway
GO: 2021	3	0.010143	0.324663	response to dietary excess
MGI: 4983	3	0.010143	0.324663	abnormal_osteoclast_cell_number
GO: 51650	13	0.010334	0.329789	establishment of vesicle localization
GO: 6890	13	0.010389	0.329789	retrograde vesicle-mediated transport, Golgi to ER
GO: 30073	9	0.010389	0.329789	insulin secretion
GO: 34446	4	0.0105	0.33143	substrate adhesion-dependent cell spreading
GO: 5664	8	0.010527	0.33143	nuclear origin of replication recognition complex
GO: 808	6	0.010527	0.33143	origin recognition complex
MGI: 9258	41	0.010639	0.333035	abnormal_thymocyte_apoptosis
GO: 9617	9	0.010668	0.333035	response to bacterium
MGI: 8250	11	0.010696	0.333035	abnormal_myeloid_leukocyte_morphology
GO: 14074	17	0.010752	0.333035	response to purine-containing compound
MGI: 1548	23	0.010809	0.333035	hyperlipidemia
BIOCARTA 82	11	0.010838	0.333035	BIOCARTA_AHSP_PATHWAY
MGI: 11049	3	0.010895	0.333035	impaired_adaptive_thermogenesis
GO: 30004	6	0.010895	0.333035	cellular monovalent inorganic cation homeostasis
MGI: 3911	76	0.010895	0.333035	increased_drinking_behavior
GO: 51453	5	0.010953	0.333035	regulation of intracellular pH
GO: 2000036	27	0.010982	0.333035	regulation of stem cell maintenance
GO: 7605	14	0.011011	0.333035	sensory perception of sound
KEGG 4916	142	0.011011	0.333035	KEGG_MELANOGENESIS
GO: 48256	7	0.011011	0.333035	flap endonuclease activity
GO: 32266	5	0.01104	0.333035	phosphatidylinositol-3-phosphate binding
GO: 42493	145	0.011098	0.333035	response to drug
GO: 31674	27	0.011127	0.333035	I band
MGI: 5144	11	0.011127	0.333035	abnormal_circulating_VLDL_cholesterol_level
GO: 32374	68	0.011156	0.333035	regulation of cholesterol transport
GO: 32371	38	0.011156	0.333035	regulation of sterol transport
MGI: 3988	4	0.011274	0.334823	disorganized_embryonic_tissue
MGI: 1501	5	0.011274	0.334823	abnormal_sleep_pattern
MGI: 4396	28	0.011393	0.336622	decreased_cochlear_inner_hair_cell_number
GO: 71407	246	0.011393	0.336622	cellular response to organic cyclic compound
MGI: 8713	26	0.011513	0.339298	abnormal_cytokine_level
GO: 50954	3	0.011604	0.341107	sensory perception of mechanical stimulus
MGI: 920	174	0.011756	0.344696	abnormal_myelination
GO: 31300	65	0.011818	0.345634	intrinsic to organelle membrane
MGI: 753	347	0.011849	0.345664	paralysis
GO: 46885	13	0.011911	0.346595	regulation of hormone biosynthetic process
GO: 50821	9	0.011942	0.346621	protein stabilization
GO: 52689	48	0.011973	0.346648	carboxylic ester hydrolase activity
GO: 30282	6	0.012004	0.346675	bone mineralization
MGI: 4275	23	0.012067	0.346756	abnormal_postnatal_subventricular_zone_morphology
GO: 33059	21	0.012067	0.346756	cellular pigmentation
MGI: 1554	42	0.01213	0.347699	increased_circulating_free_fatty_acid_level
BIOCARTA 141	48	0.012193	0.348638	BIOCARTA_PLATELETAPP_PATHWAY
MGI: 8026	4	0.012352	0.35231	abnormal_brain_white_matter_morphology
REACTOME 995	11	0.012416	0.352499	REACT:REGULATION_OF_RHEB_GTPASE_ACTIVITY_BY_AMPK
MGI: 1462	27	0.012481	0.352499	abnormal_avoidance_learning_behavior
MGI: 203	6	0.012481	0.352499	abnormal_circulating_aspartate_transaminase_level
GO: 3007	40	0.012481	0.352499	heart morphogenesis
MGI: 8835	59	0.012611	0.354468	abnormal_intercellular_signaling_peptide_or_protein_level
GO: 5765	463	0.012643	0.354468	lysosomal membrane
GO: 2000736	21	0.012643	0.354468	regulation of stem cell differentiation
REACTOME 651	4	0.012709	0.355454	REACT:MEMBRANE_TRAFFICKING
GO: 1568	232	0.012874	0.359197	blood vessel development
GO: 43405	14	0.01294	0.360166	regulation of MAP kinase activity
GO: 6869	37	0.012974	0.360242	lipid transport
GO: 50840	131	0.013074	0.360488	extracellular matrix binding
MGI: 8251	13	0.013108	0.360488	abnormal_phagocyte_morphology
MGI: 1485	43	0.013108	0.360488	abnormal_pinna_reflex
GO: 6766	57	0.013108	0.360488	vitamin metabolic process
GO: 3688	6	0.013243	0.362637	DNA replication origin binding
MGI: 1524	22	0.013277	0.362637	impaired_limb_coordination
MGI: 1570	6	0.013312	0.362637	abnormal_circulating_enzyme_level
NCI: 5	54	0.013312	0.362637	NCI:_BCR_SIGNALING_PATHWAY
GO: 7263	89	0.013346	0.362706	nitric oxide mediated signal transduction
GO: 50798	5	0.013449	0.362937	activated T cell proliferation
GO: 61439	11	0.013449	0.362937	kidney vasculature morphogenesis
GO: 61438	17	0.013449	0.362937	renal system vasculature morphogenesis
GO: 10719	11	0.013483	0.363004	negative regulation of epithelial to mesenchymal transition
GO: 44236	48	0.013553	0.364038	multicellular organismal metabolic process
REACTOME 161	20	0.013587	0.364103	REACT:BETA-OXIDATION_OF_PRISTANOYL-COA
GO: 43473	6	0.013622	0.364194	pigmentation
MGI: 746	4	0.013657	0.364284	weakness
GO: 5218	6	0.013692	0.364374	intracellular ligand-gated calcium channel activity
GO: 5798	31	0.013797	0.36568	Golgi-associated vesicle
MGI: 1525	121	0.013868	0.36568	impaired_balance
GO: 30659	3	0.013868	0.36568	cytoplasmic vesicle membrane
GO: 6361	46	0.013868	0.36568	transcription initiation from RNA polymerase I promoter
MGI: 11019	3	0.013975	0.365989	abnormal_adaptive_thermogenesis
GO: 3323	17	0.013975	0.365989	type B pancreatic cell development
GO: 2367	11	0.013975	0.365989	cytokine production involved in immune response
GO: 50543	99	0.014118	0.368896	icosatetraenoic acid binding
REACTOME 549	9	0.014226	0.370877	REACT:IMPORT_OF_PALMITOYL-COA_INTO_THE_MITOCHONDRIAL_MATRIX
MGI: 5440	11	0.014262	0.370976	increased_glycogen_level
MGI: 8595	14	0.014298	0.371075	abnormal_circulating_interleukin-6_level
GO: 43022	4	0.014371	0.372131	ribosome binding
GO: 6914	10	0.014555	0.376051	autophagy
GO: 2764	7	0.014592	0.376163	immune response-regulating signaling pathway
GO: 8757	10	0.014703	0.378179	S-adenosylmethionine-dependent methyltransferase activity
MGI: 2446	3	0.014928	0.382259	abnormal_macrophage_morphology
GO: 46683	14	0.014928	0.382259	response to organophosphorus
GO: 6790	170	0.015003	0.382991	sulfur compound metabolic process
GO: 7623	13	0.015117	0.382991	circadian rhythm
MGI: 5282	9	0.015156	0.382991	decreased_fatty_acid_level
MGI: 1407	9	0.015156	0.382991	short_stride_length
REACTOME 1168	44	0.015156	0.382991	REACT:STEROID_HORMONES
REACTOME 667	14	0.015156	0.382991	REACT:METABOLISM_OF_STEROID_HORMONES_AND_VITAMIN_D
GO: 43021	27	0.015232	0.384069	ribonucleoprotein complex binding
GO: 35058	14	0.015348	0.385308	nonmotile primary cilium assembly
GO: 34728	8	0.015348	0.385308	nucleosome organization
GO: 4712	29	0.015386	0.385422	protein serine/threonine/tyrosine kinase activity
MGI: 3106	11	0.015425	0.385561	abnormal_fear-related_response
GO: 97305	364	0.015738	0.391835	response to alcohol
MGI: 5145	98	0.015778	0.391835	increased_circulating_VLDL_cholesterol_level
GO: 9225	29	0.015778	0.391835	nucleotide-sugar metabolic process
MGI: 1489	4	0.015936	0.394907	decreased_startle_reflex
GO: 6853	6	0.015976	0.395049	carnitine shuttle
GO: 7568	11	0.016016	0.39519	aging
GO: 5578	63	0.016097	0.39634	proteinaceous extracellular matrix
MGI: 5628	28	0.016177	0.397461	decreased_circulating_potassium_level
GO: 32452	4	0.016258	0.397755	histone demethylase activity
GO: 45947	24	0.016258	0.397755	negative regulation of translational initiation
KEGG 1040	16	0.016299	0.397913	KEGG_BIOSYNTHESIS_OF_UNSATURATED_FATTY_ACIDS
GO: 45321	223	0.016421	0.400044	leukocyte activation
GO: 32318	80	0.016503	0.401193	regulation of Ras GTPase activity
MGI: 1556	8	0.016669	0.404376	increased_circulating_HDL_cholesterol_level
MGI: 8248	3	0.016835	0.406852	abnormal_mononuclear_phagocyte_morphology
MGI: 4231	52	0.016877	0.406852	abnormal_calcium_ion_homeostasis
GO: 51972	4	0.016877	0.406852	regulation of telomerase activity
MGI: 972	122	0.016961	0.408023	abnormal_mechanoreceptor_morphology
MGI: 848	3	0.017045	0.40919	abnormal_pons_morphology
REACTOME 905	35	0.01713	0.409694	REACT:PRE-NOTCH_PROCESSING_IN_GOLGI
GO: 10942	15	0.017172	0.409694	positive regulation of cell death
MGI: 10955	70	0.017215	0.409694	abnormal_respiratory_electron_transport_chain
MGI: 6082	7	0.017258	0.409694	CNS_inflammation
GO: 32963	201	0.0173	0.409694	collagen metabolic process
MGI: 876	87	0.017343	0.409694	Purkinje_cell_degeneration
MGI: 1011	44	0.017343	0.409694	abnormal_superior_cervical_ganglion_morphology
MGI: 4984	14	0.017386	0.409694	increased_osteoclast_cell_number
GO: 15909	132	0.017386	0.409694	long-chain fatty acid transport
GO: 15908	8	0.017429	0.409869	fatty acid transport
GO: 7584	46	0.017559	0.410513	response to nutrient
GO: 4713	82	0.017602	0.410513	protein tyrosine kinase activity
MGI: 11415	14	0.017602	0.410513	abnormal_aldosterone_level
REACTOME 374	44	0.017646	0.410513	REACT:ERK_MAPK_TARGETS
MGI: 3312	6	0.017689	0.410513	abnormal_locomotor_coordination
MGI: 3950	20	0.017689	0.410513	abnormal_plasma_membrane_morphology
GO: 6900	17	0.017733	0.410513	membrane budding
REACTOME 168	98	0.017777	0.410513	REACT:BINDING_AND_UPTAKE_OF_LIGANDS_BY_SCAVENGER_RECEPTORS
REACTOME 1070	98	0.017777	0.410513	REACT:SCAVENGING_OF_HEME_FROM_PLASMA
BIOCARTA 150	14	0.01782	0.410683	BIOCARTA_RB_PATHWAY
GO: 42743	8	0.017864	0.410875	hydrogen peroxide metabolic process
KEGG 520	17	0.017908	0.411067	KEGG_AMINO_SUGAR_AND_NUCLEOTIDE_SUGAR_METABOLISM
PAN-PW 5726	24	0.017953	0.411087	2-arachidonoylglycerol_biosynthesis
GO: 35295	7	0.017997	0.411087	tube development
GO: 34982	6	0.018041	0.411087	mitochondrial protein processing
GO: 1726	34	0.018175	0.411087	ruffle
MGI: 8195	23	0.018175	0.411087	abnormal_antigen_presenting_cell_morphology
GO: 19218	171	0.018219	0.411087	regulation of steroid metabolic process
MGI: 5346	13	0.018264	0.411087	abnormal_circulating_aldosterone_level
GO: 30072	75	0.018309	0.411087	peptide hormone secretion
GO: 33540	365	0.018354	0.411087	fatty acid beta-oxidation using acyl-CoA oxidase
MGI: 3372	407	0.018354	0.411087	abnormal_circulating_mineralocorticoid_level
GO: 48199	5	0.018354	0.411087	vesicle targeting, to, from or within Golgi
MGI: 10358	30	0.018399	0.411087	abnormal_free_fatty_acids_level
GO: 31214	11	0.018444	0.411087	biomineral tissue development
REACTOME 954	102	0.018444	0.411087	REACT:RECRUITMENT_OF_REPAIR_AND_SIGNALING_PROTEINS_TO_DOUBLE-STRAND_BREAKS
GO: 45627	3	0.018444	0.411087	positive regulation of T-helper 1 cell differentiation
MGI: 8704	27	0.018535	0.411387	abnormal_interleukin-6_secretion
GO: 32400	32	0.018671	0.411387	melanosome localization
GO: 8168	155	0.018717	0.411387	methyltransferase activity
MGI: 5058	96	0.018809	0.411387	abnormal_lysosome_morphology
GO: 920	6	0.018855	0.411387	cytokinetic cell separation
GO: 30018	327	0.018855	0.411387	Z disc
GO: 60071	12	0.018855	0.411387	Wnt receptor signaling pathway, planar cell polarity pathway
GO: 90175	4	0.018855	0.411387	regulation of establishment of planar polarity
GO: 48167	7	0.018901	0.411387	regulation of synaptic plasticity
GO: 6323	12	0.018901	0.411387	DNA packaging
GO: 1540	56	0.018901	0.411387	beta-amyloid binding
GO: 31099	13	0.018947	0.411387	regeneration
GO: 5113	17	0.018993	0.411387	patched binding
GO: 16290	92	0.018993	0.411387	palmitoyl-CoA hydrolase activity
GO: 51974	21	0.018993	0.411387	negative regulation of telomerase activity
GO: 21984	19	0.01904	0.411632	adenohypophysis development
GO: 7199	336	0.019133	0.412096	G-protein coupled receptor signaling pathway coupled to cGMP nucleotide second messenger
GO: 51348	165	0.019133	0.412096	negative regulation of transferase activity
REACTOME 644	11	0.019226	0.413326	REACT:MAPK_TARGETS__NUCLEAR_EVENTS_MEDIATED_BY_MAP_KINASES
GO: 5201	4	0.019273	0.413565	extracellular matrix structural constituent
GO: 6706	26	0.01932	0.413803	steroid catabolic process
KEGG 5134	4	0.019367	0.41404	KEGG_LEGIONELLOSIS
GO: 45576	366	0.019556	0.415739	mast cell activation
GO: 3140	11	0.019604	0.415739	determination of left/right asymmetry in lateral mesoderm
GO: 45019	29	0.019604	0.415739	negative regulation of nitric oxide biosynthetic process
MGI: 2724	152	0.019604	0.415739	enhanced_wound_healing
GO: 43603	9	0.019652	0.415739	cellular amide metabolic process
GO: 6488	52	0.019699	0.415739	dolichol-linked oligosaccharide biosynthetic process
GO: 42744	7	0.019699	0.415739	hydrogen peroxide catabolic process
GO: 21988	11	0.019795	0.41624	olfactory lobe development
GO: 7034	9	0.019795	0.41624	vacuolar transport
BIOCARTA 35	34	0.019988	0.417764	BIOCARTA_G1_PATHWAY
GO: 50750	4	0.020085	0.417764	low-density lipoprotein particle receptor binding
GO: 6400	37	0.020085	0.417764	tRNA modification
GO: 2790	3	0.020085	0.417764	peptide secretion
GO: 5100	176	0.020085	0.417764	Rho GTPase activator activity
NCI: 217	23	0.020085	0.417764	NCI:_FOXA_TRANSCRIPTION_FACTOR_NETWORKS
GO: 42987	76	0.02028	0.419548	amyloid precursor protein catabolic process
GO: 50435	4	0.02028	0.419548	beta-amyloid metabolic process
MGI: 5343	62	0.02028	0.419548	increased_circulating_aspartate_transaminase_level
MGI: 192	70	0.020427	0.421832	abnormal_mineral_level
GO: 42982	440	0.020625	0.425159	amyloid precursor protein metabolic process
GO: 46677	82	0.020675	0.425428	response to antibiotic
GO: 19798	11	0.020775	0.425476	procollagen-proline dioxygenase activity
GO: 30155	236	0.020825	0.425476	regulation of cell adhesion
REACTOME 18	46	0.020825	0.425476	REACT:ACETYLCHOLINE_NEUROTRANSMITTER_RELEASE_CYCLE
REACTOME 1042	28	0.020825	0.425476	REACT:RNA_POLYMERASE_I_TRANSCRIPTION_INITIATION
GO: 32934	32	0.020875	0.425742	sterol binding
GO: 1990019	9	0.021026	0.426557	protein storage vacuole organization
GO: 60296	48	0.021026	0.426557	regulation of cilium beat frequency involved in ciliary motility
GO: 60295	12	0.021026	0.426557	regulation of cilium movement involved in cell motility
GO: 43178	11	0.021127	0.427853	alcohol binding
MGI: 11396	28	0.021229	0.429164	abnormal_sleep_behavior
GO: 19377	13	0.021331	0.429719	glycolipid catabolic process
GO: 46479	3	0.021331	0.429719	glycosphingolipid catabolic process
GO: 17108	4	0.021382	0.429994	5'-flap endonuclease activity
GO: 19992	82	0.021485	0.430502	diacylglycerol binding
GO: 55067	58	0.021537	0.430502	monovalent inorganic cation homeostasis
MGI: 8719	28	0.02164	0.430502	impaired_neutrophil_recruitment
GO: 30027	12	0.021692	0.430502	lamellipodium
GO: 33700	4	0.021744	0.430502	phospholipid efflux
KEGG 5200	3	0.021796	0.430502	KEGG_PATHWAYS_IN_CANCER
MGI: 1393	6	0.021848	0.430502	ataxia
GO: 266	10	0.021848	0.430502	mitochondrial fission
GO: 6446	16	0.021848	0.430502	regulation of translational initiation
REACTOME 940	133	0.0219	0.430502	REACT:PYRUVATE_METABOLISM
GO: 60632	15	0.0219	0.430502	regulation of microtubule-based movement
GO: 5938	58	0.021952	0.430502	cell cortex
MGI: 186	107	0.021952	0.430502	decreased_circulating_HDL_cholesterol_level
GO: 9202	55	0.022005	0.430502	deoxyribonucleoside triphosphate biosynthetic process
GO: 5782	105	0.022005	0.430502	peroxisomal matrix
GO: 31907	14	0.022005	0.430502	microbody lumen
GO: 31093	55	0.02211	0.431092	platelet alpha granule lumen
GO: 8565	73	0.02211	0.431092	protein transporter activity
MGI: 2666	5	0.022269	0.432599	increased_circulating_aldosterone_level
MGI: 3373	13	0.022269	0.432599	increased_circulating_mineralocorticoid_level
MGI: 787	25	0.022322	0.432599	abnormal_telencephalon_morphology
GO: 31091	3	0.022375	0.432599	platelet alpha granule
GO: 30492	6	0.022375	0.432599	hemoglobin binding
REACTOME 1134	57	0.022428	0.432898	REACT:SIGNALING_BY_ROBO_RECEPTOR
GO: 44448	202	0.022696	0.435764	cell cortex part
GO: 72103	16	0.02275	0.435764	glomerulus vasculature morphogenesis
GO: 72104	28	0.02275	0.435764	glomerular capillary formation
GO: 5536	16	0.022858	0.435764	glucose binding
GO: 6333	5	0.022913	0.435764	chromatin assembly or disassembly
GO: 5083	21	0.023021	0.435764	small GTPase regulator activity
GO: 4694	13	0.023021	0.435764	eukaryotic translation initiation factor 2alpha kinase activity
GO: 72009	247	0.023021	0.435764	nephron epithelium development
GO: 34774	4	0.023076	0.435764	secretory granule lumen
REACTOME 795	24	0.023076	0.435764	REACT:NUCLEAR_EVENTS_(KINASE_AND_TRANSCRIPTION_FACTOR_ACTIVATION)
MGI: 2622	3	0.023186	0.435764	abnormal_cochlear_hair_cell_morphology
GO: 8207	27	0.023186	0.435764	C21-steroid hormone metabolic process
NCI: 198	32	0.023186	0.435764	NCI:_LPA4-MEDIATED_SIGNALING_EVENTS
GO: 12506	107	0.02324	0.435764	vesicle membrane
GO: 44282	373	0.023295	0.435764	small molecule catabolic process
GO: 44712	126	0.023295	0.435764	single-organism catabolic process
MGI: 5307	17	0.023295	0.435764	head_tossing
GO: 48102	7	0.023295	0.435764	autophagic cell death
GO: 33210	10	0.023295	0.435764	leptin-mediated signaling pathway
GO: 2757	35	0.023406	0.43713	immune response-activating signal transduction
GO: 40020	5	0.023517	0.437784	regulation of meiosis
GO: 48194	4	0.023517	0.437784	Golgi vesicle budding
GO: 51656	7	0.023628	0.438062	establishment of organelle localization
GO: 51186	89	0.023684	0.438062	cofactor metabolic process
MGI: 5288	15	0.023684	0.438062	abnormal_oxygen_consumption
REACTOME 1039	26	0.023684	0.438062	REACT:RNA_POLYMERASE_I_PROMOTER_ESCAPE
MGI: 3566	3	0.023796	0.438708	abnormal_cell_adhesion
MGI: 1573	11	0.023852	0.438708	abnormal_circulating_alanine_transaminase_level
GO: 16209	13	0.023964	0.438708	antioxidant activity
GO: 3746	9	0.024077	0.438708	translation elongation factor activity
MGI: 3948	4	0.024077	0.438708	abnormal_gas_homeostasis
GO: 46514	9	0.024077	0.438708	ceramide catabolic process
GO: 48487	95	0.024134	0.438708	beta-tubulin binding
MGI: 3194	4	0.024191	0.438708	abnormal_frequency_of_paradoxical_sleep
REACTOME 1010	14	0.024248	0.438708	REACT:REMOVAL_OF_THE_FLAP_INTERMEDIATE_FROM_THE_C-STRAND
MGI: 5465	26	0.024248	0.438708	abnormal_T-helper_1_physiology
GO: 71910	12	0.024305	0.438708	determination of liver left/right asymmetry
GO: 86005	6	0.024305	0.438708	regulation of ventricular cardiac muscle cell action potential
GO: 46034	103	0.024362	0.438708	ATP metabolic process
MGI: 4362	25	0.024362	0.438708	cochlear_hair_cell_degeneration
GO: 50851	11	0.024419	0.438708	antigen receptor-mediated signaling pathway
MGI: 1553	7	0.024477	0.438708	abnormal_circulating_free_fatty_acids_level
GO: 43068	95	0.024477	0.438708	positive regulation of programmed cell death
GO: 16888	4	0.024477	0.438708	endodeoxyribonuclease activity, producing 5'-phosphomonoesters
GO: 60129	4	0.024534	0.438708	thyroid-stimulating hormone-secreting cell differentiation
MGI: 2062	5	0.024534	0.438708	abnormal_associative_learning
REACTOME 777	6	0.024592	0.438708	REACT:NITRIC_OXIDE_STIMULATES_GUANYLATE_CYCLASE
MGI: 2651	223	0.024649	0.438708	abnormal_sciatic_nerve_morphology
GO: 97367	52	0.024649	0.438708	carbohydrate derivative binding
GO: 287	36	0.024707	0.438708	magnesium ion binding
GO: 22617	297	0.024707	0.438708	extracellular matrix disassembly
GO: 70244	279	0.024823	0.438708	negative regulation of thymocyte apoptotic process
KEGG 3450	36	0.024823	0.438708	KEGG_NON-HOMOLOGOUS_END-JOINING
GO: 36018	11	0.024823	0.438708	cellular response to erythropoietin
GO: 36017	9	0.024823	0.438708	response to erythropoietin
GO: 7140	84	0.024881	0.43906	male meiosis
GO: 31103	22	0.025056	0.439821	axon regeneration
MGI: 3460	4	0.025115	0.439821	decreased_fear-related_response
GO: 35671	309	0.025115	0.439821	enone reductase activity
GO: 36005	3	0.025115	0.439821	response to macrophage colony-stimulating factor stimulus
GO: 36006	45	0.025115	0.439821	cellular response to macrophage colony-stimulating factor stimulus
GO: 70325	14	0.025292	0.442249	lipoprotein particle receptor binding
MGI: 2411	17	0.025351	0.442365	decreased_susceptibility_to_bacterial_infection
MGI: 4815	16	0.02541	0.442365	abnormal_somatic_hypermutation_frequency
GO: 70301	78	0.025469	0.442365	cellular response to hydrogen peroxide
GO: 35690	15	0.025529	0.442365	cellular response to drug
KEGG 5212	4	0.025529	0.442365	KEGG_PANCREATIC_CANCER
GO: 45747	137	0.025529	0.442365	positive regulation of Notch signaling pathway
GO: 5217	22	0.025588	0.442722	intracellular ligand-gated ion channel activity
MGI: 10954	11	0.025648	0.443095	abnormal_cellular_respiration
GO: 46165	14	0.025707	0.443157	alcohol biosynthetic process
GO: 10635	78	0.025767	0.443157	regulation of mitochondrial fusion
GO: 60137	10	0.025767	0.443157	maternal process involved in parturition
MGI: 8540	72	0.025827	0.443527	abnormal_cerebrum_morphology
GO: 16741	30	0.025887	0.443896	transferase activity, transferring one-carbon groups
MGI: 5293	21	0.025948	0.444281	impaired_glucose_tolerance
GO: 44723	207	0.026129	0.446055	single-organism carbohydrate metabolic process
GO: 32320	231	0.026129	0.446055	positive regulation of Ras GTPase activity
GO: 30948	5	0.02619	0.446435	negative regulation of vascular endothelial growth factor receptor signaling pathway
GO: 51875	9	0.026312	0.447852	pigment granule localization
GO: 34447	42	0.026434	0.449265	very-low-density lipoprotein particle clearance
REACTOME 1163	73	0.026742	0.453162	REACT:SPHINGOLIPID_METABOLISM
MGI: 8751	8	0.026742	0.453162	abnormal_interleukin_level
GO: 15711	34	0.026803	0.453529	organic anion transport
NCI: 199	11	0.026865	0.453912	NCI:_PDGF_RECEPTOR_SIGNALING_NETWORK
MGI: 3763	63	0.027052	0.45414	abnormal_thymus_physiology
GO: 6047	17	0.027052	0.45414	UDP-N-acetylglucosamine metabolic process
GO: 4075	98	0.027052	0.45414	biotin carboxylase activity
GO: 31012	150	0.027115	0.45414	extracellular matrix
GO: 72584	89	0.027115	0.45414	caveolin-mediated endocytosis
GO: 43065	30	0.027115	0.45414	positive regulation of apoptotic process
GO: 35325	3	0.027177	0.454518	Toll-like receptor binding
GO: 50431	78	0.027303	0.455695	transforming growth factor beta binding
REACTOME 332	43	0.027366	0.455695	REACT:DNA_STRAND_ELONGATION
GO: 65005	49	0.027366	0.455695	protein-lipid complex assembly
GO: 2827	3	0.027556	0.45818	positive regulation of T-helper 1 type immune response
GO: 6901	33	0.027619	0.45818	vesicle coating
GO: 34381	37	0.027683	0.45818	plasma lipoprotein particle clearance
GO: 6767	61	0.02781	0.45818	water-soluble vitamin metabolic process
GO: 61564	406	0.027874	0.45818	axon development
GO: 70228	269	0.027874	0.45818	regulation of lymphocyte apoptotic process
GO: 7548	333	0.027938	0.45818	sex differentiation
GO: 5759	313	0.028131	0.45818	mitochondrial matrix
MGI: 1961	5	0.028131	0.45818	abnormal_reflex
GO: 34377	233	0.028131	0.45818	plasma lipoprotein particle assembly
KEGG 4660	12	0.028131	0.45818	KEGG_T_CELL_RECEPTOR_SIGNALING_PATHWAY
GO: 42159	30	0.028196	0.45818	lipoprotein catabolic process
REACTOME 934	51	0.02826	0.45818	REACT:PURINE_SALVAGE
MGI: 11228	21	0.02826	0.45818	abnormal_vitamin_D_level
GO: 6707	48	0.028325	0.45818	cholesterol catabolic process
GO: 16127	27	0.028325	0.45818	sterol catabolic process
GO: 70492	8	0.028325	0.45818	oligosaccharide binding
GO: 45502	6	0.028325	0.45818	dynein binding
GO: 1909	7	0.02839	0.45818	leukocyte mediated cytotoxicity
MGI: 8705	256	0.02839	0.45818	increased_interleukin-6_secretion
GO: 9914	15	0.02839	0.45818	hormone transport
GO: 70569	7	0.02839	0.45818	uridylyltransferase activity
GO: 19865	11	0.028455	0.458587	immunoglobulin binding
REACTOME 266	71	0.028717	0.461518	REACT:CREB_PHOSPHORYLATION
MGI: 9936	10	0.028717	0.461518	abnormal_dendritic_spine_morphology
GO: 5539	24	0.028782	0.461919	glycosaminoglycan binding
GO: 15914	154	0.028848	0.462334	phospholipid transport
GO: 7569	4	0.028914	0.462748	cell aging
MGI: 5636	4	0.029245	0.465444	abnormal_mineral_homeostasis
MGI: 45	41	0.029245	0.465444	abnormal_hair_cell_morphology
MGI: 1008	24	0.029245	0.465444	abnormal_sympathetic_ganglion_morphology
GO: 30292	15	0.029312	0.465444	protein tyrosine kinase inhibitor activity
GO: 36038	10	0.029379	0.465444	TCTN-B9D complex
GO: 7141	64	0.029446	0.465444	male meiosis I
GO: 48200	18	0.029446	0.465444	Golgi transport vesicle coating
GO: 48205	125	0.029446	0.465444	COPI coating of Golgi vesicle
GO: 35964	16	0.029446	0.465444	COPI-coated vesicle budding
NCI: 100	7	0.029647	0.46798	NCI:_FGF_SIGNALING_PATHWAY
GO: 51005	7	0.029715	0.468411	negative regulation of lipoprotein lipase activity
NCI: 4	10	0.029782	0.468826	NCI:_ENDOTHELINS
MGI: 4777	21	0.029918	0.468967	abnormal_phospholipid_level
GO: 4714	37	0.030054	0.468967	transmembrane receptor protein tyrosine kinase activity
PAN-PW 2727	59	0.030054	0.468967	Androgen/estrogene/progesterone_biosynthesis
MGI: 3075	33	0.030122	0.468967	altered_response_to_CNS_ischemic_injury
GO: 30117	84	0.030122	0.468967	membrane coat
GO: 48475	7	0.030122	0.468967	coated membrane
GO: 42110	152	0.030191	0.468967	T cell activation
REACTOME 245	11	0.030259	0.468967	REACT:COLLAGEN_FORMATION
GO: 50931	42	0.030259	0.468967	pigment cell differentiation
GO: 46486	404	0.030328	0.468967	glycerolipid metabolic process
GO: 6067	47	0.030465	0.468967	ethanol metabolic process
GO: 32513	3	0.030534	0.468967	negative regulation of protein phosphatase type 2B activity
GO: 32344	29	0.030534	0.468967	regulation of aldosterone metabolic process
GO: 42623	22	0.030534	0.468967	ATPase activity, coupled
GO: 1901617	54	0.030603	0.468967	organic hydroxy compound biosynthetic process
GO: 7043	230	0.030603	0.468967	cell-cell junction assembly
GO: 70243	107	0.030673	0.468967	regulation of thymocyte apoptotic process
MGI: 5318	4	0.030673	0.468967	decreased_triglyceride_level
MGI: 2913	276	0.030742	0.468967	abnormal_PNS_synaptic_transmission
NCI: 201	39	0.030742	0.468967	NCI:_INSULIN_PATHWAY
REACTOME 495	24	0.030881	0.468967	REACT:GLYCOSPHINGOLIPID_METABOLISM
GO: 42827	4	0.030881	0.468967	platelet dense granule
GO: 3197	32	0.030881	0.468967	endocardial cushion development
GO: 6360	9	0.030951	0.468967	transcription from RNA polymerase I promoter
MGI: 1602	24	0.031021	0.468967	impaired_myelopoiesis
MGI: 1771	4	0.031021	0.468967	abnormal_circulating_magnesium_level
MGI: 5331	20	0.031091	0.468967	insulin_resistance
NCI: 170	18	0.031091	0.468967	NCI:_AURORA_A_SIGNALING
GO: 10259	6	0.031231	0.468967	multicellular organismal aging
MGI: 4190	4	0.031302	0.468967	abnormal_direction_of_embryo_turning
GO: 42180	34	0.031302	0.468967	cellular ketone metabolic process
GO: 14012	16	0.031372	0.468967	peripheral nervous system axon regeneration
GO: 50873	20	0.031372	0.468967	brown fat cell differentiation
GO: 1900744	9	0.031443	0.468967	regulation of p38MAPK cascade
GO: 42742	20	0.031514	0.468967	defense response to bacterium
REACTOME 643	15	0.031585	0.468967	REACT:MAP_KINASE_ACTIVATION_IN_TLR_CASCADE
GO: 50833	85	0.031727	0.468967	pyruvate transmembrane transporter activity
GO: 1901475	6	0.031727	0.468967	pyruvate transmembrane transport
GO: 6848	23	0.031727	0.468967	pyruvate transport
GO: 32259	20	0.03187	0.468967	methylation
GO: 42026	3	0.031941	0.468967	protein refolding
REACTOME 732	6	0.031941	0.468967	REACT:MYD88:MAL_CASCADE_INITIATED_ON_PLASMA_MEMBRANE
REACTOME 1262	9	0.031941	0.468967	REACT:TOLL_LIKE_RECEPTOR_TLR6:TLR2_CASCADE
REACTOME 1261	7	0.031941	0.468967	REACT:TOLL_LIKE_RECEPTOR_TLR1:TLR2_CASCADE
REACTOME 1255	7	0.031941	0.468967	REACT:TOLL_LIKE_RECEPTOR_2_(TLR2)_CASCADE
GO: 5017	3	0.031941	0.468967	platelet-derived growth factor-activated receptor activity
KEGG 4114	191	0.032013	0.468967	KEGG_OOCYTE_MEIOSIS
GO: 61312	117	0.032013	0.468967	BMP signaling pathway involved in heart development
GO: 71902	5	0.032157	0.468967	positive regulation of protein serine/threonine kinase activity
GO: 6448	17	0.032157	0.468967	regulation of translational elongation
GO: 48015	6	0.032157	0.468967	phosphatidylinositol-mediated signaling
GO: 48017	37	0.032157	0.468967	inositol lipid-mediated signaling
GO: 51560	44	0.032229	0.468967	mitochondrial calcium ion homeostasis
GO: 44243	136	0.032229	0.468967	multicellular organismal catabolic process
GO: 2467	32	0.032229	0.468967	germinal center formation
GO: 8209	6	0.032301	0.468967	androgen metabolic process
MGI: 5533	25	0.032301	0.468967	increased_body_temperature
MGI: 5146	9	0.032301	0.468967	decreased_circulating_VLDL_cholesterol_level
GO: 32993	23	0.032374	0.468967	protein-DNA complex
GO: 34465	4	0.032446	0.468967	response to carbon monoxide
GO: 42996	3	0.032446	0.468967	regulation of Golgi to plasma membrane protein transport
GO: 32561	5	0.032519	0.468967	guanyl ribonucleotide binding
GO: 19001	11	0.032519	0.468967	guanyl nucleotide binding
GO: 8429	43	0.032592	0.468967	phosphatidylethanolamine binding
GO: 5246	14	0.032592	0.468967	calcium channel regulator activity
GO: 32787	126	0.032665	0.468967	monocarboxylic acid metabolic process
MGI: 8944	74	0.032665	0.468967	decreased_sensitivity_to_induced_cell_death
KEGG 5010	12	0.032665	0.468967	KEGG_ALZHEIMER'S_DISEASE
GO: 8360	89	0.032665	0.468967	regulation of cell shape
GO: 10633	49	0.032738	0.468967	negative regulation of epithelial cell migration
MGI: 4951	9	0.032811	0.468967	abnormal_spleen_weight
BIOCARTA 104	57	0.032884	0.468967	BIOCARTA_RACCYCD_PATHWAY
GO: 61437	77	0.032884	0.468967	renal system vasculature development
GO: 61440	284	0.032884	0.468967	kidney vasculature development
GO: 38091	3	0.032884	0.468967	positive regulation of cell proliferation by VEGF-activated platelet derived growth factor receptor signaling pathway
GO: 38086	7	0.032884	0.468967	VEGF-activated platelet-derived growth factor receptor signaling pathway
MGI: 3879	4	0.033031	0.46911	abnormal_hair_cell_physiology
GO: 33591	15	0.033105	0.46911	response to L-ascorbic acid
GO: 51877	19	0.033105	0.46911	pigment granule aggregation in cell center
GO: 5770	51	0.033179	0.46911	late endosome
MGI: 2900	32	0.033179	0.46911	abnormal_urine_phosphate_level
MGI: 1776	148	0.033179	0.46911	abnormal_circulating_sodium_level
GO: 38108	12	0.033179	0.46911	negative regulation of appetite by leptin-mediated signaling pathway
GO: 15809	7	0.033327	0.469174	arginine transport
GO: 17075	4	0.033327	0.469174	syntaxin-1 binding
KEGG 340	54	0.033401	0.469174	KEGG_HISTIDINE_METABOLISM
GO: 31256	69	0.03355	0.469174	leading edge membrane
GO: 50810	53	0.03355	0.469174	regulation of steroid biosynthetic process
GO: 48812	9	0.03355	0.469174	neuron projection morphogenesis
GO: 31838	5	0.03355	0.469174	haptoglobin-hemoglobin complex
GO: 34713	31	0.03355	0.469174	type I transforming growth factor beta receptor binding
GO: 61156	5	0.03355	0.469174	pulmonary artery morphogenesis
GO: 5096	309	0.033625	0.469562	GTPase activator activity
PAN-PW 47	127	0.0337	0.469562	PDGF_signaling_pathway
MGI: 2623	191	0.0337	0.469562	abnormal_vestibular_hair_cell_morphology
GO: 60830	35	0.033775	0.470039	ciliary receptor clustering involved in smoothened signaling pathway
GO: 90400	5	0.03385	0.470515	stress-induced premature senescence
MGI: 8752	10	0.033925	0.470989	abnormal_tumor_necrosis_factor_level
REACTOME 844	128	0.034076	0.472516	REACT:PEROXISOMAL_LIPID_METABOLISM
GO: 34284	58	0.034152	0.472903	response to monosaccharide stimulus
GO: 46879	37	0.034227	0.472903	hormone secretion
GO: 6820	13	0.034227	0.472903	anion transport
MGI: 5560	15	0.034379	0.473794	decreased_circulating_glucose_level
KEGG 4510	10	0.034456	0.473794	KEGG_FOCAL_ADHESION
GO: 7032	3	0.034456	0.473794	endosome organization
GO: 34612	63	0.034456	0.473794	response to tumor necrosis factor
GO: 19887	30	0.034532	0.474273	protein kinase regulator activity
MGI: 4982	7	0.034609	0.474313	abnormal_osteoclast_morphology
GO: 8320	8	0.034762	0.474313	protein transmembrane transporter activity
GO: 50852	19	0.034762	0.474313	T cell receptor signaling pathway
MGI: 10375	70	0.034762	0.474313	increased_kidney_iron_level
REACTOME 365	98	0.034762	0.474313	REACT:ENERGY_DEPENDENT_REGULATION_OF_MTOR_BY_LKB1-AMPK
KEGG 620	74	0.034839	0.474313	KEGG_PYRUVATE_METABOLISM
GO: 71356	125	0.034839	0.474313	cellular response to tumor necrosis factor
REACTOME 916	158	0.034916	0.474313	REACT:PROCESSIVE_SYNTHESIS_ON_THE_C-STRAND_OF_THE_TELOMERE
MGI: 4270	160	0.034993	0.474313	analgesia
GO: 9262	4	0.034993	0.474313	deoxyribonucleotide metabolic process
GO: 4142	21	0.03507	0.474313	diacylglycerol cholinephosphotransferase activity
MGI: 1469	4	0.03507	0.474313	abnormal_contextual_conditioning_behavior
GO: 6363	8	0.03507	0.474313	termination of RNA polymerase I transcription
REACTOME 144	10	0.035148	0.474811	REACT:AXON_GUIDANCE
GO: 48771	7	0.035303	0.474948	tissue remodeling
GO: 16887	14	0.035303	0.474948	ATPase activity
REACTOME 1043	52	0.035303	0.474948	REACT:RNA_POLYMERASE_I_TRANSCRIPTION_TERMINATION
GO: 51640	5	0.035459	0.474948	organelle localization
GO: 43650	3	0.035537	0.474948	dicarboxylic acid biosynthetic process
KEGG 640	8	0.035537	0.474948	KEGG_PROPANOATE_METABOLISM
MGI: 2224	3	0.035537	0.474948	abnormal_spleen_size
REACTOME 271	34	0.035537	0.474948	REACT:CRMPS_IN_SEMA3A_SIGNALING
GO: 35469	60	0.035616	0.474948	determination of pancreatic left/right asymmetry
GO: 9975	42	0.035616	0.474948	cyclase activity
GO: 1673	17	0.035694	0.474948	male germ cell nucleus
REACTOME 1087	24	0.035694	0.474948	REACT:SHC1_EVENTS_IN_ERBB2_SIGNALING
GO: 70566	92	0.035694	0.474948	adenylyltransferase activity
GO: 6627	20	0.035851	0.475938	protein processing involved in protein targeting to mitochondrion
GO: 1816	25	0.035851	0.475938	cytokine production
GO: 52	4	0.036247	0.479518	citrulline metabolic process
GO: 2001224	3	0.036327	0.479518	positive regulation of neuron migration
GO: 30120	14	0.036407	0.479518	vesicle coat
GO: 55080	22	0.036486	0.479518	cation homeostasis
REACTOME 264	19	0.036486	0.479518	REACT:CREATINE_METABOLISM
GO: 42398	23	0.036486	0.479518	cellular modified amino acid biosynthetic process
GO: 21700	34	0.036566	0.479518	developmental maturation
GO: 35092	17	0.036647	0.479518	sperm chromatin condensation
GO: 30332	18	0.036807	0.479518	cyclin binding
GO: 46649	15	0.036807	0.479518	lymphocyte activation
REACTOME 926	3	0.036888	0.479518	REACT:PROTEOLYTIC_CLEAVAGE_OF_SNARE_COMPLEX_PROTEINS
GO: 32403	38	0.036969	0.479518	protein complex binding
GO: 17157	92	0.036969	0.479518	regulation of exocytosis
GO: 48278	4	0.036969	0.479518	vesicle docking
GO: 30101	4	0.03705	0.479518	natural killer cell activation
GO: 71219	42	0.03705	0.479518	cellular response to molecule of bacterial origin
GO: 60027	12	0.03705	0.479518	convergent extension involved in gastrulation
GO: 6200	21	0.037131	0.479518	ATP catabolic process
GO: 32609	15	0.037131	0.479518	interferon-gamma production
GO: 6979	401	0.037212	0.479518	response to oxidative stress
GO: 42772	7	0.037212	0.479518	DNA damage response, signal transduction resulting in transcription
GO: 3133	11	0.037212	0.479518	endodermal-mesodermal cell signaling
GO: 3130	9	0.037212	0.479518	BMP signaling pathway involved in heart induction
GO: 3129	98	0.037212	0.479518	heart induction
GO: 3134	3	0.037212	0.479518	endodermal-mesodermal cell signaling involved in heart induction
MGI: 9969	7	0.037375	0.479518	abnormal_cerebral_cortex_pyramidal_cell_morphology
GO: 5497	12	0.037375	0.479518	androgen binding
KEGG 5219	12	0.037375	0.479518	KEGG_BLADDER_CANCER
GO: 90181	4	0.037375	0.479518	regulation of cholesterol metabolic process
GO: 48066	7	0.037375	0.479518	developmental pigmentation
GO: 30325	76	0.037456	0.479518	adrenal gland development
GO: 30017	9	0.037538	0.479518	sarcomere
GO: 51881	10	0.037538	0.479518	regulation of mitochondrial membrane potential
GO: 3743	9	0.03762	0.479518	translation initiation factor activity
GO: 19901	15	0.03762	0.479518	protein kinase binding
GO: 2035	28	0.037702	0.479518	brain renin-angiotensin system
GO: 2000351	20	0.037702	0.479518	regulation of endothelial cell apoptotic process
MGI: 4568	44	0.037702	0.479518	fusion_of_glossopharyngeal_and_vagus_nerve
GO: 6657	4	0.037866	0.480011	CDP-choline pathway
MGI: 1402	107	0.037949	0.480011	hypoactivity
GO: 15245	23	0.037949	0.480011	fatty acid transporter activity
GO: 45940	13	0.037949	0.480011	positive regulation of steroid metabolic process
GO: 90030	25	0.037949	0.480011	regulation of steroid hormone biosynthetic process
GO: 2116	9	0.038114	0.480096	semaphorin receptor complex
GO: 72012	15	0.038114	0.480096	glomerulus vasculature development
GO: 38084	32	0.038197	0.480096	vascular endothelial growth factor signaling pathway
GO: 97201	25	0.03828	0.480096	negative regulation of transcription from RNA polymerase II promoter in response to stress
GO: 61428	3	0.03828	0.480096	negative regulation of transcription from RNA polymerase II promoter in response to hypoxia
BIOCARTA 7	5	0.038447	0.480096	BIOCARTA_LYM_PATHWAY
GO: 71222	112	0.038447	0.480096	cellular response to lipopolysaccharide
MGI: 880	44	0.03853	0.480096	decreased_Purkinje_cell_number
GO: 30133	9	0.03853	0.480096	transport vesicle
GO: 42373	7	0.038614	0.480096	vitamin K metabolic process
GO: 71224	3	0.038614	0.480096	cellular response to peptidoglycan
MGI: 3634	195	0.038698	0.480096	abnormal_glial_cell_morphology
GO: 6638	159	0.038698	0.480096	neutral lipid metabolic process
KEGG 100	14	0.038782	0.480096	KEGG_STEROID_BIOSYNTHESIS
KEGG 5323	17	0.038866	0.480096	KEGG_RHEUMATOID_ARTHRITIS
REACTOME 1258	13	0.03895	0.480096	REACT:TOLL_LIKE_RECEPTOR_5_(TLR5)_CASCADE
REACTOME 1254	29	0.03895	0.480096	REACT:TOLL_LIKE_RECEPTOR_10_(TLR10)_CASCADE
REACTOME 733	15	0.03895	0.480096	REACT:MYD88_CASCADE_INITIATED_ON_PLASMA_MEMBRANE
GO: 15718	15	0.03895	0.480096	monocarboxylic acid transport
GO: 16081	3	0.03895	0.480096	synaptic vesicle docking involved in exocytosis
GO: 2309	29	0.039035	0.480096	T cell proliferation involved in immune response
MGI: 2405	3	0.039035	0.480096	respiratory_system_inflammation
MGI: 4963	14	0.039035	0.480096	abnormal_blastocoele_morphology
GO: 10637	23	0.039119	0.480096	negative regulation of mitochondrial fusion
MGI: 8083	17	0.039119	0.480096	decreased_single-positive_T_cell_number
GO: 1530	5	0.039204	0.480096	lipopolysaccharide binding
GO: 2000097	46	0.039204	0.480096	regulation of smooth muscle cell-matrix adhesion
MGI: 343	15	0.039204	0.480096	altered_response_to_myocardial_infarction
GO: 2000737	7	0.039289	0.480096	negative regulation of stem cell differentiation
GO: 60128	71	0.039289	0.480096	corticotropin hormone secreting cell differentiation
GO: 33690	16	0.039289	0.480096	positive regulation of osteoblast proliferation
GO: 32007	4	0.039289	0.480096	negative regulation of TOR signaling cascade
GO: 71013	31	0.039459	0.481663	catalytic step 2 spliceosome
MGI: 4432	91	0.03963	0.483238	abnormal_cochlear_hair_cell_physiology
GO: 32695	32	0.039715	0.483763	negative regulation of interleukin-12 production
BIOCARTA 133	21	0.039887	0.484369	BIOCARTA_P53_PATHWAY
GO: 9110	57	0.039973	0.484369	vitamin biosynthetic process
MGI: 1486	22	0.039973	0.484369	abnormal_startle_reflex
GO: 42542	5	0.039973	0.484369	response to hydrogen peroxide
KEGG 4145	68	0.040059	0.484369	KEGG_PHAGOSOME
GO: 5786	222	0.040059	0.484369	signal recognition particle, endoplasmic reticulum targeting
GO: 48500	28	0.040059	0.484369	signal recognition particle
REACTOME 1066	52	0.040146	0.484404	REACT:RSK_ACTIVATION
GO: 22406	18	0.040146	0.484404	membrane docking
MGI: 1410	62	0.040405	0.485153	head_bobbing
GO: 5525	32	0.040405	0.485153	GTP binding
GO: 30660	40	0.040405	0.485153	Golgi-associated vesicle membrane
GO: 6069	35	0.040405	0.485153	ethanol oxidation
MGI: 5439	23	0.040492	0.485153	decreased_glycogen_level
GO: 6639	65	0.040667	0.485153	acylglycerol metabolic process
KEGG 5217	141	0.040754	0.485153	KEGG_BASAL_CELL_CARCINOMA
GO: 19206	3	0.040754	0.485153	nucleoside kinase activity
GO: 9125	10	0.040842	0.485153	nucleoside monophosphate catabolic process
GO: 71827	8	0.040842	0.485153	plasma lipoprotein particle organization
REACTOME 673	6	0.041017	0.485153	REACT:MHC_CLASS_II_ANTIGEN_PRESENTATION
GO: 43569	9	0.041017	0.485153	negative regulation of insulin-like growth factor receptor signaling pathway
GO: 55098	8	0.041105	0.485153	response to low-density lipoprotein particle stimulus
MGI: 2685	59	0.041194	0.485153	abnormal_spermatogonia_proliferation
GO: 30137	8	0.041194	0.485153	COPI-coated vesicle
MGI: 8872	26	0.041194	0.485153	abnormal_physiological_response_to_xenobiotic
GO: 307	12	0.041282	0.485153	cyclin-dependent protein kinase holoenzyme complex
GO: 70044	12	0.041282	0.485153	synaptobrevin 2-SNAP-25-syntaxin-1a complex
GO: 10657	4	0.04137	0.485153	muscle cell apoptotic process
MGI: 2572	392	0.04137	0.485153	abnormal_emotionaffect_behavior
MGI: 1074	4	0.04137	0.485153	abnormal_vagus_nerve_morphology
MGI: 2079	9	0.041459	0.485153	increased_circulating_insulin_level
GO: 45137	118	0.041459	0.485153	development of primary sexual characteristics
MGI: 2901	15	0.041548	0.485153	increased_urine_phosphate_level
GO: 34105	68	0.041637	0.485153	positive regulation of tissue remodeling
REACTOME 131	242	0.041637	0.485153	REACT:ASSEMBLY_OF_THE_RAD50-MRE11-NBS1_COMPLEX_AT_DNA_DOUBLE-STRAND_BREAKS
REACTOME 713	26	0.041637	0.485153	REACT:MRN_COMPLEX_RELOCALIZES_TO_NUCLEAR_FOCI
GO: 43137	7	0.041815	0.485153	DNA replication, removal of RNA primer
GO: 33567	8	0.041815	0.485153	DNA replication, Okazaki fragment processing
GO: 1906	22	0.041815	0.485153	cell killing
MGI: 2356	74	0.041905	0.485153	abnormal_spleen_red_pulp_morphology
MGI: 878	318	0.041994	0.485153	abnormal_Purkinje_cell_number
GO: 71825	11	0.042084	0.485153	protein-lipid complex subunit organization
MGI: 2799	5	0.042264	0.485153	abnormal_passive_avoidance_behavior
GO: 43539	4	0.042264	0.485153	protein serine/threonine kinase activator activity
MGI: 3366	56	0.042354	0.485153	abnormal_circulating_glucocorticoid_level
GO: 30185	39	0.042354	0.485153	nitric oxide transport
GO: 7271	12	0.042444	0.485153	synaptic transmission, cholinergic
GO: 60627	26	0.042444	0.485153	regulation of vesicle-mediated transport
GO: 30539	64	0.042444	0.485153	male genitalia development
GO: 3993	258	0.042535	0.485153	acid phosphatase activity
MGI: 1044	67	0.042535	0.485153	abnormal_enteric_nervous_system_morphology
REACTOME 1260	35	0.042535	0.485153	REACT:TOLL_LIKE_RECEPTOR_9_(TLR9)_CASCADE
GO: 19825	39	0.042625	0.485153	oxygen binding
GO: 6888	19	0.042625	0.485153	ER to Golgi vesicle-mediated transport
NCI: 222	12	0.042716	0.485153	NCI:_THROMBIN_PROTEASE-ACTIVATED_RECEPTOR_(PAR)_PATHWAY
GO: 90170	4	0.042898	0.485153	regulation of Golgi inheritance
MGI: 352	4	0.042898	0.485153	decreased_cell_proliferation
REACTOME 857	27	0.042898	0.485153	REACT:PHOSPHORYLATION_OF_THE_APC_C
MGI: 4952	12	0.043081	0.485153	increased_spleen_weight
GO: 35284	3	0.043081	0.485153	brain segmentation
GO: 35283	6	0.043081	0.485153	central nervous system segmentation
GO: 2040	40	0.043081	0.485153	sprouting angiogenesis
GO: 50542	18	0.043173	0.485153	icosanoid binding
GO: 1901567	26	0.043173	0.485153	fatty acid derivative binding
GO: 97384	20	0.043356	0.485153	cellular lipid biosynthetic process
GO: 8611	3	0.043356	0.485153	ether lipid biosynthetic process
GO: 1901503	3	0.043356	0.485153	ether biosynthetic process
GO: 34622	41	0.043356	0.485153	cellular macromolecular complex assembly
REACTOME 542	32	0.043356	0.485153	REACT:HYDROLYSIS_OF_LPC
GO: 9295	14	0.043448	0.485153	nucleoid
GO: 32108	19	0.043541	0.485153	negative regulation of response to nutrient levels
GO: 32105	10	0.043541	0.485153	negative regulation of response to extracellular stimulus
GO: 6978	6	0.043541	0.485153	DNA damage response, signal transduction by p53 class mediator resulting in transcription of p21 class mediator
GO: 14819	5	0.043541	0.485153	regulation of skeletal muscle contraction
GO: 30574	236	0.043541	0.485153	collagen catabolic process
GO: 6641	39	0.043541	0.485153	triglyceride metabolic process
MGI: 10027	18	0.043633	0.485153	increased_liver_cholesterol_level
GO: 34380	8	0.043633	0.485153	high-density lipoprotein particle assembly
REACTOME 101	11	0.043818	0.485153	REACT:ANDROGEN_BIOSYNTHESIS
REACTOME 890	17	0.043818	0.485153	REACT:POST-CHAPERONIN_TUBULIN_FOLDING_PATHWAY
GO: 60762	20	0.043911	0.485153	regulation of branching involved in mammary gland duct morphogenesis
MGI: 2644	66	0.043911	0.485153	decreased_circulating_triglyceride_level
GO: 2001237	115	0.043911	0.485153	negative regulation of extrinsic apoptotic signaling pathway
GO: 31589	125	0.044004	0.485153	cell-substrate adhesion
GO: 6003	7	0.044004	0.485153	fructose 2,6-bisphosphate metabolic process
GO: 21546	10	0.044004	0.485153	rhombomere development
GO: 10288	4	0.044097	0.485153	response to lead ion
GO: 30140	82	0.044097	0.485153	trans-Golgi network transport vesicle
GO: 6362	32	0.044097	0.485153	transcription elongation from RNA polymerase I promoter
GO: 5589	20	0.044191	0.485153	collagen type VI
GO: 7411	31	0.044191	0.485153	axon guidance
GO: 97485	434	0.044191	0.485153	neuron projection guidance
GO: 70567	4	0.044191	0.485153	cytidylyltransferase activity
GO: 70531	4	0.044284	0.485153	BRCA1-A complex
GO: 35459	13	0.044378	0.485153	cargo loading into vesicle
GO: 10872	8	0.044378	0.485153	regulation of cholesterol esterification
GO: 16866	16	0.044378	0.485153	intramolecular transferase activity
REACTOME 1097	17	0.044378	0.485153	REACT:SIGNAL_TRANSDUCTION_BY_L1
GO: 9394	229	0.044378	0.485153	2'-deoxyribonucleotide metabolic process
GO: 8630	32	0.044472	0.485153	intrinsic apoptotic signaling pathway in response to DNA damage
GO: 42446	289	0.044472	0.485153	hormone biosynthetic process
GO: 9062	187	0.044565	0.485153	fatty acid catabolic process
REACTOME 1132	107	0.044565	0.485153	REACT:SIGNALING_BY_PDGF
GO: 9263	14	0.044565	0.485153	deoxyribonucleotide biosynthetic process
GO: 1900746	7	0.04466	0.485153	regulation of vascular endothelial growth factor signaling pathway
GO: 2000272	12	0.044754	0.485153	negative regulation of receptor activity
GO: 60228	12	0.044754	0.485153	phosphatidylcholine-sterol O-acyltransferase activator activity
MGI: 183	3	0.044754	0.485153	decreased_circulating_LDL_cholesterol_level
GO: 19805	11	0.044848	0.485153	quinolinate biosynthetic process
GO: 1847	81	0.044943	0.485153	opsonin receptor activity
MGI: 2582	3	0.045038	0.485153	disorganized_extraembryonic_tissue
GO: 42147	6	0.045038	0.485153	retrograde transport, endosome to Golgi
GO: 31088	16	0.045038	0.485153	platelet dense granule membrane
GO: 22038	96	0.045133	0.485153	corpus callosum development
GO: 9100	242	0.045133	0.485153	glycoprotein metabolic process
GO: 8406	221	0.045228	0.485153	gonad development
GO: 19915	7	0.045418	0.485153	lipid storage
GO: 32350	8	0.045514	0.485153	regulation of hormone metabolic process
GO: 9409	18	0.04561	0.485153	response to cold
GO: 32471	14	0.04561	0.485153	reduction of endoplasmic reticulum calcium ion concentration
GO: 1960	48	0.045706	0.485153	negative regulation of cytokine-mediated signaling pathway
GO: 4033	42	0.045706	0.485153	aldo-keto reductase (NADP) activity
GO: 31489	37	0.045898	0.485153	myosin V binding
MGI: 4408	15	0.045898	0.485153	decreased_cochlear_hair_cell_number
GO: 21571	3	0.045898	0.485153	rhombomere 5 development
MGI: 2663	3	0.045898	0.485153	failure_to_form_blastocele
KEGG 4151	56	0.045994	0.485153	KEGG_PI3K-AKT_SIGNALING_PATHWAY
MGI: 8597	3	0.045994	0.485153	decreased_circulating_interleukin-6_level
GO: 16529	18	0.046091	0.485153	sarcoplasmic reticulum
GO: 34629	3	0.046188	0.485153	cellular protein complex localization
GO: 31953	5	0.046284	0.485153	negative regulation of protein autophosphorylation
GO: 6631	355	0.046381	0.485153	fatty acid metabolic process
GO: 17081	9	0.046479	0.485153	chloride channel regulator activity
REACTOME 381	12	0.046479	0.485153	REACT:ETHANOL_OXIDATION
GO: 45453	429	0.046576	0.485153	bone resorption
GO: 46688	369	0.046771	0.485153	response to copper ion
REACTOME 1009	30	0.046771	0.485153	REACT:REMOVAL_OF_THE_FLAP_INTERMEDIATE
BIOCARTA 139	16	0.046771	0.485153	BIOCARTA_CDK5_PATHWAY
KEGG 5216	6	0.046771	0.485153	KEGG_THYROID_CANCER
GO: 70229	14	0.046771	0.485153	negative regulation of lymphocyte apoptotic process
GO: 1933	30	0.046869	0.485153	negative regulation of protein phosphorylation
GO: 6741	3	0.046869	0.485153	NADP biosynthetic process
MGI: 4129	50	0.046967	0.485153	abnormal_respiratory_quotient
MGI: 966	4	0.046967	0.485153	decreased_sensory_neuron_number
GO: 5777	37	0.047065	0.485153	peroxisome
GO: 42579	78	0.047065	0.485153	microbody
MGI: 5089	9	0.047065	0.485153	decreased_double-negative_T_cell_number
KEGG 4910	102	0.047164	0.485153	KEGG_INSULIN_SIGNALING_PATHWAY
GO: 46323	33	0.047164	0.485153	glucose import
MGI: 875	190	0.047262	0.485153	abnormal_cerebellar_Purkinje_cell_layer
GO: 48259	6	0.047262	0.485153	regulation of receptor-mediated endocytosis
GO: 45091	3	0.047361	0.485153	regulation of retroviral genome replication
MGI: 1399	7	0.047361	0.485153	hyperactivity
REACTOME 138	37	0.047361	0.485153	REACT:ATM_MEDIATED_RESPONSE_TO_DNA_DOUBLE-STRAND_BREAK
REACTOME 137	3	0.047361	0.485153	REACT:ATM_MEDIATED_PHOSPHORYLATION_OF_REPAIR_PROTEINS
GO: 45540	4	0.04746	0.485153	regulation of cholesterol biosynthetic process
GO: 5925	12	0.04746	0.485153	focal adhesion
KEGG 5220	217	0.047559	0.485153	KEGG_CHRONIC_MYELOID_LEUKEMIA
MGI: 8586	8	0.047559	0.485153	disorganized_photoreceptor_outer_segment
GO: 51055	226	0.047658	0.485153	negative regulation of lipid biosynthetic process
GO: 30935	7	0.047658	0.485153	sheet-forming collagen
GO: 86008	9	0.047658	0.485153	voltage-gated potassium channel activity involved in cardiac muscle cell action potential repolarization
MGI: 5018	41	0.047658	0.485153	decreased_T_cell_number
GO: 70576	5	0.047658	0.485153	vitamin D 24-hydroxylase activity
GO: 19692	72	0.047658	0.485153	deoxyribose phosphate metabolic process
KEGG 531	304	0.047757	0.485153	KEGG_GLYCOSAMINOGLYCAN_DEGRADATION
GO: 31588	3	0.047857	0.485153	AMP-activated protein kinase complex
GO: 2221	30	0.047857	0.485153	pattern recognition receptor signaling pathway
GO: 34166	7	0.047956	0.485153	toll-like receptor 10 signaling pathway
GO: 34146	20	0.047956	0.485153	toll-like receptor 5 signaling pathway
REACTOME 1073	9	0.047956	0.485153	REACT:SEMA3A_PAK_DEPENDENT_AXON_REPULSION
MGI: 2985	38	0.048056	0.485153	abnormal_urine_calcium_level
GO: 2001234	292	0.048156	0.485153	negative regulation of apoptotic signaling pathway
NCI: 101	23	0.048156	0.485153	NCI:_ALPHA4_BETA1_INTEGRIN_SIGNALING_EVENTS
MGI: 5167	52	0.048156	0.485153	abnormal_blood-brain_barrier_function
GO: 2000641	3	0.048357	0.485153	regulation of early endosome to late endosome transport
GO: 7009	7	0.048357	0.485153	plasma membrane organization
GO: 45582	39	0.048357	0.485153	positive regulation of T cell differentiation
MGI: 6058	12	0.048357	0.485153	decreased_cerebral_infarction_size
GO: 3184	31	0.048457	0.485153	pulmonary valve morphogenesis
GO: 3177	9	0.048457	0.485153	pulmonary valve development
GO: 70273	23	0.048457	0.485153	phosphatidylinositol-4-phosphate binding
GO: 34379	15	0.048457	0.485153	very-low-density lipoprotein particle assembly
GO: 302	31	0.048457	0.485153	response to reactive oxygen species
GO: 61000	7	0.048457	0.485153	negative regulation of dendritic spine development
GO: 61002	5	0.048457	0.485153	negative regulation of dendritic spine morphogenesis
GO: 6702	3	0.048558	0.485153	androgen biosynthetic process
MGI: 1560	140	0.048558	0.485153	abnormal_circulating_insulin_level
GO: 45599	3	0.048558	0.485153	negative regulation of fat cell differentiation
MGI: 1491	4	0.048659	0.485153	unresponsive_to_tactile_stimuli
REACTOME 1130	9	0.04876	0.485153	REACT:SIGNALING_BY_NOTCH3
GO: 45089	5	0.04876	0.485153	positive regulation of innate immune response
REACTOME 116	13	0.04876	0.485153	REACT:APOPTOSIS_INDUCED_DNA_FRAGMENTATION
REACTOME 40	15	0.04876	0.485153	REACT:ACTIVATION_OF_DNA_FRAGMENTATION_FACTOR
PAN-PW 32	12	0.048861	0.485153	Insulin/IGF_pathway-mitogen_activated_protein_kinase_kinase/MAP_kinase_cascade
GO: 70059	4	0.048861	0.485153	intrinsic apoptotic signaling pathway in response to endoplasmic reticulum stress
REACTOME 1257	21	0.048861	0.485153	REACT:TOLL_LIKE_RECEPTOR_4_(TLR4)_CASCADE
KEGG 360	3	0.048861	0.485153	KEGG_PHENYLALANINE_METABOLISM
GO: 30522	3	0.048861	0.485153	intracellular receptor signaling pathway
GO: 31669	201	0.048962	0.485153	cellular response to nutrient levels
GO: 31668	368	0.049064	0.485153	cellular response to extracellular stimulus
GO: 42645	149	0.049064	0.485153	mitochondrial nucleoid
KEGG 561	80	0.049064	0.485153	KEGG_GLYCEROLIPID_METABOLISM
MGI: 10026	10	0.049064	0.485153	decreased_liver_cholesterol_level
REACTOME 172	80	0.049165	0.485153	REACT:BIOSYNTHESIS_OF_THE_N-GLYCAN_PRECURSOR_(DOLICHOL_LIPID-LINKED_OLIGOSACCHARIDE
GO: 50673	151	0.049165	0.485153	epithelial cell proliferation
GO: 42726	85	0.049267	0.485153	flavin-containing compound metabolic process
GO: 6771	50	0.049267	0.485153	riboflavin metabolic process
GO: 16197	226	0.049267	0.485153	endosomal transport
GO: 9176	3	0.049267	0.485153	pyrimidine deoxyribonucleoside monophosphate metabolic process
GO: 46078	3	0.049267	0.485153	dUMP metabolic process
GO: 30318	18	0.049267	0.485153	melanocyte differentiation
GO: 8158	3	0.049369	0.485153	hedgehog receptor activity
GO: 1901379	58	0.049369	0.485153	regulation of potassium ion transmembrane transport
GO: 71223	9	0.049369	0.485153	cellular response to lipoteichoic acid
GO: 70391	9	0.049369	0.485153	response to lipoteichoic acid
GO: 9629	4	0.049574	0.485153	response to gravity
GO: 46813	4	0.049574	0.485153	virion attachment, binding of host cell surface receptor
REACTOME 741	32	0.049574	0.485153	REACT:NCAM_SIGNALING_FOR_NEURITE_OUT-GROWTH
GO: 71320	11	0.049676	0.485153	cellular response to cAMP
MGI: 1541	3	0.049779	0.485153	abnormal_osteoclast_physiology
GO: 6983	17	0.049779	0.485153	ER overload response
MGI: 4324	18	0.049779	0.485153	vestibular_hair_cell_degeneration
GO: 8409	20	0.049779	0.485153	5'-3' exonuclease activity
GO: 31638	11	0.049882	0.485153	zymogen activation
KEGG 380	7	0.049985	0.485153	KEGG_TRYPTOPHAN_METABOLISM
KEGG 5162	14	0.049985	0.485153	KEGG_MEASLES
GO: 32928	170	0.050088	0.485153	regulation of superoxide anion generation
GO: 72070	4	0.050088	0.485153	loop of Henle development
MGI: 778	5	0.050088	0.485153	abnormal_nervous_system_tract_morphology
MGI: 9331	4	0.050191	0.485153	absent_primitive_node
GO: 32102	34	0.050191	0.485153	negative regulation of response to external stimulus
GO: 50700	94	0.050191	0.485153	CARD domain binding
GO: 15355	26	0.050191	0.485153	secondary active monocarboxylate transmembrane transporter activity
GO: 6167	11	0.050191	0.485153	AMP biosynthetic process
GO: 1900164	4	0.050295	0.485153	nodal signaling pathway involved in determination of lateral mesoderm left/right asymmetry
GO: 38107	6	0.050295	0.485153	nodal signaling pathway involved in determination of left/right asymmetry
GO: 1900094	4	0.050295	0.485153	regulation of transcription from RNA polymerase II promoter involved in determination of left/right symmetry
GO: 5635	31	0.050399	0.485153	nuclear envelope
GO: 15833	284	0.050399	0.485153	peptide transport
GO: 50886	58	0.050399	0.485153	endocrine process
MGI: 8582	18	0.050399	0.485153	short_photoreceptor_inner_segment
MGI: 6357	18	0.050503	0.485153	abnormal_circulating_mineral_level
GO: 22618	13	0.050503	0.485153	ribonucleoprotein complex assembly
PAN-PW 2744	24	0.050503	0.485153	Fructose_galactose_metabolism
MGI: 8723	10	0.050503	0.485153	impaired_eosinophil_recruitment
MGI: 9789	25	0.050503	0.485153	decreased_susceptibility_to_bacterial_infection_induced_morbiditymortality
REACTOME 357	68	0.050607	0.485153	REACT:ELASTIC_FIBRE_FORMATION
GO: 15405	285	0.050607	0.485153	P-P-bond-hydrolysis-driven transmembrane transporter activity
GO: 15399	56	0.050607	0.485153	primary active transmembrane transporter activity
MGI: 3762	189	0.050607	0.485153	abnormal_immune_organ_physiology
GO: 19894	48	0.050607	0.485153	kinesin binding
GO: 7567	4	0.050607	0.485153	parturition
MGI: 3186	15	0.050711	0.485153	abnormal_redox_activity
NCI: 118	4	0.050711	0.485153	NCI:_VEGF_AND_VEGFR_SIGNALING_NETWORK
GO: 72525	8	0.050711	0.485153	pyridine-containing compound biosynthetic process
GO: 43406	3	0.050711	0.485153	positive regulation of MAP kinase activity
MGI: 5185	27	0.050711	0.485153	decreased_circulating_progesterone_level
MGI: 691	4	0.050815	0.485153	enlarged_spleen
GO: 21569	4	0.050815	0.485153	rhombomere 3 development
MGI: 4001	49	0.05092	0.485153	decreased_hepatocyte_proliferation
GO: 38123	12	0.05092	0.485153	toll-like receptor TLR1:TLR2 signaling pathway
GO: 38124	5	0.05092	0.485153	toll-like receptor TLR6:TLR2 signaling pathway
GO: 9451	7	0.051025	0.485153	RNA modification
GO: 16779	11	0.051025	0.485153	nucleotidyltransferase activity
GO: 19855	82	0.051129	0.485153	calcium channel inhibitor activity
MGI: 8345	4	0.051129	0.485153	abnormal_gamma-delta_T_cell_number
MGI: 4398	3	0.051129	0.485153	cochlear_inner_hair_cell_degeneration
GO: 10807	14	0.051235	0.485153	regulation of synaptic vesicle priming
GO: 2755	11	0.051235	0.485153	MyD88-dependent toll-like receptor signaling pathway
GO: 71830	40	0.05134	0.485153	triglyceride-rich lipoprotein particle clearance
GO: 34382	50	0.05134	0.485153	chylomicron remnant clearance
REACTOME 1318	3	0.05134	0.485153	REACT:TRANSPORT_TO_THE_GOLGI_AND_SUBSEQUENT_MODIFICATION
GO: 7041	68	0.051445	0.485153	lysosomal transport
MGI: 5266	140	0.051551	0.485153	abnormal_metabolism
GO: 70293	100	0.051551	0.485153	renal absorption
GO: 7409	63	0.051657	0.485153	axonogenesis
GO: 2833	7	0.051657	0.485153	positive regulation of response to biotic stimulus
GO: 9743	207	0.051762	0.485153	response to carbohydrate stimulus
GO: 5021	3	0.051762	0.485153	vascular endothelial growth factor-activated receptor activity
MGI: 5633	44	0.051869	0.485153	increased_circulating_sodium_level
GO: 7223	3	0.051869	0.485153	Wnt receptor signaling pathway, calcium modulating pathway
REACTOME 517	3	0.051869	0.485153	REACT:HEMOSTASIS
GO: 48709	10	0.051869	0.485153	oligodendrocyte differentiation
GO: 3032	20	0.051869	0.485153	detection of oxygen
GO: 8656	31	0.051975	0.485153	cysteine-type endopeptidase activator activity involved in apoptotic process
GO: 90206	33	0.052081	0.485153	negative regulation of cholesterol metabolic process
GO: 45541	34	0.052081	0.485153	negative regulation of cholesterol biosynthetic process
GO: 44320	10	0.052081	0.485153	cellular response to leptin stimulus
MGI: 8567	80	0.052081	0.485153	decreased_interferon-gamma_secretion
GO: 42098	44	0.052081	0.485153	T cell proliferation
MGI: 4402	3	0.052402	0.485959	decreased_cochlear_outer_hair_cell_number
GO: 5587	22	0.052402	0.485959	collagen type IV
GO: 50872	23	0.052402	0.485959	white fat cell differentiation
GO: 30055	119	0.052402	0.485959	cell-substrate junction
MGI: 9644	11	0.052402	0.485959	uremia
GO: 6399	264	0.052616	0.485959	tRNA metabolic process
GO: 45727	169	0.052724	0.485959	positive regulation of translation
MGI: 5345	6	0.052831	0.485959	abnormal_circulating_corticosterone_level
GO: 16765	8	0.052831	0.485959	transferase activity, transferring alkyl or aryl (other than methyl) groups
REACTOME 873	12	0.052831	0.485959	REACT:PLATELET_ACTIVATION
GO: 32509	4	0.052939	0.485959	endosome transport via multivesicular body sorting pathway
GO: 70085	350	0.053047	0.485959	glycosylation
GO: 6672	9	0.053047	0.485959	ceramide metabolic process
MGI: 8439	10	0.053047	0.485959	abnormal_cortical_plate_morphology
GO: 31258	7	0.053155	0.485959	lamellipodium membrane
GO: 70544	7	0.053155	0.485959	histone H3-K36 demethylation
GO: 51864	360	0.053155	0.485959	histone demethylase activity (H3-K36 specific)
MGI: 8742	7	0.053155	0.485959	abnormal_kidney_iron_level
REACTOME 742	11	0.053155	0.485959	REACT:NCAM1_INTERACTIONS
GO: 2253	91	0.053155	0.485959	activation of immune response
GO: 70169	18	0.053155	0.485959	positive regulation of biomineral tissue development
REACTOME 734	17	0.053155	0.485959	REACT:MYD88_DEPENDENT_CASCADE_INITIATED_ON_ENDOSOME
REACTOME 1259	18	0.053155	0.485959	REACT:TOLL_LIKE_RECEPTOR_7_8_(TLR7_8)_CASCADE
GO: 70166	22	0.053264	0.485959	enamel mineralization
GO: 6739	14	0.053264	0.485959	NADP metabolic process
MGI: 4395	71	0.053264	0.485959	increased_cochlear_inner_hair_cell_number
GO: 60231	137	0.053372	0.486014	mesenchymal to epithelial transition
GO: 32869	10	0.053481	0.486014	cellular response to insulin stimulus
GO: 6486	112	0.053481	0.486014	protein glycosylation
GO: 43413	131	0.053481	0.486014	macromolecule glycosylation
GO: 5689	6	0.053481	0.486014	U12-type spliceosomal complex
GO: 48667	6	0.053808	0.487751	cell morphogenesis involved in neuron differentiation
GO: 2699	40	0.053808	0.487751	positive regulation of immune effector process
GO: 51646	165	0.053918	0.487751	mitochondrion localization
REACTOME 449	27	0.053918	0.487751	REACT:G1_PHASE
REACTOME 281	7	0.053918	0.487751	REACT:CYCLIN_D_ASSOCIATED_EVENTS_IN_G1
GO: 2000145	39	0.054027	0.487751	regulation of cell motility
MGI: 2950	61	0.054027	0.487751	abnormal_neural_crest_cell_migration
REACTOME 373	4	0.054137	0.487751	REACT:ERK_ACTIVATION
KEGG 51	21	0.054247	0.487751	KEGG_FRUCTOSE_AND_MANNOSE_METABOLISM
GO: 4013	97	0.054247	0.487751	adenosylhomocysteinase activity
GO: 16802	18	0.054247	0.487751	trialkylsulfonium hydrolase activity
MGI: 8267	4	0.054247	0.487751	abnormal_hippocampus_CA3_region_morphology
GO: 31639	5	0.054357	0.487751	plasminogen activation
GO: 3684	66	0.054357	0.487751	damaged DNA binding
GO: 30684	10	0.054357	0.487751	preribosome
GO: 60389	6	0.054357	0.487751	pathway-restricted SMAD protein phosphorylation
MGI: 2690	65	0.054467	0.487751	akinesia
MGI: 3909	63	0.054467	0.487751	increased_eating_behavior
GO: 1901681	117	0.054578	0.487751	sulfur compound binding
GO: 70527	35	0.054578	0.487751	platelet aggregation
GO: 50	89	0.054578	0.487751	urea cycle
GO: 97285	3	0.054688	0.487751	cell-type specific apoptotic process
MGI: 786	80	0.054688	0.487751	abnormal_embryonic_neuroepithelial_layer_differentiation
GO: 9123	54	0.054688	0.487751	nucleoside monophosphate metabolic process
GO: 1900004	4	0.05491	0.487944	negative regulation of serine-type endopeptidase activity
GO: 1900003	24	0.05491	0.487944	regulation of serine-type endopeptidase activity
GO: 5119	16	0.055021	0.487944	smoothened binding
MGI: 8323	11	0.055021	0.487944	abnormal_lactotroph_morphology
MGI: 3156	15	0.055133	0.487944	abnormal_leukocyte_migration
MGI: 1502	11	0.055133	0.487944	abnormal_circadian_rhythm
MGI: 5668	9	0.055133	0.487944	decreased_circulating_leptin_level
GO: 8612	9	0.055133	0.487944	peptidyl-lysine modification to hypusine
GO: 46516	31	0.055133	0.487944	hypusine metabolic process
GO: 48156	19	0.055133	0.487944	tau protein binding
GO: 31345	5	0.055356	0.487966	negative regulation of cell projection organization
GO: 2758	3	0.055356	0.487966	innate immune response-activating signal transduction
GO: 2003	11	0.055356	0.487966	angiotensin maturation
GO: 9267	47	0.055468	0.487966	cellular response to starvation
GO: 33018	27	0.055468	0.487966	sarcoplasmic reticulum lumen
MGI: 6274	10	0.055692	0.487966	abnormal_urine_sodium_level
REACTOME 580	15	0.055692	0.487966	REACT:INTEGRIN_CELL_SURFACE_INTERACTIONS
REACTOME 548	16	0.055692	0.487966	REACT:IMMUNOREGULATORY_INTERACTIONS_BETWEEN_A_LYMPHOID_AND_A_NON-LYMPHOID_CELL
KEGG 4612	10	0.055805	0.487966	KEGG_ANTIGEN_PROCESSING_AND_PRESENTATION
MGI: 6054	3	0.055917	0.487966	spinal_hemorrhage
PAN-PW 2785	76	0.055917	0.487966	Valine_biosynthesis
PAN-PW 2748	85	0.055917	0.487966	Isoleucine_biosynthesis
REACTOME 119	13	0.055917	0.487966	REACT:APOPTOTIC_EXECUTION__PHASE
GO: 71295	16	0.05603	0.487966	cellular response to vitamin
KEGG 5100	84	0.05603	0.487966	KEGG_BACTERIAL_INVASION_OF_EPITHELIAL_CELLS
MGI: 4433	3	0.056143	0.487966	abnormal_cochlear_inner_hair_cell_physiology
MGI: 8075	8	0.056143	0.487966	decreased_CD4-positive_T_cell_number
GO: 42058	108	0.056143	0.487966	regulation of epidermal growth factor receptor signaling pathway
KEGG 4915	26	0.05637	0.487966	KEGG_ESTROGEN_SIGNALING_PATHWAY
GO: 16215	5	0.05637	0.487966	acyl-CoA desaturase activity
GO: 4768	8	0.05637	0.487966	stearoyl-CoA 9-desaturase activity
GO: 33574	3	0.05637	0.487966	response to testosterone stimulus
KEGG 740	3	0.056483	0.487966	KEGG_RIBOFLAVIN_METABOLISM
GO: 50832	27	0.056483	0.487966	defense response to fungus
GO: 30165	65	0.056597	0.487966	PDZ domain binding
MGI: 3224	48	0.056597	0.487966	neuron_degeneration
GO: 15485	59	0.056597	0.487966	cholesterol binding
GO: 6778	15	0.056711	0.487966	porphyrin-containing compound metabolic process
GO: 1990001	7	0.056711	0.487966	inhibition of cysteine-type endopeptidase activity involved in apoptotic process
GO: 8652	4	0.056825	0.487966	cellular amino acid biosynthetic process
GO: 48469	12	0.056825	0.487966	cell maturation
GO: 15929	13	0.056939	0.487966	hexosaminidase activity
MGI: 2199	14	0.056939	0.487966	abnormal_brain_commissure_morphology
BIOCARTA 66	30	0.056939	0.487966	BIOCARTA_ERK_PATHWAY
GO: 6775	98	0.056939	0.487966	fat-soluble vitamin metabolic process
GO: 33688	3	0.057053	0.487966	regulation of osteoblast proliferation
MGI: 8332	9	0.057053	0.487966	decreased_lactotroph_cell_number
MGI: 9956	4	0.057168	0.487966	abnormal_cerebellar_layer_morphology
GO: 42578	9	0.057168	0.487966	phosphoric ester hydrolase activity
REACTOME 275	15	0.057168	0.487966	REACT:CS_DS_DEGRADATION
GO: 10873	46	0.057168	0.487966	positive regulation of cholesterol esterification
GO: 45793	15	0.057283	0.487966	positive regulation of cell size
GO: 71941	8	0.057283	0.487966	nitrogen cycle metabolic process
GO: 15467	10	0.057283	0.487966	G-protein activated inward rectifier potassium channel activity
GO: 30501	28	0.057283	0.487966	positive regulation of bone mineralization
MGI: 8536	52	0.057398	0.487966	enlarged_third_ventricle
GO: 50890	27	0.057513	0.487966	cognition
GO: 8106	7	0.057628	0.487966	alcohol dehydrogenase (NADP+) activity
GO: 2224	77	0.057628	0.487966	toll-like receptor signaling pathway
GO: 43292	397	0.057628	0.487966	contractile fiber
GO: 32515	103	0.057744	0.487966	negative regulation of phosphoprotein phosphatase activity
GO: 5047	11	0.057744	0.487966	signal recognition particle binding
GO: 346	4	0.057859	0.487966	transcription export complex
GO: 46784	54	0.057859	0.487966	intronless viral mRNA export from host nucleus
GO: 42582	3	0.057975	0.487966	azurophil granule
GO: 5766	3	0.057975	0.487966	primary lysosome
GO: 7611	322	0.057975	0.487966	learning or memory
GO: 1556	29	0.057975	0.487966	oocyte maturation
GO: 2068	63	0.057975	0.487966	glandular epithelial cell development
GO: 43268	4	0.057975	0.487966	positive regulation of potassium ion transport
GO: 14028	17	0.058091	0.487966	notochord formation
GO: 61311	18	0.058091	0.487966	cell surface receptor signaling pathway involved in heart development
REACTOME 699	15	0.058208	0.487966	REACT:MOLECULES_ASSOCIATED_WITH_ELASTIC_FIBRES
GO: 44449	103	0.058208	0.487966	contractile fiber part
GO: 8250	4	0.058208	0.487966	oligosaccharyltransferase complex
GO: 43508	3	0.058208	0.487966	negative regulation of JUN kinase activity
GO: 1758	25	0.058208	0.487966	retinal dehydrogenase activity
GO: 187	18	0.058324	0.487966	activation of MAPK activity
GO: 32057	5	0.058324	0.487966	negative regulation of translational initiation in response to stress
GO: 1824	83	0.058441	0.487966	blastocyst development
MGI: 4811	9	0.058441	0.487966	abnormal_neuron_physiology
MGI: 5025	7	0.058557	0.487966	abnormal_response_to_infection
GO: 46349	6	0.058557	0.487966	amino sugar biosynthetic process
GO: 50830	445	0.058674	0.487966	defense response to Gram-positive bacterium
MGI: 1463	29	0.058674	0.487966	abnormal_spatial_learning
GO: 43174	128	0.058674	0.487966	nucleoside salvage
GO: 71435	4	0.058674	0.487966	potassium ion export
GO: 5879	111	0.058674	0.487966	axonemal microtubule
MGI: 3806	19	0.058674	0.487966	abnormal_nucleotide_metabolism
GO: 51599	4	0.058674	0.487966	response to hydrostatic pressure
MGI: 1746	52	0.058791	0.487966	abnormal_pituitary_secretion
GO: 2000051	5	0.058791	0.487966	negative regulation of non-canonical Wnt receptor signaling pathway
REACTOME 1265	38	0.058791	0.487966	REACT:TRAF6_MEDIATED_INDUCTION_OF_NFKB_AND_MAP_KINASES_UPON_TLR7_8_OR_9_ACTIVATION
GO: 71705	21	0.058909	0.487966	nitrogen compound transport
GO: 50774	8	0.058909	0.487966	negative regulation of dendrite morphogenesis
GO: 60349	105	0.058909	0.487966	bone morphogenesis
MGI: 1847	7	0.058909	0.487966	brain_inflammation
GO: 1900745	17	0.059026	0.487966	positive regulation of p38MAPK cascade
GO: 42371	12	0.059026	0.487966	vitamin K biosynthetic process
REACTOME 1131	10	0.059026	0.487966	REACT:SIGNALING_BY_NOTCH4
GO: 61025	8	0.059026	0.487966	membrane fusion
GO: 36128	6	0.059144	0.487966	CatSper complex
GO: 4114	8	0.05938	0.487966	3',5'-cyclic-nucleotide phosphodiesterase activity
GO: 19955	55	0.05938	0.487966	cytokine binding
GO: 10921	21	0.059498	0.487966	regulation of phosphatase activity
GO: 4566	11	0.059498	0.487966	beta-glucuronidase activity
GO: 30016	10	0.059498	0.487966	myofibril
MGI: 2558	6	0.059617	0.487966	abnormal_circadian_period
GO: 61045	3	0.059617	0.487966	negative regulation of wound healing
GO: 44439	321	0.059735	0.487966	peroxisomal part
GO: 44438	321	0.059735	0.487966	microbody part
GO: 2000242	3	0.059735	0.487966	negative regulation of reproductive process
MGI: 8414	68	0.059735	0.487966	abnormal_spatial_reference_memory
GO: 8206	189	0.059735	0.487966	bile acid metabolic process
GO: 43038	201	0.059854	0.487966	amino acid activation
GO: 43039	206	0.059854	0.487966	tRNA aminoacylation
GO: 44321	5	0.059854	0.487966	response to leptin stimulus
GO: 2102	15	0.059854	0.487966	podosome
GO: 30321	5	0.059973	0.487966	transepithelial chloride transport
GO: 17154	3	0.059973	0.487966	semaphorin receptor activity
GO: 23061	17	0.059973	0.487966	signal release
GO: 3001	63	0.059973	0.487966	generation of a signal involved in cell-cell signaling
GO: 60317	10	0.059973	0.487966	cardiac epithelial to mesenchymal transition
GO: 22884	21	0.060092	0.487966	macromolecule transmembrane transporter activity
GO: 43392	3	0.060092	0.487966	negative regulation of DNA binding
MGI: 2229	3	0.060212	0.487966	neurodegeneration
MGI: 9542	107	0.060212	0.487966	decreased_thymocyte_apoptosis
GO: 2521	13	0.060212	0.487966	leukocyte differentiation
REACTOME 1247	71	0.060331	0.487966	REACT:THE_ROLE_OF_NEF_IN_HIV-1_REPLICATION_AND_DISEASE_PATHOGENESIS
GO: 2000040	3	0.060451	0.487966	regulation of planar cell polarity pathway involved in axis elongation
GO: 2000041	3	0.060451	0.487966	negative regulation of planar cell polarity pathway involved in axis elongation
GO: 30207	78	0.060451	0.487966	chondroitin sulfate catabolic process
GO: 4112	8	0.060451	0.487966	cyclic-nucleotide phosphodiesterase activity
MGI: 4820	23	0.060571	0.487966	abnormal_urine_potassium_level
GO: 30263	13	0.060571	0.487966	apoptotic chromosome condensation
GO: 3309	38	0.060691	0.487966	type B pancreatic cell differentiation
GO: 6520	84	0.060811	0.487966	cellular amino acid metabolic process
GO: 1894	226	0.060811	0.487966	tissue homeostasis
MGI: 2962	11	0.060811	0.487966	increased_urine_protein_level
GO: 44298	8	0.060811	0.487966	cell body membrane
GO: 32809	21	0.060811	0.487966	neuronal cell body membrane
GO: 46548	5	0.060932	0.487966	retinal rod cell development
KEGG 5221	132	0.060932	0.487966	KEGG_ACUTE_MYELOID_LEUKEMIA
GO: 30488	4	0.060932	0.487966	tRNA methylation
GO: 8175	3	0.060932	0.487966	tRNA methyltransferase activity
MGI: 2064	372	0.061052	0.487966	seizures
GO: 21756	161	0.061173	0.487966	striatum development
REACTOME 499	33	0.061173	0.487966	REACT:GOLGI_TO_ER_RETROGRADE_TRANSPORT
REACTOME 260	19	0.061173	0.487966	REACT:COPI_MEDIATED_TRANSPORT
MGI: 5584	79	0.061415	0.487966	abnormal_enzymecoenzyme_activity
GO: 44786	62	0.061415	0.487966	cell cycle DNA replication
GO: 33260	16	0.061415	0.487966	nuclear cell cycle DNA replication
GO: 1738	8	0.061415	0.487966	morphogenesis of a polarized epithelium
GO: 3025	76	0.061415	0.487966	regulation of systemic arterial blood pressure by baroreceptor feedback
GO: 45834	90	0.061537	0.487966	positive regulation of lipid metabolic process
GO: 1887	3	0.061658	0.487966	selenium compound metabolic process
REACTOME 768	151	0.061658	0.487966	REACT:NGF_SIGNALLING_VIA_TRKA_FROM_THE_PLASMA_MEMBRANE
GO: 90383	3	0.061658	0.487966	phagosome acidification
GO: 10521	4	0.061658	0.487966	telomerase inhibitor activity
GO: 16053	72	0.06178	0.487966	organic acid biosynthetic process
GO: 46394	125	0.06178	0.487966	carboxylic acid biosynthetic process
GO: 70008	10	0.06178	0.487966	serine-type exopeptidase activity
GO: 72080	4	0.06178	0.487966	nephron tubule development
REACTOME 872	13	0.06178	0.487966	REACT:PLASMALOGEN_BIOSYNTHESIS
KEGG 5110	9	0.061902	0.487966	KEGG_VIBRIO_CHOLERAE_INFECTION
GO: 32321	48	0.061902	0.487966	positive regulation of Rho GTPase activity
GO: 2544	14	0.061902	0.487966	chronic inflammatory response
GO: 60696	20	0.062024	0.487966	regulation of phospholipid catabolic process
GO: 30490	3	0.062024	0.487966	maturation of SSU-rRNA
GO: 6689	4	0.062147	0.487966	ganglioside catabolic process
GO: 46385	41	0.062147	0.487966	deoxyribose phosphate biosynthetic process
GO: 9265	5	0.062147	0.487966	2'-deoxyribonucleotide biosynthetic process
GO: 10985	11	0.062269	0.487966	negative regulation of lipoprotein particle clearance
GO: 48755	113	0.062269	0.487966	branching morphogenesis of a nerve
GO: 51739	4	0.062269	0.487966	ammonia transmembrane transporter activity
MGI: 6315	319	0.062269	0.487966	abnormal_urine_protein_level
GO: 50730	201	0.062392	0.487966	regulation of peptidyl-tyrosine phosphorylation
GO: 50804	5	0.062392	0.487966	regulation of synaptic transmission
GO: 32092	204	0.062392	0.487966	positive regulation of protein binding
GO: 50690	64	0.062392	0.487966	regulation of defense response to virus by virus
NCI: 180	9	0.062515	0.487966	NCI:_PLEXIN-D1_SIGNALING
BIOCARTA 65	10	0.062515	0.487966	BIOCARTA_ECM_PATHWAY
GO: 4529	3	0.062638	0.487966	exodeoxyribonuclease activity
GO: 16895	12	0.062638	0.487966	exodeoxyribonuclease activity, producing 5'-phosphomonoesters
REACTOME 1354	7	0.062761	0.487966	REACT:VITAMIN_B2_(RIBOFLAVIN)_METABOLISM
GO: 9151	58	0.062761	0.487966	purine deoxyribonucleotide metabolic process
GO: 51828	5	0.062885	0.487966	entry into other organism involved in symbiotic interaction
GO: 51806	12	0.062885	0.487966	entry into cell of other organism involved in symbiotic interaction
GO: 52192	49	0.062885	0.487966	movement in environment of other organism involved in symbiotic interaction
GO: 44409	9	0.062885	0.487966	entry into host
GO: 30260	10	0.062885	0.487966	entry into host cell
GO: 52126	5	0.062885	0.487966	movement in host environment
MGI: 2948	45	0.062885	0.487966	abnormal_neuron_specification
GO: 6068	6	0.063008	0.488591	ethanol catabolic process
GO: 43206	23	0.063132	0.488895	extracellular fibril organization
GO: 97435	32	0.063132	0.488895	fibril organization
GO: 10940	12	0.063256	0.489198	positive regulation of necrotic cell death
GO: 15696	3	0.063256	0.489198	ammonium transport
GO: 46923	49	0.063381	0.489836	ER retention sequence binding
MGI: 877	406	0.06363	0.49143	abnormal_Purkinje_cell_morphology
REACTOME 623	81	0.063754	0.491729	REACT:LAGGING_STRAND_SYNTHESIS
NCI: 82	22	0.063754	0.491729	NCI:_CLASS_I_PI3K_SIGNALING_EVENTS_MEDIATED_BY_AKT
GO: 42641	331	0.064005	0.491956	actomyosin
GO: 32401	18	0.064005	0.491956	establishment of melanosome localization
GO: 32402	14	0.064005	0.491956	melanosome transport
GO: 1900747	6	0.064005	0.491956	negative regulation of vascular endothelial growth factor signaling pathway
GO: 16903	19	0.06413	0.491956	oxidoreductase activity, acting on the aldehyde or oxo group of donors
MGI: 1106	30	0.06413	0.491956	abnormal_Schwann_cell_morphology
MGI: 1105	110	0.06413	0.491956	abnormal_PNS_glial_cell_morphology
MGI: 1422	4	0.06413	0.491956	abnormal_drinking_behavior
GO: 2001233	52	0.064255	0.491956	regulation of apoptotic signaling pathway
REACTOME 928	8	0.064381	0.491956	REACT:PROTON-COUPLED_MONOCARBOXYLATE_TRANSPORT
GO: 43243	10	0.064381	0.491956	positive regulation of protein complex disassembly
GO: 1649	194	0.064507	0.491956	osteoblast differentiation
GO: 50829	5	0.064507	0.491956	defense response to Gram-negative bacterium
GO: 32006	3	0.064507	0.491956	regulation of TOR signaling cascade
MGI: 1436	81	0.064507	0.491956	abnormal_suckling_behavior
GO: 70513	3	0.06476	0.491956	death domain binding
MGI: 10210	22	0.06476	0.491956	abnormal_circulating_cytokine_level
GO: 48534	58	0.064886	0.491956	hematopoietic or lymphoid organ development
KEGG 780	10	0.064886	0.491956	KEGG_BIOTIN_METABOLISM
GO: 2768	13	0.065013	0.491956	immune response-regulating cell surface receptor signaling pathway
GO: 30136	3	0.065013	0.491956	clathrin-coated vesicle
GO: 466	5	0.06514	0.491956	maturation of 5.8S rRNA from tricistronic rRNA transcript (SSU-rRNA, 5.8S rRNA, LSU-rRNA)
GO: 34614	45	0.06514	0.491956	cellular response to reactive oxygen species
PAN-PW 36	13	0.06514	0.491956	Interleukin_signaling_pathway
MGI: 3910	3	0.06514	0.491956	decreased_eating_behavior
GO: 8585	251	0.065267	0.491956	female gonad development
GO: 938	6	0.065394	0.491956	GARP complex
REACTOME 1216	10	0.065394	0.491956	REACT:SYNTHESIS_OF_SUBSTRATES_IN_N-GLYCAN_BIOSYTHESIS
KEGG 5016	54	0.065394	0.491956	KEGG_HUNTINGTON'S_DISEASE
GO: 30663	16	0.065394	0.491956	COPI-coated vesicle membrane
GO: 32201	3	0.065522	0.491956	telomere maintenance via semi-conservative replication
GO: 16853	223	0.065649	0.491956	isomerase activity
PAN-PW 4397	14	0.065649	0.491956	p53_pathway_by_glucose_deprivation
BIOCARTA 34	52	0.065777	0.491956	BIOCARTA_MCM_PATHWAY
MGI: 6412	230	0.065777	0.491956	abnormal_T_cell_apoptosis
GO: 97110	20	0.065777	0.491956	scaffold protein binding
MGI: 8176	35	0.065905	0.491956	abnormal_germinal_center_B_cell_morphology
REACTOME 1271	63	0.066162	0.491956	REACT:TRAFFICKING_AND_PROCESSING_OF_ENDOSOMAL_TLR
GO: 19843	35	0.066162	0.491956	rRNA binding
GO: 16480	3	0.066291	0.491956	negative regulation of transcription from RNA polymerase III promoter
GO: 8430	10	0.066291	0.491956	selenium binding
MGI: 1077	24	0.066291	0.491956	abnormal_spinal_nerve_morphology
GO: 31098	28	0.066291	0.491956	stress-activated protein kinase signaling cascade
GO: 32661	5	0.06642	0.491956	regulation of interleukin-18 production
GO: 34310	15	0.06642	0.491956	primary alcohol catabolic process
GO: 44268	14	0.06642	0.491956	multicellular organismal protein metabolic process
GO: 3056	3	0.06642	0.491956	regulation of vascular smooth muscle contraction
GO: 14722	4	0.066549	0.491956	regulation of skeletal muscle contraction by calcium ion signaling
GO: 16427	16	0.066549	0.491956	tRNA (cytosine) methyltransferase activity
MGI: 4725	26	0.066549	0.491956	decreased_platelet_serotonin_level
MGI: 4723	9	0.066549	0.491956	abnormal_platelet_serotonin_level
MGI: 1426	20	0.066549	0.491956	polydipsia
GO: 3873	9	0.066678	0.491956	6-phosphofructo-2-kinase activity
MGI: 6414	55	0.066678	0.491956	decreased_T_cell_apoptosis
MGI: 801	91	0.066807	0.491956	abnormal_temporal_lobe_morphology
GO: 6570	4	0.066807	0.491956	tyrosine metabolic process
GO: 8081	5	0.066807	0.491956	phosphoric diester hydrolase activity
GO: 19627	29	0.066807	0.491956	urea metabolic process
GO: 42135	278	0.066807	0.491956	neurotransmitter catabolic process
GO: 48747	44	0.066807	0.491956	muscle fiber development
GO: 4197	5	0.066937	0.491956	cysteine-type endopeptidase activity
GO: 8969	3	0.066937	0.491956	phosphohistidine phosphatase activity
GO: 15748	137	0.066937	0.491956	organophosphate ester transport
GO: 32922	20	0.066937	0.491956	circadian regulation of gene expression
GO: 21561	8	0.067067	0.491956	facial nerve development
GO: 1078	40	0.067067	0.491956	RNA polymerase II core promoter proximal region sequence-specific DNA binding transcription factor activity involved in negative regulation of transcription
GO: 71806	59	0.067067	0.491956	protein transmembrane transport
GO: 65002	102	0.067067	0.491956	intracellular protein transmembrane transport
GO: 19797	18	0.067067	0.491956	procollagen-proline 3-dioxygenase activity
GO: 31544	147	0.067067	0.491956	peptidyl-proline 3-dioxygenase activity
GO: 42693	135	0.067067	0.491956	muscle cell fate commitment
GO: 8762	11	0.067067	0.491956	UDP-N-acetylmuramate dehydrogenase activity
GO: 35524	6	0.067067	0.491956	proline transmembrane transport
GO: 15193	7	0.067067	0.491956	L-proline transmembrane transporter activity
GO: 45428	135	0.067197	0.491956	regulation of nitric oxide biosynthetic process
MGI: 755	17	0.067197	0.491956	hindlimb_paralysis
MGI: 3858	74	0.067197	0.491956	enhanced_coordination
GO: 1990108	35	0.067197	0.491956	protein linear deubiquitination
GO: 16229	11	0.067327	0.491956	steroid dehydrogenase activity
REACTOME 1228	84	0.067327	0.491956	REACT:TELOMERE_C-STRAND_(LAGGING_STRAND)_SYNTHESIS
GO: 48729	22	0.067327	0.491956	tissue morphogenesis
GO: 2084	6	0.067327	0.491956	protein depalmitoylation
REACTOME 301	20	0.067327	0.491956	REACT:DEFENSINS
GO: 70568	4	0.067457	0.492013	guanylyltransferase activity
NCI: 178	6	0.067457	0.492013	NCI:_ARF6_SIGNALING_EVENTS
MGI: 8415	39	0.067588	0.492013	abnormal_neurite_morphology
GO: 30301	18	0.067588	0.492013	cholesterol transport
GO: 15918	85	0.067588	0.492013	sterol transport
GO: 71417	6	0.067719	0.492013	cellular response to organonitrogen compound
MGI: 6316	80	0.067719	0.492013	increased_urine_sodium_level
GO: 60761	5	0.067719	0.492013	negative regulation of response to cytokine stimulus
BIOCARTA 148	16	0.067719	0.492013	BIOCARTA_RAS_PATHWAY
GO: 15278	17	0.067981	0.492984	calcium-release channel activity
MGI: 3329	10	0.067981	0.492984	amyloid_beta_deposits
MGI: 6059	8	0.067981	0.492984	decreased_susceptibility_to_ischemic_brain_injury
GO: 32489	318	0.068112	0.493003	regulation of Cdc42 protein signal transduction
BIOCARTA 113	20	0.068112	0.493003	BIOCARTA_EGFR_SMRTE_PATHWAY
GO: 33137	12	0.068112	0.493003	negative regulation of peptidyl-serine phosphorylation
GO: 34599	48	0.068375	0.493298	cellular response to oxidative stress
GO: 4563	4	0.068375	0.493298	beta-N-acetylhexosaminidase activity
GO: 9226	6	0.068375	0.493298	nucleotide-sugar biosynthetic process
REACTOME 1146	6	0.068375	0.493298	REACT:SIGNALLING_TO_STAT3
GO: 3096	3	0.06864	0.493298	renal sodium ion transport
GO: 70294	15	0.06864	0.493298	renal sodium ion absorption
MGI: 5619	5	0.06864	0.493298	increased_urine_potassium_level
REACTOME 538	4	0.068772	0.493298	REACT:HS-GAG_DEGRADATION
GO: 42360	5	0.068772	0.493298	vitamin E metabolic process
REACTOME 544	5	0.068772	0.493298	REACT:HYPUSINE_SYNTHESIS_FROM_EIF5A-LYSINE
MGI: 5449	24	0.068772	0.493298	abnormal_food_intake
GO: 70032	22	0.068772	0.493298	synaptobrevin 2-SNAP-25-syntaxin-1a-complexin I complex
MGI: 2656	8	0.068904	0.493298	abnormal_keratinocyte_differentiation
GO: 43407	13	0.068904	0.493298	negative regulation of MAP kinase activity
GO: 1846	4	0.069037	0.493298	opsonin binding
GO: 32870	39	0.069037	0.493298	cellular response to hormone stimulus
GO: 4711	3	0.069037	0.493298	ribosomal protein S6 kinase activity
GO: 90237	5	0.069037	0.493298	regulation of arachidonic acid secretion
GO: 61077	4	0.06917	0.493298	chaperone-mediated protein folding
GO: 2000064	8	0.06917	0.493298	regulation of cortisol biosynthetic process
GO: 97006	25	0.06917	0.493298	regulation of plasma lipoprotein particle levels
GO: 7517	84	0.06917	0.493298	muscle organ development
GO: 34363	20	0.069303	0.493298	intermediate-density lipoprotein particle
MGI: 9845	44	0.069303	0.493298	abnormal_neural_crest_cell_morphology
REACTOME 177	28	0.069303	0.493298	REACT:BOTULINUM_NEUROTOXICITY
GO: 6685	7	0.069437	0.493298	sphingomyelin catabolic process
GO: 2429	18	0.069437	0.493298	immune response-activating cell surface receptor signaling pathway
GO: 19433	5	0.069437	0.493298	triglyceride catabolic process
GO: 48610	8	0.069437	0.493298	cellular process involved in reproduction
GO: 71361	5	0.069437	0.493298	cellular response to ethanol
BIOCARTA 215	9	0.06957	0.49333	BIOCARTA_VITCB_PATHWAY
GO: 51589	200	0.06957	0.49333	negative regulation of neurotransmitter transport
GO: 45919	4	0.06957	0.49333	positive regulation of cytolysis
GO: 31581	8	0.069838	0.493786	hemidesmosome assembly
GO: 35303	86	0.069972	0.493786	regulation of dephosphorylation
GO: 31628	6	0.069972	0.493786	opioid receptor binding
GO: 50544	79	0.069972	0.493786	arachidonic acid binding
REACTOME 182	27	0.070106	0.493786	REACT:CA2+_ACTIVATED_K+_CHANNELS
GO: 3836	13	0.070106	0.493786	beta-galactoside (CMP) alpha-2,3-sialyltransferase activity
GO: 10804	110	0.070241	0.493786	negative regulation of tumor necrosis factor-mediated signaling pathway
GO: 21612	4	0.070241	0.493786	facial nerve structural organization
GO: 1901184	9	0.070241	0.493786	regulation of ERBB signaling pathway
KEGG 3040	43	0.070376	0.493786	KEGG_SPLICEOSOME
GO: 5852	5	0.070376	0.493786	eukaryotic translation initiation factor 3 complex
GO: 71321	4	0.070376	0.493786	cellular response to cGMP
GO: 8054	11	0.07051	0.493786	cyclin catabolic process
GO: 30224	12	0.07051	0.493786	monocyte differentiation
GO: 71397	6	0.070646	0.493786	cellular response to cholesterol
GO: 36315	33	0.070646	0.493786	cellular response to sterol
GO: 8033	59	0.070646	0.493786	tRNA processing
GO: 15629	182	0.070646	0.493786	actin cytoskeleton
GO: 44550	34	0.070781	0.493786	secondary metabolite biosynthetic process
REACTOME 917	8	0.070781	0.493786	REACT:PROCESSIVE_SYNTHESIS_ON_THE_LAGGING_STRAND
GO: 12507	39	0.070781	0.493786	ER to Golgi transport vesicle membrane
GO: 6744	12	0.070781	0.493786	ubiquinone biosynthetic process
GO: 32592	18	0.070916	0.493786	integral to mitochondrial membrane
GO: 32351	9	0.070916	0.493786	negative regulation of hormone metabolic process
REACTOME 1266	17	0.070916	0.493786	REACT:TRAF6_MEDIATED_INDUCTION_OF_PROINFLAMMATORY_CYTOKINES
GO: 46005	8	0.071052	0.493786	positive regulation of circadian sleep/wake cycle, REM sleep
GO: 2000364	8	0.071188	0.493786	regulation of STAT protein import into nucleus
GO: 2000366	7	0.071188	0.493786	positive regulation of STAT protein import into nucleus
GO: 7000	8	0.071188	0.493786	nucleolus organization
GO: 51782	21	0.071188	0.493786	negative regulation of cell division
GO: 48185	37	0.071188	0.493786	activin binding
GO: 16282	5	0.071324	0.493786	eukaryotic 43S preinitiation complex
GO: 70993	3	0.071324	0.493786	translation preinitiation complex
GO: 16790	101	0.071324	0.493786	thiolester hydrolase activity
GO: 5681	108	0.071324	0.493786	spliceosomal complex
GO: 42886	95	0.07146	0.493786	amide transport
GO: 9415	13	0.07146	0.493786	response to water stimulus
GO: 51148	142	0.07146	0.493786	negative regulation of muscle cell differentiation
GO: 6418	458	0.071597	0.493786	tRNA aminoacylation for protein translation
MGI: 10736	219	0.071597	0.493786	abnormal_extraembryonic_ectoderm_morphology
REACTOME 43	28	0.071597	0.493786	REACT:ACTIVATION_OF_GENE_EXPRESSION_BY_SREBP_(SREBF)
GO: 16717	10	0.071734	0.493786	oxidoreductase activity, acting on paired donors, with oxidation of a pair of donors resulting in the reduction of molecular oxygen to two molecules of water
GO: 50265	10	0.071734	0.493786	RNA uridylyltransferase activity
GO: 5779	36	0.071734	0.493786	integral to peroxisomal membrane
GO: 31231	110	0.071734	0.493786	intrinsic to peroxisomal membrane
GO: 8252	115	0.071734	0.493786	nucleotidase activity
GO: 32801	66	0.071734	0.493786	receptor catabolic process
GO: 10838	7	0.071734	0.493786	positive regulation of keratinocyte proliferation
NCI: 103	33	0.071734	0.493786	NCI:_SIGNALING_EVENTS_MEDIATED_BY_PRL
GO: 17169	18	0.071871	0.494433	CDP-alcohol phosphatidyltransferase activity
MGI: 3367	8	0.072008	0.49449	increased_circulating_glucocorticoid_level
MGI: 1745	50	0.072008	0.49449	increased_circulating_corticosterone_level
GO: 5795	118	0.072008	0.49449	Golgi stack
GO: 14912	38	0.072145	0.495136	negative regulation of smooth muscle cell migration
GO: 4527	9	0.072283	0.495254	exonuclease activity
GO: 34205	11	0.07242	0.495254	beta-amyloid formation
GO: 30212	7	0.07242	0.495254	hyaluronan metabolic process
MGI: 8875	3	0.07242	0.495254	abnormal_xenobiotic_pharmacokinetics
GO: 50778	156	0.07242	0.495254	positive regulation of immune response
GO: 60563	13	0.07242	0.495254	neuroepithelial cell differentiation
GO: 10893	14	0.072558	0.495903	positive regulation of steroid biosynthetic process
GO: 4111	8	0.072696	0.496091	creatine kinase activity
GO: 34452	8	0.072835	0.496091	dynactin binding
REACTOME 697	43	0.072835	0.496091	REACT:MITOTIC_SPINDLE_CHECKPOINT
GO: 32461	14	0.072835	0.496091	positive regulation of protein oligomerization
MGI: 5401	19	0.072835	0.496091	abnormal_fat-soluble_vitamin_level
GO: 38024	6	0.072973	0.496091	cargo receptor activity
MGI: 3954	10	0.072973	0.496091	abnormal_Reichert's_membrane_morphology
MGI: 11458	21	0.072973	0.496091	abnormal_urine_chloride_ion_level
GO: 43932	38	0.072973	0.496091	ossification involved in bone remodeling
GO: 71867	39	0.073112	0.496158	response to monoamine stimulus
GO: 71869	6	0.073112	0.496158	response to catecholamine stimulus
GO: 48188	6	0.073112	0.496158	Set1C/COMPASS complex
BIOCARTA 144	8	0.073251	0.496291	BIOCARTA_AKAPCENTROSOME_PATHWAY
MGI: 8584	21	0.073251	0.496291	photoreceptor_outer_segment_degeneration
GO: 46578	146	0.07339	0.496291	regulation of Ras protein signal transduction
GO: 4185	3	0.07339	0.496291	serine-type carboxypeptidase activity
GO: 71479	5	0.07339	0.496291	cellular response to ionizing radiation
GO: 2934	20	0.07339	0.496291	desmosome organization
GO: 34384	19	0.073529	0.496502	high-density lipoprotein particle clearance
REACTOME 1108	145	0.073669	0.496502	REACT:SIGNALING_BY_FGFR_IN_DISEASE
GO: 6699	23	0.073669	0.496502	bile acid biosynthetic process
GO: 2693	94	0.073669	0.496502	positive regulation of cellular extravasation
GO: 30032	27	0.073809	0.496502	lamellipodium assembly
REACTOME 983	61	0.073809	0.496502	REACT:REGULATION_OF_INSULIN_SECRETION_BY_FATTY_ACIDS_BOUND_TO_GPR40_(FFAR1)
REACTOME 984	51	0.073809	0.496502	REACT:REGULATION_OF_INSULIN_SECRETION_BY_FREE_FATTY_ACIDS
GO: 70102	3	0.073809	0.496502	interleukin-6-mediated signaling pathway
GO: 30553	11	0.073809	0.496502	cGMP binding
GO: 10544	45	0.073948	0.497147	negative regulation of platelet activation
GO: 31253	44	0.074089	0.497494	cell projection membrane
GO: 30851	16	0.074089	0.497494	granulocyte differentiation
MGI: 8763	16	0.074229	0.497494	abnormal_mast_cell_degranulation
MGI: 1876	30	0.074369	0.497494	decreased_inflammatory_response
GO: 46874	17	0.07451	0.497494	quinolinate metabolic process
GO: 8172	9	0.07451	0.497494	S-methyltransferase activity
MGI: 2668	9	0.07451	0.497494	abnormal_circulating_potassium_level
GO: 5847	54	0.074651	0.497494	mRNA cleavage and polyadenylation specificity factor complex
KEGG 3030	15	0.074651	0.497494	KEGG_DNA_REPLICATION
GO: 7342	213	0.074651	0.497494	fusion of sperm to egg plasma membrane
GO: 61099	3	0.074651	0.497494	negative regulation of protein tyrosine kinase activity
MGI: 9731	23	0.074792	0.497494	abnormal_offspring_retrieval
REACTOME 83	10	0.074792	0.497494	REACT:ALPHA-DEFENSINS
GO: 30942	40	0.074792	0.497494	endoplasmic reticulum signal peptide binding
GO: 65004	12	0.074792	0.497494	protein-DNA complex assembly
REACTOME 475	8	0.074792	0.497494	REACT:GENERATION_OF_SECOND_MESSENGER_MOLECULES
GO: 1910	3	0.074792	0.497494	regulation of leukocyte mediated cytotoxicity
GO: 32875	4	0.074934	0.497494	regulation of DNA endoreduplication
MGI: 1384	43	0.075075	0.497494	abnormal_pup_retrieval
GO: 2000279	66	0.075075	0.497494	negative regulation of DNA biosynthetic process
GO: 152	14	0.075075	0.497494	nuclear ubiquitin ligase complex
GO: 30098	165	0.075075	0.497494	lymphocyte differentiation
GO: 32957	3	0.075217	0.497494	inositol trisphosphate metabolic process
GO: 60083	8	0.075217	0.497494	smooth muscle contraction involved in micturition
GO: 32722	5	0.075217	0.497494	positive regulation of chemokine production
MGI: 1007	41	0.075217	0.497494	abnormal_sympathetic_system_morphology
MGI: 3887	6	0.075359	0.497494	increased_hepatocyte_apoptosis
GO: 4656	8	0.075501	0.497494	procollagen-proline 4-dioxygenase activity
GO: 3206	130	0.075501	0.497494	cardiac chamber morphogenesis
GO: 2001236	144	0.075501	0.497494	regulation of extrinsic apoptotic signaling pathway
GO: 42364	32	0.075644	0.497494	water-soluble vitamin biosynthetic process
GO: 5924	339	0.075644	0.497494	cell-substrate adherens junction
GO: 60545	27	0.075644	0.497494	positive regulation of necroptosis
MGI: 897	4	0.075644	0.497494	abnormal_midbrain_morphology
GO: 1731	12	0.075786	0.497494	formation of translation preinitiation complex
GO: 61370	11	0.075786	0.497494	testosterone biosynthetic process
GO: 45717	39	0.075786	0.497494	negative regulation of fatty acid biosynthetic process
GO: 4674	273	0.075929	0.497494	protein serine/threonine kinase activity
MGI: 2727	10	0.075929	0.497494	decreased_circulating_insulin_level
GO: 31092	3	0.075929	0.497494	platelet alpha granule membrane
GO: 4812	292	0.076072	0.497494	aminoacyl-tRNA ligase activity
GO: 16875	110	0.076072	0.497494	ligase activity, forming carbon-oxygen bonds
GO: 16876	423	0.076072	0.497494	ligase activity, forming aminoacyl-tRNA and related compounds
GO: 31433	5	0.076072	0.497494	telethonin binding
REACTOME 874	22	0.076072	0.497494	REACT:PLATELET_ADHESION_TO_EXPOSED_COLLAGEN
MGI: 1651	36	0.076072	0.497494	necrosis
GO: 6944	33	0.076072	0.497494	cellular membrane fusion
MGI: 5671	27	0.076072	0.497494	abnormal_response_to_transplant
GO: 10658	3	0.076359	0.497764	striated muscle cell apoptotic process
GO: 10659	9	0.076359	0.497764	cardiac muscle cell apoptotic process
KEGG 4722	4	0.076359	0.497764	KEGG_NEUROTROPHIN_SIGNALING_PATHWAY
GO: 2886	219	0.076502	0.497764	regulation of myeloid leukocyte mediated immunity
GO: 31647	11	0.076502	0.497764	regulation of protein stability
MGI: 5308	38	0.076502	0.497764	abnormal_circulating_ammonia_level
MGI: 5309	3	0.076502	0.497764	increased_circulating_ammonia_level
GO: 30904	46	0.076502	0.497764	retromer complex
GO: 9812	15	0.076502	0.497764	flavonoid metabolic process
GO: 19722	4	0.076646	0.497951	calcium-mediated signaling
MGI: 5565	5	0.076646	0.497951	increased_blood_urea_nitrogen_level
GO: 71565	174	0.07679	0.497951	nBAF complex
GO: 21772	3	0.07679	0.497951	olfactory bulb development
GO: 21544	15	0.07679	0.497951	subpallium development
REACTOME 1227	84	0.07679	0.497951	REACT:TCR_SIGNALING
MGI: 11020	18	0.076934	0.498323	abnormal_circadian_temperature_homeostasis
GO: 5114	7	0.076934	0.498323	type II transforming growth factor beta receptor binding
GO: 43300	111	0.077079	0.498514	regulation of leukocyte degranulation
MGI: 2797	11	0.077079	0.498514	increased_thigmotaxis
NCI: 135	4	0.077223	0.498514	NCI:_HIF-1-ALPHA_TRANSCRIPTION_FACTOR_NETWORK
GO: 44262	151	0.077223	0.498514	cellular carbohydrate metabolic process
MGI: 5129	35	0.077223	0.498514	increased_adrenocorticotropin_level
MGI: 8535	9	0.077223	0.498514	enlarged_lateral_ventricles
GO: 70076	6	0.077368	0.498555	histone lysine demethylation
GO: 34505	3	0.077513	0.498555	tooth mineralization
NCI: 77	44	0.077513	0.498555	NCI:_VALIDATED_NUCLEAR_ESTROGEN_RECEPTOR_ALPHA_NETWORK
GO: 45662	10	0.077513	0.498555	negative regulation of myoblast differentiation
GO: 51291	104	0.077658	0.498555	protein heterooligomerization
KEGG 4012	182	0.077658	0.498555	KEGG_ERBB_SIGNALING_PATHWAY
GO: 10826	62	0.077658	0.498555	negative regulation of centrosome duplication
GO: 51098	83	0.077804	0.498555	regulation of binding
GO: 90162	5	0.077804	0.498555	establishment of epithelial cell polarity
GO: 33290	15	0.078095	0.498555	eukaryotic 48S preinitiation complex
BIOCARTA 149	237	0.078095	0.498555	BIOCARTA_NKCELLS_PATHWAY
GO: 36119	10	0.078095	0.498555	response to platelet-derived growth factor stimulus
GO: 5787	6	0.078241	0.498555	signal peptidase complex
GO: 51721	6	0.078241	0.498555	protein phosphatase 2A binding
GO: 30217	22	0.078388	0.498555	T cell differentiation
GO: 5024	64	0.078388	0.498555	transforming growth factor beta-activated receptor activity
GO: 4675	13	0.078388	0.498555	transmembrane receptor protein serine/threonine kinase activity
GO: 16620	324	0.078534	0.498555	oxidoreductase activity, acting on the aldehyde or oxo group of donors, NAD or NADP as acceptor
MGI: 6084	37	0.078534	0.498555	abnormal_circulating_phospholipid_level
GO: 30895	5	0.078534	0.498555	apolipoprotein B mRNA editing enzyme complex
GO: 3006	63	0.078681	0.498555	developmental process involved in reproduction
GO: 4679	8	0.078681	0.498555	AMP-activated protein kinase activity
GO: 7126	23	0.078828	0.498555	meiosis
GO: 320	25	0.078828	0.498555	re-entry into mitotic cell cycle
GO: 16208	3	0.078828	0.498555	AMP binding
GO: 46929	68	0.078975	0.498555	negative regulation of neurotransmitter secretion
GO: 2001198	8	0.078975	0.498555	regulation of dendritic cell differentiation
GO: 51403	20	0.078975	0.498555	stress-activated MAPK cascade
GO: 42116	52	0.078975	0.498555	macrophage activation
GO: 10915	22	0.07927	0.498555	regulation of very-low-density lipoprotein particle clearance
GO: 10916	429	0.07927	0.498555	negative regulation of very-low-density lipoprotein particle clearance
GO: 4867	340	0.07927	0.498555	serine-type endopeptidase inhibitor activity
MGI: 934	6	0.07927	0.498555	abnormal_telencephalon_development
REACTOME 654	11	0.07927	0.498555	REACT:METABOLISM_OF_ANGIOTENSINOGEN_TO_ANGIOTENSINS
GO: 70326	9	0.079418	0.498555	very-low-density lipoprotein particle receptor binding
GO: 31946	100	0.079418	0.498555	regulation of glucocorticoid biosynthetic process
GO: 32930	91	0.079418	0.498555	positive regulation of superoxide anion generation
GO: 14824	11	0.079418	0.498555	artery smooth muscle contraction
GO: 51014	6	0.079566	0.498555	actin filament severing
GO: 33299	3	0.079566	0.498555	secretion of lysosomal enzymes
GO: 71305	7	0.079566	0.498555	cellular response to vitamin D
BIOCARTA 118	19	0.079714	0.498555	BIOCARTA_MONOCYTE_PATHWAY
NCI: 68	5	0.079862	0.498555	NCI:_IFN-GAMMA_PATHWAY
GO: 1845	6	0.079862	0.498555	phagolysosome assembly
GO: 33013	5	0.080011	0.498555	tetrapyrrole metabolic process
GO: 6733	10	0.080011	0.498555	oxidoreduction coenzyme metabolic process
GO: 30863	7	0.080011	0.498555	cortical cytoskeleton
GO: 32819	5	0.080159	0.498555	positive regulation of natural killer cell proliferation
MGI: 3674	124	0.080308	0.498555	oxidative_stress
GO: 7162	117	0.080308	0.498555	negative regulation of cell adhesion
GO: 31201	25	0.080308	0.498555	SNARE complex
GO: 19216	15	0.080458	0.498555	regulation of lipid metabolic process
GO: 9804	5	0.080458	0.498555	coumarin metabolic process
GO: 70634	3	0.080458	0.498555	transepithelial ammonium transport
GO: 97306	35	0.080458	0.498555	cellular response to alcohol
GO: 8299	10	0.080458	0.498555	isoprenoid biosynthetic process
GO: 42800	3	0.080458	0.498555	histone methyltransferase activity (H3-K4 specific)
GO: 7029	9	0.080607	0.498555	endoplasmic reticulum organization
MGI: 2757	6	0.080607	0.498555	decreased_vertical_activity
GO: 48483	4	0.080607	0.498555	autonomic nervous system development
MGI: 9334	37	0.080607	0.498555	abnormal_splenocyte_proliferation
GO: 35924	4	0.080607	0.498555	cellular response to vascular endothelial growth factor stimulus
GO: 43297	27	0.080607	0.498555	apical junction assembly
MGI: 4406	51	0.080757	0.498555	abnormal_cochlear_hair_cell_number
GO: 2000269	5	0.081057	0.498555	regulation of fibroblast apoptotic process
GO: 1901016	62	0.081057	0.498555	regulation of potassium ion transmembrane transporter activity
REACTOME 632	32	0.081057	0.498555	REACT:LIPID_DIGESTION
GO: 71547	83	0.081057	0.498555	piP-body
GO: 51491	4	0.081057	0.498555	positive regulation of filopodium assembly
GO: 71824	3	0.081207	0.498555	protein-DNA complex subunit organization
REACTOME 523	47	0.081357	0.498555	REACT:HISTAMINE_RECEPTORS
PAN-PW 4372	25	0.081508	0.498555	5-Hydroxytryptamine_degredation
GO: 47045	3	0.081508	0.498555	testosterone 17-beta-dehydrogenase (NADP+) activity
GO: 1901663	26	0.081508	0.498555	quinone biosynthetic process
GO: 45426	9	0.081508	0.498555	quinone cofactor biosynthetic process
MGI: 4077	15	0.081659	0.498555	abnormal_striatum_morphology
GO: 30515	14	0.081659	0.498555	snoRNA binding
GO: 42181	7	0.081659	0.498555	ketone biosynthetic process
MGI: 2145	17	0.081659	0.498555	abnormal_T_cell_differentiation
GO: 6518	22	0.081659	0.498555	peptide metabolic process
GO: 6941	15	0.081659	0.498555	striated muscle contraction
GO: 48145	4	0.081659	0.498555	regulation of fibroblast proliferation
GO: 33017	79	0.08181	0.498555	sarcoplasmic reticulum membrane
GO: 34450	7	0.08181	0.498555	ubiquitin-ubiquitin ligase activity
GO: 15181	29	0.08181	0.498555	arginine transmembrane transporter activity
MGI: 1065	8	0.08181	0.498555	abnormal_trigeminal_nerve_morphology
GO: 4708	8	0.08181	0.498555	MAP kinase kinase activity
GO: 71560	9	0.08181	0.498555	cellular response to transforming growth factor beta stimulus
GO: 42326	10	0.081961	0.498555	negative regulation of phosphorylation
GO: 5219	5	0.082113	0.498555	ryanodine-sensitive calcium-release channel activity
GO: 71420	154	0.082113	0.498555	cellular response to histamine
MGI: 4835	5	0.082113	0.498555	abnormal_miniature_endplate_potential
GO: 46703	5	0.082113	0.498555	natural killer cell lectin-like receptor binding
BIOCARTA 166	12	0.082113	0.498555	BIOCARTA_HER2_PATHWAY
GO: 7229	38	0.082113	0.498555	integrin-mediated signaling pathway
GO: 6906	63	0.082113	0.498555	vesicle fusion
GO: 16628	14	0.082264	0.498555	oxidoreductase activity, acting on the CH-CH group of donors, NAD or NADP as acceptor
MGI: 3993	3	0.082264	0.498555	abnormal_ventral_spinal_root_morphology
GO: 5844	230	0.082264	0.498555	polysome
GO: 6089	10	0.082264	0.498555	lactate metabolic process
GO: 10566	4	0.082264	0.498555	regulation of ketone biosynthetic process
GO: 34134	6	0.082264	0.498555	toll-like receptor 2 signaling pathway
GO: 8195	46	0.082416	0.498555	phosphatidate phosphatase activity
GO: 51004	24	0.082416	0.498555	regulation of lipoprotein lipase activity
GO: 32872	8	0.082569	0.498555	regulation of stress-activated MAPK cascade
GO: 60700	5	0.082569	0.498555	regulation of ribonuclease activity
GO: 71559	88	0.082569	0.498555	response to transforming growth factor beta stimulus
MGI: 5646	178	0.082873	0.498555	abnormal_pituitary_gland_physiology
GO: 1935	218	0.082873	0.498555	endothelial cell proliferation
GO: 36021	7	0.083026	0.498555	endolysosome lumen
MGI: 3893	14	0.083026	0.498555	increased_hepatocyte_proliferation
GO: 30134	43	0.083026	0.498555	ER to Golgi transport vesicle
MGI: 5027	31	0.083026	0.498555	increased_susceptibility_to_parasitic_infection
GO: 10800	100	0.083026	0.498555	positive regulation of peptidyl-threonine phosphorylation
GO: 1901073	8	0.083026	0.498555	glucosamine-containing compound biosynthetic process
MGI: 929	84	0.083179	0.498555	open_neural_tube
GO: 32803	34	0.083332	0.498555	regulation of low-density lipoprotein particle receptor catabolic process
GO: 9650	16	0.083332	0.498555	UV protection
MGI: 4043	15	0.083486	0.498555	abnormal_pH_regulation
MGI: 1574	20	0.083486	0.498555	abnormal_oxygen_level
GO: 21847	4	0.083639	0.498555	ventricular zone neuroblast division
GO: 46961	5	0.083639	0.498555	proton-transporting ATPase activity, rotational mechanism
GO: 15180	5	0.083639	0.498555	L-alanine transmembrane transporter activity
GO: 22858	3	0.083639	0.498555	alanine transmembrane transporter activity
GO: 6622	4	0.083639	0.498555	protein targeting to lysosome
GO: 6623	4	0.083639	0.498555	protein targeting to vacuole
GO: 72666	9	0.083639	0.498555	establishment of protein localization to vacuole
MGI: 8560	37	0.083639	0.498555	increased_tumor_necrosis_factor_secretion
GO: 51592	3	0.083793	0.498555	response to calcium ion
REACTOME 531	41	0.083947	0.498555	REACT:HOMOLOGOUS_RECOMBINATION_REPAIR
REACTOME 532	96	0.083947	0.498555	REACT:HOMOLOGOUS_RECOMBINATION_REPAIR_OF_REPLICATION-INDEPENDENT_DOUBLE-STRAND_BREAKS
GO: 43034	36	0.083947	0.498555	costamere
GO: 71564	157	0.084102	0.498555	npBAF complex
GO: 5581	31	0.084102	0.498555	collagen
GO: 34385	32	0.084102	0.498555	triglyceride-rich lipoprotein particle
GO: 34361	5	0.084102	0.498555	very-low-density lipoprotein particle
GO: 43117	5	0.084102	0.498555	positive regulation of vascular permeability
GO: 90238	9	0.084102	0.498555	positive regulation of arachidonic acid secretion
MGI: 5251	67	0.084102	0.498555	blepharitis
MGI: 4985	10	0.084256	0.498555	decreased_osteoclast_cell_number
GO: 6600	10	0.084256	0.498555	creatine metabolic process
GO: 7030	5	0.084256	0.498555	Golgi organization
GO: 17134	12	0.084256	0.498555	fibroblast growth factor binding
GO: 46660	57	0.084256	0.498555	female sex differentiation
GO: 2060	10	0.084411	0.498555	purine nucleobase binding
GO: 48701	53	0.084411	0.498555	embryonic cranial skeleton morphogenesis
GO: 1901607	20	0.084566	0.498555	alpha-amino acid biosynthetic process
GO: 5152	3	0.084566	0.498555	interleukin-1 receptor antagonist activity
GO: 61061	51	0.084566	0.498555	muscle structure development
GO: 32055	11	0.084566	0.498555	negative regulation of translation in response to stress
GO: 2000739	15	0.084566	0.498555	regulation of mesenchymal stem cell differentiation
GO: 31902	41	0.084721	0.498555	late endosome membrane
GO: 50567	17	0.084721	0.498555	glutaminyl-tRNA synthase (glutamine-hydrolyzing) activity
GO: 70681	4	0.084721	0.498555	glutaminyl-tRNAGln biosynthesis via transamidation
GO: 30956	12	0.084721	0.498555	glutamyl-tRNA(Gln) amidotransferase complex
GO: 42806	168	0.084721	0.498555	fucose binding
MGI: 1053	34	0.084721	0.498555	abnormal_neuromuscular_synapse_morphology
GO: 6572	4	0.084876	0.498555	tyrosine catabolic process
GO: 6768	245	0.084876	0.498555	biotin metabolic process
GO: 185	5	0.084876	0.498555	activation of MAPKKK activity
GO: 1901661	70	0.084876	0.498555	quinone metabolic process
GO: 51547	21	0.084876	0.498555	regulation of keratinocyte migration
GO: 51549	3	0.084876	0.498555	positive regulation of keratinocyte migration
GO: 19054	3	0.084876	0.498555	modulation by virus of host process
GO: 32367	106	0.084876	0.498555	intracellular cholesterol transport
GO: 32366	19	0.084876	0.498555	intracellular sterol transport
GO: 6271	20	0.085032	0.498555	DNA strand elongation involved in DNA replication
MGI: 2346	65	0.085032	0.498555	abnormal_lymph_node_secondary_follicle_morphology
GO: 71375	48	0.085032	0.498555	cellular response to peptide hormone stimulus
GO: 1901653	120	0.085032	0.498555	cellular response to peptide
GO: 15800	10	0.085032	0.498555	acidic amino acid transport
GO: 35878	3	0.085032	0.498555	nail development
MGI: 3383	3	0.085032	0.498555	abnormal_gluconeogenesis
GO: 6575	175	0.085187	0.498555	cellular modified amino acid metabolic process
GO: 21545	40	0.085343	0.498555	cranial nerve development
GO: 32059	9	0.085343	0.498555	bleb
GO: 51321	4	0.085343	0.498555	meiotic cell cycle
NCI: 125	5	0.085343	0.498555	NCI:_ALK1_SIGNALING_EVENTS
GO: 32740	8	0.085343	0.498555	positive regulation of interleukin-17 production
GO: 8105	4	0.085343	0.498555	asymmetric protein localization
MGI: 784	189	0.0855	0.498555	forebrain_hypoplasia
GO: 71347	5	0.085656	0.498555	cellular response to interleukin-1
MGI: 3027	127	0.085656	0.498555	abnormal_blood_pH_regulation
GO: 4873	20	0.085656	0.498555	asialoglycoprotein receptor activity
GO: 6949	17	0.085656	0.498555	syncytium formation
GO: 60544	264	0.085656	0.498555	regulation of necroptosis
GO: 33326	6	0.085813	0.498555	cerebrospinal fluid secretion
GO: 16093	3	0.085813	0.498555	polyprenol metabolic process
GO: 19348	3	0.085813	0.498555	dolichol metabolic process
GO: 45	7	0.085813	0.498555	autophagic vacuole assembly
GO: 10663	5	0.085813	0.498555	positive regulation of striated muscle cell apoptotic process
GO: 10666	5	0.085813	0.498555	positive regulation of cardiac muscle cell apoptotic process
REACTOME 534	10	0.085813	0.498555	REACT:HORMONE-SENSITIVE_LIPASE_(HSL)-MEDIATED_TRIACYLGLYCEROL_HYDROLYSIS
MGI: 8343	18	0.085813	0.498555	abnormal_gamma-delta_T_cell_morphology
GO: 46643	3	0.085813	0.498555	regulation of gamma-delta T cell activation
GO: 46645	5	0.085813	0.498555	positive regulation of gamma-delta T cell activation
KEGG 4360	114	0.085969	0.498555	KEGG_AXON_GUIDANCE
REACTOME 262	21	0.085969	0.498555	REACT:COSTIMULATION_BY_THE_CD28_FAMILY
MGI: 714	3	0.085969	0.498555	increased_thymocyte_number
GO: 50731	169	0.085969	0.498555	positive regulation of peptidyl-tyrosine phosphorylation
GO: 46718	4	0.085969	0.498555	viral entry into host cell
GO: 4022	7	0.085969	0.498555	alcohol dehydrogenase (NAD) activity
GO: 44455	103	0.086127	0.498718	mitochondrial membrane part
GO: 31265	164	0.086127	0.498718	CD95 death-inducing signaling complex
GO: 35869	60	0.086127	0.498718	ciliary transition zone
GO: 16242	5	0.086284	0.499109	negative regulation of macroautophagy
REACTOME 966	7	0.086284	0.499109	REACT:REGULATION_OF_CHOLESTEROL_BIOSYNTHESIS_BY_SREBP_(SREBF)
GO: 51604	8	0.086441	0.499109	protein maturation
GO: 32353	21	0.086599	0.499109	negative regulation of hormone biosynthetic process
GO: 4579	14	0.086599	0.499109	dolichyl-diphosphooligosaccharide-protein glycotransferase activity
GO: 48146	96	0.086599	0.499109	positive regulation of fibroblast proliferation
GO: 19207	11	0.086599	0.499109	kinase regulator activity
GO: 1901381	6	0.086757	0.499109	positive regulation of potassium ion transmembrane transport
GO: 10803	11	0.086757	0.499109	regulation of tumor necrosis factor-mediated signaling pathway
[truncated: 12,244 more rows]
