# Supplementary material for: RNA-Seq of Huntington’s disease patient myeloid cells reveals innate transcriptional dysregulation associated with proinflammatory pathway activation
Source: Hum Mol Genet. 2016 May 11;25(14):2893–904. doi: 10.1093/hmg/ddw142 (PMC5181590; doi:10.1093/hmg/ddw142)
Supplement: Supplementary Data [file supp_ddw142_suppl_data.zip › Dataset S12.xlsx]

## Sheet: Plus gene signatures
Pathway	Gene Symbol	p-value (unstimulated)	log2 fold change (unstimulated)	p-value (LPS-stimulated)	log2 fold change (LPS-stimulated)	Description
GO: 1816	IL19	1.15e-07	2.3578	0.0599	0.9691	cytokine production
GO: 5125	IL19	1.15e-07	2.3578	0.0599	0.9691	cytokine activity
GO: 10942	IL19	1.15e-07	2.3578	0.0599	0.9691	positive regulation of cell death
GO: 43068	IL19	1.15e-07	2.3578	0.0599	0.9691	positive regulation of programmed cell death
KEGG 4060	IL19	1.15e-07	2.3578	0.0599	0.9691	KEGG_CYTOKINE-CYTOKINE_RECEPTOR_INTERACTION
KEGG 4630	IL19	1.15e-07	2.3578	0.0599	0.9691	KEGG_JAK-STAT_SIGNALING_PATHWAY
GO: 1817	IL23A	7.84e-07	1.5764	0.147	0.6184	regulation of cytokine production
GO: 1819	IL23A	7.84e-07	1.5764	0.147	0.6184	positive regulation of cytokine production
GO: 2252	IL23A	7.84e-07	1.5764	0.147	0.6184	immune effector process
GO: 2694	IL23A	7.84e-07	1.5764	0.147	0.6184	regulation of leukocyte activation
GO: 2696	IL23A	7.84e-07	1.5764	0.147	0.6184	positive regulation of leukocyte activation
GO: 2697	IL23A	7.84e-07	1.5764	0.147	0.6184	regulation of immune effector process
GO: 5125	IL23A	7.84e-07	1.5764	0.147	0.6184	cytokine activity
GO: 5126	IL23A	7.84e-07	1.5764	0.147	0.6184	cytokine receptor binding
GO: 6954	IL23A	7.84e-07	1.5764	0.147	0.6184	inflammatory response
GO: 9615	IL23A	7.84e-07	1.5764	0.147	0.6184	response to virus
GO: 9617	IL23A	7.84e-07	1.5764	0.147	0.6184	response to bacterium
GO: 30334	IL23A	7.84e-07	1.5764	0.147	0.6184	regulation of cell migration
GO: 31347	IL23A	7.84e-07	1.5764	0.147	0.6184	regulation of defense response
GO: 31349	IL23A	7.84e-07	1.5764	0.147	0.6184	positive regulation of defense response
GO: 32101	IL23A	7.84e-07	1.5764	0.147	0.6184	regulation of response to external stimulus
GO: 32880	IL23A	7.84e-07	1.5764	0.147	0.6184	regulation of protein localization
GO: 43122	IL23A	7.84e-07	1.5764	0.147	0.6184	regulation of I-kappaB kinase/NF-kappaB cascade
GO: 43900	IL23A	7.84e-07	1.5764	0.147	0.6184	regulation of multi-organism process
GO: 45321	IL23A	7.84e-07	1.5764	0.147	0.6184	leukocyte activation
GO: 45580	IL23A	7.84e-07	1.5764	0.147	0.6184	regulation of T cell differentiation
GO: 45582	IL23A	7.84e-07	1.5764	0.147	0.6184	positive regulation of T cell differentiation
GO: 45619	IL23A	7.84e-07	1.5764	0.147	0.6184	regulation of lymphocyte differentiation
GO: 45621	IL23A	7.84e-07	1.5764	0.147	0.6184	positive regulation of lymphocyte differentiation
GO: 50727	IL23A	7.84e-07	1.5764	0.147	0.6184	regulation of inflammatory response
GO: 50778	IL23A	7.84e-07	1.5764	0.147	0.6184	positive regulation of immune response
GO: 50867	IL23A	7.84e-07	1.5764	0.147	0.6184	positive regulation of cell activation
GO: 50870	IL23A	7.84e-07	1.5764	0.147	0.6184	positive regulation of T cell activation
GO: 51223	IL23A	7.84e-07	1.5764	0.147	0.6184	regulation of protein transport
GO: 51249	IL23A	7.84e-07	1.5764	0.147	0.6184	regulation of lymphocyte activation
GO: 51251	IL23A	7.84e-07	1.5764	0.147	0.6184	positive regulation of lymphocyte activation
GO: 51607	IL23A	7.84e-07	1.5764	0.147	0.6184	defense response to virus
GO: 70201	IL23A	7.84e-07	1.5764	0.147	0.6184	regulation of establishment of protein localization
GO: 72527	IL23A	7.84e-07	1.5764	0.147	0.6184	pyrimidine-containing compound metabolic process
GO: 72528	IL23A	7.84e-07	1.5764	0.147	0.6184	pyrimidine-containing compound biosynthetic process
GO:2000145	IL23A	7.84e-07	1.5764	0.147	0.6184	regulation of cell motility
KEGG 4060	IL23A	7.84e-07	1.5764	0.147	0.6184	KEGG_CYTOKINE-CYTOKINE_RECEPTOR_INTERACTION
KEGG 4630	IL23A	7.84e-07	1.5764	0.147	0.6184	KEGG_JAK-STAT_SIGNALING_PATHWAY
KEGG 5323	IL23A	7.84e-07	1.5764	0.147	0.6184	KEGG_RHEUMATOID_ARTHRITIS
MGI: 1793	IL23A	7.84e-07	1.5764	0.147	0.6184	altered_susceptibility_to_infection
MGI: 2406	IL23A	7.84e-07	1.5764	0.147	0.6184	increased_susceptibility_to_infection
MGI: 2419	IL23A	7.84e-07	1.5764	0.147	0.6184	abnormal_innate_immunity
MGI: 2444	IL23A	7.84e-07	1.5764	0.147	0.6184	abnormal_T_cell_physiology
MGI: 2451	IL23A	7.84e-07	1.5764	0.147	0.6184	abnormal_macrophage_physiology
MGI: 3009	IL23A	7.84e-07	1.5764	0.147	0.6184	abnormal_cytokine_secretion
MGI: 5025	IL23A	7.84e-07	1.5764	0.147	0.6184	abnormal_response_to_infection
MGI: 8469	IL23A	7.84e-07	1.5764	0.147	0.6184	abnormal_protein_level
MGI: 8555	IL23A	7.84e-07	1.5764	0.147	0.6184	abnormal_interferon_secretion
MGI: 8568	IL23A	7.84e-07	1.5764	0.147	0.6184	abnormal_interleukin_secretion
MGI: 8713	IL23A	7.84e-07	1.5764	0.147	0.6184	abnormal_cytokine_level
MGI: 8751	IL23A	7.84e-07	1.5764	0.147	0.6184	abnormal_interleukin_level
MGI: 8835	IL23A	7.84e-07	1.5764	0.147	0.6184	abnormal_intercellular_signaling_peptide_or_protein_level
GO: 7243	TGFA	9.69e-07	1.5497	0.0147	0.7278	intracellular protein kinase cascade
GO: 70851	TGFA	9.69e-07	1.5497	0.0147	0.7278	growth factor receptor binding
GO: 32880	FZD7	1.39e-06	-0.7206	0.00276	-0.498	regulation of protein localization
GO: 45321	FZD7	1.39e-06	-0.7206	0.00276	-0.498	leukocyte activation
GO: 51223	FZD7	1.39e-06	-0.7206	0.00276	-0.498	regulation of protein transport
GO: 70201	FZD7	1.39e-06	-0.7206	0.00276	-0.498	regulation of establishment of protein localization
GO: 5813	PROCR	3.61e-06	1.5521	0.0161	0.5738	centrosome
GO: 31347	NT5E	4.24e-06	2.0817	0.000391	1.3596	regulation of defense response
GO: 32101	NT5E	4.24e-06	2.0817	0.000391	1.3596	regulation of response to external stimulus
GO: 50727	NT5E	4.24e-06	2.0817	0.000391	1.3596	regulation of inflammatory response
GO: 72527	NT5E	4.24e-06	2.0817	0.000391	1.3596	pyrimidine-containing compound metabolic process
MGI: 5416	NT5E	4.24e-06	2.0817	0.000391	1.3596	abnormal_circulating_protein_level
MGI: 8469	NT5E	4.24e-06	2.0817	0.000391	1.3596	abnormal_protein_level
GO: 5929	SMO	4.33e-06	-1.161	0.00784	-0.6561	cilium
GO: 32880	SMO	4.33e-06	-1.161	0.00784	-0.6561	regulation of protein localization
GO: 51223	SMO	4.33e-06	-1.161	0.00784	-0.6561	regulation of protein transport
GO: 70201	SMO	4.33e-06	-1.161	0.00784	-0.6561	regulation of establishment of protein localization
GO: 7243	CISH	5.9e-06	1.4387	0.714	0.099	intracellular protein kinase cascade
KEGG 4630	CISH	5.9e-06	1.4387	0.714	0.099	KEGG_JAK-STAT_SIGNALING_PATHWAY
REACTOME 287	CISH	5.9e-06	1.4387	0.714	0.099	REACT:CYTOKINE_SIGNALING_IN_IMMUNE_SYSTEM
GO: 1816	CCL19	8.79e-06	1.7632	0.00302	0.9212	cytokine production
GO: 1817	CCL19	8.79e-06	1.7632	0.00302	0.9212	regulation of cytokine production
GO: 1819	CCL19	8.79e-06	1.7632	0.00302	0.9212	positive regulation of cytokine production
GO: 2694	CCL19	8.79e-06	1.7632	0.00302	0.9212	regulation of leukocyte activation
GO: 2696	CCL19	8.79e-06	1.7632	0.00302	0.9212	positive regulation of leukocyte activation
GO: 2697	CCL19	8.79e-06	1.7632	0.00302	0.9212	regulation of immune effector process
GO: 5125	CCL19	8.79e-06	1.7632	0.00302	0.9212	cytokine activity
GO: 5126	CCL19	8.79e-06	1.7632	0.00302	0.9212	cytokine receptor binding
GO: 6954	CCL19	8.79e-06	1.7632	0.00302	0.9212	inflammatory response
GO: 7243	CCL19	8.79e-06	1.7632	0.00302	0.9212	intracellular protein kinase cascade
GO: 9615	CCL19	8.79e-06	1.7632	0.00302	0.9212	response to virus
GO: 30334	CCL19	8.79e-06	1.7632	0.00302	0.9212	regulation of cell migration
GO: 30595	CCL19	8.79e-06	1.7632	0.00302	0.9212	leukocyte chemotaxis
GO: 32101	CCL19	8.79e-06	1.7632	0.00302	0.9212	regulation of response to external stimulus
GO: 32880	CCL19	8.79e-06	1.7632	0.00302	0.9212	regulation of protein localization
GO: 43122	CCL19	8.79e-06	1.7632	0.00302	0.9212	regulation of I-kappaB kinase/NF-kappaB cascade
GO: 45321	CCL19	8.79e-06	1.7632	0.00302	0.9212	leukocyte activation
GO: 45580	CCL19	8.79e-06	1.7632	0.00302	0.9212	regulation of T cell differentiation
GO: 45582	CCL19	8.79e-06	1.7632	0.00302	0.9212	positive regulation of T cell differentiation
GO: 45619	CCL19	8.79e-06	1.7632	0.00302	0.9212	regulation of lymphocyte differentiation
GO: 45621	CCL19	8.79e-06	1.7632	0.00302	0.9212	positive regulation of lymphocyte differentiation
GO: 50867	CCL19	8.79e-06	1.7632	0.00302	0.9212	positive regulation of cell activation
GO: 50870	CCL19	8.79e-06	1.7632	0.00302	0.9212	positive regulation of T cell activation
GO: 50900	CCL19	8.79e-06	1.7632	0.00302	0.9212	leukocyte migration
GO: 51223	CCL19	8.79e-06	1.7632	0.00302	0.9212	regulation of protein transport
GO: 51249	CCL19	8.79e-06	1.7632	0.00302	0.9212	regulation of lymphocyte activation
GO: 51251	CCL19	8.79e-06	1.7632	0.00302	0.9212	positive regulation of lymphocyte activation
GO: 60326	CCL19	8.79e-06	1.7632	0.00302	0.9212	cell chemotaxis
GO: 70201	CCL19	8.79e-06	1.7632	0.00302	0.9212	regulation of establishment of protein localization
GO: 72527	CCL19	8.79e-06	1.7632	0.00302	0.9212	pyrimidine-containing compound metabolic process
GO: 72528	CCL19	8.79e-06	1.7632	0.00302	0.9212	pyrimidine-containing compound biosynthetic process
GO:2000145	CCL19	8.79e-06	1.7632	0.00302	0.9212	regulation of cell motility
KEGG 4060	CCL19	8.79e-06	1.7632	0.00302	0.9212	KEGG_CYTOKINE-CYTOKINE_RECEPTOR_INTERACTION
REACTOME 218	CCL19	8.79e-06	1.7632	0.00302	0.9212	REACT:CHEMOKINE_RECEPTORS_BIND_CHEMOKINES
GO: 1816	PTGS2	9.52e-06	1.8128	0.632	0.137	cytokine production
GO: 1817	PTGS2	9.52e-06	1.8128	0.632	0.137	regulation of cytokine production
GO: 1819	PTGS2	9.52e-06	1.8128	0.632	0.137	positive regulation of cytokine production
GO: 2237	PTGS2	9.52e-06	1.8128	0.632	0.137	response to molecule of bacterial origin
GO: 6954	PTGS2	9.52e-06	1.8128	0.632	0.137	inflammatory response
GO: 9617	PTGS2	9.52e-06	1.8128	0.632	0.137	response to bacterium
GO: 10942	PTGS2	9.52e-06	1.8128	0.632	0.137	positive regulation of cell death
GO: 30334	PTGS2	9.52e-06	1.8128	0.632	0.137	regulation of cell migration
GO: 31347	PTGS2	9.52e-06	1.8128	0.632	0.137	regulation of defense response
GO: 31349	PTGS2	9.52e-06	1.8128	0.632	0.137	positive regulation of defense response
GO: 32101	PTGS2	9.52e-06	1.8128	0.632	0.137	regulation of response to external stimulus
GO: 32496	PTGS2	9.52e-06	1.8128	0.632	0.137	response to lipopolysaccharide
GO: 32880	PTGS2	9.52e-06	1.8128	0.632	0.137	regulation of protein localization
GO: 43068	PTGS2	9.52e-06	1.8128	0.632	0.137	positive regulation of programmed cell death
GO: 43122	PTGS2	9.52e-06	1.8128	0.632	0.137	regulation of I-kappaB kinase/NF-kappaB cascade
GO: 50727	PTGS2	9.52e-06	1.8128	0.632	0.137	regulation of inflammatory response
GO: 51223	PTGS2	9.52e-06	1.8128	0.632	0.137	regulation of protein transport
GO: 70201	PTGS2	9.52e-06	1.8128	0.632	0.137	regulation of establishment of protein localization
GO:2000145	PTGS2	9.52e-06	1.8128	0.632	0.137	regulation of cell motility
KEGG 4668	PTGS2	9.52e-06	1.8128	0.632	0.137	KEGG_TNF_SIGNALING_PATHWAY
MGI: 2419	PTGS2	9.52e-06	1.8128	0.632	0.137	abnormal_innate_immunity
MGI: 2451	PTGS2	9.52e-06	1.8128	0.632	0.137	abnormal_macrophage_physiology
MGI: 3009	PTGS2	9.52e-06	1.8128	0.632	0.137	abnormal_cytokine_secretion
MGI: 5025	PTGS2	9.52e-06	1.8128	0.632	0.137	abnormal_response_to_infection
MGI: 8556	PTGS2	9.52e-06	1.8128	0.632	0.137	abnormal_tumor_necrosis_factor_secretion
GO: 1817	HPSE	1.1e-05	1.1418	0.000176	1.1147	regulation of cytokine production
GO: 1819	HPSE	1.1e-05	1.1418	0.000176	1.1147	positive regulation of cytokine production
GO: 32101	HPSE	1.1e-05	1.1418	0.000176	1.1147	regulation of response to external stimulus
GO: 5125	VEGFA	1.35e-05	0.8984	0.0148	0.702	cytokine activity
GO: 5126	VEGFA	1.35e-05	0.8984	0.0148	0.702	cytokine receptor binding
GO: 30334	VEGFA	1.35e-05	0.8984	0.0148	0.702	regulation of cell migration
GO: 30595	VEGFA	1.35e-05	0.8984	0.0148	0.702	leukocyte chemotaxis
GO: 32101	VEGFA	1.35e-05	0.8984	0.0148	0.702	regulation of response to external stimulus
GO: 50900	VEGFA	1.35e-05	0.8984	0.0148	0.702	leukocyte migration
GO: 60326	VEGFA	1.35e-05	0.8984	0.0148	0.702	cell chemotaxis
GO: 70851	VEGFA	1.35e-05	0.8984	0.0148	0.702	growth factor receptor binding
GO:2000116	VEGFA	1.35e-05	0.8984	0.0148	0.702	regulation of cysteine-type endopeptidase activity
GO:2000145	VEGFA	1.35e-05	0.8984	0.0148	0.702	regulation of cell motility
KEGG 4060	VEGFA	1.35e-05	0.8984	0.0148	0.702	KEGG_CYTOKINE-CYTOKINE_RECEPTOR_INTERACTION
KEGG 5323	VEGFA	1.35e-05	0.8984	0.0148	0.702	KEGG_RHEUMATOID_ARTHRITIS
GO: 5813	CDK2	1.88e-05	0.3901	0.0206	0.1989	centrosome
GO: 7243	ADRA1B	2.24e-05	2.9179	0.0356	0.6302	intracellular protein kinase cascade
GO: 5929	TTLL7	2.31e-05	0.7122	0.00513	0.4085	cilium
GO: 7243	NKX3-1	2.44e-05	2.1573	0.435	0.1974	intracellular protein kinase cascade
GO: 10942	NKX3-1	2.44e-05	2.1573	0.435	0.1974	positive regulation of cell death
GO: 71345	NKX3-1	2.44e-05	2.1573	0.435	0.1974	cellular response to cytokine stimulus
GO:2000116	NKX3-1	2.44e-05	2.1573	0.435	0.1974	regulation of cysteine-type endopeptidase activity
GO: 1817	CSF2	3e-05	2.8884	0.95	0.0312	regulation of cytokine production
GO: 1819	CSF2	3e-05	2.8884	0.95	0.0312	positive regulation of cytokine production
GO: 2237	CSF2	3e-05	2.8884	0.95	0.0312	response to molecule of bacterial origin
GO: 2757	CSF2	3e-05	2.8884	0.95	0.0312	immune response-activating signal transduction
GO: 5125	CSF2	3e-05	2.8884	0.95	0.0312	cytokine activity
GO: 5126	CSF2	3e-05	2.8884	0.95	0.0312	cytokine receptor binding
GO: 9617	CSF2	3e-05	2.8884	0.95	0.0312	response to bacterium
GO: 32496	CSF2	3e-05	2.8884	0.95	0.0312	response to lipopolysaccharide
GO: 45321	CSF2	3e-05	2.8884	0.95	0.0312	leukocyte activation
GO: 50778	CSF2	3e-05	2.8884	0.95	0.0312	positive regulation of immune response
GO: 70851	CSF2	3e-05	2.8884	0.95	0.0312	growth factor receptor binding
KEGG 4060	CSF2	3e-05	2.8884	0.95	0.0312	KEGG_CYTOKINE-CYTOKINE_RECEPTOR_INTERACTION
KEGG 4630	CSF2	3e-05	2.8884	0.95	0.0312	KEGG_JAK-STAT_SIGNALING_PATHWAY
KEGG 4668	CSF2	3e-05	2.8884	0.95	0.0312	KEGG_TNF_SIGNALING_PATHWAY
KEGG 5323	CSF2	3e-05	2.8884	0.95	0.0312	KEGG_RHEUMATOID_ARTHRITIS
MGI: 1793	CSF2	3e-05	2.8884	0.95	0.0312	altered_susceptibility_to_infection
MGI: 2406	CSF2	3e-05	2.8884	0.95	0.0312	increased_susceptibility_to_infection
MGI: 2419	CSF2	3e-05	2.8884	0.95	0.0312	abnormal_innate_immunity
MGI: 2451	CSF2	3e-05	2.8884	0.95	0.0312	abnormal_macrophage_physiology
MGI: 5025	CSF2	3e-05	2.8884	0.95	0.0312	abnormal_response_to_infection
MGI: 8469	CSF2	3e-05	2.8884	0.95	0.0312	abnormal_protein_level
REACTOME 287	CSF2	3e-05	2.8884	0.95	0.0312	REACT:CYTOKINE_SIGNALING_IN_IMMUNE_SYSTEM
GO: 2694	IL2RA	4.45e-05	2.0468	0.756	0.0756	regulation of leukocyte activation
GO: 2696	IL2RA	4.45e-05	2.0468	0.756	0.0756	positive regulation of leukocyte activation
GO: 2697	IL2RA	4.45e-05	2.0468	0.756	0.0756	regulation of immune effector process
GO: 6954	IL2RA	4.45e-05	2.0468	0.756	0.0756	inflammatory response
GO: 10942	IL2RA	4.45e-05	2.0468	0.756	0.0756	positive regulation of cell death
GO: 19221	IL2RA	4.45e-05	2.0468	0.756	0.0756	cytokine-mediated signaling pathway
GO: 31347	IL2RA	4.45e-05	2.0468	0.756	0.0756	regulation of defense response
GO: 32101	IL2RA	4.45e-05	2.0468	0.756	0.0756	regulation of response to external stimulus
GO: 43068	IL2RA	4.45e-05	2.0468	0.756	0.0756	positive regulation of programmed cell death
GO: 43900	IL2RA	4.45e-05	2.0468	0.756	0.0756	regulation of multi-organism process
GO: 43901	IL2RA	4.45e-05	2.0468	0.756	0.0756	negative regulation of multi-organism process
GO: 45580	IL2RA	4.45e-05	2.0468	0.756	0.0756	regulation of T cell differentiation
GO: 45582	IL2RA	4.45e-05	2.0468	0.756	0.0756	positive regulation of T cell differentiation
GO: 45619	IL2RA	4.45e-05	2.0468	0.756	0.0756	regulation of lymphocyte differentiation
GO: 45621	IL2RA	4.45e-05	2.0468	0.756	0.0756	positive regulation of lymphocyte differentiation
GO: 50727	IL2RA	4.45e-05	2.0468	0.756	0.0756	regulation of inflammatory response
GO: 50867	IL2RA	4.45e-05	2.0468	0.756	0.0756	positive regulation of cell activation
GO: 50870	IL2RA	4.45e-05	2.0468	0.756	0.0756	positive regulation of T cell activation
GO: 51249	IL2RA	4.45e-05	2.0468	0.756	0.0756	regulation of lymphocyte activation
GO: 51251	IL2RA	4.45e-05	2.0468	0.756	0.0756	positive regulation of lymphocyte activation
GO: 71345	IL2RA	4.45e-05	2.0468	0.756	0.0756	cellular response to cytokine stimulus
GO: 72527	IL2RA	4.45e-05	2.0468	0.756	0.0756	pyrimidine-containing compound metabolic process
GO: 72528	IL2RA	4.45e-05	2.0468	0.756	0.0756	pyrimidine-containing compound biosynthetic process
KEGG 4060	IL2RA	4.45e-05	2.0468	0.756	0.0756	KEGG_CYTOKINE-CYTOKINE_RECEPTOR_INTERACTION
KEGG 4630	IL2RA	4.45e-05	2.0468	0.756	0.0756	KEGG_JAK-STAT_SIGNALING_PATHWAY
MGI: 2444	IL2RA	4.45e-05	2.0468	0.756	0.0756	abnormal_T_cell_physiology
REACTOME 287	IL2RA	4.45e-05	2.0468	0.756	0.0756	REACT:CYTOKINE_SIGNALING_IN_IMMUNE_SYSTEM
GO: 1816	IL12B	5.69e-05	2.5307	0.714	0.1073	cytokine production
GO: 1817	IL12B	5.69e-05	2.5307	0.714	0.1073	regulation of cytokine production
GO: 1819	IL12B	5.69e-05	2.5307	0.714	0.1073	positive regulation of cytokine production
GO: 2237	IL12B	5.69e-05	2.5307	0.714	0.1073	response to molecule of bacterial origin
GO: 2252	IL12B	5.69e-05	2.5307	0.714	0.1073	immune effector process
GO: 2694	IL12B	5.69e-05	2.5307	0.714	0.1073	regulation of leukocyte activation
GO: 2696	IL12B	5.69e-05	2.5307	0.714	0.1073	positive regulation of leukocyte activation
GO: 2697	IL12B	5.69e-05	2.5307	0.714	0.1073	regulation of immune effector process
GO: 5125	IL12B	5.69e-05	2.5307	0.714	0.1073	cytokine activity
GO: 5126	IL12B	5.69e-05	2.5307	0.714	0.1073	cytokine receptor binding
GO: 9615	IL12B	5.69e-05	2.5307	0.714	0.1073	response to virus
GO: 9617	IL12B	5.69e-05	2.5307	0.714	0.1073	response to bacterium
GO: 10942	IL12B	5.69e-05	2.5307	0.714	0.1073	positive regulation of cell death
GO: 19221	IL12B	5.69e-05	2.5307	0.714	0.1073	cytokine-mediated signaling pathway
GO: 31347	IL12B	5.69e-05	2.5307	0.714	0.1073	regulation of defense response
GO: 31349	IL12B	5.69e-05	2.5307	0.714	0.1073	positive regulation of defense response
GO: 32101	IL12B	5.69e-05	2.5307	0.714	0.1073	regulation of response to external stimulus
GO: 32496	IL12B	5.69e-05	2.5307	0.714	0.1073	response to lipopolysaccharide
GO: 32880	IL12B	5.69e-05	2.5307	0.714	0.1073	regulation of protein localization
GO: 43068	IL12B	5.69e-05	2.5307	0.714	0.1073	positive regulation of programmed cell death
GO: 43122	IL12B	5.69e-05	2.5307	0.714	0.1073	regulation of I-kappaB kinase/NF-kappaB cascade
GO: 43900	IL12B	5.69e-05	2.5307	0.714	0.1073	regulation of multi-organism process
GO: 43901	IL12B	5.69e-05	2.5307	0.714	0.1073	negative regulation of multi-organism process
GO: 43903	IL12B	5.69e-05	2.5307	0.714	0.1073	regulation of symbiosis, encompassing mutualism through parasitism
GO: 45088	IL12B	5.69e-05	2.5307	0.714	0.1073	regulation of innate immune response
GO: 45089	IL12B	5.69e-05	2.5307	0.714	0.1073	positive regulation of innate immune response
GO: 45321	IL12B	5.69e-05	2.5307	0.714	0.1073	leukocyte activation
GO: 45580	IL12B	5.69e-05	2.5307	0.714	0.1073	regulation of T cell differentiation
GO: 45582	IL12B	5.69e-05	2.5307	0.714	0.1073	positive regulation of T cell differentiation
GO: 45619	IL12B	5.69e-05	2.5307	0.714	0.1073	regulation of lymphocyte differentiation
GO: 45621	IL12B	5.69e-05	2.5307	0.714	0.1073	positive regulation of lymphocyte differentiation
GO: 50727	IL12B	5.69e-05	2.5307	0.714	0.1073	regulation of inflammatory response
GO: 50778	IL12B	5.69e-05	2.5307	0.714	0.1073	positive regulation of immune response
GO: 50867	IL12B	5.69e-05	2.5307	0.714	0.1073	positive regulation of cell activation
GO: 50870	IL12B	5.69e-05	2.5307	0.714	0.1073	positive regulation of T cell activation
GO: 51223	IL12B	5.69e-05	2.5307	0.714	0.1073	regulation of protein transport
GO: 51249	IL12B	5.69e-05	2.5307	0.714	0.1073	regulation of lymphocyte activation
GO: 51251	IL12B	5.69e-05	2.5307	0.714	0.1073	positive regulation of lymphocyte activation
GO: 51607	IL12B	5.69e-05	2.5307	0.714	0.1073	defense response to virus
GO: 70201	IL12B	5.69e-05	2.5307	0.714	0.1073	regulation of establishment of protein localization
GO: 70851	IL12B	5.69e-05	2.5307	0.714	0.1073	growth factor receptor binding
GO: 71345	IL12B	5.69e-05	2.5307	0.714	0.1073	cellular response to cytokine stimulus
GO: 72527	IL12B	5.69e-05	2.5307	0.714	0.1073	pyrimidine-containing compound metabolic process
GO: 72528	IL12B	5.69e-05	2.5307	0.714	0.1073	pyrimidine-containing compound biosynthetic process
KEGG 4060	IL12B	5.69e-05	2.5307	0.714	0.1073	KEGG_CYTOKINE-CYTOKINE_RECEPTOR_INTERACTION
KEGG 4630	IL12B	5.69e-05	2.5307	0.714	0.1073	KEGG_JAK-STAT_SIGNALING_PATHWAY
MGI: 1793	IL12B	5.69e-05	2.5307	0.714	0.1073	altered_susceptibility_to_infection
MGI: 2406	IL12B	5.69e-05	2.5307	0.714	0.1073	increased_susceptibility_to_infection
MGI: 2419	IL12B	5.69e-05	2.5307	0.714	0.1073	abnormal_innate_immunity
MGI: 2444	IL12B	5.69e-05	2.5307	0.714	0.1073	abnormal_T_cell_physiology
MGI: 2451	IL12B	5.69e-05	2.5307	0.714	0.1073	abnormal_macrophage_physiology
MGI: 3009	IL12B	5.69e-05	2.5307	0.714	0.1073	abnormal_cytokine_secretion
MGI: 5025	IL12B	5.69e-05	2.5307	0.714	0.1073	abnormal_response_to_infection
MGI: 5416	IL12B	5.69e-05	2.5307	0.714	0.1073	abnormal_circulating_protein_level
MGI: 8469	IL12B	5.69e-05	2.5307	0.714	0.1073	abnormal_protein_level
MGI: 8555	IL12B	5.69e-05	2.5307	0.714	0.1073	abnormal_interferon_secretion
MGI: 8568	IL12B	5.69e-05	2.5307	0.714	0.1073	abnormal_interleukin_secretion
MGI: 8713	IL12B	5.69e-05	2.5307	0.714	0.1073	abnormal_cytokine_level
MGI: 8835	IL12B	5.69e-05	2.5307	0.714	0.1073	abnormal_intercellular_signaling_peptide_or_protein_level
MGI: 10210	IL12B	5.69e-05	2.5307	0.714	0.1073	abnormal_circulating_cytokine_level
GO: 5929	BBS12	6.02e-05	0.345	0.000412	0.6454	cilium
MGI: 5416	BBS12	6.02e-05	0.345	0.000412	0.6454	abnormal_circulating_protein_level
MGI: 8469	BBS12	6.02e-05	0.345	0.000412	0.6454	abnormal_protein_level
MGI: 8588	BBS12	6.02e-05	0.345	0.000412	0.6454	abnormal_circulating_interleukin_level
MGI: 8713	BBS12	6.02e-05	0.345	0.000412	0.6454	abnormal_cytokine_level
MGI: 8751	BBS12	6.02e-05	0.345	0.000412	0.6454	abnormal_interleukin_level
MGI: 8835	BBS12	6.02e-05	0.345	0.000412	0.6454	abnormal_intercellular_signaling_peptide_or_protein_level
MGI: 10210	BBS12	6.02e-05	0.345	0.000412	0.6454	abnormal_circulating_cytokine_level
GO: 5813	BBS7	6.79e-05	0.2887	0.0692	0.1548	centrosome
GO: 5929	BBS7	6.79e-05	0.2887	0.0692	0.1548	cilium
GO: 1817	IL6	8.73e-05	2.6783	0.275	0.2932	regulation of cytokine production
GO: 1819	IL6	8.73e-05	2.6783	0.275	0.2932	positive regulation of cytokine production
GO: 2237	IL6	8.73e-05	2.6783	0.275	0.2932	response to molecule of bacterial origin
GO: 2252	IL6	8.73e-05	2.6783	0.275	0.2932	immune effector process
GO: 2694	IL6	8.73e-05	2.6783	0.275	0.2932	regulation of leukocyte activation
GO: 2696	IL6	8.73e-05	2.6783	0.275	0.2932	positive regulation of leukocyte activation
GO: 2697	IL6	8.73e-05	2.6783	0.275	0.2932	regulation of immune effector process
GO: 5125	IL6	8.73e-05	2.6783	0.275	0.2932	cytokine activity
GO: 5126	IL6	8.73e-05	2.6783	0.275	0.2932	cytokine receptor binding
GO: 6954	IL6	8.73e-05	2.6783	0.275	0.2932	inflammatory response
GO: 9615	IL6	8.73e-05	2.6783	0.275	0.2932	response to virus
GO: 9617	IL6	8.73e-05	2.6783	0.275	0.2932	response to bacterium
GO: 10942	IL6	8.73e-05	2.6783	0.275	0.2932	positive regulation of cell death
GO: 19221	IL6	8.73e-05	2.6783	0.275	0.2932	cytokine-mediated signaling pathway
GO: 30334	IL6	8.73e-05	2.6783	0.275	0.2932	regulation of cell migration
GO: 30595	IL6	8.73e-05	2.6783	0.275	0.2932	leukocyte chemotaxis
GO: 31347	IL6	8.73e-05	2.6783	0.275	0.2932	regulation of defense response
GO: 31349	IL6	8.73e-05	2.6783	0.275	0.2932	positive regulation of defense response
GO: 32101	IL6	8.73e-05	2.6783	0.275	0.2932	regulation of response to external stimulus
GO: 32496	IL6	8.73e-05	2.6783	0.275	0.2932	response to lipopolysaccharide
GO: 32880	IL6	8.73e-05	2.6783	0.275	0.2932	regulation of protein localization
GO: 43068	IL6	8.73e-05	2.6783	0.275	0.2932	positive regulation of programmed cell death
GO: 45321	IL6	8.73e-05	2.6783	0.275	0.2932	leukocyte activation
GO: 45580	IL6	8.73e-05	2.6783	0.275	0.2932	regulation of T cell differentiation
GO: 45582	IL6	8.73e-05	2.6783	0.275	0.2932	positive regulation of T cell differentiation
GO: 45619	IL6	8.73e-05	2.6783	0.275	0.2932	regulation of lymphocyte differentiation
GO: 45621	IL6	8.73e-05	2.6783	0.275	0.2932	positive regulation of lymphocyte differentiation
GO: 46888	IL6	8.73e-05	2.6783	0.275	0.2932	negative regulation of hormone secretion
GO: 50727	IL6	8.73e-05	2.6783	0.275	0.2932	regulation of inflammatory response
GO: 50867	IL6	8.73e-05	2.6783	0.275	0.2932	positive regulation of cell activation
GO: 50870	IL6	8.73e-05	2.6783	0.275	0.2932	positive regulation of T cell activation
GO: 50900	IL6	8.73e-05	2.6783	0.275	0.2932	leukocyte migration
GO: 51223	IL6	8.73e-05	2.6783	0.275	0.2932	regulation of protein transport
GO: 51249	IL6	8.73e-05	2.6783	0.275	0.2932	regulation of lymphocyte activation
GO: 51251	IL6	8.73e-05	2.6783	0.275	0.2932	positive regulation of lymphocyte activation
GO: 51607	IL6	8.73e-05	2.6783	0.275	0.2932	defense response to virus
GO: 60326	IL6	8.73e-05	2.6783	0.275	0.2932	cell chemotaxis
GO: 70201	IL6	8.73e-05	2.6783	0.275	0.2932	regulation of establishment of protein localization
GO: 70851	IL6	8.73e-05	2.6783	0.275	0.2932	growth factor receptor binding
GO: 71345	IL6	8.73e-05	2.6783	0.275	0.2932	cellular response to cytokine stimulus
GO: 72527	IL6	8.73e-05	2.6783	0.275	0.2932	pyrimidine-containing compound metabolic process
GO: 72528	IL6	8.73e-05	2.6783	0.275	0.2932	pyrimidine-containing compound biosynthetic process
GO:2000116	IL6	8.73e-05	2.6783	0.275	0.2932	regulation of cysteine-type endopeptidase activity
GO:2000145	IL6	8.73e-05	2.6783	0.275	0.2932	regulation of cell motility
KEGG 4060	IL6	8.73e-05	2.6783	0.275	0.2932	KEGG_CYTOKINE-CYTOKINE_RECEPTOR_INTERACTION
KEGG 4630	IL6	8.73e-05	2.6783	0.275	0.2932	KEGG_JAK-STAT_SIGNALING_PATHWAY
KEGG 4668	IL6	8.73e-05	2.6783	0.275	0.2932	KEGG_TNF_SIGNALING_PATHWAY
KEGG 5323	IL6	8.73e-05	2.6783	0.275	0.2932	KEGG_RHEUMATOID_ARTHRITIS
MGI: 1793	IL6	8.73e-05	2.6783	0.275	0.2932	altered_susceptibility_to_infection
MGI: 2406	IL6	8.73e-05	2.6783	0.275	0.2932	increased_susceptibility_to_infection
MGI: 2419	IL6	8.73e-05	2.6783	0.275	0.2932	abnormal_innate_immunity
MGI: 2444	IL6	8.73e-05	2.6783	0.275	0.2932	abnormal_T_cell_physiology
MGI: 2451	IL6	8.73e-05	2.6783	0.275	0.2932	abnormal_macrophage_physiology
MGI: 3009	IL6	8.73e-05	2.6783	0.275	0.2932	abnormal_cytokine_secretion
MGI: 5025	IL6	8.73e-05	2.6783	0.275	0.2932	abnormal_response_to_infection
MGI: 5416	IL6	8.73e-05	2.6783	0.275	0.2932	abnormal_circulating_protein_level
MGI: 8469	IL6	8.73e-05	2.6783	0.275	0.2932	abnormal_protein_level
MGI: 8555	IL6	8.73e-05	2.6783	0.275	0.2932	abnormal_interferon_secretion
MGI: 8568	IL6	8.73e-05	2.6783	0.275	0.2932	abnormal_interleukin_secretion
MGI: 8588	IL6	8.73e-05	2.6783	0.275	0.2932	abnormal_circulating_interleukin_level
MGI: 8713	IL6	8.73e-05	2.6783	0.275	0.2932	abnormal_cytokine_level
MGI: 8751	IL6	8.73e-05	2.6783	0.275	0.2932	abnormal_interleukin_level
MGI: 8835	IL6	8.73e-05	2.6783	0.275	0.2932	abnormal_intercellular_signaling_peptide_or_protein_level
MGI: 10210	IL6	8.73e-05	2.6783	0.275	0.2932	abnormal_circulating_cytokine_level
REACTOME 287	IL6	8.73e-05	2.6783	0.275	0.2932	REACT:CYTOKINE_SIGNALING_IN_IMMUNE_SYSTEM
GO: 2237	SPARC	9.11e-05	-1.161	2.49e-05	-1.5176	response to molecule of bacterial origin
GO: 9617	SPARC	9.11e-05	-1.161	2.49e-05	-1.5176	response to bacterium
GO: 32496	SPARC	9.11e-05	-1.161	2.49e-05	-1.5176	response to lipopolysaccharide
GO: 2237	PTGES	9.18e-05	1.7974	0.0474	0.8663	response to molecule of bacterial origin
GO: 6954	PTGES	9.18e-05	1.7974	0.0474	0.8663	inflammatory response
GO: 9617	PTGES	9.18e-05	1.7974	0.0474	0.8663	response to bacterium
GO: 32496	PTGES	9.18e-05	1.7974	0.0474	0.8663	response to lipopolysaccharide
MGI: 2419	PTGES	9.18e-05	1.7974	0.0474	0.8663	abnormal_innate_immunity
MGI: 2451	PTGES	9.18e-05	1.7974	0.0474	0.8663	abnormal_macrophage_physiology
GO: 43122	ZDHHC13	0.000124	0.3171	0.000851	0.2458	regulation of I-kappaB kinase/NF-kappaB cascade
MGI: 5416	ZDHHC13	0.000124	0.3171	0.000851	0.2458	abnormal_circulating_protein_level
MGI: 8469	ZDHHC13	0.000124	0.3171	0.000851	0.2458	abnormal_protein_level
GO: 5125	FGF2	0.000126	2.3714	0.00334	1.1064	cytokine activity
GO: 7243	FGF2	0.000126	2.3714	0.00334	1.1064	intracellular protein kinase cascade
GO: 30334	FGF2	0.000126	2.3714	0.00334	1.1064	regulation of cell migration
GO: 32101	FGF2	0.000126	2.3714	0.00334	1.1064	regulation of response to external stimulus
GO: 70851	FGF2	0.000126	2.3714	0.00334	1.1064	growth factor receptor binding
GO:2000145	FGF2	0.000126	2.3714	0.00334	1.1064	regulation of cell motility
GO: 30334	DLL4	0.000133	2.1346	0.00515	1.1754	regulation of cell migration
GO:2000145	DLL4	0.000133	2.1346	0.00515	1.1754	regulation of cell motility
GO: 1817	INHBA	0.000156	1.7814	0.466	-0.1635	regulation of cytokine production
GO: 2694	INHBA	0.000156	1.7814	0.466	-0.1635	regulation of leukocyte activation
GO: 5125	INHBA	0.000156	1.7814	0.466	-0.1635	cytokine activity
GO: 45619	INHBA	0.000156	1.7814	0.466	-0.1635	regulation of lymphocyte differentiation
GO: 46888	INHBA	0.000156	1.7814	0.466	-0.1635	negative regulation of hormone secretion
GO: 51249	INHBA	0.000156	1.7814	0.466	-0.1635	regulation of lymphocyte activation
KEGG 4060	INHBA	0.000156	1.7814	0.466	-0.1635	KEGG_CYTOKINE-CYTOKINE_RECEPTOR_INTERACTION
GO: 1817	PF4	0.00016	1.6057	0.00825	1.0241	regulation of cytokine production
GO: 1819	PF4	0.00016	1.6057	0.00825	1.0241	positive regulation of cytokine production
GO: 5125	PF4	0.00016	1.6057	0.00825	1.0241	cytokine activity
GO: 5126	PF4	0.00016	1.6057	0.00825	1.0241	cytokine receptor binding
GO: 19221	PF4	0.00016	1.6057	0.00825	1.0241	cytokine-mediated signaling pathway
GO: 30595	PF4	0.00016	1.6057	0.00825	1.0241	leukocyte chemotaxis
GO: 50900	PF4	0.00016	1.6057	0.00825	1.0241	leukocyte migration
GO: 60326	PF4	0.00016	1.6057	0.00825	1.0241	cell chemotaxis
GO: 71345	PF4	0.00016	1.6057	0.00825	1.0241	cellular response to cytokine stimulus
GO: 72527	PF4	0.00016	1.6057	0.00825	1.0241	pyrimidine-containing compound metabolic process
GO: 72528	PF4	0.00016	1.6057	0.00825	1.0241	pyrimidine-containing compound biosynthetic process
KEGG 4060	PF4	0.00016	1.6057	0.00825	1.0241	KEGG_CYTOKINE-CYTOKINE_RECEPTOR_INTERACTION
REACTOME 218	PF4	0.00016	1.6057	0.00825	1.0241	REACT:CHEMOKINE_RECEPTORS_BIND_CHEMOKINES
GO: 5929	EVC2	0.000167	0.9992	0.0179	0.6332	cilium
GO: 5125	CCL8	0.000174	2.1416	0.148	0.4615	cytokine activity
GO: 5126	CCL8	0.000174	2.1416	0.148	0.4615	cytokine receptor binding
GO: 6954	CCL8	0.000174	2.1416	0.148	0.4615	inflammatory response
GO: 9615	CCL8	0.000174	2.1416	0.148	0.4615	response to virus
KEGG 4060	CCL8	0.000174	2.1416	0.148	0.4615	KEGG_CYTOKINE-CYTOKINE_RECEPTOR_INTERACTION
GO: 2694	TYRO3	0.000181	0.5658	0.0836	0.2451	regulation of leukocyte activation
GO: 7243	TYRO3	0.000181	0.5658	0.0836	0.2451	intracellular protein kinase cascade
GO: 31347	TYRO3	0.000181	0.5658	0.0836	0.2451	regulation of defense response
GO: 32101	TYRO3	0.000181	0.5658	0.0836	0.2451	regulation of response to external stimulus
GO: 45088	TYRO3	0.000181	0.5658	0.0836	0.2451	regulation of innate immune response
GO: 45321	TYRO3	0.000181	0.5658	0.0836	0.2451	leukocyte activation
GO: 50727	TYRO3	0.000181	0.5658	0.0836	0.2451	regulation of inflammatory response
GO: 51249	TYRO3	0.000181	0.5658	0.0836	0.2451	regulation of lymphocyte activation
GO: 1817	TIA1	0.000202	0.2072	0.136	0.1098	regulation of cytokine production
GO: 10942	TIA1	0.000202	0.2072	0.136	0.1098	positive regulation of cell death
GO: 43068	TIA1	0.000202	0.2072	0.136	0.1098	positive regulation of programmed cell death
MGI: 2419	TIA1	0.000202	0.2072	0.136	0.1098	abnormal_innate_immunity
MGI: 2451	TIA1	0.000202	0.2072	0.136	0.1098	abnormal_macrophage_physiology
GO: 5813	CEP152	0.000241	0.3194	0.047	0.2564	centrosome
GO: 5125	CCL20	0.000242	2.2193	0.274	0.2944	cytokine activity
GO: 5126	CCL20	0.000242	2.2193	0.274	0.2944	cytokine receptor binding
GO: 6954	CCL20	0.000242	2.2193	0.274	0.2944	inflammatory response
GO: 9617	CCL20	0.000242	2.2193	0.274	0.2944	response to bacterium
KEGG 4060	CCL20	0.000242	2.2193	0.274	0.2944	KEGG_CYTOKINE-CYTOKINE_RECEPTOR_INTERACTION
KEGG 4668	CCL20	0.000242	2.2193	0.274	0.2944	KEGG_TNF_SIGNALING_PATHWAY
KEGG 5323	CCL20	0.000242	2.2193	0.274	0.2944	KEGG_RHEUMATOID_ARTHRITIS
REACTOME 218	CCL20	0.000242	2.2193	0.274	0.2944	REACT:CHEMOKINE_RECEPTORS_BIND_CHEMOKINES
GO: 9617	CHIT1	0.000247	-0.6425	0.629	0.1337	response to bacterium
GO: 2252	PPBP	0.000276	1.8647	0.000387	1.7125	immune effector process
GO: 5125	PPBP	0.000276	1.8647	0.000387	1.7125	cytokine activity
GO: 5126	PPBP	0.000276	1.8647	0.000387	1.7125	cytokine receptor binding
GO: 9617	PPBP	0.000276	1.8647	0.000387	1.7125	response to bacterium
GO: 30595	PPBP	0.000276	1.8647	0.000387	1.7125	leukocyte chemotaxis
GO: 45321	PPBP	0.000276	1.8647	0.000387	1.7125	leukocyte activation
GO: 50900	PPBP	0.000276	1.8647	0.000387	1.7125	leukocyte migration
GO: 60326	PPBP	0.000276	1.8647	0.000387	1.7125	cell chemotaxis
KEGG 4060	PPBP	0.000276	1.8647	0.000387	1.7125	KEGG_CYTOKINE-CYTOKINE_RECEPTOR_INTERACTION
REACTOME 218	PPBP	0.000276	1.8647	0.000387	1.7125	REACT:CHEMOKINE_RECEPTORS_BIND_CHEMOKINES
GO: 1816	NOD2	0.000277	0.5011	0.15	0.2138	cytokine production
GO: 1817	NOD2	0.000277	0.5011	0.15	0.2138	regulation of cytokine production
GO: 1819	NOD2	0.000277	0.5011	0.15	0.2138	positive regulation of cytokine production
GO: 2218	NOD2	0.000277	0.5011	0.15	0.2138	activation of innate immune response
GO: 2221	NOD2	0.000277	0.5011	0.15	0.2138	pattern recognition receptor signaling pathway
GO: 2237	NOD2	0.000277	0.5011	0.15	0.2138	response to molecule of bacterial origin
GO: 2252	NOD2	0.000277	0.5011	0.15	0.2138	immune effector process
GO: 2694	NOD2	0.000277	0.5011	0.15	0.2138	regulation of leukocyte activation
GO: 2696	NOD2	0.000277	0.5011	0.15	0.2138	positive regulation of leukocyte activation
GO: 2697	NOD2	0.000277	0.5011	0.15	0.2138	regulation of immune effector process
GO: 2757	NOD2	0.000277	0.5011	0.15	0.2138	immune response-activating signal transduction
GO: 2758	NOD2	0.000277	0.5011	0.15	0.2138	innate immune response-activating signal transduction
GO: 7243	NOD2	0.000277	0.5011	0.15	0.2138	intracellular protein kinase cascade
GO: 9617	NOD2	0.000277	0.5011	0.15	0.2138	response to bacterium
GO: 30334	NOD2	0.000277	0.5011	0.15	0.2138	regulation of cell migration
GO: 31347	NOD2	0.000277	0.5011	0.15	0.2138	regulation of defense response
GO: 31349	NOD2	0.000277	0.5011	0.15	0.2138	positive regulation of defense response
GO: 32101	NOD2	0.000277	0.5011	0.15	0.2138	regulation of response to external stimulus
GO: 32496	NOD2	0.000277	0.5011	0.15	0.2138	response to lipopolysaccharide
GO: 32880	NOD2	0.000277	0.5011	0.15	0.2138	regulation of protein localization
GO: 35821	NOD2	0.000277	0.5011	0.15	0.2138	modification of morphology or physiology of other organism
GO: 43122	NOD2	0.000277	0.5011	0.15	0.2138	regulation of I-kappaB kinase/NF-kappaB cascade
GO: 43900	NOD2	0.000277	0.5011	0.15	0.2138	regulation of multi-organism process
GO: 43901	NOD2	0.000277	0.5011	0.15	0.2138	negative regulation of multi-organism process
GO: 43903	NOD2	0.000277	0.5011	0.15	0.2138	regulation of symbiosis, encompassing mutualism through parasitism
GO: 44003	NOD2	0.000277	0.5011	0.15	0.2138	modification by symbiont of host morphology or physiology
GO: 45088	NOD2	0.000277	0.5011	0.15	0.2138	regulation of innate immune response
GO: 45089	NOD2	0.000277	0.5011	0.15	0.2138	positive regulation of innate immune response
GO: 45321	NOD2	0.000277	0.5011	0.15	0.2138	leukocyte activation
GO: 50727	NOD2	0.000277	0.5011	0.15	0.2138	regulation of inflammatory response
GO: 50778	NOD2	0.000277	0.5011	0.15	0.2138	positive regulation of immune response
GO: 50867	NOD2	0.000277	0.5011	0.15	0.2138	positive regulation of cell activation
GO: 50870	NOD2	0.000277	0.5011	0.15	0.2138	positive regulation of T cell activation
GO: 51223	NOD2	0.000277	0.5011	0.15	0.2138	regulation of protein transport
GO: 51249	NOD2	0.000277	0.5011	0.15	0.2138	regulation of lymphocyte activation
GO: 51251	NOD2	0.000277	0.5011	0.15	0.2138	positive regulation of lymphocyte activation
GO: 51817	NOD2	0.000277	0.5011	0.15	0.2138	modification of morphology or physiology of other organism involved in symbiotic interaction
GO: 70201	NOD2	0.000277	0.5011	0.15	0.2138	regulation of establishment of protein localization
GO:2000145	NOD2	0.000277	0.5011	0.15	0.2138	regulation of cell motility
KEGG 4668	NOD2	0.000277	0.5011	0.15	0.2138	KEGG_TNF_SIGNALING_PATHWAY
MGI: 1793	NOD2	0.000277	0.5011	0.15	0.2138	altered_susceptibility_to_infection
MGI: 2406	NOD2	0.000277	0.5011	0.15	0.2138	increased_susceptibility_to_infection
MGI: 2419	NOD2	0.000277	0.5011	0.15	0.2138	abnormal_innate_immunity
MGI: 2444	NOD2	0.000277	0.5011	0.15	0.2138	abnormal_T_cell_physiology
MGI: 2451	NOD2	0.000277	0.5011	0.15	0.2138	abnormal_macrophage_physiology
MGI: 3009	NOD2	0.000277	0.5011	0.15	0.2138	abnormal_cytokine_secretion
MGI: 5025	NOD2	0.000277	0.5011	0.15	0.2138	abnormal_response_to_infection
MGI: 5416	NOD2	0.000277	0.5011	0.15	0.2138	abnormal_circulating_protein_level
MGI: 8469	NOD2	0.000277	0.5011	0.15	0.2138	abnormal_protein_level
MGI: 8556	NOD2	0.000277	0.5011	0.15	0.2138	abnormal_tumor_necrosis_factor_secretion
MGI: 8568	NOD2	0.000277	0.5011	0.15	0.2138	abnormal_interleukin_secretion
MGI: 8588	NOD2	0.000277	0.5011	0.15	0.2138	abnormal_circulating_interleukin_level
MGI: 8713	NOD2	0.000277	0.5011	0.15	0.2138	abnormal_cytokine_level
MGI: 8751	NOD2	0.000277	0.5011	0.15	0.2138	abnormal_interleukin_level
MGI: 8835	NOD2	0.000277	0.5011	0.15	0.2138	abnormal_intercellular_signaling_peptide_or_protein_level
MGI: 10210	NOD2	0.000277	0.5011	0.15	0.2138	abnormal_circulating_cytokine_level
REACTOME 287	NOD2	0.000277	0.5011	0.15	0.2138	REACT:CYTOKINE_SIGNALING_IN_IMMUNE_SYSTEM
GO: 5813	IFT81	0.000282	0.4891	0.000282	0.6231	centrosome
GO: 5929	IFT81	0.000282	0.4891	0.000282	0.6231	cilium
GO: 5813	SDCCAG8	0.000311	0.3664	0.0968	0.1898	centrosome
GO: 35821	CLDN1	0.000316	2.1541	0.00544	1.0913	modification of morphology or physiology of other organism
GO: 44003	CLDN1	0.000316	2.1541	0.00544	1.0913	modification by symbiont of host morphology or physiology
GO: 51817	CLDN1	0.000316	2.1541	0.00544	1.0913	modification of morphology or physiology of other organism involved in symbiotic interaction
GO: 32880	PID1	0.000318	0.6004	0.0048	0.9441	regulation of protein localization
GO: 70201	PID1	0.000318	0.6004	0.0048	0.9441	regulation of establishment of protein localization
GO: 71345	PID1	0.000318	0.6004	0.0048	0.9441	cellular response to cytokine stimulus
GO: 2237	EDN1	0.000342	1.0942	0.448	0.1389	response to molecule of bacterial origin
GO: 5125	EDN1	0.000342	1.0942	0.448	0.1389	cytokine activity
GO: 7243	EDN1	0.000342	1.0942	0.448	0.1389	intracellular protein kinase cascade
GO: 9617	EDN1	0.000342	1.0942	0.448	0.1389	response to bacterium
GO: 30334	EDN1	0.000342	1.0942	0.448	0.1389	regulation of cell migration
GO: 32101	EDN1	0.000342	1.0942	0.448	0.1389	regulation of response to external stimulus
GO: 32496	EDN1	0.000342	1.0942	0.448	0.1389	response to lipopolysaccharide
GO: 45321	EDN1	0.000342	1.0942	0.448	0.1389	leukocyte activation
GO: 46888	EDN1	0.000342	1.0942	0.448	0.1389	negative regulation of hormone secretion
GO: 71345	EDN1	0.000342	1.0942	0.448	0.1389	cellular response to cytokine stimulus
GO:2000145	EDN1	0.000342	1.0942	0.448	0.1389	regulation of cell motility
KEGG 4668	EDN1	0.000342	1.0942	0.448	0.1389	KEGG_TNF_SIGNALING_PATHWAY
GO: 7243	NEK11	0.000359	0.3649	6.93e-05	0.49	intracellular protein kinase cascade
GO: 5929	KLC2	0.00036	0.4308	0.0562	0.2684	cilium
GO: 1816	S100A12	0.000365	0.4571	0.0018	0.4614	cytokine production
GO: 6954	S100A12	0.000365	0.4571	0.0018	0.4614	inflammatory response
GO: 9617	S100A12	0.000365	0.4571	0.0018	0.4614	response to bacterium
GO: 30595	S100A12	0.000365	0.4571	0.0018	0.4614	leukocyte chemotaxis
GO: 31347	S100A12	0.000365	0.4571	0.0018	0.4614	regulation of defense response
GO: 31349	S100A12	0.000365	0.4571	0.0018	0.4614	positive regulation of defense response
GO: 32101	S100A12	0.000365	0.4571	0.0018	0.4614	regulation of response to external stimulus
GO: 35821	S100A12	0.000365	0.4571	0.0018	0.4614	modification of morphology or physiology of other organism
GO: 43122	S100A12	0.000365	0.4571	0.0018	0.4614	regulation of I-kappaB kinase/NF-kappaB cascade
GO: 45321	S100A12	0.000365	0.4571	0.0018	0.4614	leukocyte activation
GO: 50727	S100A12	0.000365	0.4571	0.0018	0.4614	regulation of inflammatory response
GO: 50900	S100A12	0.000365	0.4571	0.0018	0.4614	leukocyte migration
GO: 60326	S100A12	0.000365	0.4571	0.0018	0.4614	cell chemotaxis
GO: 5125	NAMPT	0.000386	0.8601	0.0429	0.3878	cytokine activity
GO: 5125	OSM	0.000402	1.4435	0.137	0.3701	cytokine activity
GO: 5126	OSM	0.000402	1.4435	0.137	0.3701	cytokine receptor binding
GO: 7243	OSM	0.000402	1.4435	0.137	0.3701	intracellular protein kinase cascade
GO: 31347	OSM	0.000402	1.4435	0.137	0.3701	regulation of defense response
GO: 31349	OSM	0.000402	1.4435	0.137	0.3701	positive regulation of defense response
GO: 32101	OSM	0.000402	1.4435	0.137	0.3701	regulation of response to external stimulus
GO: 46888	OSM	0.000402	1.4435	0.137	0.3701	negative regulation of hormone secretion
GO: 50727	OSM	0.000402	1.4435	0.137	0.3701	regulation of inflammatory response
KEGG 4060	OSM	0.000402	1.4435	0.137	0.3701	KEGG_CYTOKINE-CYTOKINE_RECEPTOR_INTERACTION
KEGG 4630	OSM	0.000402	1.4435	0.137	0.3701	KEGG_JAK-STAT_SIGNALING_PATHWAY
GO: 5125	CXCL6	0.000423	1.8046	0.00248	0.9211	cytokine activity
GO: 5126	CXCL6	0.000423	1.8046	0.00248	0.9211	cytokine receptor binding
GO: 6954	CXCL6	0.000423	1.8046	0.00248	0.9211	inflammatory response
KEGG 4060	CXCL6	0.000423	1.8046	0.00248	0.9211	KEGG_CYTOKINE-CYTOKINE_RECEPTOR_INTERACTION
KEGG 5323	CXCL6	0.000423	1.8046	0.00248	0.9211	KEGG_RHEUMATOID_ARTHRITIS
MGI: 1793	CXCL6	0.000423	1.8046	0.00248	0.9211	altered_susceptibility_to_infection
MGI: 2419	CXCL6	0.000423	1.8046	0.00248	0.9211	abnormal_innate_immunity
MGI: 5025	CXCL6	0.000423	1.8046	0.00248	0.9211	abnormal_response_to_infection
MGI: 5416	CXCL6	0.000423	1.8046	0.00248	0.9211	abnormal_circulating_protein_level
MGI: 8469	CXCL6	0.000423	1.8046	0.00248	0.9211	abnormal_protein_level
MGI: 8588	CXCL6	0.000423	1.8046	0.00248	0.9211	abnormal_circulating_interleukin_level
MGI: 8713	CXCL6	0.000423	1.8046	0.00248	0.9211	abnormal_cytokine_level
MGI: 8751	CXCL6	0.000423	1.8046	0.00248	0.9211	abnormal_interleukin_level
MGI: 8835	CXCL6	0.000423	1.8046	0.00248	0.9211	abnormal_intercellular_signaling_peptide_or_protein_level
MGI: 10210	CXCL6	0.000423	1.8046	0.00248	0.9211	abnormal_circulating_cytokine_level
REACTOME 218	CXCL6	0.000423	1.8046	0.00248	0.9211	REACT:CHEMOKINE_RECEPTORS_BIND_CHEMOKINES
MGI: 1793	MMP8	0.000427	1.4064	0.00892	0.9356	altered_susceptibility_to_infection
MGI: 2406	MMP8	0.000427	1.4064	0.00892	0.9356	increased_susceptibility_to_infection
MGI: 5025	MMP8	0.000427	1.4064	0.00892	0.9356	abnormal_response_to_infection
MGI: 2444	SOX13	0.000463	-0.6875	0.0352	-0.5361	abnormal_T_cell_physiology
GO: 30334	SGK1	0.000475	-0.4098	0.0092	-0.3946	regulation of cell migration
GO:2000145	SGK1	0.000475	-0.4098	0.0092	-0.3946	regulation of cell motility
GO: 2252	SERPINB9	0.000477	1.0167	0.594	0.0675	immune effector process
GO:2000116	SERPINB9	0.000477	1.0167	0.594	0.0675	regulation of cysteine-type endopeptidase activity
MGI: 1793	SERPINB9	0.000477	1.0167	0.594	0.0675	altered_susceptibility_to_infection
MGI: 2406	SERPINB9	0.000477	1.0167	0.594	0.0675	increased_susceptibility_to_infection
MGI: 2444	SERPINB9	0.000477	1.0167	0.594	0.0675	abnormal_T_cell_physiology
MGI: 5025	SERPINB9	0.000477	1.0167	0.594	0.0675	abnormal_response_to_infection
GO: 5813	NME7	0.000484	0.3747	0.0262	0.3949	centrosome
GO: 72527	NME7	0.000484	0.3747	0.0262	0.3949	pyrimidine-containing compound metabolic process
GO: 72528	NME7	0.000484	0.3747	0.0262	0.3949	pyrimidine-containing compound biosynthetic process
GO: 2252	FAM111A	0.000484	0.2731	0.112	0.25	immune effector process
GO: 9615	FAM111A	0.000484	0.2731	0.112	0.25	response to virus
GO: 35821	FAM111A	0.000484	0.2731	0.112	0.25	modification of morphology or physiology of other organism
GO: 43900	FAM111A	0.000484	0.2731	0.112	0.25	regulation of multi-organism process
GO: 43901	FAM111A	0.000484	0.2731	0.112	0.25	negative regulation of multi-organism process
GO: 43903	FAM111A	0.000484	0.2731	0.112	0.25	regulation of symbiosis, encompassing mutualism through parasitism
GO: 44003	FAM111A	0.000484	0.2731	0.112	0.25	modification by symbiont of host morphology or physiology
GO: 51607	FAM111A	0.000484	0.2731	0.112	0.25	defense response to virus
GO: 51817	FAM111A	0.000484	0.2731	0.112	0.25	modification of morphology or physiology of other organism involved in symbiotic interaction
GO: 35821	VRK2	0.0005	0.4009	0.0132	0.2696	modification of morphology or physiology of other organism
GO: 44003	VRK2	0.0005	0.4009	0.0132	0.2696	modification by symbiont of host morphology or physiology
GO: 51817	VRK2	0.0005	0.4009	0.0132	0.2696	modification of morphology or physiology of other organism involved in symbiotic interaction
GO: 35821	MMP1	0.000505	1.7444	0.29	-0.4642	modification of morphology or physiology of other organism
GO: 44003	MMP1	0.000505	1.7444	0.29	-0.4642	modification by symbiont of host morphology or physiology
GO: 50900	MMP1	0.000505	1.7444	0.29	-0.4642	leukocyte migration
GO: 51817	MMP1	0.000505	1.7444	0.29	-0.4642	modification of morphology or physiology of other organism involved in symbiotic interaction
KEGG 5323	MMP1	0.000505	1.7444	0.29	-0.4642	KEGG_RHEUMATOID_ARTHRITIS
GO: 5929	BBIP1	0.000519	0.3128	0.0483	0.1608	cilium
GO:2000116	APAF1	0.000525	0.2683	0.00625	0.2297	regulation of cysteine-type endopeptidase activity
GO: 32880	PKIG	0.000528	0.941	0.00387	0.5423	regulation of protein localization
GO: 51223	PKIG	0.000528	0.941	0.00387	0.5423	regulation of protein transport
GO: 70201	PKIG	0.000528	0.941	0.00387	0.5423	regulation of establishment of protein localization
GO: 32880	THRA	0.000583	-0.6985	0.886	0.0232	regulation of protein localization
GO: 51223	THRA	0.000583	-0.6985	0.886	0.0232	regulation of protein transport
GO: 70201	THRA	0.000583	-0.6985	0.886	0.0232	regulation of establishment of protein localization
MGI: 2419	THRA	0.000583	-0.6985	0.886	0.0232	abnormal_innate_immunity
MGI: 2451	THRA	0.000583	-0.6985	0.886	0.0232	abnormal_macrophage_physiology
GO: 2218	DUSP4	0.000631	1.4191	0.134	0.311	activation of innate immune response
GO: 2221	DUSP4	0.000631	1.4191	0.134	0.311	pattern recognition receptor signaling pathway
GO: 2757	DUSP4	0.000631	1.4191	0.134	0.311	immune response-activating signal transduction
GO: 2758	DUSP4	0.000631	1.4191	0.134	0.311	innate immune response-activating signal transduction
GO: 7243	DUSP4	0.000631	1.4191	0.134	0.311	intracellular protein kinase cascade
GO: 31347	DUSP4	0.000631	1.4191	0.134	0.311	regulation of defense response
GO: 31349	DUSP4	0.000631	1.4191	0.134	0.311	positive regulation of defense response
GO: 45088	DUSP4	0.000631	1.4191	0.134	0.311	regulation of innate immune response
GO: 45089	DUSP4	0.000631	1.4191	0.134	0.311	positive regulation of innate immune response
GO: 50778	DUSP4	0.000631	1.4191	0.134	0.311	positive regulation of immune response
MGI: 1793	DUSP4	0.000631	1.4191	0.134	0.311	altered_susceptibility_to_infection
MGI: 2406	DUSP4	0.000631	1.4191	0.134	0.311	increased_susceptibility_to_infection
MGI: 2419	DUSP4	0.000631	1.4191	0.134	0.311	abnormal_innate_immunity
MGI: 2444	DUSP4	0.000631	1.4191	0.134	0.311	abnormal_T_cell_physiology
MGI: 2451	DUSP4	0.000631	1.4191	0.134	0.311	abnormal_macrophage_physiology
MGI: 3009	DUSP4	0.000631	1.4191	0.134	0.311	abnormal_cytokine_secretion
MGI: 5025	DUSP4	0.000631	1.4191	0.134	0.311	abnormal_response_to_infection
MGI: 8555	DUSP4	0.000631	1.4191	0.134	0.311	abnormal_interferon_secretion
MGI: 8556	DUSP4	0.000631	1.4191	0.134	0.311	abnormal_tumor_necrosis_factor_secretion
MGI: 8568	DUSP4	0.000631	1.4191	0.134	0.311	abnormal_interleukin_secretion
GO: 10942	ITGA6	0.000649	-0.6768	0.000672	-0.7123	positive regulation of cell death
GO: 43068	ITGA6	0.000649	-0.6768	0.000672	-0.7123	positive regulation of programmed cell death
GO: 50900	ITGA6	0.000649	-0.6768	0.000672	-0.7123	leukocyte migration
MGI: 2444	ITGA6	0.000649	-0.6768	0.000672	-0.7123	abnormal_T_cell_physiology
GO: 2218	RPS6KA2	0.000672	-0.6918	5.33e-05	-0.7568	activation of innate immune response
GO: 2221	RPS6KA2	0.000672	-0.6918	5.33e-05	-0.7568	pattern recognition receptor signaling pathway
GO: 2757	RPS6KA2	0.000672	-0.6918	5.33e-05	-0.7568	immune response-activating signal transduction
GO: 2758	RPS6KA2	0.000672	-0.6918	5.33e-05	-0.7568	innate immune response-activating signal transduction
GO: 7243	RPS6KA2	0.000672	-0.6918	5.33e-05	-0.7568	intracellular protein kinase cascade
GO: 10942	RPS6KA2	0.000672	-0.6918	5.33e-05	-0.7568	positive regulation of cell death
GO: 31347	RPS6KA2	0.000672	-0.6918	5.33e-05	-0.7568	regulation of defense response
GO: 31349	RPS6KA2	0.000672	-0.6918	5.33e-05	-0.7568	positive regulation of defense response
GO: 43068	RPS6KA2	0.000672	-0.6918	5.33e-05	-0.7568	positive regulation of programmed cell death
GO: 45088	RPS6KA2	0.000672	-0.6918	5.33e-05	-0.7568	regulation of innate immune response
GO: 45089	RPS6KA2	0.000672	-0.6918	5.33e-05	-0.7568	positive regulation of innate immune response
GO: 50778	RPS6KA2	0.000672	-0.6918	5.33e-05	-0.7568	positive regulation of immune response
GO: 9615	HMGA2	0.000755	1.729	0.0165	0.8206	response to virus
GO: 10942	HMGA2	0.000755	1.729	0.0165	0.8206	positive regulation of cell death
GO: 35821	HMGA2	0.000755	1.729	0.0165	0.8206	modification of morphology or physiology of other organism
GO: 43068	HMGA2	0.000755	1.729	0.0165	0.8206	positive regulation of programmed cell death
GO: 43900	HMGA2	0.000755	1.729	0.0165	0.8206	regulation of multi-organism process
GO: 43901	HMGA2	0.000755	1.729	0.0165	0.8206	negative regulation of multi-organism process
GO: 43903	HMGA2	0.000755	1.729	0.0165	0.8206	regulation of symbiosis, encompassing mutualism through parasitism
GO: 51817	HMGA2	0.000755	1.729	0.0165	0.8206	modification of morphology or physiology of other organism involved in symbiotic interaction
GO: 19221	EIF4A2	0.000779	0.189	0.0534	0.1317	cytokine-mediated signaling pathway
GO: 35821	EIF4A2	0.000779	0.189	0.0534	0.1317	modification of morphology or physiology of other organism
GO: 44003	EIF4A2	0.000779	0.189	0.0534	0.1317	modification by symbiont of host morphology or physiology
GO: 51817	EIF4A2	0.000779	0.189	0.0534	0.1317	modification of morphology or physiology of other organism involved in symbiotic interaction
GO: 71345	EIF4A2	0.000779	0.189	0.0534	0.1317	cellular response to cytokine stimulus
REACTOME 287	EIF4A2	0.000779	0.189	0.0534	0.1317	REACT:CYTOKINE_SIGNALING_IN_IMMUNE_SYSTEM
GO: 2694	MLST8	0.000801	-0.2065	0.0395	-0.1283	regulation of leukocyte activation
GO: 2696	MLST8	0.000801	-0.2065	0.0395	-0.1283	positive regulation of leukocyte activation
GO: 50867	MLST8	0.000801	-0.2065	0.0395	-0.1283	positive regulation of cell activation
GO: 50870	MLST8	0.000801	-0.2065	0.0395	-0.1283	positive regulation of T cell activation
GO: 51249	MLST8	0.000801	-0.2065	0.0395	-0.1283	regulation of lymphocyte activation
GO: 51251	MLST8	0.000801	-0.2065	0.0395	-0.1283	positive regulation of lymphocyte activation
GO: 10942	DUSP1	0.000833	0.7052	0.482	0.1668	positive regulation of cell death
GO: 43068	DUSP1	0.000833	0.7052	0.482	0.1668	positive regulation of programmed cell death
MGI: 1793	DUSP1	0.000833	0.7052	0.482	0.1668	altered_susceptibility_to_infection
MGI: 2406	DUSP1	0.000833	0.7052	0.482	0.1668	increased_susceptibility_to_infection
MGI: 2419	DUSP1	0.000833	0.7052	0.482	0.1668	abnormal_innate_immunity
MGI: 3009	DUSP1	0.000833	0.7052	0.482	0.1668	abnormal_cytokine_secretion
MGI: 5025	DUSP1	0.000833	0.7052	0.482	0.1668	abnormal_response_to_infection
MGI: 5416	DUSP1	0.000833	0.7052	0.482	0.1668	abnormal_circulating_protein_level
MGI: 8469	DUSP1	0.000833	0.7052	0.482	0.1668	abnormal_protein_level
MGI: 8556	DUSP1	0.000833	0.7052	0.482	0.1668	abnormal_tumor_necrosis_factor_secretion
MGI: 8568	DUSP1	0.000833	0.7052	0.482	0.1668	abnormal_interleukin_secretion
MGI: 8588	DUSP1	0.000833	0.7052	0.482	0.1668	abnormal_circulating_interleukin_level
MGI: 8713	DUSP1	0.000833	0.7052	0.482	0.1668	abnormal_cytokine_level
MGI: 8751	DUSP1	0.000833	0.7052	0.482	0.1668	abnormal_interleukin_level
MGI: 8835	DUSP1	0.000833	0.7052	0.482	0.1668	abnormal_intercellular_signaling_peptide_or_protein_level
MGI: 10210	DUSP1	0.000833	0.7052	0.482	0.1668	abnormal_circulating_cytokine_level
GO: 2252	RNF8	0.000854	0.2381	0.0123	0.282	immune effector process
GO: 45321	RNF8	0.000854	0.2381	0.0123	0.282	leukocyte activation
MGI: 2444	RNF8	0.000854	0.2381	0.0123	0.282	abnormal_T_cell_physiology
GO: 10942	ITGB1	0.000863	0.2057	0.425	0.053	positive regulation of cell death
GO: 30334	ITGB1	0.000863	0.2057	0.425	0.053	regulation of cell migration
GO: 35821	ITGB1	0.000863	0.2057	0.425	0.053	modification of morphology or physiology of other organism
GO: 43068	ITGB1	0.000863	0.2057	0.425	0.053	positive regulation of programmed cell death
GO: 44003	ITGB1	0.000863	0.2057	0.425	0.053	modification by symbiont of host morphology or physiology
GO: 45321	ITGB1	0.000863	0.2057	0.425	0.053	leukocyte activation
GO: 50900	ITGB1	0.000863	0.2057	0.425	0.053	leukocyte migration
GO: 51817	ITGB1	0.000863	0.2057	0.425	0.053	modification of morphology or physiology of other organism involved in symbiotic interaction
GO:2000145	ITGB1	0.000863	0.2057	0.425	0.053	regulation of cell motility
GO: 2218	TNIP3	0.000876	1.0019	0.124	0.3488	activation of innate immune response
GO: 2221	TNIP3	0.000876	1.0019	0.124	0.3488	pattern recognition receptor signaling pathway
GO: 2237	TNIP3	0.000876	1.0019	0.124	0.3488	response to molecule of bacterial origin
GO: 2757	TNIP3	0.000876	1.0019	0.124	0.3488	immune response-activating signal transduction
GO: 2758	TNIP3	0.000876	1.0019	0.124	0.3488	innate immune response-activating signal transduction
GO: 6954	TNIP3	0.000876	1.0019	0.124	0.3488	inflammatory response
GO: 9617	TNIP3	0.000876	1.0019	0.124	0.3488	response to bacterium
GO: 31347	TNIP3	0.000876	1.0019	0.124	0.3488	regulation of defense response
GO: 31349	TNIP3	0.000876	1.0019	0.124	0.3488	positive regulation of defense response
GO: 32496	TNIP3	0.000876	1.0019	0.124	0.3488	response to lipopolysaccharide
GO: 43122	TNIP3	0.000876	1.0019	0.124	0.3488	regulation of I-kappaB kinase/NF-kappaB cascade
GO: 45088	TNIP3	0.000876	1.0019	0.124	0.3488	regulation of innate immune response
GO: 45089	TNIP3	0.000876	1.0019	0.124	0.3488	positive regulation of innate immune response
GO: 50778	TNIP3	0.000876	1.0019	0.124	0.3488	positive regulation of immune response
GO: 1817	NFAM1	0.000935	-0.3717	0.969	0.0064	regulation of cytokine production
GO: 1819	NFAM1	0.000935	-0.3717	0.969	0.0064	positive regulation of cytokine production
GO: 2694	NFAM1	0.000935	-0.3717	0.969	0.0064	regulation of leukocyte activation
GO: 2757	NFAM1	0.000935	-0.3717	0.969	0.0064	immune response-activating signal transduction
GO: 6954	NFAM1	0.000935	-0.3717	0.969	0.0064	inflammatory response
GO: 45321	NFAM1	0.000935	-0.3717	0.969	0.0064	leukocyte activation
GO: 45619	NFAM1	0.000935	-0.3717	0.969	0.0064	regulation of lymphocyte differentiation
GO: 50778	NFAM1	0.000935	-0.3717	0.969	0.0064	positive regulation of immune response
GO: 51249	NFAM1	0.000935	-0.3717	0.969	0.0064	regulation of lymphocyte activation
GO: 5813	ODF2L	0.00102	0.5647	0.0257	0.3701	centrosome
GO: 2757	ENAH	0.00107	0.8575	0.0557	0.5334	immune response-activating signal transduction
GO: 50778	ENAH	0.00107	0.8575	0.0557	0.5334	positive regulation of immune response
GO: 6954	TPST1	0.00108	1.0444	0.000463	0.928	inflammatory response
GO: 1817	CARD8	0.00109	0.2301	0.0186	0.2352	regulation of cytokine production
GO: 1819	CARD8	0.00109	0.2301	0.0186	0.2352	positive regulation of cytokine production
GO: 32880	CARD8	0.00109	0.2301	0.0186	0.2352	regulation of protein localization
GO: 43122	CARD8	0.00109	0.2301	0.0186	0.2352	regulation of I-kappaB kinase/NF-kappaB cascade
GO: 51223	CARD8	0.00109	0.2301	0.0186	0.2352	regulation of protein transport
GO: 70201	CARD8	0.00109	0.2301	0.0186	0.2352	regulation of establishment of protein localization
GO:2000116	CARD8	0.00109	0.2301	0.0186	0.2352	regulation of cysteine-type endopeptidase activity
GO: 2237	GCH1	0.00112	0.8856	0.779	-0.0344	response to molecule of bacterial origin
GO: 9617	GCH1	0.00112	0.8856	0.779	-0.0344	response to bacterium
GO: 10942	GCH1	0.00112	0.8856	0.779	-0.0344	positive regulation of cell death
GO: 32496	GCH1	0.00112	0.8856	0.779	-0.0344	response to lipopolysaccharide
GO: 43068	GCH1	0.00112	0.8856	0.779	-0.0344	positive regulation of programmed cell death
GO: 5813	FGFR1OP	0.00112	0.2974	0.0185	0.3645	centrosome
GO: 30334	FGFR1OP	0.00112	0.2974	0.0185	0.3645	regulation of cell migration
GO:2000145	FGFR1OP	0.00112	0.2974	0.0185	0.3645	regulation of cell motility
GO: 5813	CCP110	0.00115	0.2942	0.00293	0.3616	centrosome
GO: 7243	AZI2	0.00117	0.2808	0.237	0.0962	intracellular protein kinase cascade
GO: 70851	NPTN	0.00122	0.2255	0.00849	0.2335	growth factor receptor binding
GO: 72527	TBPL1	0.00125	0.2481	0.0811	0.1255	pyrimidine-containing compound metabolic process
GO: 72528	TBPL1	0.00125	0.2481	0.0811	0.1255	pyrimidine-containing compound biosynthetic process
GO: 1817	WNT5A	0.00128	1.056	0.19	0.2834	regulation of cytokine production
GO: 1819	WNT5A	0.00128	1.056	0.19	0.2834	positive regulation of cytokine production
GO: 2237	WNT5A	0.00128	1.056	0.19	0.2834	response to molecule of bacterial origin
GO: 2694	WNT5A	0.00128	1.056	0.19	0.2834	regulation of leukocyte activation
GO: 2696	WNT5A	0.00128	1.056	0.19	0.2834	positive regulation of leukocyte activation
GO: 2697	WNT5A	0.00128	1.056	0.19	0.2834	regulation of immune effector process
GO: 5125	WNT5A	0.00128	1.056	0.19	0.2834	cytokine activity
GO: 7243	WNT5A	0.00128	1.056	0.19	0.2834	intracellular protein kinase cascade
GO: 9617	WNT5A	0.00128	1.056	0.19	0.2834	response to bacterium
GO: 10942	WNT5A	0.00128	1.056	0.19	0.2834	positive regulation of cell death
GO: 30334	WNT5A	0.00128	1.056	0.19	0.2834	regulation of cell migration
GO: 31347	WNT5A	0.00128	1.056	0.19	0.2834	regulation of defense response
GO: 31349	WNT5A	0.00128	1.056	0.19	0.2834	positive regulation of defense response
GO: 32101	WNT5A	0.00128	1.056	0.19	0.2834	regulation of response to external stimulus
GO: 32496	WNT5A	0.00128	1.056	0.19	0.2834	response to lipopolysaccharide
GO: 32880	WNT5A	0.00128	1.056	0.19	0.2834	regulation of protein localization
GO: 43068	WNT5A	0.00128	1.056	0.19	0.2834	positive regulation of programmed cell death
GO: 45088	WNT5A	0.00128	1.056	0.19	0.2834	regulation of innate immune response
GO: 50727	WNT5A	0.00128	1.056	0.19	0.2834	regulation of inflammatory response
GO: 50867	WNT5A	0.00128	1.056	0.19	0.2834	positive regulation of cell activation
GO: 51223	WNT5A	0.00128	1.056	0.19	0.2834	regulation of protein transport
GO: 70201	WNT5A	0.00128	1.056	0.19	0.2834	regulation of establishment of protein localization
GO: 71345	WNT5A	0.00128	1.056	0.19	0.2834	cellular response to cytokine stimulus
GO:2000145	WNT5A	0.00128	1.056	0.19	0.2834	regulation of cell motility
GO: 30334	FLT1	0.00129	1.305	0.674	0.0693	regulation of cell migration
GO: 30595	FLT1	0.00129	1.305	0.674	0.0693	leukocyte chemotaxis
GO: 50900	FLT1	0.00129	1.305	0.674	0.0693	leukocyte migration
GO: 60326	FLT1	0.00129	1.305	0.674	0.0693	cell chemotaxis
GO:2000145	FLT1	0.00129	1.305	0.674	0.0693	regulation of cell motility
KEGG 4060	FLT1	0.00129	1.305	0.674	0.0693	KEGG_CYTOKINE-CYTOKINE_RECEPTOR_INTERACTION
KEGG 5323	FLT1	0.00129	1.305	0.674	0.0693	KEGG_RHEUMATOID_ARTHRITIS
MGI: 2419	FLT1	0.00129	1.305	0.674	0.0693	abnormal_innate_immunity
MGI: 2451	FLT1	0.00129	1.305	0.674	0.0693	abnormal_macrophage_physiology
GO: 71345	MCM2	0.00129	-0.3706	0.0142	-0.4157	cellular response to cytokine stimulus
GO: 5929	GAS8	0.0013	0.3276	0.204	-0.1329	cilium
GO: 30334	LAMA3	0.0013	1.3943	0.594	-0.1237	regulation of cell migration
GO:2000145	LAMA3	0.0013	1.3943	0.594	-0.1237	regulation of cell motility
GO: 6954	HRH1	0.00131	0.7765	0.0082	0.497	inflammatory response
GO: 30595	HRH1	0.00131	0.7765	0.0082	0.497	leukocyte chemotaxis
GO: 50900	HRH1	0.00131	0.7765	0.0082	0.497	leukocyte migration
GO: 60326	HRH1	0.00131	0.7765	0.0082	0.497	cell chemotaxis
MGI: 2444	HRH1	0.00131	0.7765	0.0082	0.497	abnormal_T_cell_physiology
MGI: 3009	HRH1	0.00131	0.7765	0.0082	0.497	abnormal_cytokine_secretion
MGI: 8555	HRH1	0.00131	0.7765	0.0082	0.497	abnormal_interferon_secretion
MGI: 8568	HRH1	0.00131	0.7765	0.0082	0.497	abnormal_interleukin_secretion
GO: 1817	ACP5	0.00139	-0.5568	0.00203	-0.6846	regulation of cytokine production
GO: 2237	ACP5	0.00139	-0.5568	0.00203	-0.6846	response to molecule of bacterial origin
GO: 9617	ACP5	0.00139	-0.5568	0.00203	-0.6846	response to bacterium
GO: 31347	ACP5	0.00139	-0.5568	0.00203	-0.6846	regulation of defense response
GO: 32101	ACP5	0.00139	-0.5568	0.00203	-0.6846	regulation of response to external stimulus
GO: 32496	ACP5	0.00139	-0.5568	0.00203	-0.6846	response to lipopolysaccharide
GO: 50727	ACP5	0.00139	-0.5568	0.00203	-0.6846	regulation of inflammatory response
KEGG 5323	ACP5	0.00139	-0.5568	0.00203	-0.6846	KEGG_RHEUMATOID_ARTHRITIS
MGI: 2419	ACP5	0.00139	-0.5568	0.00203	-0.6846	abnormal_innate_immunity
MGI: 2451	ACP5	0.00139	-0.5568	0.00203	-0.6846	abnormal_macrophage_physiology
GO: 1817	TNFSF15	0.00139	0.9277	0.888	-0.0305	regulation of cytokine production
GO: 5125	TNFSF15	0.00139	0.9277	0.888	-0.0305	cytokine activity
GO: 5126	TNFSF15	0.00139	0.9277	0.888	-0.0305	cytokine receptor binding
GO: 32880	TNFSF15	0.00139	0.9277	0.888	-0.0305	regulation of protein localization
GO: 51223	TNFSF15	0.00139	0.9277	0.888	-0.0305	regulation of protein transport
GO: 70201	TNFSF15	0.00139	0.9277	0.888	-0.0305	regulation of establishment of protein localization
GO:2000116	TNFSF15	0.00139	0.9277	0.888	-0.0305	regulation of cysteine-type endopeptidase activity
KEGG 4060	TNFSF15	0.00139	0.9277	0.888	-0.0305	KEGG_CYTOKINE-CYTOKINE_RECEPTOR_INTERACTION
MGI: 1793	SLC29A3	0.00139	-0.5041	0.998	0.0005	altered_susceptibility_to_infection
MGI: 2406	SLC29A3	0.00139	-0.5041	0.998	0.0005	increased_susceptibility_to_infection
MGI: 2419	SLC29A3	0.00139	-0.5041	0.998	0.0005	abnormal_innate_immunity
MGI: 2451	SLC29A3	0.00139	-0.5041	0.998	0.0005	abnormal_macrophage_physiology
MGI: 5025	SLC29A3	0.00139	-0.5041	0.998	0.0005	abnormal_response_to_infection
GO: 43122	TRAF3IP2	0.0014	0.975	0.00541	0.7138	regulation of I-kappaB kinase/NF-kappaB cascade
MGI: 2419	TRAF3IP2	0.0014	0.975	0.00541	0.7138	abnormal_innate_immunity
MGI: 2451	TRAF3IP2	0.0014	0.975	0.00541	0.7138	abnormal_macrophage_physiology
MGI: 3009	TRAF3IP2	0.0014	0.975	0.00541	0.7138	abnormal_cytokine_secretion
MGI: 8568	TRAF3IP2	0.0014	0.975	0.00541	0.7138	abnormal_interleukin_secretion
GO: 2694	MAP3K8	0.00142	0.3915	0.902	0.0231	regulation of leukocyte activation
GO: 2696	MAP3K8	0.00142	0.3915	0.902	0.0231	positive regulation of leukocyte activation
GO: 7243	MAP3K8	0.00142	0.3915	0.902	0.0231	intracellular protein kinase cascade
GO: 50867	MAP3K8	0.00142	0.3915	0.902	0.0231	positive regulation of cell activation
GO: 50870	MAP3K8	0.00142	0.3915	0.902	0.0231	positive regulation of T cell activation
GO: 51249	MAP3K8	0.00142	0.3915	0.902	0.0231	regulation of lymphocyte activation
GO: 51251	MAP3K8	0.00142	0.3915	0.902	0.0231	positive regulation of lymphocyte activation
KEGG 4668	MAP3K8	0.00142	0.3915	0.902	0.0231	KEGG_TNF_SIGNALING_PATHWAY
MGI: 2419	MAP3K8	0.00142	0.3915	0.902	0.0231	abnormal_innate_immunity
MGI: 2444	MAP3K8	0.00142	0.3915	0.902	0.0231	abnormal_T_cell_physiology
MGI: 3009	MAP3K8	0.00142	0.3915	0.902	0.0231	abnormal_cytokine_secretion
MGI: 5025	MAP3K8	0.00142	0.3915	0.902	0.0231	abnormal_response_to_infection
MGI: 8555	MAP3K8	0.00142	0.3915	0.902	0.0231	abnormal_interferon_secretion
MGI: 8556	MAP3K8	0.00142	0.3915	0.902	0.0231	abnormal_tumor_necrosis_factor_secretion
MGI: 8568	MAP3K8	0.00142	0.3915	0.902	0.0231	abnormal_interleukin_secretion
REACTOME 287	MAP3K8	0.00142	0.3915	0.902	0.0231	REACT:CYTOKINE_SIGNALING_IN_IMMUNE_SYSTEM
GO: 9615	IVNS1ABP	0.00145	0.5009	0.443	0.1702	response to virus
GO: 35821	IVNS1ABP	0.00145	0.5009	0.443	0.1702	modification of morphology or physiology of other organism
GO: 44003	IVNS1ABP	0.00145	0.5009	0.443	0.1702	modification by symbiont of host morphology or physiology
GO: 51817	IVNS1ABP	0.00145	0.5009	0.443	0.1702	modification of morphology or physiology of other organism involved in symbiotic interaction
MGI: 2419	RNF19B	0.00158	0.4838	0.344	-0.1029	abnormal_innate_immunity
MGI: 3009	RNF19B	0.00158	0.4838	0.344	-0.1029	abnormal_cytokine_secretion
MGI: 8555	RNF19B	0.00158	0.4838	0.344	-0.1029	abnormal_interferon_secretion
GO: 7243	SH2D3A	0.00168	0.552	0.123	0.3257	intracellular protein kinase cascade
GO: 5813	TUBE1	0.00171	0.5321	0.123	0.2204	centrosome
GO: 7243	KIAA1804	0.00175	0.3823	0.874	-0.0319	intracellular protein kinase cascade
GO: 5813	NEDD1	0.00182	0.1849	0.344	0.0713	centrosome
GO: 30334	EPB41L5	0.00183	0.4798	0.489	-0.1299	regulation of cell migration
GO: 32880	EPB41L5	0.00183	0.4798	0.489	-0.1299	regulation of protein localization
GO: 70201	EPB41L5	0.00183	0.4798	0.489	-0.1299	regulation of establishment of protein localization
GO:2000145	EPB41L5	0.00183	0.4798	0.489	-0.1299	regulation of cell motility
GO: 10942	CASP4	0.00184	0.415	0.254	0.1008	positive regulation of cell death
GO: 43068	CASP4	0.00184	0.415	0.254	0.1008	positive regulation of programmed cell death
MGI: 5416	CASP4	0.00184	0.415	0.254	0.1008	abnormal_circulating_protein_level
MGI: 8469	CASP4	0.00184	0.415	0.254	0.1008	abnormal_protein_level
MGI: 8588	CASP4	0.00184	0.415	0.254	0.1008	abnormal_circulating_interleukin_level
MGI: 8713	CASP4	0.00184	0.415	0.254	0.1008	abnormal_cytokine_level
MGI: 8751	CASP4	0.00184	0.415	0.254	0.1008	abnormal_interleukin_level
MGI: 8835	CASP4	0.00184	0.415	0.254	0.1008	abnormal_intercellular_signaling_peptide_or_protein_level
MGI: 10210	CASP4	0.00184	0.415	0.254	0.1008	abnormal_circulating_cytokine_level
GO:2000116	DHCR24	0.00188	-0.3987	0.0215	-0.3533	regulation of cysteine-type endopeptidase activity
MGI: 1793	G6PC3	0.0019	-0.3075	0.139	-0.1496	altered_susceptibility_to_infection
MGI: 2406	G6PC3	0.0019	-0.3075	0.139	-0.1496	increased_susceptibility_to_infection
MGI: 2419	G6PC3	0.0019	-0.3075	0.139	-0.1496	abnormal_innate_immunity
MGI: 5025	G6PC3	0.0019	-0.3075	0.139	-0.1496	abnormal_response_to_infection
GO: 2218	MAP2K1	0.00192	0.2023	0.16	0.1847	activation of innate immune response
GO: 2221	MAP2K1	0.00192	0.2023	0.16	0.1847	pattern recognition receptor signaling pathway
GO: 2757	MAP2K1	0.00192	0.2023	0.16	0.1847	immune response-activating signal transduction
GO: 2758	MAP2K1	0.00192	0.2023	0.16	0.1847	innate immune response-activating signal transduction
GO: 7243	MAP2K1	0.00192	0.2023	0.16	0.1847	intracellular protein kinase cascade
GO: 30334	MAP2K1	0.00192	0.2023	0.16	0.1847	regulation of cell migration
GO: 31347	MAP2K1	0.00192	0.2023	0.16	0.1847	regulation of defense response
GO: 31349	MAP2K1	0.00192	0.2023	0.16	0.1847	positive regulation of defense response
GO: 45088	MAP2K1	0.00192	0.2023	0.16	0.1847	regulation of innate immune response
GO: 45089	MAP2K1	0.00192	0.2023	0.16	0.1847	positive regulation of innate immune response
GO: 50778	MAP2K1	0.00192	0.2023	0.16	0.1847	positive regulation of immune response
GO:2000145	MAP2K1	0.00192	0.2023	0.16	0.1847	regulation of cell motility
KEGG 4668	MAP2K1	0.00192	0.2023	0.16	0.1847	KEGG_TNF_SIGNALING_PATHWAY
REACTOME 287	MAP2K1	0.00192	0.2023	0.16	0.1847	REACT:CYTOKINE_SIGNALING_IN_IMMUNE_SYSTEM
GO: 72527	CRMP1	0.00197	0.9019	0.00853	1.0281	pyrimidine-containing compound metabolic process
GO: 5813	PPP2R3C	0.002	0.2648	0.0279	0.2013	centrosome
GO: 5929	ARL13B	0.002	0.3329	0.591	-0.0347	cilium
GO: 5125	CXCL3	0.00201	1.26	0.341	0.2653	cytokine activity
GO: 5126	CXCL3	0.00201	1.26	0.341	0.2653	cytokine receptor binding
GO: 6954	CXCL3	0.00201	1.26	0.341	0.2653	inflammatory response
GO: 30595	CXCL3	0.00201	1.26	0.341	0.2653	leukocyte chemotaxis
GO: 50900	CXCL3	0.00201	1.26	0.341	0.2653	leukocyte migration
GO: 60326	CXCL3	0.00201	1.26	0.341	0.2653	cell chemotaxis
KEGG 4060	CXCL3	0.00201	1.26	0.341	0.2653	KEGG_CYTOKINE-CYTOKINE_RECEPTOR_INTERACTION
KEGG 4668	CXCL3	0.00201	1.26	0.341	0.2653	KEGG_TNF_SIGNALING_PATHWAY
REACTOME 218	CXCL3	0.00201	1.26	0.341	0.2653	REACT:CHEMOKINE_RECEPTORS_BIND_CHEMOKINES
MGI: 2419	ENTPD1	0.00202	-0.3334	0.674	-0.0597	abnormal_innate_immunity
GO: 2252	PTX3	0.00202	0.9135	0.694	-0.1015	immune effector process
GO: 6954	PTX3	0.00202	0.9135	0.694	-0.1015	inflammatory response
MGI: 1793	PTX3	0.00202	0.9135	0.694	-0.1015	altered_susceptibility_to_infection
MGI: 2406	PTX3	0.00202	0.9135	0.694	-0.1015	increased_susceptibility_to_infection
MGI: 2419	PTX3	0.00202	0.9135	0.694	-0.1015	abnormal_innate_immunity
MGI: 2444	PTX3	0.00202	0.9135	0.694	-0.1015	abnormal_T_cell_physiology
MGI: 2451	PTX3	0.00202	0.9135	0.694	-0.1015	abnormal_macrophage_physiology
MGI: 5025	PTX3	0.00202	0.9135	0.694	-0.1015	abnormal_response_to_infection
GO: 1816	S100A9	0.00212	0.3979	0.00666	0.4727	cytokine production
GO: 2237	S100A9	0.00212	0.3979	0.00666	0.4727	response to molecule of bacterial origin
GO: 6954	S100A9	0.00212	0.3979	0.00666	0.4727	inflammatory response
GO: 9617	S100A9	0.00212	0.3979	0.00666	0.4727	response to bacterium
GO: 30595	S100A9	0.00212	0.3979	0.00666	0.4727	leukocyte chemotaxis
GO: 31347	S100A9	0.00212	0.3979	0.00666	0.4727	regulation of defense response
GO: 31349	S100A9	0.00212	0.3979	0.00666	0.4727	positive regulation of defense response
GO: 32101	S100A9	0.00212	0.3979	0.00666	0.4727	regulation of response to external stimulus
GO: 32496	S100A9	0.00212	0.3979	0.00666	0.4727	response to lipopolysaccharide
GO: 50727	S100A9	0.00212	0.3979	0.00666	0.4727	regulation of inflammatory response
GO: 50900	S100A9	0.00212	0.3979	0.00666	0.4727	leukocyte migration
GO: 60326	S100A9	0.00212	0.3979	0.00666	0.4727	cell chemotaxis
GO:2000116	S100A9	0.00212	0.3979	0.00666	0.4727	regulation of cysteine-type endopeptidase activity
MGI: 1793	S100A9	0.00212	0.3979	0.00666	0.4727	altered_susceptibility_to_infection
MGI: 2419	S100A9	0.00212	0.3979	0.00666	0.4727	abnormal_innate_immunity
MGI: 5025	S100A9	0.00212	0.3979	0.00666	0.4727	abnormal_response_to_infection
MGI: 5416	S100A9	0.00212	0.3979	0.00666	0.4727	abnormal_circulating_protein_level
MGI: 8469	S100A9	0.00212	0.3979	0.00666	0.4727	abnormal_protein_level
MGI: 8713	S100A9	0.00212	0.3979	0.00666	0.4727	abnormal_cytokine_level
MGI: 8835	S100A9	0.00212	0.3979	0.00666	0.4727	abnormal_intercellular_signaling_peptide_or_protein_level
MGI: 10210	S100A9	0.00212	0.3979	0.00666	0.4727	abnormal_circulating_cytokine_level
MGI: 2419	FFAR2	0.00216	1.0203	0.141	0.3458	abnormal_innate_immunity
MGI: 3009	FFAR2	0.00216	1.0203	0.141	0.3458	abnormal_cytokine_secretion
MGI: 5025	FFAR2	0.00216	1.0203	0.141	0.3458	abnormal_response_to_infection
MGI: 5416	FFAR2	0.00216	1.0203	0.141	0.3458	abnormal_circulating_protein_level
MGI: 8469	FFAR2	0.00216	1.0203	0.141	0.3458	abnormal_protein_level
MGI: 8556	FFAR2	0.00216	1.0203	0.141	0.3458	abnormal_tumor_necrosis_factor_secretion
MGI: 8713	FFAR2	0.00216	1.0203	0.141	0.3458	abnormal_cytokine_level
MGI: 8835	FFAR2	0.00216	1.0203	0.141	0.3458	abnormal_intercellular_signaling_peptide_or_protein_level
MGI: 10210	FFAR2	0.00216	1.0203	0.141	0.3458	abnormal_circulating_cytokine_level
GO: 2252	ADARB1	0.00223	0.4045	0.0827	0.2489	immune effector process
GO: 9615	ADARB1	0.00223	0.4045	0.0827	0.2489	response to virus
GO: 30334	ADARB1	0.00223	0.4045	0.0827	0.2489	regulation of cell migration
GO: 43900	ADARB1	0.00223	0.4045	0.0827	0.2489	regulation of multi-organism process
GO: 43903	ADARB1	0.00223	0.4045	0.0827	0.2489	regulation of symbiosis, encompassing mutualism through parasitism
GO: 51607	ADARB1	0.00223	0.4045	0.0827	0.2489	defense response to virus
GO:2000145	ADARB1	0.00223	0.4045	0.0827	0.2489	regulation of cell motility
GO: 45321	FKBP1B	0.0023	0.3259	0.00664	0.4756	leukocyte activation
GO: 46888	FKBP1B	0.0023	0.3259	0.00664	0.4756	negative regulation of hormone secretion
GO: 2218	CTSK	0.00232	-0.8041	0.000128	-0.9638	activation of innate immune response
GO: 2221	CTSK	0.00232	-0.8041	0.000128	-0.9638	pattern recognition receptor signaling pathway
GO: 2757	CTSK	0.00232	-0.8041	0.000128	-0.9638	immune response-activating signal transduction
GO: 2758	CTSK	0.00232	-0.8041	0.000128	-0.9638	innate immune response-activating signal transduction
GO: 31347	CTSK	0.00232	-0.8041	0.000128	-0.9638	regulation of defense response
GO: 31349	CTSK	0.00232	-0.8041	0.000128	-0.9638	positive regulation of defense response
GO: 45088	CTSK	0.00232	-0.8041	0.000128	-0.9638	regulation of innate immune response
GO: 45089	CTSK	0.00232	-0.8041	0.000128	-0.9638	positive regulation of innate immune response
GO: 50778	CTSK	0.00232	-0.8041	0.000128	-0.9638	positive regulation of immune response
KEGG 5323	CTSK	0.00232	-0.8041	0.000128	-0.9638	KEGG_RHEUMATOID_ARTHRITIS
MGI: 2419	CTSK	0.00232	-0.8041	0.000128	-0.9638	abnormal_innate_immunity
MGI: 2451	CTSK	0.00232	-0.8041	0.000128	-0.9638	abnormal_macrophage_physiology
GO: 5813	DZIP1	0.00233	1.1878	0.253	-0.2531	centrosome
GO: 5929	DZIP1	0.00233	1.1878	0.253	-0.2531	cilium
GO: 6954	FPR2	0.00234	0.9601	0.00835	0.5391	inflammatory response
GO: 1817	TSPO	0.00241	-0.3302	0.00291	-0.3706	regulation of cytokine production
GO: 2237	TSPO	0.00241	-0.3302	0.00291	-0.3706	response to molecule of bacterial origin
GO: 9617	TSPO	0.00241	-0.3302	0.00291	-0.3706	response to bacterium
GO: 10942	TSPO	0.00241	-0.3302	0.00291	-0.3706	positive regulation of cell death
GO: 32496	TSPO	0.00241	-0.3302	0.00291	-0.3706	response to lipopolysaccharide
GO: 43068	TSPO	0.00241	-0.3302	0.00291	-0.3706	positive regulation of programmed cell death
MGI: 2444	MCL1	0.00249	0.3199	0.573	0.0375	abnormal_T_cell_physiology
GO: 1817	TMF1	0.0025	0.19	1	0	regulation of cytokine production
GO: 1819	TMF1	0.0025	0.19	1	0	positive regulation of cytokine production
GO: 9617	TMF1	0.0025	0.19	1	0	response to bacterium
GO: 5929	DHRS3	0.0025	0.9585	0.205	0.42	cilium
GO: 2694	BLM	0.00254	-0.3163	0.767	0.0339	regulation of leukocyte activation
GO: 2696	BLM	0.00254	-0.3163	0.767	0.0339	positive regulation of leukocyte activation
GO: 45321	BLM	0.00254	-0.3163	0.767	0.0339	leukocyte activation
GO: 50867	BLM	0.00254	-0.3163	0.767	0.0339	positive regulation of cell activation
GO: 50870	BLM	0.00254	-0.3163	0.767	0.0339	positive regulation of T cell activation
GO: 51249	BLM	0.00254	-0.3163	0.767	0.0339	regulation of lymphocyte activation
GO: 51251	BLM	0.00254	-0.3163	0.767	0.0339	positive regulation of lymphocyte activation
GO: 5813	RAB3IP	0.00262	0.2878	0.391	0.0926	centrosome
GO: 5813	CEP135	0.00265	0.3487	0.521	0.0848	centrosome
GO: 35821	HDAC1	0.00271	0.1198	0.00384	0.1885	modification of morphology or physiology of other organism
GO: 43900	HDAC1	0.00271	0.1198	0.00384	0.1885	regulation of multi-organism process
GO: 43901	HDAC1	0.00271	0.1198	0.00384	0.1885	negative regulation of multi-organism process
GO: 43903	HDAC1	0.00271	0.1198	0.00384	0.1885	regulation of symbiosis, encompassing mutualism through parasitism
GO: 44003	HDAC1	0.00271	0.1198	0.00384	0.1885	modification by symbiont of host morphology or physiology
GO: 51817	HDAC1	0.00271	0.1198	0.00384	0.1885	modification of morphology or physiology of other organism involved in symbiotic interaction
GO: 7243	SOCS3	0.00276	0.7301	0.516	0.0835	intracellular protein kinase cascade
GO: 19221	SOCS3	0.00276	0.7301	0.516	0.0835	cytokine-mediated signaling pathway
GO: 31347	SOCS3	0.00276	0.7301	0.516	0.0835	regulation of defense response
GO: 45088	SOCS3	0.00276	0.7301	0.516	0.0835	regulation of innate immune response
GO: 71345	SOCS3	0.00276	0.7301	0.516	0.0835	cellular response to cytokine stimulus
KEGG 4630	SOCS3	0.00276	0.7301	0.516	0.0835	KEGG_JAK-STAT_SIGNALING_PATHWAY
KEGG 4668	SOCS3	0.00276	0.7301	0.516	0.0835	KEGG_TNF_SIGNALING_PATHWAY
MGI: 3009	SOCS3	0.00276	0.7301	0.516	0.0835	abnormal_cytokine_secretion
MGI: 8568	SOCS3	0.00276	0.7301	0.516	0.0835	abnormal_interleukin_secretion
REACTOME 287	SOCS3	0.00276	0.7301	0.516	0.0835	REACT:CYTOKINE_SIGNALING_IN_IMMUNE_SYSTEM
GO: 5813	DYNLL2	0.00277	0.1478	0.0014	0.3112	centrosome
GO: 32880	DYNLL2	0.00277	0.1478	0.0014	0.3112	regulation of protein localization
GO: 70201	DYNLL2	0.00277	0.1478	0.0014	0.3112	regulation of establishment of protein localization
GO: 43122	TLE1	0.00279	0.4386	0.0106	0.3417	regulation of I-kappaB kinase/NF-kappaB cascade
GO: 2697	FCER2	0.00282	0.9878	0.293	0.2582	regulation of immune effector process
GO: 43900	FCER2	0.00282	0.9878	0.293	0.2582	regulation of multi-organism process
GO: 50778	FCER2	0.00282	0.9878	0.293	0.2582	positive regulation of immune response
MGI: 2419	FCER2	0.00282	0.9878	0.293	0.2582	abnormal_innate_immunity
MGI: 2451	FCER2	0.00282	0.9878	0.293	0.2582	abnormal_macrophage_physiology
MGI: 3009	FCER2	0.00282	0.9878	0.293	0.2582	abnormal_cytokine_secretion
GO: 1816	IL1B	0.0029	1.5554	0.832	-0.0349	cytokine production
GO: 1817	IL1B	0.0029	1.5554	0.832	-0.0349	regulation of cytokine production
GO: 1819	IL1B	0.0029	1.5554	0.832	-0.0349	positive regulation of cytokine production
GO: 2237	IL1B	0.0029	1.5554	0.832	-0.0349	response to molecule of bacterial origin
GO: 2694	IL1B	0.0029	1.5554	0.832	-0.0349	regulation of leukocyte activation
GO: 2696	IL1B	0.0029	1.5554	0.832	-0.0349	positive regulation of leukocyte activation
GO: 2697	IL1B	0.0029	1.5554	0.832	-0.0349	regulation of immune effector process
GO: 5125	IL1B	0.0029	1.5554	0.832	-0.0349	cytokine activity
GO: 5126	IL1B	0.0029	1.5554	0.832	-0.0349	cytokine receptor binding
GO: 6954	IL1B	0.0029	1.5554	0.832	-0.0349	inflammatory response
GO: 7243	IL1B	0.0029	1.5554	0.832	-0.0349	intracellular protein kinase cascade
GO: 9617	IL1B	0.0029	1.5554	0.832	-0.0349	response to bacterium
GO: 19221	IL1B	0.0029	1.5554	0.832	-0.0349	cytokine-mediated signaling pathway
GO: 30595	IL1B	0.0029	1.5554	0.832	-0.0349	leukocyte chemotaxis
GO: 31347	IL1B	0.0029	1.5554	0.832	-0.0349	regulation of defense response
GO: 31349	IL1B	0.0029	1.5554	0.832	-0.0349	positive regulation of defense response
GO: 32101	IL1B	0.0029	1.5554	0.832	-0.0349	regulation of response to external stimulus
GO: 32496	IL1B	0.0029	1.5554	0.832	-0.0349	response to lipopolysaccharide
GO: 32880	IL1B	0.0029	1.5554	0.832	-0.0349	regulation of protein localization
GO: 43122	IL1B	0.0029	1.5554	0.832	-0.0349	regulation of I-kappaB kinase/NF-kappaB cascade
GO: 46888	IL1B	0.0029	1.5554	0.832	-0.0349	negative regulation of hormone secretion
GO: 50727	IL1B	0.0029	1.5554	0.832	-0.0349	regulation of inflammatory response
GO: 50778	IL1B	0.0029	1.5554	0.832	-0.0349	positive regulation of immune response
GO: 50867	IL1B	0.0029	1.5554	0.832	-0.0349	positive regulation of cell activation
GO: 50870	IL1B	0.0029	1.5554	0.832	-0.0349	positive regulation of T cell activation
GO: 50900	IL1B	0.0029	1.5554	0.832	-0.0349	leukocyte migration
GO: 51223	IL1B	0.0029	1.5554	0.832	-0.0349	regulation of protein transport
GO: 51249	IL1B	0.0029	1.5554	0.832	-0.0349	regulation of lymphocyte activation
GO: 51251	IL1B	0.0029	1.5554	0.832	-0.0349	positive regulation of lymphocyte activation
GO: 60326	IL1B	0.0029	1.5554	0.832	-0.0349	cell chemotaxis
GO: 70201	IL1B	0.0029	1.5554	0.832	-0.0349	regulation of establishment of protein localization
GO: 70851	IL1B	0.0029	1.5554	0.832	-0.0349	growth factor receptor binding
GO: 71345	IL1B	0.0029	1.5554	0.832	-0.0349	cellular response to cytokine stimulus
KEGG 4060	IL1B	0.0029	1.5554	0.832	-0.0349	KEGG_CYTOKINE-CYTOKINE_RECEPTOR_INTERACTION
KEGG 4668	IL1B	0.0029	1.5554	0.832	-0.0349	KEGG_TNF_SIGNALING_PATHWAY
KEGG 5323	IL1B	0.0029	1.5554	0.832	-0.0349	KEGG_RHEUMATOID_ARTHRITIS
MGI: 1793	IL1B	0.0029	1.5554	0.832	-0.0349	altered_susceptibility_to_infection
MGI: 2406	IL1B	0.0029	1.5554	0.832	-0.0349	increased_susceptibility_to_infection
MGI: 2419	IL1B	0.0029	1.5554	0.832	-0.0349	abnormal_innate_immunity
MGI: 2451	IL1B	0.0029	1.5554	0.832	-0.0349	abnormal_macrophage_physiology
MGI: 3009	IL1B	0.0029	1.5554	0.832	-0.0349	abnormal_cytokine_secretion
MGI: 5025	IL1B	0.0029	1.5554	0.832	-0.0349	abnormal_response_to_infection
MGI: 5416	IL1B	0.0029	1.5554	0.832	-0.0349	abnormal_circulating_protein_level
MGI: 8469	IL1B	0.0029	1.5554	0.832	-0.0349	abnormal_protein_level
MGI: 8555	IL1B	0.0029	1.5554	0.832	-0.0349	abnormal_interferon_secretion
MGI: 8556	IL1B	0.0029	1.5554	0.832	-0.0349	abnormal_tumor_necrosis_factor_secretion
MGI: 8568	IL1B	0.0029	1.5554	0.832	-0.0349	abnormal_interleukin_secretion
MGI: 8588	IL1B	0.0029	1.5554	0.832	-0.0349	abnormal_circulating_interleukin_level
MGI: 8713	IL1B	0.0029	1.5554	0.832	-0.0349	abnormal_cytokine_level
MGI: 8751	IL1B	0.0029	1.5554	0.832	-0.0349	abnormal_interleukin_level
MGI: 8835	IL1B	0.0029	1.5554	0.832	-0.0349	abnormal_intercellular_signaling_peptide_or_protein_level
MGI: 10210	IL1B	0.0029	1.5554	0.832	-0.0349	abnormal_circulating_cytokine_level
REACTOME 287	IL1B	0.0029	1.5554	0.832	-0.0349	REACT:CYTOKINE_SIGNALING_IN_IMMUNE_SYSTEM
GO: 9615	IFNGR2	0.00296	0.2942	0.207	0.111	response to virus
GO: 19221	IFNGR2	0.00296	0.2942	0.207	0.111	cytokine-mediated signaling pathway
GO: 31347	IFNGR2	0.00296	0.2942	0.207	0.111	regulation of defense response
GO: 45088	IFNGR2	0.00296	0.2942	0.207	0.111	regulation of innate immune response
GO: 71345	IFNGR2	0.00296	0.2942	0.207	0.111	cellular response to cytokine stimulus
KEGG 4060	IFNGR2	0.00296	0.2942	0.207	0.111	KEGG_CYTOKINE-CYTOKINE_RECEPTOR_INTERACTION
KEGG 4630	IFNGR2	0.00296	0.2942	0.207	0.111	KEGG_JAK-STAT_SIGNALING_PATHWAY
MGI: 1793	IFNGR2	0.00296	0.2942	0.207	0.111	altered_susceptibility_to_infection
MGI: 2406	IFNGR2	0.00296	0.2942	0.207	0.111	increased_susceptibility_to_infection
MGI: 2444	IFNGR2	0.00296	0.2942	0.207	0.111	abnormal_T_cell_physiology
MGI: 5025	IFNGR2	0.00296	0.2942	0.207	0.111	abnormal_response_to_infection
REACTOME 287	IFNGR2	0.00296	0.2942	0.207	0.111	REACT:CYTOKINE_SIGNALING_IN_IMMUNE_SYSTEM
GO: 43122	TERF2IP	0.00296	0.1576	0.101	0.0884	regulation of I-kappaB kinase/NF-kappaB cascade
MGI: 1793	TERF2IP	0.00296	0.1576	0.101	0.0884	altered_susceptibility_to_infection
MGI: 5025	TERF2IP	0.00296	0.1576	0.101	0.0884	abnormal_response_to_infection
GO: 5813	KIF3A	0.00297	0.3904	0.0766	0.2246	centrosome
GO: 5929	KIF3A	0.00297	0.3904	0.0766	0.2246	cilium
GO: 1817	IL1A	0.00302	1.8912	0.777	-0.0661	regulation of cytokine production
GO: 1819	IL1A	0.00302	1.8912	0.777	-0.0661	positive regulation of cytokine production
GO: 5125	IL1A	0.00302	1.8912	0.777	-0.0661	cytokine activity
GO: 5126	IL1A	0.00302	1.8912	0.777	-0.0661	cytokine receptor binding
GO: 6954	IL1A	0.00302	1.8912	0.777	-0.0661	inflammatory response
GO: 19221	IL1A	0.00302	1.8912	0.777	-0.0661	cytokine-mediated signaling pathway
GO: 32880	IL1A	0.00302	1.8912	0.777	-0.0661	regulation of protein localization
GO: 51223	IL1A	0.00302	1.8912	0.777	-0.0661	regulation of protein transport
GO: 70201	IL1A	0.00302	1.8912	0.777	-0.0661	regulation of establishment of protein localization
GO: 70851	IL1A	0.00302	1.8912	0.777	-0.0661	growth factor receptor binding
GO: 71345	IL1A	0.00302	1.8912	0.777	-0.0661	cellular response to cytokine stimulus
KEGG 4060	IL1A	0.00302	1.8912	0.777	-0.0661	KEGG_CYTOKINE-CYTOKINE_RECEPTOR_INTERACTION
KEGG 5323	IL1A	0.00302	1.8912	0.777	-0.0661	KEGG_RHEUMATOID_ARTHRITIS
MGI: 3009	IL1A	0.00302	1.8912	0.777	-0.0661	abnormal_cytokine_secretion
MGI: 5416	IL1A	0.00302	1.8912	0.777	-0.0661	abnormal_circulating_protein_level
MGI: 8469	IL1A	0.00302	1.8912	0.777	-0.0661	abnormal_protein_level
MGI: 8568	IL1A	0.00302	1.8912	0.777	-0.0661	abnormal_interleukin_secretion
MGI: 8588	IL1A	0.00302	1.8912	0.777	-0.0661	abnormal_circulating_interleukin_level
MGI: 8713	IL1A	0.00302	1.8912	0.777	-0.0661	abnormal_cytokine_level
MGI: 8751	IL1A	0.00302	1.8912	0.777	-0.0661	abnormal_interleukin_level
MGI: 8835	IL1A	0.00302	1.8912	0.777	-0.0661	abnormal_intercellular_signaling_peptide_or_protein_level
MGI: 10210	IL1A	0.00302	1.8912	0.777	-0.0661	abnormal_circulating_cytokine_level
REACTOME 287	IL1A	0.00302	1.8912	0.777	-0.0661	REACT:CYTOKINE_SIGNALING_IN_IMMUNE_SYSTEM
GO: 1817	CCL3	0.0032	1.043	0.525	-0.1333	regulation of cytokine production
GO: 1819	CCL3	0.0032	1.043	0.525	-0.1333	positive regulation of cytokine production
GO: 2237	CCL3	0.0032	1.043	0.525	-0.1333	response to molecule of bacterial origin
GO: 2252	CCL3	0.0032	1.043	0.525	-0.1333	immune effector process
GO: 5125	CCL3	0.0032	1.043	0.525	-0.1333	cytokine activity
GO: 5126	CCL3	0.0032	1.043	0.525	-0.1333	cytokine receptor binding
GO: 6954	CCL3	0.0032	1.043	0.525	-0.1333	inflammatory response
GO: 7243	CCL3	0.0032	1.043	0.525	-0.1333	intracellular protein kinase cascade
GO: 9617	CCL3	0.0032	1.043	0.525	-0.1333	response to bacterium
GO: 10942	CCL3	0.0032	1.043	0.525	-0.1333	positive regulation of cell death
GO: 30334	CCL3	0.0032	1.043	0.525	-0.1333	regulation of cell migration
GO: 30595	CCL3	0.0032	1.043	0.525	-0.1333	leukocyte chemotaxis
GO: 31347	CCL3	0.0032	1.043	0.525	-0.1333	regulation of defense response
GO: 31349	CCL3	0.0032	1.043	0.525	-0.1333	positive regulation of defense response
GO: 32101	CCL3	0.0032	1.043	0.525	-0.1333	regulation of response to external stimulus
GO: 32496	CCL3	0.0032	1.043	0.525	-0.1333	response to lipopolysaccharide
GO: 32880	CCL3	0.0032	1.043	0.525	-0.1333	regulation of protein localization
GO: 35821	CCL3	0.0032	1.043	0.525	-0.1333	modification of morphology or physiology of other organism
GO: 43068	CCL3	0.0032	1.043	0.525	-0.1333	positive regulation of programmed cell death
GO: 43900	CCL3	0.0032	1.043	0.525	-0.1333	regulation of multi-organism process
GO: 43901	CCL3	0.0032	1.043	0.525	-0.1333	negative regulation of multi-organism process
GO: 43903	CCL3	0.0032	1.043	0.525	-0.1333	regulation of symbiosis, encompassing mutualism through parasitism
GO: 45321	CCL3	0.0032	1.043	0.525	-0.1333	leukocyte activation
GO: 50727	CCL3	0.0032	1.043	0.525	-0.1333	regulation of inflammatory response
GO: 50900	CCL3	0.0032	1.043	0.525	-0.1333	leukocyte migration
GO: 51223	CCL3	0.0032	1.043	0.525	-0.1333	regulation of protein transport
GO: 51817	CCL3	0.0032	1.043	0.525	-0.1333	modification of morphology or physiology of other organism involved in symbiotic interaction
GO: 60326	CCL3	0.0032	1.043	0.525	-0.1333	cell chemotaxis
GO: 70201	CCL3	0.0032	1.043	0.525	-0.1333	regulation of establishment of protein localization
GO: 71345	CCL3	0.0032	1.043	0.525	-0.1333	cellular response to cytokine stimulus
GO:2000145	CCL3	0.0032	1.043	0.525	-0.1333	regulation of cell motility
KEGG 4060	CCL3	0.0032	1.043	0.525	-0.1333	KEGG_CYTOKINE-CYTOKINE_RECEPTOR_INTERACTION
KEGG 5323	CCL3	0.0032	1.043	0.525	-0.1333	KEGG_RHEUMATOID_ARTHRITIS
MGI: 1793	CCL3	0.0032	1.043	0.525	-0.1333	altered_susceptibility_to_infection
MGI: 2419	CCL3	0.0032	1.043	0.525	-0.1333	abnormal_innate_immunity
MGI: 2451	CCL3	0.0032	1.043	0.525	-0.1333	abnormal_macrophage_physiology
MGI: 5025	CCL3	0.0032	1.043	0.525	-0.1333	abnormal_response_to_infection
REACTOME 218	CCL3	0.0032	1.043	0.525	-0.1333	REACT:CHEMOKINE_RECEPTORS_BIND_CHEMOKINES
GO: 35821	DDB1	0.00323	-0.4229	0.135	-0.1426	modification of morphology or physiology of other organism
GO: 44003	DDB1	0.00323	-0.4229	0.135	-0.1426	modification by symbiont of host morphology or physiology
GO: 51817	DDB1	0.00323	-0.4229	0.135	-0.1426	modification of morphology or physiology of other organism involved in symbiotic interaction
GO: 7243	STK17B	0.00325	0.3031	0.744	0.0555	intracellular protein kinase cascade
GO: 10942	STK17B	0.00325	0.3031	0.744	0.0555	positive regulation of cell death
GO: 43068	STK17B	0.00325	0.3031	0.744	0.0555	positive regulation of programmed cell death
MGI: 2444	STK17B	0.00325	0.3031	0.744	0.0555	abnormal_T_cell_physiology
MGI: 3009	STK17B	0.00325	0.3031	0.744	0.0555	abnormal_cytokine_secretion
MGI: 8555	STK17B	0.00325	0.3031	0.744	0.0555	abnormal_interferon_secretion
MGI: 8556	STK17B	0.00325	0.3031	0.744	0.0555	abnormal_tumor_necrosis_factor_secretion
MGI: 8568	STK17B	0.00325	0.3031	0.744	0.0555	abnormal_interleukin_secretion
GO: 10942	CD248	0.00327	-0.933	0.194	-0.9119	positive regulation of cell death
GO: 43068	CD248	0.00327	-0.933	0.194	-0.9119	positive regulation of programmed cell death
GO: 5929	IFT80	0.0033	0.3307	0.0897	0.2265	cilium
GO: 5125	CXCL1	0.00331	1.3132	0.392	0.2077	cytokine activity
GO: 5126	CXCL1	0.00331	1.3132	0.392	0.2077	cytokine receptor binding
GO: 6954	CXCL1	0.00331	1.3132	0.392	0.2077	inflammatory response
KEGG 4060	CXCL1	0.00331	1.3132	0.392	0.2077	KEGG_CYTOKINE-CYTOKINE_RECEPTOR_INTERACTION
KEGG 4668	CXCL1	0.00331	1.3132	0.392	0.2077	KEGG_TNF_SIGNALING_PATHWAY
KEGG 5323	CXCL1	0.00331	1.3132	0.392	0.2077	KEGG_RHEUMATOID_ARTHRITIS
REACTOME 218	CXCL1	0.00331	1.3132	0.392	0.2077	REACT:CHEMOKINE_RECEPTORS_BIND_CHEMOKINES
GO: 19221	CCR10	0.00332	-0.7115	0.27	-0.3587	cytokine-mediated signaling pathway
GO: 71345	CCR10	0.00332	-0.7115	0.27	-0.3587	cellular response to cytokine stimulus
KEGG 4060	CCR10	0.00332	-0.7115	0.27	-0.3587	KEGG_CYTOKINE-CYTOKINE_RECEPTOR_INTERACTION
REACTOME 218	CCR10	0.00332	-0.7115	0.27	-0.3587	REACT:CHEMOKINE_RECEPTORS_BIND_CHEMOKINES
GO: 2252	ARPC1A	0.00349	0.1725	0.793	0.0152	immune effector process
GO: 2757	ARPC1A	0.00349	0.1725	0.793	0.0152	immune response-activating signal transduction
GO: 50778	ARPC1A	0.00349	0.1725	0.793	0.0152	positive regulation of immune response
GO: 5929	DYNC2H1	0.0035	0.5064	0.999	-0.0004	cilium
GO: 1817	POLR2E	0.00357	-0.2204	0.336	-0.0749	regulation of cytokine production
GO: 1819	POLR2E	0.00357	-0.2204	0.336	-0.0749	positive regulation of cytokine production
GO: 35821	POLR2E	0.00357	-0.2204	0.336	-0.0749	modification of morphology or physiology of other organism
GO: 43900	POLR2E	0.00357	-0.2204	0.336	-0.0749	regulation of multi-organism process
GO: 43903	POLR2E	0.00357	-0.2204	0.336	-0.0749	regulation of symbiosis, encompassing mutualism through parasitism
GO: 44003	POLR2E	0.00357	-0.2204	0.336	-0.0749	modification by symbiont of host morphology or physiology
GO: 51817	POLR2E	0.00357	-0.2204	0.336	-0.0749	modification of morphology or physiology of other organism involved in symbiotic interaction
MGI: 2444	FAIM	0.00357	-0.5768	0.00465	-0.585	abnormal_T_cell_physiology
MGI: 5416	FAIM	0.00357	-0.5768	0.00465	-0.585	abnormal_circulating_protein_level
MGI: 8469	FAIM	0.00357	-0.5768	0.00465	-0.585	abnormal_protein_level
GO: 1816	TBK1	0.00362	0.289	0.312	0.0719	cytokine production
GO: 1817	TBK1	0.00362	0.289	0.312	0.0719	regulation of cytokine production
GO: 1819	TBK1	0.00362	0.289	0.312	0.0719	positive regulation of cytokine production
GO: 2218	TBK1	0.00362	0.289	0.312	0.0719	activation of innate immune response
GO: 2221	TBK1	0.00362	0.289	0.312	0.0719	pattern recognition receptor signaling pathway
GO: 2252	TBK1	0.00362	0.289	0.312	0.0719	immune effector process
GO: 2757	TBK1	0.00362	0.289	0.312	0.0719	immune response-activating signal transduction
GO: 2758	TBK1	0.00362	0.289	0.312	0.0719	innate immune response-activating signal transduction
GO: 6954	TBK1	0.00362	0.289	0.312	0.0719	inflammatory response
GO: 7243	TBK1	0.00362	0.289	0.312	0.0719	intracellular protein kinase cascade
GO: 9615	TBK1	0.00362	0.289	0.312	0.0719	response to virus
GO: 9617	TBK1	0.00362	0.289	0.312	0.0719	response to bacterium
GO: 31347	TBK1	0.00362	0.289	0.312	0.0719	regulation of defense response
GO: 31349	TBK1	0.00362	0.289	0.312	0.0719	positive regulation of defense response
GO: 35821	TBK1	0.00362	0.289	0.312	0.0719	modification of morphology or physiology of other organism
GO: 43122	TBK1	0.00362	0.289	0.312	0.0719	regulation of I-kappaB kinase/NF-kappaB cascade
GO: 44003	TBK1	0.00362	0.289	0.312	0.0719	modification by symbiont of host morphology or physiology
GO: 45088	TBK1	0.00362	0.289	0.312	0.0719	regulation of innate immune response
GO: 45089	TBK1	0.00362	0.289	0.312	0.0719	positive regulation of innate immune response
GO: 50778	TBK1	0.00362	0.289	0.312	0.0719	positive regulation of immune response
GO: 51607	TBK1	0.00362	0.289	0.312	0.0719	defense response to virus
GO: 51817	TBK1	0.00362	0.289	0.312	0.0719	modification of morphology or physiology of other organism involved in symbiotic interaction
MGI: 1793	TBK1	0.00362	0.289	0.312	0.0719	altered_susceptibility_to_infection
MGI: 2406	TBK1	0.00362	0.289	0.312	0.0719	increased_susceptibility_to_infection
MGI: 2419	TBK1	0.00362	0.289	0.312	0.0719	abnormal_innate_immunity
MGI: 2451	TBK1	0.00362	0.289	0.312	0.0719	abnormal_macrophage_physiology
MGI: 3009	TBK1	0.00362	0.289	0.312	0.0719	abnormal_cytokine_secretion
MGI: 5025	TBK1	0.00362	0.289	0.312	0.0719	abnormal_response_to_infection
MGI: 5416	TBK1	0.00362	0.289	0.312	0.0719	abnormal_circulating_protein_level
MGI: 8469	TBK1	0.00362	0.289	0.312	0.0719	abnormal_protein_level
MGI: 8555	TBK1	0.00362	0.289	0.312	0.0719	abnormal_interferon_secretion
MGI: 8556	TBK1	0.00362	0.289	0.312	0.0719	abnormal_tumor_necrosis_factor_secretion
MGI: 8568	TBK1	0.00362	0.289	0.312	0.0719	abnormal_interleukin_secretion
MGI: 8588	TBK1	0.00362	0.289	0.312	0.0719	abnormal_circulating_interleukin_level
MGI: 8713	TBK1	0.00362	0.289	0.312	0.0719	abnormal_cytokine_level
MGI: 8751	TBK1	0.00362	0.289	0.312	0.0719	abnormal_interleukin_level
MGI: 8835	TBK1	0.00362	0.289	0.312	0.0719	abnormal_intercellular_signaling_peptide_or_protein_level
MGI: 10210	TBK1	0.00362	0.289	0.312	0.0719	abnormal_circulating_cytokine_level
GO: 1817	SRGN	0.00369	0.3654	0.91	0.0135	regulation of cytokine production
GO: 32880	SRGN	0.00369	0.3654	0.91	0.0135	regulation of protein localization
GO: 51223	SRGN	0.00369	0.3654	0.91	0.0135	regulation of protein transport
GO: 70201	SRGN	0.00369	0.3654	0.91	0.0135	regulation of establishment of protein localization
GO: 7243	NKIRAS2	0.00369	0.1513	0.00746	0.114	intracellular protein kinase cascade
GO: 5929	PKD2	0.00372	0.2006	0.106	0.1967	cilium
GO: 7243	PKD2	0.00372	0.2006	0.106	0.1967	intracellular protein kinase cascade
GO: 32880	PKD2	0.00372	0.2006	0.106	0.1967	regulation of protein localization
GO: 51223	PKD2	0.00372	0.2006	0.106	0.1967	regulation of protein transport
GO: 70201	PKD2	0.00372	0.2006	0.106	0.1967	regulation of establishment of protein localization
GO:2000116	CDKN2D	0.00373	0.5429	0.000456	0.7239	regulation of cysteine-type endopeptidase activity
GO: 6954	PNMA1	0.00383	0.3528	0.0508	0.2074	inflammatory response
GO: 1817	EBI3	0.00383	0.9514	0.866	0.0275	regulation of cytokine production
GO: 2694	EBI3	0.00383	0.9514	0.866	0.0275	regulation of leukocyte activation
GO: 2696	EBI3	0.00383	0.9514	0.866	0.0275	positive regulation of leukocyte activation
GO: 5125	EBI3	0.00383	0.9514	0.866	0.0275	cytokine activity
GO: 5126	EBI3	0.00383	0.9514	0.866	0.0275	cytokine receptor binding
GO: 19221	EBI3	0.00383	0.9514	0.866	0.0275	cytokine-mediated signaling pathway
GO: 50867	EBI3	0.00383	0.9514	0.866	0.0275	positive regulation of cell activation
GO: 50870	EBI3	0.00383	0.9514	0.866	0.0275	positive regulation of T cell activation
GO: 51249	EBI3	0.00383	0.9514	0.866	0.0275	regulation of lymphocyte activation
GO: 51251	EBI3	0.00383	0.9514	0.866	0.0275	positive regulation of lymphocyte activation
GO: 71345	EBI3	0.00383	0.9514	0.866	0.0275	cellular response to cytokine stimulus
MGI: 1793	EBI3	0.00383	0.9514	0.866	0.0275	altered_susceptibility_to_infection
MGI: 2406	EBI3	0.00383	0.9514	0.866	0.0275	increased_susceptibility_to_infection
MGI: 3009	EBI3	0.00383	0.9514	0.866	0.0275	abnormal_cytokine_secretion
MGI: 5025	EBI3	0.00383	0.9514	0.866	0.0275	abnormal_response_to_infection
MGI: 8555	EBI3	0.00383	0.9514	0.866	0.0275	abnormal_interferon_secretion
MGI: 8568	EBI3	0.00383	0.9514	0.866	0.0275	abnormal_interleukin_secretion
GO: 31347	PSMA6	0.00384	0.3904	0.219	0.1347	regulation of defense response
GO: 32101	PSMA6	0.00384	0.3904	0.219	0.1347	regulation of response to external stimulus
GO: 50727	PSMA6	0.00384	0.3904	0.219	0.1347	regulation of inflammatory response
GO: 2694	TNFRSF14	0.00385	-0.2005	0.815	0.0189	regulation of leukocyte activation
GO: 2696	TNFRSF14	0.00385	-0.2005	0.815	0.0189	positive regulation of leukocyte activation
GO: 9617	TNFRSF14	0.00385	-0.2005	0.815	0.0189	response to bacterium
GO: 19221	TNFRSF14	0.00385	-0.2005	0.815	0.0189	cytokine-mediated signaling pathway
GO: 35821	TNFRSF14	0.00385	-0.2005	0.815	0.0189	modification of morphology or physiology of other organism
GO: 44003	TNFRSF14	0.00385	-0.2005	0.815	0.0189	modification by symbiont of host morphology or physiology
GO: 50867	TNFRSF14	0.00385	-0.2005	0.815	0.0189	positive regulation of cell activation
GO: 50870	TNFRSF14	0.00385	-0.2005	0.815	0.0189	positive regulation of T cell activation
GO: 51249	TNFRSF14	0.00385	-0.2005	0.815	0.0189	regulation of lymphocyte activation
GO: 51251	TNFRSF14	0.00385	-0.2005	0.815	0.0189	positive regulation of lymphocyte activation
GO: 51817	TNFRSF14	0.00385	-0.2005	0.815	0.0189	modification of morphology or physiology of other organism involved in symbiotic interaction
GO: 71345	TNFRSF14	0.00385	-0.2005	0.815	0.0189	cellular response to cytokine stimulus
KEGG 4060	TNFRSF14	0.00385	-0.2005	0.815	0.0189	KEGG_CYTOKINE-CYTOKINE_RECEPTOR_INTERACTION
MGI: 2444	TNFRSF14	0.00385	-0.2005	0.815	0.0189	abnormal_T_cell_physiology
MGI: 3009	TNFRSF14	0.00385	-0.2005	0.815	0.0189	abnormal_cytokine_secretion
MGI: 8555	TNFRSF14	0.00385	-0.2005	0.815	0.0189	abnormal_interferon_secretion
MGI: 8556	TNFRSF14	0.00385	-0.2005	0.815	0.0189	abnormal_tumor_necrosis_factor_secretion
MGI: 8568	TNFRSF14	0.00385	-0.2005	0.815	0.0189	abnormal_interleukin_secretion
GO: 2252	EXOSC3	0.00388	0.123	0.407	0.0459	immune effector process
GO: 2694	EXOSC3	0.00388	0.123	0.407	0.0459	regulation of leukocyte activation
GO: 2696	EXOSC3	0.00388	0.123	0.407	0.0459	positive regulation of leukocyte activation
GO: 2697	EXOSC3	0.00388	0.123	0.407	0.0459	regulation of immune effector process
GO: 45321	EXOSC3	0.00388	0.123	0.407	0.0459	leukocyte activation
GO: 50867	EXOSC3	0.00388	0.123	0.407	0.0459	positive regulation of cell activation
GO: 51249	EXOSC3	0.00388	0.123	0.407	0.0459	regulation of lymphocyte activation
GO: 51251	EXOSC3	0.00388	0.123	0.407	0.0459	positive regulation of lymphocyte activation
GO: 5813	SPICE1	0.00393	0.2099	0.152	0.2183	centrosome
GO: 2237	CXCL2	0.00394	0.9985	0.801	0.0683	response to molecule of bacterial origin
GO: 5125	CXCL2	0.00394	0.9985	0.801	0.0683	cytokine activity
GO: 5126	CXCL2	0.00394	0.9985	0.801	0.0683	cytokine receptor binding
GO: 6954	CXCL2	0.00394	0.9985	0.801	0.0683	inflammatory response
GO: 9617	CXCL2	0.00394	0.9985	0.801	0.0683	response to bacterium
KEGG 4060	CXCL2	0.00394	0.9985	0.801	0.0683	KEGG_CYTOKINE-CYTOKINE_RECEPTOR_INTERACTION
KEGG 4668	CXCL2	0.00394	0.9985	0.801	0.0683	KEGG_TNF_SIGNALING_PATHWAY
REACTOME 218	CXCL2	0.00394	0.9985	0.801	0.0683	REACT:CHEMOKINE_RECEPTORS_BIND_CHEMOKINES
GO: 30334	SMC5	0.00394	0.1945	0.28	0.0649	regulation of cell migration
GO:2000145	SMC5	0.00394	0.1945	0.28	0.0649	regulation of cell motility
GO: 30334	ZNF703	0.00402	-0.3663	0.588	-0.0943	regulation of cell migration
GO:2000145	ZNF703	0.00402	-0.3663	0.588	-0.0943	regulation of cell motility
GO: 5126	VEGFB	0.00409	-0.4223	0.437	-0.1102	cytokine receptor binding
GO: 30334	VEGFB	0.00409	-0.4223	0.437	-0.1102	regulation of cell migration
GO: 32101	VEGFB	0.00409	-0.4223	0.437	-0.1102	regulation of response to external stimulus
GO: 70851	VEGFB	0.00409	-0.4223	0.437	-0.1102	growth factor receptor binding
GO:2000145	VEGFB	0.00409	-0.4223	0.437	-0.1102	regulation of cell motility
KEGG 4060	VEGFB	0.00409	-0.4223	0.437	-0.1102	KEGG_CYTOKINE-CYTOKINE_RECEPTOR_INTERACTION
GO: 1817	TNFRSF9	0.00413	0.5987	0.825	-0.0382	regulation of cytokine production
GO: 10942	TNFRSF9	0.00413	0.5987	0.825	-0.0382	positive regulation of cell death
GO: 32880	TNFRSF9	0.00413	0.5987	0.825	-0.0382	regulation of protein localization
GO: 43068	TNFRSF9	0.00413	0.5987	0.825	-0.0382	positive regulation of programmed cell death
GO: 51223	TNFRSF9	0.00413	0.5987	0.825	-0.0382	regulation of protein transport
GO: 70201	TNFRSF9	0.00413	0.5987	0.825	-0.0382	regulation of establishment of protein localization
KEGG 4060	TNFRSF9	0.00413	0.5987	0.825	-0.0382	KEGG_CYTOKINE-CYTOKINE_RECEPTOR_INTERACTION
MGI: 2444	TNFRSF9	0.00413	0.5987	0.825	-0.0382	abnormal_T_cell_physiology
MGI: 3009	TNFRSF9	0.00413	0.5987	0.825	-0.0382	abnormal_cytokine_secretion
MGI: 8555	TNFRSF9	0.00413	0.5987	0.825	-0.0382	abnormal_interferon_secretion
MGI: 8568	TNFRSF9	0.00413	0.5987	0.825	-0.0382	abnormal_interleukin_secretion
GO: 5929	BBS9	0.00413	0.2142	0.934	-0.0094	cilium
GO: 30334	TERF1	0.00414	0.1548	0.439	0.059	regulation of cell migration
GO:2000116	TERF1	0.00414	0.1548	0.439	0.059	regulation of cysteine-type endopeptidase activity
GO:2000145	TERF1	0.00414	0.1548	0.439	0.059	regulation of cell motility
GO: 7243	MAP3K4	0.0042	0.452	0.408	0.1858	intracellular protein kinase cascade
MGI: 2444	MAP3K4	0.0042	0.452	0.408	0.1858	abnormal_T_cell_physiology
MGI: 3009	MAP3K4	0.0042	0.452	0.408	0.1858	abnormal_cytokine_secretion
MGI: 8555	MAP3K4	0.0042	0.452	0.408	0.1858	abnormal_interferon_secretion
GO: 32880	VAMP4	0.00428	0.3307	0.316	0.1352	regulation of protein localization
GO: 51223	VAMP4	0.00428	0.3307	0.316	0.1352	regulation of protein transport
GO: 70201	VAMP4	0.00428	0.3307	0.316	0.1352	regulation of establishment of protein localization
GO: 2252	DDIT4	0.00429	0.732	0.2	0.3525	immune effector process
GO: 9615	DDIT4	0.00429	0.732	0.2	0.3525	response to virus
GO: 10942	DDIT4	0.00429	0.732	0.2	0.3525	positive regulation of cell death
GO: 51607	DDIT4	0.00429	0.732	0.2	0.3525	defense response to virus
GO: 2694	IL15RA	0.00438	0.9435	0.799	-0.0355	regulation of leukocyte activation
GO: 2696	IL15RA	0.00438	0.9435	0.799	-0.0355	positive regulation of leukocyte activation
GO: 19221	IL15RA	0.00438	0.9435	0.799	-0.0355	cytokine-mediated signaling pathway
GO: 45619	IL15RA	0.00438	0.9435	0.799	-0.0355	regulation of lymphocyte differentiation
GO: 45621	IL15RA	0.00438	0.9435	0.799	-0.0355	positive regulation of lymphocyte differentiation
GO: 50867	IL15RA	0.00438	0.9435	0.799	-0.0355	positive regulation of cell activation
GO: 51249	IL15RA	0.00438	0.9435	0.799	-0.0355	regulation of lymphocyte activation
GO: 51251	IL15RA	0.00438	0.9435	0.799	-0.0355	positive regulation of lymphocyte activation
GO: 71345	IL15RA	0.00438	0.9435	0.799	-0.0355	cellular response to cytokine stimulus
GO: 72527	IL15RA	0.00438	0.9435	0.799	-0.0355	pyrimidine-containing compound metabolic process
GO: 72528	IL15RA	0.00438	0.9435	0.799	-0.0355	pyrimidine-containing compound biosynthetic process
KEGG 4060	IL15RA	0.00438	0.9435	0.799	-0.0355	KEGG_CYTOKINE-CYTOKINE_RECEPTOR_INTERACTION
KEGG 4630	IL15RA	0.00438	0.9435	0.799	-0.0355	KEGG_JAK-STAT_SIGNALING_PATHWAY
MGI: 2419	IL15RA	0.00438	0.9435	0.799	-0.0355	abnormal_innate_immunity
MGI: 2444	IL15RA	0.00438	0.9435	0.799	-0.0355	abnormal_T_cell_physiology
MGI: 3009	IL15RA	0.00438	0.9435	0.799	-0.0355	abnormal_cytokine_secretion
MGI: 8568	IL15RA	0.00438	0.9435	0.799	-0.0355	abnormal_interleukin_secretion
GO: 45321	TMX1	0.00456	0.1458	0.216	0.0994	leukocyte activation
GO: 2237	ADM	0.00458	0.5472	0.376	-0.1647	response to molecule of bacterial origin
GO: 9617	ADM	0.00458	0.5472	0.376	-0.1647	response to bacterium
GO: 32496	ADM	0.00458	0.5472	0.376	-0.1647	response to lipopolysaccharide
GO: 2218	BIRC2	0.00466	0.1774	0.935	-0.0107	activation of innate immune response
GO: 2221	BIRC2	0.00466	0.1774	0.935	-0.0107	pattern recognition receptor signaling pathway
GO: 2697	BIRC2	0.00466	0.1774	0.935	-0.0107	regulation of immune effector process
GO: 2757	BIRC2	0.00466	0.1774	0.935	-0.0107	immune response-activating signal transduction
GO: 2758	BIRC2	0.00466	0.1774	0.935	-0.0107	innate immune response-activating signal transduction
GO: 31347	BIRC2	0.00466	0.1774	0.935	-0.0107	regulation of defense response
GO: 31349	BIRC2	0.00466	0.1774	0.935	-0.0107	positive regulation of defense response
GO: 32101	BIRC2	0.00466	0.1774	0.935	-0.0107	regulation of response to external stimulus
GO: 43122	BIRC2	0.00466	0.1774	0.935	-0.0107	regulation of I-kappaB kinase/NF-kappaB cascade
GO: 43900	BIRC2	0.00466	0.1774	0.935	-0.0107	regulation of multi-organism process
GO: 45088	BIRC2	0.00466	0.1774	0.935	-0.0107	regulation of innate immune response
GO: 45089	BIRC2	0.00466	0.1774	0.935	-0.0107	positive regulation of innate immune response
GO: 50727	BIRC2	0.00466	0.1774	0.935	-0.0107	regulation of inflammatory response
GO: 50778	BIRC2	0.00466	0.1774	0.935	-0.0107	positive regulation of immune response
GO:2000116	BIRC2	0.00466	0.1774	0.935	-0.0107	regulation of cysteine-type endopeptidase activity
KEGG 4668	BIRC2	0.00466	0.1774	0.935	-0.0107	KEGG_TNF_SIGNALING_PATHWAY
KEGG 4630	SOCS4	0.00469	0.1902	0.0424	0.1349	KEGG_JAK-STAT_SIGNALING_PATHWAY
GO: 35821	TOP1	0.00471	0.1795	0.141	-0.1589	modification of morphology or physiology of other organism
GO: 44003	TOP1	0.00471	0.1795	0.141	-0.1589	modification by symbiont of host morphology or physiology
GO: 51817	TOP1	0.00471	0.1795	0.141	-0.1589	modification of morphology or physiology of other organism involved in symbiotic interaction
GO: 30334	MMP10	0.00475	1.972	0.752	-0.0869	regulation of cell migration
GO:2000145	MMP10	0.00475	1.972	0.752	-0.0869	regulation of cell motility
MGI: 1793	MMP10	0.00475	1.972	0.752	-0.0869	altered_susceptibility_to_infection
MGI: 2406	MMP10	0.00475	1.972	0.752	-0.0869	increased_susceptibility_to_infection
MGI: 5025	MMP10	0.00475	1.972	0.752	-0.0869	abnormal_response_to_infection
GO: 35821	CD93	0.00477	1.1601	0.229	0.5317	modification of morphology or physiology of other organism
GO: 44003	CD93	0.00477	1.1601	0.229	0.5317	modification by symbiont of host morphology or physiology
GO: 45321	CD93	0.00477	1.1601	0.229	0.5317	leukocyte activation
GO: 51817	CD93	0.00477	1.1601	0.229	0.5317	modification of morphology or physiology of other organism involved in symbiotic interaction
MGI: 2419	CD93	0.00477	1.1601	0.229	0.5317	abnormal_innate_immunity
MGI: 2451	CD93	0.00477	1.1601	0.229	0.5317	abnormal_macrophage_physiology
GO: 1816	LIPA	0.00488	-0.7537	0.00085	-0.8574	cytokine production
GO: 6954	LIPA	0.00488	-0.7537	0.00085	-0.8574	inflammatory response
GO: 5125	LIF	0.00496	0.9987	0.347	0.3313	cytokine activity
GO: 5126	LIF	0.00496	0.9987	0.347	0.3313	cytokine receptor binding
GO: 7243	LIF	0.00496	0.9987	0.347	0.3313	intracellular protein kinase cascade
GO: 32880	LIF	0.00496	0.9987	0.347	0.3313	regulation of protein localization
GO: 46888	LIF	0.00496	0.9987	0.347	0.3313	negative regulation of hormone secretion
GO: 72527	LIF	0.00496	0.9987	0.347	0.3313	pyrimidine-containing compound metabolic process
GO: 72528	LIF	0.00496	0.9987	0.347	0.3313	pyrimidine-containing compound biosynthetic process
KEGG 4060	LIF	0.00496	0.9987	0.347	0.3313	KEGG_CYTOKINE-CYTOKINE_RECEPTOR_INTERACTION
KEGG 4630	LIF	0.00496	0.9987	0.347	0.3313	KEGG_JAK-STAT_SIGNALING_PATHWAY
KEGG 4668	LIF	0.00496	0.9987	0.347	0.3313	KEGG_TNF_SIGNALING_PATHWAY
MGI: 1793	LIF	0.00496	0.9987	0.347	0.3313	altered_susceptibility_to_infection
MGI: 2406	LIF	0.00496	0.9987	0.347	0.3313	increased_susceptibility_to_infection
MGI: 2419	LIF	0.00496	0.9987	0.347	0.3313	abnormal_innate_immunity
MGI: 2444	LIF	0.00496	0.9987	0.347	0.3313	abnormal_T_cell_physiology
MGI: 2451	LIF	0.00496	0.9987	0.347	0.3313	abnormal_macrophage_physiology
MGI: 3009	LIF	0.00496	0.9987	0.347	0.3313	abnormal_cytokine_secretion
MGI: 5025	LIF	0.00496	0.9987	0.347	0.3313	abnormal_response_to_infection
MGI: 5416	LIF	0.00496	0.9987	0.347	0.3313	abnormal_circulating_protein_level
MGI: 8469	LIF	0.00496	0.9987	0.347	0.3313	abnormal_protein_level
MGI: 8568	LIF	0.00496	0.9987	0.347	0.3313	abnormal_interleukin_secretion
MGI: 8588	LIF	0.00496	0.9987	0.347	0.3313	abnormal_circulating_interleukin_level
MGI: 8713	LIF	0.00496	0.9987	0.347	0.3313	abnormal_cytokine_level
MGI: 8751	LIF	0.00496	0.9987	0.347	0.3313	abnormal_interleukin_level
MGI: 8835	LIF	0.00496	0.9987	0.347	0.3313	abnormal_intercellular_signaling_peptide_or_protein_level
MGI: 10210	LIF	0.00496	0.9987	0.347	0.3313	abnormal_circulating_cytokine_level
GO: 32880	RALB	0.00504	0.1567	0.891	0.0105	regulation of protein localization
GO: 30334	HAS1	0.00505	1.6423	0.00816	0.8793	regulation of cell migration
GO:2000145	HAS1	0.00505	1.6423	0.00816	0.8793	regulation of cell motility
GO: 1816	IRAK4	0.00505	0.1404	0.0048	0.1869	cytokine production
GO: 2218	IRAK4	0.00505	0.1404	0.0048	0.1869	activation of innate immune response
GO: 2221	IRAK4	0.00505	0.1404	0.0048	0.1869	pattern recognition receptor signaling pathway
GO: 2757	IRAK4	0.00505	0.1404	0.0048	0.1869	immune response-activating signal transduction
GO: 2758	IRAK4	0.00505	0.1404	0.0048	0.1869	innate immune response-activating signal transduction
GO: 5126	IRAK4	0.00505	0.1404	0.0048	0.1869	cytokine receptor binding
GO: 7243	IRAK4	0.00505	0.1404	0.0048	0.1869	intracellular protein kinase cascade
GO: 19221	IRAK4	0.00505	0.1404	0.0048	0.1869	cytokine-mediated signaling pathway
GO: 31347	IRAK4	0.00505	0.1404	0.0048	0.1869	regulation of defense response
GO: 31349	IRAK4	0.00505	0.1404	0.0048	0.1869	positive regulation of defense response
GO: 45088	IRAK4	0.00505	0.1404	0.0048	0.1869	regulation of innate immune response
GO: 45089	IRAK4	0.00505	0.1404	0.0048	0.1869	positive regulation of innate immune response
GO: 50778	IRAK4	0.00505	0.1404	0.0048	0.1869	positive regulation of immune response
GO: 70851	IRAK4	0.00505	0.1404	0.0048	0.1869	growth factor receptor binding
GO: 71345	IRAK4	0.00505	0.1404	0.0048	0.1869	cellular response to cytokine stimulus
MGI: 1793	IRAK4	0.00505	0.1404	0.0048	0.1869	altered_susceptibility_to_infection
MGI: 2406	IRAK4	0.00505	0.1404	0.0048	0.1869	increased_susceptibility_to_infection
MGI: 2419	IRAK4	0.00505	0.1404	0.0048	0.1869	abnormal_innate_immunity
MGI: 2451	IRAK4	0.00505	0.1404	0.0048	0.1869	abnormal_macrophage_physiology
MGI: 3009	IRAK4	0.00505	0.1404	0.0048	0.1869	abnormal_cytokine_secretion
MGI: 5025	IRAK4	0.00505	0.1404	0.0048	0.1869	abnormal_response_to_infection
MGI: 5416	IRAK4	0.00505	0.1404	0.0048	0.1869	abnormal_circulating_protein_level
MGI: 8469	IRAK4	0.00505	0.1404	0.0048	0.1869	abnormal_protein_level
MGI: 8555	IRAK4	0.00505	0.1404	0.0048	0.1869	abnormal_interferon_secretion
MGI: 8556	IRAK4	0.00505	0.1404	0.0048	0.1869	abnormal_tumor_necrosis_factor_secretion
MGI: 8568	IRAK4	0.00505	0.1404	0.0048	0.1869	abnormal_interleukin_secretion
MGI: 8588	IRAK4	0.00505	0.1404	0.0048	0.1869	abnormal_circulating_interleukin_level
MGI: 8713	IRAK4	0.00505	0.1404	0.0048	0.1869	abnormal_cytokine_level
MGI: 8751	IRAK4	0.00505	0.1404	0.0048	0.1869	abnormal_interleukin_level
MGI: 8835	IRAK4	0.00505	0.1404	0.0048	0.1869	abnormal_intercellular_signaling_peptide_or_protein_level
MGI: 10210	IRAK4	0.00505	0.1404	0.0048	0.1869	abnormal_circulating_cytokine_level
REACTOME 287	IRAK4	0.00505	0.1404	0.0048	0.1869	REACT:CYTOKINE_SIGNALING_IN_IMMUNE_SYSTEM
GO: 32880	RAB23	0.00508	0.3269	0.0277	0.4359	regulation of protein localization
GO: 51223	RAB23	0.00508	0.3269	0.0277	0.4359	regulation of protein transport
GO: 70201	RAB23	0.00508	0.3269	0.0277	0.4359	regulation of establishment of protein localization
GO: 30334	BUB3	0.00511	0.11	0.986	0.0009	regulation of cell migration
GO:2000145	BUB3	0.00511	0.11	0.986	0.0009	regulation of cell motility
GO: 1816	CASP1	0.00516	0.471	0.0282	0.2064	cytokine production
GO: 1817	CASP1	0.00516	0.471	0.0282	0.2064	regulation of cytokine production
GO: 1819	CASP1	0.00516	0.471	0.0282	0.2064	positive regulation of cytokine production
GO: 10942	CASP1	0.00516	0.471	0.0282	0.2064	positive regulation of cell death
GO: 32880	CASP1	0.00516	0.471	0.0282	0.2064	regulation of protein localization
GO: 43068	CASP1	0.00516	0.471	0.0282	0.2064	positive regulation of programmed cell death
GO: 43122	CASP1	0.00516	0.471	0.0282	0.2064	regulation of I-kappaB kinase/NF-kappaB cascade
GO: 51223	CASP1	0.00516	0.471	0.0282	0.2064	regulation of protein transport
GO: 70201	CASP1	0.00516	0.471	0.0282	0.2064	regulation of establishment of protein localization
GO:2000116	CASP1	0.00516	0.471	0.0282	0.2064	regulation of cysteine-type endopeptidase activity
MGI: 1793	CASP1	0.00516	0.471	0.0282	0.2064	altered_susceptibility_to_infection
MGI: 2406	CASP1	0.00516	0.471	0.0282	0.2064	increased_susceptibility_to_infection
MGI: 2419	CASP1	0.00516	0.471	0.0282	0.2064	abnormal_innate_immunity
MGI: 2444	CASP1	0.00516	0.471	0.0282	0.2064	abnormal_T_cell_physiology
MGI: 2451	CASP1	0.00516	0.471	0.0282	0.2064	abnormal_macrophage_physiology
MGI: 3009	CASP1	0.00516	0.471	0.0282	0.2064	abnormal_cytokine_secretion
MGI: 5025	CASP1	0.00516	0.471	0.0282	0.2064	abnormal_response_to_infection
MGI: 5416	CASP1	0.00516	0.471	0.0282	0.2064	abnormal_circulating_protein_level
MGI: 8469	CASP1	0.00516	0.471	0.0282	0.2064	abnormal_protein_level
MGI: 8555	CASP1	0.00516	0.471	0.0282	0.2064	abnormal_interferon_secretion
MGI: 8556	CASP1	0.00516	0.471	0.0282	0.2064	abnormal_tumor_necrosis_factor_secretion
MGI: 8568	CASP1	0.00516	0.471	0.0282	0.2064	abnormal_interleukin_secretion
MGI: 8588	CASP1	0.00516	0.471	0.0282	0.2064	abnormal_circulating_interleukin_level
MGI: 8713	CASP1	0.00516	0.471	0.0282	0.2064	abnormal_cytokine_level
MGI: 8751	CASP1	0.00516	0.471	0.0282	0.2064	abnormal_interleukin_level
MGI: 8835	CASP1	0.00516	0.471	0.0282	0.2064	abnormal_intercellular_signaling_peptide_or_protein_level
MGI: 10210	CASP1	0.00516	0.471	0.0282	0.2064	abnormal_circulating_cytokine_level
REACTOME 287	CASP1	0.00516	0.471	0.0282	0.2064	REACT:CYTOKINE_SIGNALING_IN_IMMUNE_SYSTEM
GO: 10942	DCUN1D3	0.00518	0.6028	0.0826	0.276	positive regulation of cell death
GO: 43068	DCUN1D3	0.00518	0.6028	0.0826	0.276	positive regulation of programmed cell death
GO: 30334	JAG1	0.00526	0.5149	0.00137	-0.7519	regulation of cell migration
GO:2000145	JAG1	0.00526	0.5149	0.00137	-0.7519	regulation of cell motility
KEGG 4668	JAG1	0.00526	0.5149	0.00137	-0.7519	KEGG_TNF_SIGNALING_PATHWAY
GO: 45321	JMJD6	0.00536	0.2308	0.313	0.0866	leukocyte activation
MGI: 2419	JMJD6	0.00536	0.2308	0.313	0.0866	abnormal_innate_immunity
MGI: 2451	JMJD6	0.00536	0.2308	0.313	0.0866	abnormal_macrophage_physiology
GO: 10942	PPID	0.00545	0.1982	0.19	0.0871	positive regulation of cell death
GO: 32880	PPID	0.00545	0.1982	0.19	0.0871	regulation of protein localization
GO: 43068	PPID	0.00545	0.1982	0.19	0.0871	positive regulation of programmed cell death
GO: 43900	PPID	0.00545	0.1982	0.19	0.0871	regulation of multi-organism process
GO: 43903	PPID	0.00545	0.1982	0.19	0.0871	regulation of symbiosis, encompassing mutualism through parasitism
GO: 51223	PPID	0.00545	0.1982	0.19	0.0871	regulation of protein transport
GO: 70201	PPID	0.00545	0.1982	0.19	0.0871	regulation of establishment of protein localization
GO: 6954	PROK2	0.00545	0.8834	0.322	-0.4072	inflammatory response
GO: 32101	CNGA1	0.00546	-1.1332	0.648	-0.203	regulation of response to external stimulus
GO: 1817	ZFP36	0.00555	0.2934	0.649	0.0695	regulation of cytokine production
MGI: 2419	ZFP36	0.00555	0.2934	0.649	0.0695	abnormal_innate_immunity
MGI: 2451	ZFP36	0.00555	0.2934	0.649	0.0695	abnormal_macrophage_physiology
GO: 30334	STK24	0.00569	0.2309	0.0357	0.2052	regulation of cell migration
GO: 32101	STK24	0.00569	0.2309	0.0357	0.2052	regulation of response to external stimulus
GO:2000145	STK24	0.00569	0.2309	0.0357	0.2052	regulation of cell motility
MGI: 2444	NFAT5	0.00582	0.4322	0.449	0.1006	abnormal_T_cell_physiology
GO: 2252	ZNF175	0.00589	0.1723	0.0229	0.1653	immune effector process
GO: 9615	ZNF175	0.00589	0.1723	0.0229	0.1653	response to virus
GO: 51607	ZNF175	0.00589	0.1723	0.0229	0.1653	defense response to virus
GO: 2237	PLSCR3	0.00594	0.1957	0.00883	0.3683	response to molecule of bacterial origin
GO: 9617	PLSCR3	0.00594	0.1957	0.00883	0.3683	response to bacterium
GO: 32496	PLSCR3	0.00594	0.1957	0.00883	0.3683	response to lipopolysaccharide
GO: 2694	ITPKB	0.00599	-0.423	0.277	-0.2125	regulation of leukocyte activation
GO: 2696	ITPKB	0.00599	-0.423	0.277	-0.2125	positive regulation of leukocyte activation
GO: 7243	ITPKB	0.00599	-0.423	0.277	-0.2125	intracellular protein kinase cascade
GO: 45321	ITPKB	0.00599	-0.423	0.277	-0.2125	leukocyte activation
GO: 45580	ITPKB	0.00599	-0.423	0.277	-0.2125	regulation of T cell differentiation
GO: 45582	ITPKB	0.00599	-0.423	0.277	-0.2125	positive regulation of T cell differentiation
GO: 45619	ITPKB	0.00599	-0.423	0.277	-0.2125	regulation of lymphocyte differentiation
GO: 45621	ITPKB	0.00599	-0.423	0.277	-0.2125	positive regulation of lymphocyte differentiation
GO: 50867	ITPKB	0.00599	-0.423	0.277	-0.2125	positive regulation of cell activation
GO: 50870	ITPKB	0.00599	-0.423	0.277	-0.2125	positive regulation of T cell activation
GO: 51249	ITPKB	0.00599	-0.423	0.277	-0.2125	regulation of lymphocyte activation
GO: 51251	ITPKB	0.00599	-0.423	0.277	-0.2125	positive regulation of lymphocyte activation
GO: 72527	ITPKB	0.00599	-0.423	0.277	-0.2125	pyrimidine-containing compound metabolic process
GO: 72528	ITPKB	0.00599	-0.423	0.277	-0.2125	pyrimidine-containing compound biosynthetic process
MGI: 1793	ITPKB	0.00599	-0.423	0.277	-0.2125	altered_susceptibility_to_infection
MGI: 2406	ITPKB	0.00599	-0.423	0.277	-0.2125	increased_susceptibility_to_infection
MGI: 2444	ITPKB	0.00599	-0.423	0.277	-0.2125	abnormal_T_cell_physiology
MGI: 5025	ITPKB	0.00599	-0.423	0.277	-0.2125	abnormal_response_to_infection
GO: 5813	KIAA0753	0.00599	0.166	0.0233	0.229	centrosome
GO:2000116	MGMT	0.00603	-0.3943	0.00196	-0.5884	regulation of cysteine-type endopeptidase activity
GO: 10942	RAPSN	0.00607	-0.4164	0.716	-0.0582	positive regulation of cell death
GO: 43068	RAPSN	0.00607	-0.4164	0.716	-0.0582	positive regulation of programmed cell death
GO: 5929	EVC	0.00608	0.7558	0.00851	0.9223	cilium
GO: 32880	DNM1L	0.00608	0.1468	0.234	-0.0844	regulation of protein localization
GO: 51223	DNM1L	0.00608	0.1468	0.234	-0.0844	regulation of protein transport
GO: 70201	DNM1L	0.00608	0.1468	0.234	-0.0844	regulation of establishment of protein localization
KEGG 4668	DNM1L	0.00608	0.1468	0.234	-0.0844	KEGG_TNF_SIGNALING_PATHWAY
MGI: 5416	DNM1L	0.00608	0.1468	0.234	-0.0844	abnormal_circulating_protein_level
MGI: 8469	DNM1L	0.00608	0.1468	0.234	-0.0844	abnormal_protein_level
GO: 5929	ARL6	0.00613	0.2711	0.0164	0.6353	cilium
GO: 7243	PINK1	0.00618	-0.2571	0.961	0.0058	intracellular protein kinase cascade
GO: 43122	PINK1	0.00618	-0.2571	0.961	0.0058	regulation of I-kappaB kinase/NF-kappaB cascade
MGI: 3009	PINK1	0.00618	-0.2571	0.961	0.0058	abnormal_cytokine_secretion
MGI: 8568	PINK1	0.00618	-0.2571	0.961	0.0058	abnormal_interleukin_secretion
GO: 5929	ADCY3	0.00624	-0.3568	0.0857	-0.2252	cilium
GO: 1817	TLR2	0.00629	0.3942	0.0931	0.2509	regulation of cytokine production
GO: 1819	TLR2	0.00629	0.3942	0.0931	0.2509	positive regulation of cytokine production
GO: 2218	TLR2	0.00629	0.3942	0.0931	0.2509	activation of innate immune response
GO: 2221	TLR2	0.00629	0.3942	0.0931	0.2509	pattern recognition receptor signaling pathway
GO: 2237	TLR2	0.00629	0.3942	0.0931	0.2509	response to molecule of bacterial origin
GO: 2697	TLR2	0.00629	0.3942	0.0931	0.2509	regulation of immune effector process
GO: 2757	TLR2	0.00629	0.3942	0.0931	0.2509	immune response-activating signal transduction
GO: 2758	TLR2	0.00629	0.3942	0.0931	0.2509	innate immune response-activating signal transduction
GO: 6954	TLR2	0.00629	0.3942	0.0931	0.2509	inflammatory response
GO: 7243	TLR2	0.00629	0.3942	0.0931	0.2509	intracellular protein kinase cascade
GO: 9617	TLR2	0.00629	0.3942	0.0931	0.2509	response to bacterium
GO: 10942	TLR2	0.00629	0.3942	0.0931	0.2509	positive regulation of cell death
GO: 30334	TLR2	0.00629	0.3942	0.0931	0.2509	regulation of cell migration
GO: 31347	TLR2	0.00629	0.3942	0.0931	0.2509	regulation of defense response
GO: 31349	TLR2	0.00629	0.3942	0.0931	0.2509	positive regulation of defense response
GO: 32101	TLR2	0.00629	0.3942	0.0931	0.2509	regulation of response to external stimulus
GO: 32496	TLR2	0.00629	0.3942	0.0931	0.2509	response to lipopolysaccharide
GO: 32880	TLR2	0.00629	0.3942	0.0931	0.2509	regulation of protein localization
GO: 35821	TLR2	0.00629	0.3942	0.0931	0.2509	modification of morphology or physiology of other organism
GO: 43068	TLR2	0.00629	0.3942	0.0931	0.2509	positive regulation of programmed cell death
GO: 43122	TLR2	0.00629	0.3942	0.0931	0.2509	regulation of I-kappaB kinase/NF-kappaB cascade
GO: 43900	TLR2	0.00629	0.3942	0.0931	0.2509	regulation of multi-organism process
GO: 43901	TLR2	0.00629	0.3942	0.0931	0.2509	negative regulation of multi-organism process
GO: 43903	TLR2	0.00629	0.3942	0.0931	0.2509	regulation of symbiosis, encompassing mutualism through parasitism
GO: 44003	TLR2	0.00629	0.3942	0.0931	0.2509	modification by symbiont of host morphology or physiology
GO: 45088	TLR2	0.00629	0.3942	0.0931	0.2509	regulation of innate immune response
GO: 45089	TLR2	0.00629	0.3942	0.0931	0.2509	positive regulation of innate immune response
GO: 50727	TLR2	0.00629	0.3942	0.0931	0.2509	regulation of inflammatory response
GO: 50778	TLR2	0.00629	0.3942	0.0931	0.2509	positive regulation of immune response
GO: 51223	TLR2	0.00629	0.3942	0.0931	0.2509	regulation of protein transport
GO: 51817	TLR2	0.00629	0.3942	0.0931	0.2509	modification of morphology or physiology of other organism involved in symbiotic interaction
GO: 70201	TLR2	0.00629	0.3942	0.0931	0.2509	regulation of establishment of protein localization
GO:2000145	TLR2	0.00629	0.3942	0.0931	0.2509	regulation of cell motility
KEGG 5323	TLR2	0.00629	0.3942	0.0931	0.2509	KEGG_RHEUMATOID_ARTHRITIS
MGI: 1793	TLR2	0.00629	0.3942	0.0931	0.2509	altered_susceptibility_to_infection
MGI: 2406	TLR2	0.00629	0.3942	0.0931	0.2509	increased_susceptibility_to_infection
MGI: 2419	TLR2	0.00629	0.3942	0.0931	0.2509	abnormal_innate_immunity
MGI: 2451	TLR2	0.00629	0.3942	0.0931	0.2509	abnormal_macrophage_physiology
MGI: 3009	TLR2	0.00629	0.3942	0.0931	0.2509	abnormal_cytokine_secretion
MGI: 5025	TLR2	0.00629	0.3942	0.0931	0.2509	abnormal_response_to_infection
MGI: 5416	TLR2	0.00629	0.3942	0.0931	0.2509	abnormal_circulating_protein_level
MGI: 8469	TLR2	0.00629	0.3942	0.0931	0.2509	abnormal_protein_level
MGI: 8556	TLR2	0.00629	0.3942	0.0931	0.2509	abnormal_tumor_necrosis_factor_secretion
MGI: 8568	TLR2	0.00629	0.3942	0.0931	0.2509	abnormal_interleukin_secretion
MGI: 8588	TLR2	0.00629	0.3942	0.0931	0.2509	abnormal_circulating_interleukin_level
MGI: 8713	TLR2	0.00629	0.3942	0.0931	0.2509	abnormal_cytokine_level
MGI: 8751	TLR2	0.00629	0.3942	0.0931	0.2509	abnormal_interleukin_level
MGI: 8835	TLR2	0.00629	0.3942	0.0931	0.2509	abnormal_intercellular_signaling_peptide_or_protein_level
MGI: 10210	TLR2	0.00629	0.3942	0.0931	0.2509	abnormal_circulating_cytokine_level
GO: 1817	CARD9	0.00631	-0.4371	0.607	0.1154	regulation of cytokine production
GO: 1819	CARD9	0.00631	-0.4371	0.607	0.1154	positive regulation of cytokine production
GO: 2218	CARD9	0.00631	-0.4371	0.607	0.1154	activation of innate immune response
GO: 2221	CARD9	0.00631	-0.4371	0.607	0.1154	pattern recognition receptor signaling pathway
GO: 2237	CARD9	0.00631	-0.4371	0.607	0.1154	response to molecule of bacterial origin
GO: 2252	CARD9	0.00631	-0.4371	0.607	0.1154	immune effector process
GO: 2757	CARD9	0.00631	-0.4371	0.607	0.1154	immune response-activating signal transduction
GO: 2758	CARD9	0.00631	-0.4371	0.607	0.1154	innate immune response-activating signal transduction
GO: 9615	CARD9	0.00631	-0.4371	0.607	0.1154	response to virus
GO: 9617	CARD9	0.00631	-0.4371	0.607	0.1154	response to bacterium
GO: 31347	CARD9	0.00631	-0.4371	0.607	0.1154	regulation of defense response
GO: 31349	CARD9	0.00631	-0.4371	0.607	0.1154	positive regulation of defense response
GO: 43122	CARD9	0.00631	-0.4371	0.607	0.1154	regulation of I-kappaB kinase/NF-kappaB cascade
GO: 45088	CARD9	0.00631	-0.4371	0.607	0.1154	regulation of innate immune response
GO: 45089	CARD9	0.00631	-0.4371	0.607	0.1154	positive regulation of innate immune response
GO: 50778	CARD9	0.00631	-0.4371	0.607	0.1154	positive regulation of immune response
GO: 51607	CARD9	0.00631	-0.4371	0.607	0.1154	defense response to virus
MGI: 1793	CARD9	0.00631	-0.4371	0.607	0.1154	altered_susceptibility_to_infection
MGI: 2406	CARD9	0.00631	-0.4371	0.607	0.1154	increased_susceptibility_to_infection
MGI: 2419	CARD9	0.00631	-0.4371	0.607	0.1154	abnormal_innate_immunity
MGI: 2451	CARD9	0.00631	-0.4371	0.607	0.1154	abnormal_macrophage_physiology
MGI: 3009	CARD9	0.00631	-0.4371	0.607	0.1154	abnormal_cytokine_secretion
MGI: 5025	CARD9	0.00631	-0.4371	0.607	0.1154	abnormal_response_to_infection
MGI: 8469	CARD9	0.00631	-0.4371	0.607	0.1154	abnormal_protein_level
MGI: 8556	CARD9	0.00631	-0.4371	0.607	0.1154	abnormal_tumor_necrosis_factor_secretion
MGI: 8568	CARD9	0.00631	-0.4371	0.607	0.1154	abnormal_interleukin_secretion
MGI: 8713	CARD9	0.00631	-0.4371	0.607	0.1154	abnormal_cytokine_level
MGI: 8835	CARD9	0.00631	-0.4371	0.607	0.1154	abnormal_intercellular_signaling_peptide_or_protein_level
GO: 1817	IL27	0.00631	0.9412	0.814	-0.0477	regulation of cytokine production
GO: 2694	IL27	0.00631	0.9412	0.814	-0.0477	regulation of leukocyte activation
GO: 2697	IL27	0.00631	0.9412	0.814	-0.0477	regulation of immune effector process
GO: 5125	IL27	0.00631	0.9412	0.814	-0.0477	cytokine activity
GO: 5126	IL27	0.00631	0.9412	0.814	-0.0477	cytokine receptor binding
GO: 6954	IL27	0.00631	0.9412	0.814	-0.0477	inflammatory response
GO: 9617	IL27	0.00631	0.9412	0.814	-0.0477	response to bacterium
GO: 31347	IL27	0.00631	0.9412	0.814	-0.0477	regulation of defense response
GO: 43900	IL27	0.00631	0.9412	0.814	-0.0477	regulation of multi-organism process
GO: 45580	IL27	0.00631	0.9412	0.814	-0.0477	regulation of T cell differentiation
GO: 45619	IL27	0.00631	0.9412	0.814	-0.0477	regulation of lymphocyte differentiation
GO: 51249	IL27	0.00631	0.9412	0.814	-0.0477	regulation of lymphocyte activation
MGI: 1793	IL27	0.00631	0.9412	0.814	-0.0477	altered_susceptibility_to_infection
MGI: 2406	IL27	0.00631	0.9412	0.814	-0.0477	increased_susceptibility_to_infection
MGI: 3009	IL27	0.00631	0.9412	0.814	-0.0477	abnormal_cytokine_secretion
MGI: 5025	IL27	0.00631	0.9412	0.814	-0.0477	abnormal_response_to_infection
MGI: 5416	IL27	0.00631	0.9412	0.814	-0.0477	abnormal_circulating_protein_level
MGI: 8469	IL27	0.00631	0.9412	0.814	-0.0477	abnormal_protein_level
MGI: 8555	IL27	0.00631	0.9412	0.814	-0.0477	abnormal_interferon_secretion
MGI: 8588	IL27	0.00631	0.9412	0.814	-0.0477	abnormal_circulating_interleukin_level
MGI: 8713	IL27	0.00631	0.9412	0.814	-0.0477	abnormal_cytokine_level
MGI: 8751	IL27	0.00631	0.9412	0.814	-0.0477	abnormal_interleukin_level
MGI: 8835	IL27	0.00631	0.9412	0.814	-0.0477	abnormal_intercellular_signaling_peptide_or_protein_level
MGI: 10210	IL27	0.00631	0.9412	0.814	-0.0477	abnormal_circulating_cytokine_level
GO: 32101	THBD	0.00638	0.9336	0.00296	1.3578	regulation of response to external stimulus
GO: 50900	THBD	0.00638	0.9336	0.00296	1.3578	leukocyte migration
MGI: 5416	THBD	0.00638	0.9336	0.00296	1.3578	abnormal_circulating_protein_level
MGI: 8469	THBD	0.00638	0.9336	0.00296	1.3578	abnormal_protein_level
MGI: 8588	THBD	0.00638	0.9336	0.00296	1.3578	abnormal_circulating_interleukin_level
MGI: 8713	THBD	0.00638	0.9336	0.00296	1.3578	abnormal_cytokine_level
MGI: 8751	THBD	0.00638	0.9336	0.00296	1.3578	abnormal_interleukin_level
MGI: 8835	THBD	0.00638	0.9336	0.00296	1.3578	abnormal_intercellular_signaling_peptide_or_protein_level
MGI: 10210	THBD	0.00638	0.9336	0.00296	1.3578	abnormal_circulating_cytokine_level
GO: 1817	MB21D1	0.00651	0.2937	0.939	-0.0092	regulation of cytokine production
GO: 1819	MB21D1	0.00651	0.2937	0.939	-0.0092	positive regulation of cytokine production
GO: 2218	MB21D1	0.00651	0.2937	0.939	-0.0092	activation of innate immune response
GO: 2252	MB21D1	0.00651	0.2937	0.939	-0.0092	immune effector process
GO: 2697	MB21D1	0.00651	0.2937	0.939	-0.0092	regulation of immune effector process
GO: 9615	MB21D1	0.00651	0.2937	0.939	-0.0092	response to virus
GO: 31347	MB21D1	0.00651	0.2937	0.939	-0.0092	regulation of defense response
GO: 31349	MB21D1	0.00651	0.2937	0.939	-0.0092	positive regulation of defense response
GO: 43900	MB21D1	0.00651	0.2937	0.939	-0.0092	regulation of multi-organism process
GO: 45088	MB21D1	0.00651	0.2937	0.939	-0.0092	regulation of innate immune response
GO: 45089	MB21D1	0.00651	0.2937	0.939	-0.0092	positive regulation of innate immune response
GO: 50778	MB21D1	0.00651	0.2937	0.939	-0.0092	positive regulation of immune response
GO: 51607	MB21D1	0.00651	0.2937	0.939	-0.0092	defense response to virus
GO: 35821	TFRC	0.00656	-0.3948	0.228	-0.2147	modification of morphology or physiology of other organism
GO: 44003	TFRC	0.00656	-0.3948	0.228	-0.2147	modification by symbiont of host morphology or physiology
GO: 51817	TFRC	0.00656	-0.3948	0.228	-0.2147	modification of morphology or physiology of other organism involved in symbiotic interaction
GO: 5125	CCL13	0.00663	1.5109	0.251	0.3579	cytokine activity
GO: 5126	CCL13	0.00663	1.5109	0.251	0.3579	cytokine receptor binding
GO: 6954	CCL13	0.00663	1.5109	0.251	0.3579	inflammatory response
GO: 30595	CCL13	0.00663	1.5109	0.251	0.3579	leukocyte chemotaxis
GO: 50900	CCL13	0.00663	1.5109	0.251	0.3579	leukocyte migration
GO: 60326	CCL13	0.00663	1.5109	0.251	0.3579	cell chemotaxis
KEGG 4060	CCL13	0.00663	1.5109	0.251	0.3579	KEGG_CYTOKINE-CYTOKINE_RECEPTOR_INTERACTION
GO: 35821	DYNLT1	0.00664	0.3204	0.454	0.0862	modification of morphology or physiology of other organism
GO: 44003	DYNLT1	0.00664	0.3204	0.454	0.0862	modification by symbiont of host morphology or physiology
GO: 51817	DYNLT1	0.00664	0.3204	0.454	0.0862	modification of morphology or physiology of other organism involved in symbiotic interaction
GO: 30334	KRIT1	0.00682	0.1613	0.181	0.0782	regulation of cell migration
GO:2000145	KRIT1	0.00682	0.1613	0.181	0.0782	regulation of cell motility
MGI: 2444	HR	0.00692	-0.9639	0.121	-0.5088	abnormal_T_cell_physiology
GO: 2694	IL7	0.00695	0.692	0.395	0.0954	regulation of leukocyte activation
GO: 2696	IL7	0.00695	0.692	0.395	0.0954	positive regulation of leukocyte activation
GO: 5125	IL7	0.00695	0.692	0.395	0.0954	cytokine activity
GO: 5126	IL7	0.00695	0.692	0.395	0.0954	cytokine receptor binding
GO: 45321	IL7	0.00695	0.692	0.395	0.0954	leukocyte activation
GO: 45580	IL7	0.00695	0.692	0.395	0.0954	regulation of T cell differentiation
GO: 45582	IL7	0.00695	0.692	0.395	0.0954	positive regulation of T cell differentiation
GO: 45619	IL7	0.00695	0.692	0.395	0.0954	regulation of lymphocyte differentiation
GO: 45621	IL7	0.00695	0.692	0.395	0.0954	positive regulation of lymphocyte differentiation
GO: 50867	IL7	0.00695	0.692	0.395	0.0954	positive regulation of cell activation
GO: 50870	IL7	0.00695	0.692	0.395	0.0954	positive regulation of T cell activation
GO: 51249	IL7	0.00695	0.692	0.395	0.0954	regulation of lymphocyte activation
GO: 51251	IL7	0.00695	0.692	0.395	0.0954	positive regulation of lymphocyte activation
GO: 70851	IL7	0.00695	0.692	0.395	0.0954	growth factor receptor binding
GO: 72527	IL7	0.00695	0.692	0.395	0.0954	pyrimidine-containing compound metabolic process
GO: 72528	IL7	0.00695	0.692	0.395	0.0954	pyrimidine-containing compound biosynthetic process
KEGG 4060	IL7	0.00695	0.692	0.395	0.0954	KEGG_CYTOKINE-CYTOKINE_RECEPTOR_INTERACTION
KEGG 4630	IL7	0.00695	0.692	0.395	0.0954	KEGG_JAK-STAT_SIGNALING_PATHWAY
REACTOME 287	IL7	0.00695	0.692	0.395	0.0954	REACT:CYTOKINE_SIGNALING_IN_IMMUNE_SYSTEM
GO: 5813	KIAA1009	0.00715	0.21	0.278	0.1293	centrosome
GO: 5125	CCL4	0.00721	0.8619	0.344	-0.172	cytokine activity
GO: 5126	CCL4	0.00721	0.8619	0.344	-0.172	cytokine receptor binding
GO: 6954	CCL4	0.00721	0.8619	0.344	-0.172	inflammatory response
GO: 9615	CCL4	0.00721	0.8619	0.344	-0.172	response to virus
GO: 30334	CCL4	0.00721	0.8619	0.344	-0.172	regulation of cell migration
GO: 32101	CCL4	0.00721	0.8619	0.344	-0.172	regulation of response to external stimulus
GO: 35821	CCL4	0.00721	0.8619	0.344	-0.172	modification of morphology or physiology of other organism
GO: 43900	CCL4	0.00721	0.8619	0.344	-0.172	regulation of multi-organism process
GO: 43901	CCL4	0.00721	0.8619	0.344	-0.172	negative regulation of multi-organism process
GO: 43903	CCL4	0.00721	0.8619	0.344	-0.172	regulation of symbiosis, encompassing mutualism through parasitism
GO: 51817	CCL4	0.00721	0.8619	0.344	-0.172	modification of morphology or physiology of other organism involved in symbiotic interaction
GO:2000145	CCL4	0.00721	0.8619	0.344	-0.172	regulation of cell motility
KEGG 4060	CCL4	0.00721	0.8619	0.344	-0.172	KEGG_CYTOKINE-CYTOKINE_RECEPTOR_INTERACTION
REACTOME 218	CCL4	0.00721	0.8619	0.344	-0.172	REACT:CHEMOKINE_RECEPTORS_BIND_CHEMOKINES
MGI: 2419	ABCG1	0.00724	0.581	0.0864	0.4093	abnormal_innate_immunity
MGI: 2451	ABCG1	0.00724	0.581	0.0864	0.4093	abnormal_macrophage_physiology
MGI: 3009	ABCG1	0.00724	0.581	0.0864	0.4093	abnormal_cytokine_secretion
GO: 7243	NKIRAS1	0.00727	0.1648	0.098	0.1346	intracellular protein kinase cascade
GO: 10942	MELK	0.00734	0.4655	0.0369	-0.4041	positive regulation of cell death
GO: 43068	MELK	0.00734	0.4655	0.0369	-0.4041	positive regulation of programmed cell death
GO: 10942	PLEKHG2	0.00735	0.4638	0.995	-0.0008	positive regulation of cell death
GO: 43068	PLEKHG2	0.00735	0.4638	0.995	-0.0008	positive regulation of programmed cell death
GO: 2252	PSEN2	0.00739	-0.3268	0.308	-0.1327	immune effector process
GO: 2757	PSEN2	0.00739	-0.3268	0.308	-0.1327	immune response-activating signal transduction
GO: 5813	PSEN2	0.00739	-0.3268	0.308	-0.1327	centrosome
GO: 5929	PSEN2	0.00739	-0.3268	0.308	-0.1327	cilium
GO: 10942	PSEN2	0.00739	-0.3268	0.308	-0.1327	positive regulation of cell death
GO: 43068	PSEN2	0.00739	-0.3268	0.308	-0.1327	positive regulation of programmed cell death
GO: 45321	PSEN2	0.00739	-0.3268	0.308	-0.1327	leukocyte activation
GO: 50778	PSEN2	0.00739	-0.3268	0.308	-0.1327	positive regulation of immune response
GO: 32880	GOPC	0.00739	0.1181	0.673	0.0265	regulation of protein localization
GO: 51223	GOPC	0.00739	0.1181	0.673	0.0265	regulation of protein transport
GO: 70201	GOPC	0.00739	0.1181	0.673	0.0265	regulation of establishment of protein localization
GO: 45321	CD48	0.00758	0.3007	0.15	0.1368	leukocyte activation
GO: 50900	CD48	0.00758	0.3007	0.15	0.1368	leukocyte migration
MGI: 2444	CD48	0.00758	0.3007	0.15	0.1368	abnormal_T_cell_physiology
GO: 1817	ZC3HAV1	0.00758	0.2703	0.607	0.0548	regulation of cytokine production
GO: 1819	ZC3HAV1	0.00758	0.2703	0.607	0.0548	positive regulation of cytokine production
GO: 2252	ZC3HAV1	0.00758	0.2703	0.607	0.0548	immune effector process
GO: 2697	ZC3HAV1	0.00758	0.2703	0.607	0.0548	regulation of immune effector process
GO: 9615	ZC3HAV1	0.00758	0.2703	0.607	0.0548	response to virus
GO: 31347	ZC3HAV1	0.00758	0.2703	0.607	0.0548	regulation of defense response
GO: 43122	ZC3HAV1	0.00758	0.2703	0.607	0.0548	regulation of I-kappaB kinase/NF-kappaB cascade
GO: 43900	ZC3HAV1	0.00758	0.2703	0.607	0.0548	regulation of multi-organism process
GO: 43901	ZC3HAV1	0.00758	0.2703	0.607	0.0548	negative regulation of multi-organism process
GO: 43903	ZC3HAV1	0.00758	0.2703	0.607	0.0548	regulation of symbiosis, encompassing mutualism through parasitism
GO: 51607	ZC3HAV1	0.00758	0.2703	0.607	0.0548	defense response to virus
GO: 2237	AICDA	0.0076	-0.7768	0.133	-0.3224	response to molecule of bacterial origin
GO: 2252	AICDA	0.0076	-0.7768	0.133	-0.3224	immune effector process
GO: 9617	AICDA	0.0076	-0.7768	0.133	-0.3224	response to bacterium
GO: 32496	AICDA	0.0076	-0.7768	0.133	-0.3224	response to lipopolysaccharide
GO: 45321	AICDA	0.0076	-0.7768	0.133	-0.3224	leukocyte activation
GO: 72527	AICDA	0.0076	-0.7768	0.133	-0.3224	pyrimidine-containing compound metabolic process
MGI: 1793	AICDA	0.0076	-0.7768	0.133	-0.3224	altered_susceptibility_to_infection
MGI: 2406	AICDA	0.0076	-0.7768	0.133	-0.3224	increased_susceptibility_to_infection
MGI: 5025	AICDA	0.0076	-0.7768	0.133	-0.3224	abnormal_response_to_infection
GO: 43900	ELL	0.00764	0.3641	0.0242	0.352	regulation of multi-organism process
GO: 43903	ELL	0.00764	0.3641	0.0242	0.352	regulation of symbiosis, encompassing mutualism through parasitism
GO: 10942	ING5	0.00766	0.1425	0.116	0.162	positive regulation of cell death
GO: 43068	ING5	0.00766	0.1425	0.116	0.162	positive regulation of programmed cell death
GO: 32880	DYRK2	0.00787	-0.3262	0.744	-0.062	regulation of protein localization
GO: 51223	DYRK2	0.00787	-0.3262	0.744	-0.062	regulation of protein transport
GO: 70201	DYRK2	0.00787	-0.3262	0.744	-0.062	regulation of establishment of protein localization
GO: 2252	IFITM3	0.00791	0.9991	0.0785	0.5262	immune effector process
GO: 9615	IFITM3	0.00791	0.9991	0.0785	0.5262	response to virus
GO: 19221	IFITM3	0.00791	0.9991	0.0785	0.5262	cytokine-mediated signaling pathway
GO: 43900	IFITM3	0.00791	0.9991	0.0785	0.5262	regulation of multi-organism process
GO: 43901	IFITM3	0.00791	0.9991	0.0785	0.5262	negative regulation of multi-organism process
GO: 43903	IFITM3	0.00791	0.9991	0.0785	0.5262	regulation of symbiosis, encompassing mutualism through parasitism
GO: 51607	IFITM3	0.00791	0.9991	0.0785	0.5262	defense response to virus
GO: 71345	IFITM3	0.00791	0.9991	0.0785	0.5262	cellular response to cytokine stimulus
REACTOME 287	IFITM3	0.00791	0.9991	0.0785	0.5262	REACT:CYTOKINE_SIGNALING_IN_IMMUNE_SYSTEM
GO: 1817	MEFV	0.00792	0.5876	0.683	-0.0739	regulation of cytokine production
GO: 6954	MEFV	0.00792	0.5876	0.683	-0.0739	inflammatory response
GO: 31347	MEFV	0.00792	0.5876	0.683	-0.0739	regulation of defense response
GO: 32101	MEFV	0.00792	0.5876	0.683	-0.0739	regulation of response to external stimulus
GO: 50727	MEFV	0.00792	0.5876	0.683	-0.0739	regulation of inflammatory response
GO:2000116	MEFV	0.00792	0.5876	0.683	-0.0739	regulation of cysteine-type endopeptidase activity
MGI: 2419	MEFV	0.00792	0.5876	0.683	-0.0739	abnormal_innate_immunity
MGI: 2451	MEFV	0.00792	0.5876	0.683	-0.0739	abnormal_macrophage_physiology
MGI: 3009	MEFV	0.00792	0.5876	0.683	-0.0739	abnormal_cytokine_secretion
MGI: 5416	MEFV	0.00792	0.5876	0.683	-0.0739	abnormal_circulating_protein_level
MGI: 8469	MEFV	0.00792	0.5876	0.683	-0.0739	abnormal_protein_level
MGI: 8555	MEFV	0.00792	0.5876	0.683	-0.0739	abnormal_interferon_secretion
MGI: 8568	MEFV	0.00792	0.5876	0.683	-0.0739	abnormal_interleukin_secretion
MGI: 8588	MEFV	0.00792	0.5876	0.683	-0.0739	abnormal_circulating_interleukin_level
MGI: 8713	MEFV	0.00792	0.5876	0.683	-0.0739	abnormal_cytokine_level
MGI: 8751	MEFV	0.00792	0.5876	0.683	-0.0739	abnormal_interleukin_level
MGI: 8835	MEFV	0.00792	0.5876	0.683	-0.0739	abnormal_intercellular_signaling_peptide_or_protein_level
MGI: 10210	MEFV	0.00792	0.5876	0.683	-0.0739	abnormal_circulating_cytokine_level
GO: 19221	ACKR3	0.00792	0.6555	0.307	0.4183	cytokine-mediated signaling pathway
GO: 35821	ACKR3	0.00792	0.6555	0.307	0.4183	modification of morphology or physiology of other organism
GO: 44003	ACKR3	0.00792	0.6555	0.307	0.4183	modification by symbiont of host morphology or physiology
GO: 51817	ACKR3	0.00792	0.6555	0.307	0.4183	modification of morphology or physiology of other organism involved in symbiotic interaction
GO: 71345	ACKR3	0.00792	0.6555	0.307	0.4183	cellular response to cytokine stimulus
KEGG 4060	ACKR3	0.00792	0.6555	0.307	0.4183	KEGG_CYTOKINE-CYTOKINE_RECEPTOR_INTERACTION
REACTOME 218	ACKR3	0.00792	0.6555	0.307	0.4183	REACT:CHEMOKINE_RECEPTORS_BIND_CHEMOKINES
MGI: 2419	TOB2	0.00826	0.1417	0.109	0.0959	abnormal_innate_immunity
MGI: 2451	TOB2	0.00826	0.1417	0.109	0.0959	abnormal_macrophage_physiology
GO: 2252	PLSCR1	0.00837	0.5106	0.825	0.0288	immune effector process
GO: 2694	PLSCR1	0.00837	0.5106	0.825	0.0288	regulation of leukocyte activation
GO: 6954	PLSCR1	0.00837	0.5106	0.825	0.0288	inflammatory response
GO: 9615	PLSCR1	0.00837	0.5106	0.825	0.0288	response to virus
GO: 31347	PLSCR1	0.00837	0.5106	0.825	0.0288	regulation of defense response
GO: 31349	PLSCR1	0.00837	0.5106	0.825	0.0288	positive regulation of defense response
GO: 43900	PLSCR1	0.00837	0.5106	0.825	0.0288	regulation of multi-organism process
GO: 43901	PLSCR1	0.00837	0.5106	0.825	0.0288	negative regulation of multi-organism process
GO: 43903	PLSCR1	0.00837	0.5106	0.825	0.0288	regulation of symbiosis, encompassing mutualism through parasitism
GO: 45088	PLSCR1	0.00837	0.5106	0.825	0.0288	regulation of innate immune response
GO: 45089	PLSCR1	0.00837	0.5106	0.825	0.0288	positive regulation of innate immune response
GO: 50778	PLSCR1	0.00837	0.5106	0.825	0.0288	positive regulation of immune response
GO: 51607	PLSCR1	0.00837	0.5106	0.825	0.0288	defense response to virus
GO: 70851	PLSCR1	0.00837	0.5106	0.825	0.0288	growth factor receptor binding
GO: 5813	ODF2	0.00844	0.1805	0.0123	0.211	centrosome
GO: 5929	ODF2	0.00844	0.1805	0.0123	0.211	cilium
GO: 6954	OLR1	0.00849	0.4321	0.188	0.2981	inflammatory response
GO: 50900	OLR1	0.00849	0.4321	0.188	0.2981	leukocyte migration
MGI: 5416	OLR1	0.00849	0.4321	0.188	0.2981	abnormal_circulating_protein_level
MGI: 8469	OLR1	0.00849	0.4321	0.188	0.2981	abnormal_protein_level
MGI: 8588	OLR1	0.00849	0.4321	0.188	0.2981	abnormal_circulating_interleukin_level
MGI: 8713	OLR1	0.00849	0.4321	0.188	0.2981	abnormal_cytokine_level
MGI: 8751	OLR1	0.00849	0.4321	0.188	0.2981	abnormal_interleukin_level
MGI: 8835	OLR1	0.00849	0.4321	0.188	0.2981	abnormal_intercellular_signaling_peptide_or_protein_level
MGI: 10210	OLR1	0.00849	0.4321	0.188	0.2981	abnormal_circulating_cytokine_level
GO: 2237	CXCL10	0.00857	1.2492	0.206	-0.426	response to molecule of bacterial origin
GO: 2252	CXCL10	0.00857	1.2492	0.206	-0.426	immune effector process
GO: 5125	CXCL10	0.00857	1.2492	0.206	-0.426	cytokine activity
GO: 5126	CXCL10	0.00857	1.2492	0.206	-0.426	cytokine receptor binding
GO: 6954	CXCL10	0.00857	1.2492	0.206	-0.426	inflammatory response
GO: 9615	CXCL10	0.00857	1.2492	0.206	-0.426	response to virus
GO: 9617	CXCL10	0.00857	1.2492	0.206	-0.426	response to bacterium
GO: 30334	CXCL10	0.00857	1.2492	0.206	-0.426	regulation of cell migration
GO: 32101	CXCL10	0.00857	1.2492	0.206	-0.426	regulation of response to external stimulus
GO: 32496	CXCL10	0.00857	1.2492	0.206	-0.426	response to lipopolysaccharide
GO: 51607	CXCL10	0.00857	1.2492	0.206	-0.426	defense response to virus
GO:2000145	CXCL10	0.00857	1.2492	0.206	-0.426	regulation of cell motility
KEGG 4060	CXCL10	0.00857	1.2492	0.206	-0.426	KEGG_CYTOKINE-CYTOKINE_RECEPTOR_INTERACTION
KEGG 4668	CXCL10	0.00857	1.2492	0.206	-0.426	KEGG_TNF_SIGNALING_PATHWAY
MGI: 1793	CXCL10	0.00857	1.2492	0.206	-0.426	altered_susceptibility_to_infection
MGI: 2406	CXCL10	0.00857	1.2492	0.206	-0.426	increased_susceptibility_to_infection
MGI: 2444	CXCL10	0.00857	1.2492	0.206	-0.426	abnormal_T_cell_physiology
MGI: 3009	CXCL10	0.00857	1.2492	0.206	-0.426	abnormal_cytokine_secretion
MGI: 5025	CXCL10	0.00857	1.2492	0.206	-0.426	abnormal_response_to_infection
MGI: 8469	CXCL10	0.00857	1.2492	0.206	-0.426	abnormal_protein_level
MGI: 8555	CXCL10	0.00857	1.2492	0.206	-0.426	abnormal_interferon_secretion
MGI: 8713	CXCL10	0.00857	1.2492	0.206	-0.426	abnormal_cytokine_level
MGI: 8835	CXCL10	0.00857	1.2492	0.206	-0.426	abnormal_intercellular_signaling_peptide_or_protein_level
REACTOME 218	CXCL10	0.00857	1.2492	0.206	-0.426	REACT:CHEMOKINE_RECEPTORS_BIND_CHEMOKINES
GO: 7243	MAP3K12	0.00863	-0.3215	0.65	-0.0528	intracellular protein kinase cascade
GO: 30334	CDC26	0.00863	0.2232	0.0069	0.1779	regulation of cell migration
GO:2000145	CDC26	0.00863	0.2232	0.0069	0.1779	regulation of cell motility
GO: 5125	IL11	0.00868	-1.419	0.666	-0.234	cytokine activity
GO: 5126	IL11	0.00868	-1.419	0.666	-0.234	cytokine receptor binding
GO: 45321	IL11	0.00868	-1.419	0.666	-0.234	leukocyte activation
GO: 46888	IL11	0.00868	-1.419	0.666	-0.234	negative regulation of hormone secretion
GO: 70851	IL11	0.00868	-1.419	0.666	-0.234	growth factor receptor binding
KEGG 4060	IL11	0.00868	-1.419	0.666	-0.234	KEGG_CYTOKINE-CYTOKINE_RECEPTOR_INTERACTION
KEGG 4630	IL11	0.00868	-1.419	0.666	-0.234	KEGG_JAK-STAT_SIGNALING_PATHWAY
KEGG 5323	IL11	0.00868	-1.419	0.666	-0.234	KEGG_RHEUMATOID_ARTHRITIS
GO: 7243	STK3	0.0087	0.1672	0.0332	-0.2193	intracellular protein kinase cascade
GO: 10942	STK3	0.0087	0.1672	0.0332	-0.2193	positive regulation of cell death
GO: 43068	STK3	0.0087	0.1672	0.0332	-0.2193	positive regulation of programmed cell death
GO: 1817	ZFPM1	0.00871	-0.2328	0.247	-0.1257	regulation of cytokine production
GO: 2252	ZFPM1	0.00871	-0.2328	0.247	-0.1257	immune effector process
GO: 45321	ZFPM1	0.00871	-0.2328	0.247	-0.1257	leukocyte activation
MGI: 5416	ZFPM1	0.00871	-0.2328	0.247	-0.1257	abnormal_circulating_protein_level
MGI: 8469	ZFPM1	0.00871	-0.2328	0.247	-0.1257	abnormal_protein_level
MGI: 8713	ZFPM1	0.00871	-0.2328	0.247	-0.1257	abnormal_cytokine_level
MGI: 8835	ZFPM1	0.00871	-0.2328	0.247	-0.1257	abnormal_intercellular_signaling_peptide_or_protein_level
MGI: 10210	ZFPM1	0.00871	-0.2328	0.247	-0.1257	abnormal_circulating_cytokine_level
GO: 5125	IL20	0.00873	2.2983	0.944	0.0321	cytokine activity
GO: 5126	IL20	0.00873	2.2983	0.944	0.0321	cytokine receptor binding
GO: 31347	IL20	0.00873	2.2983	0.944	0.0321	regulation of defense response
GO: 32101	IL20	0.00873	2.2983	0.944	0.0321	regulation of response to external stimulus
GO: 50727	IL20	0.00873	2.2983	0.944	0.0321	regulation of inflammatory response
GO: 72527	IL20	0.00873	2.2983	0.944	0.0321	pyrimidine-containing compound metabolic process
GO: 72528	IL20	0.00873	2.2983	0.944	0.0321	pyrimidine-containing compound biosynthetic process
KEGG 4060	IL20	0.00873	2.2983	0.944	0.0321	KEGG_CYTOKINE-CYTOKINE_RECEPTOR_INTERACTION
KEGG 4630	IL20	0.00873	2.2983	0.944	0.0321	KEGG_JAK-STAT_SIGNALING_PATHWAY
GO: 5813	DYNC1LI2	0.00878	0.1329	0.149	0.0679	centrosome
GO: 5813	TFAP2A	0.00886	0.9107	0.0681	0.4505	centrosome
GO: 10942	TFAP2A	0.00886	0.9107	0.0681	0.4505	positive regulation of cell death
GO: 30334	TFAP2A	0.00886	0.9107	0.0681	0.4505	regulation of cell migration
GO: 43068	TFAP2A	0.00886	0.9107	0.0681	0.4505	positive regulation of programmed cell death
GO:2000145	TFAP2A	0.00886	0.9107	0.0681	0.4505	regulation of cell motility
GO: 5813	VPS37A	0.00892	0.1708	0.205	0.0671	centrosome
GO: 2252	LY9	0.00893	-0.6024	0.48	-0.1572	immune effector process
MGI: 2444	LY9	0.00893	-0.6024	0.48	-0.1572	abnormal_T_cell_physiology
MGI: 3009	LY9	0.00893	-0.6024	0.48	-0.1572	abnormal_cytokine_secretion
GO: 30334	MYLK	0.00908	-0.3807	0.28	-0.2353	regulation of cell migration
GO:2000145	MYLK	0.00908	-0.3807	0.28	-0.2353	regulation of cell motility
GO: 5813	DYNLL1	0.00909	0.2446	0.00116	0.2554	centrosome
GO: 32880	DYNLL1	0.00909	0.2446	0.00116	0.2554	regulation of protein localization
GO: 35821	DYNLL1	0.00909	0.2446	0.00116	0.2554	modification of morphology or physiology of other organism
GO: 44003	DYNLL1	0.00909	0.2446	0.00116	0.2554	modification by symbiont of host morphology or physiology
GO: 51817	DYNLL1	0.00909	0.2446	0.00116	0.2554	modification of morphology or physiology of other organism involved in symbiotic interaction
GO: 70201	DYNLL1	0.00909	0.2446	0.00116	0.2554	regulation of establishment of protein localization
GO: 5813	IFT88	0.00916	0.2601	0.074	0.288	centrosome
GO: 5929	IFT88	0.00916	0.2601	0.074	0.288	cilium
MGI: 5416	IFT88	0.00916	0.2601	0.074	0.288	abnormal_circulating_protein_level
MGI: 8469	IFT88	0.00916	0.2601	0.074	0.288	abnormal_protein_level
GO: 10942	REST	0.00919	0.234	0.466	0.0648	positive regulation of cell death
GO: 35821	REST	0.00919	0.234	0.466	0.0648	modification of morphology or physiology of other organism
GO: 43068	REST	0.00919	0.234	0.466	0.0648	positive regulation of programmed cell death
GO: 43900	REST	0.00919	0.234	0.466	0.0648	regulation of multi-organism process
GO: 43901	REST	0.00919	0.234	0.466	0.0648	negative regulation of multi-organism process
GO: 43903	REST	0.00919	0.234	0.466	0.0648	regulation of symbiosis, encompassing mutualism through parasitism
GO: 46888	REST	0.00919	0.234	0.466	0.0648	negative regulation of hormone secretion
GO: 51817	REST	0.00919	0.234	0.466	0.0648	modification of morphology or physiology of other organism involved in symbiotic interaction
GO:2000116	REST	0.00919	0.234	0.466	0.0648	regulation of cysteine-type endopeptidase activity
KEGG 4668	MLKL	0.00943	0.3621	0.0619	0.2643	KEGG_TNF_SIGNALING_PATHWAY
GO: 7243	MYC	0.00952	0.6586	0.712	0.0561	intracellular protein kinase cascade
GO: 10942	MYC	0.00952	0.6586	0.712	0.0561	positive regulation of cell death
GO: 43068	MYC	0.00952	0.6586	0.712	0.0561	positive regulation of programmed cell death
GO:2000116	MYC	0.00952	0.6586	0.712	0.0561	regulation of cysteine-type endopeptidase activity
KEGG 4630	MYC	0.00952	0.6586	0.712	0.0561	KEGG_JAK-STAT_SIGNALING_PATHWAY
MGI: 2419	MYC	0.00952	0.6586	0.712	0.0561	abnormal_innate_immunity
MGI: 2444	MYC	0.00952	0.6586	0.712	0.0561	abnormal_T_cell_physiology
GO: 5813	TPGS1	0.00956	-0.2711	0.715	-0.0352	centrosome
GO: 5929	TPGS1	0.00956	-0.2711	0.715	-0.0352	cilium
GO: 72527	ENTPD4	0.00976	0.2128	0.0791	0.1029	pyrimidine-containing compound metabolic process
GO: 5813	RIC8B	0.00994	0.1236	0.999	0.0001	centrosome
GO: 10942	FAF1	0.01	-0.1837	0.00277	-0.3028	positive regulation of cell death
GO: 32880	FAF1	0.01	-0.1837	0.00277	-0.3028	regulation of protein localization
GO: 43068	FAF1	0.01	-0.1837	0.00277	-0.3028	positive regulation of programmed cell death
GO: 43122	FAF1	0.01	-0.1837	0.00277	-0.3028	regulation of I-kappaB kinase/NF-kappaB cascade
GO: 51223	FAF1	0.01	-0.1837	0.00277	-0.3028	regulation of protein transport
GO: 70201	FAF1	0.01	-0.1837	0.00277	-0.3028	regulation of establishment of protein localization
GO: 1817	DDX41	0.0101	-0.1215	0.847	0.0131	regulation of cytokine production
GO: 1819	DDX41	0.0101	-0.1215	0.847	0.0131	positive regulation of cytokine production
GO: 2252	DDX41	0.0101	-0.1215	0.847	0.0131	immune effector process
GO: 9615	DDX41	0.0101	-0.1215	0.847	0.0131	response to virus
GO: 51607	DDX41	0.0101	-0.1215	0.847	0.0131	defense response to virus
GO: 71345	DDX41	0.0101	-0.1215	0.847	0.0131	cellular response to cytokine stimulus
GO: 5125	IL16	0.0102	-0.2395	0.241	-0.1952	cytokine activity
GO: 30595	IL16	0.0102	-0.2395	0.241	-0.1952	leukocyte chemotaxis
GO: 32101	IL16	0.0102	-0.2395	0.241	-0.1952	regulation of response to external stimulus
GO: 35821	IL16	0.0102	-0.2395	0.241	-0.1952	modification of morphology or physiology of other organism
GO: 44003	IL16	0.0102	-0.2395	0.241	-0.1952	modification by symbiont of host morphology or physiology
GO: 50900	IL16	0.0102	-0.2395	0.241	-0.1952	leukocyte migration
GO: 51817	IL16	0.0102	-0.2395	0.241	-0.1952	modification of morphology or physiology of other organism involved in symbiotic interaction
GO: 60326	IL16	0.0102	-0.2395	0.241	-0.1952	cell chemotaxis
MGI: 2444	IL16	0.0102	-0.2395	0.241	-0.1952	abnormal_T_cell_physiology
GO: 5929	DNAL4	0.0102	0.1893	0.0265	0.2105	cilium
MGI: 2419	AKR1A1	0.0102	-0.2079	0.296	-0.0805	abnormal_innate_immunity
MGI: 2451	AKR1A1	0.0102	-0.2079	0.296	-0.0805	abnormal_macrophage_physiology
GO: 2252	FUT7	0.0103	-0.5111	0.267	0.3406	immune effector process
GO: 45321	FUT7	0.0103	-0.5111	0.267	0.3406	leukocyte activation
GO: 50900	FUT7	0.0103	-0.5111	0.267	0.3406	leukocyte migration
MGI: 2419	FUT7	0.0103	-0.5111	0.267	0.3406	abnormal_innate_immunity
GO: 5813	KIF3B	0.0106	0.3014	0.00543	0.3606	centrosome
MGI: 2419	HVCN1	0.0106	-0.4344	0.723	0.0734	abnormal_innate_immunity
MGI: 2451	HVCN1	0.0106	-0.4344	0.723	0.0734	abnormal_macrophage_physiology
GO: 5929	RSPH9	0.0106	0.5567	0.111	0.298	cilium
GO: 1817	IFNB1	0.0108	1.1056	0.871	-0.0643	regulation of cytokine production
GO: 2252	IFNB1	0.0108	1.1056	0.871	-0.0643	immune effector process
GO: 2694	IFNB1	0.0108	1.1056	0.871	-0.0643	regulation of leukocyte activation
GO: 2697	IFNB1	0.0108	1.1056	0.871	-0.0643	regulation of immune effector process
GO: 5125	IFNB1	0.0108	1.1056	0.871	-0.0643	cytokine activity
GO: 5126	IFNB1	0.0108	1.1056	0.871	-0.0643	cytokine receptor binding
GO: 9615	IFNB1	0.0108	1.1056	0.871	-0.0643	response to virus
GO: 9617	IFNB1	0.0108	1.1056	0.871	-0.0643	response to bacterium
GO: 19221	IFNB1	0.0108	1.1056	0.871	-0.0643	cytokine-mediated signaling pathway
GO: 31347	IFNB1	0.0108	1.1056	0.871	-0.0643	regulation of defense response
GO: 31349	IFNB1	0.0108	1.1056	0.871	-0.0643	positive regulation of defense response
GO: 43900	IFNB1	0.0108	1.1056	0.871	-0.0643	regulation of multi-organism process
GO: 43901	IFNB1	0.0108	1.1056	0.871	-0.0643	negative regulation of multi-organism process
GO: 43903	IFNB1	0.0108	1.1056	0.871	-0.0643	regulation of symbiosis, encompassing mutualism through parasitism
GO: 45088	IFNB1	0.0108	1.1056	0.871	-0.0643	regulation of innate immune response
GO: 45089	IFNB1	0.0108	1.1056	0.871	-0.0643	positive regulation of innate immune response
GO: 45321	IFNB1	0.0108	1.1056	0.871	-0.0643	leukocyte activation
GO: 45580	IFNB1	0.0108	1.1056	0.871	-0.0643	regulation of T cell differentiation
GO: 45619	IFNB1	0.0108	1.1056	0.871	-0.0643	regulation of lymphocyte differentiation
GO: 50778	IFNB1	0.0108	1.1056	0.871	-0.0643	positive regulation of immune response
GO: 51249	IFNB1	0.0108	1.1056	0.871	-0.0643	regulation of lymphocyte activation
GO: 51607	IFNB1	0.0108	1.1056	0.871	-0.0643	defense response to virus
GO: 71345	IFNB1	0.0108	1.1056	0.871	-0.0643	cellular response to cytokine stimulus
GO:2000116	IFNB1	0.0108	1.1056	0.871	-0.0643	regulation of cysteine-type endopeptidase activity
KEGG 4060	IFNB1	0.0108	1.1056	0.871	-0.0643	KEGG_CYTOKINE-CYTOKINE_RECEPTOR_INTERACTION
KEGG 4630	IFNB1	0.0108	1.1056	0.871	-0.0643	KEGG_JAK-STAT_SIGNALING_PATHWAY
MGI: 1793	IFNB1	0.0108	1.1056	0.871	-0.0643	altered_susceptibility_to_infection
MGI: 2406	IFNB1	0.0108	1.1056	0.871	-0.0643	increased_susceptibility_to_infection
MGI: 2419	IFNB1	0.0108	1.1056	0.871	-0.0643	abnormal_innate_immunity
MGI: 2444	IFNB1	0.0108	1.1056	0.871	-0.0643	abnormal_T_cell_physiology
MGI: 2451	IFNB1	0.0108	1.1056	0.871	-0.0643	abnormal_macrophage_physiology
MGI: 3009	IFNB1	0.0108	1.1056	0.871	-0.0643	abnormal_cytokine_secretion
MGI: 5025	IFNB1	0.0108	1.1056	0.871	-0.0643	abnormal_response_to_infection
MGI: 5416	IFNB1	0.0108	1.1056	0.871	-0.0643	abnormal_circulating_protein_level
MGI: 8469	IFNB1	0.0108	1.1056	0.871	-0.0643	abnormal_protein_level
MGI: 8555	IFNB1	0.0108	1.1056	0.871	-0.0643	abnormal_interferon_secretion
MGI: 8556	IFNB1	0.0108	1.1056	0.871	-0.0643	abnormal_tumor_necrosis_factor_secretion
MGI: 8568	IFNB1	0.0108	1.1056	0.871	-0.0643	abnormal_interleukin_secretion
MGI: 8713	IFNB1	0.0108	1.1056	0.871	-0.0643	abnormal_cytokine_level
MGI: 8835	IFNB1	0.0108	1.1056	0.871	-0.0643	abnormal_intercellular_signaling_peptide_or_protein_level
MGI: 10210	IFNB1	0.0108	1.1056	0.871	-0.0643	abnormal_circulating_cytokine_level
REACTOME 287	IFNB1	0.0108	1.1056	0.871	-0.0643	REACT:CYTOKINE_SIGNALING_IN_IMMUNE_SYSTEM
GO: 30334	FAM60A	0.0108	0.2992	0.51	0.0895	regulation of cell migration
GO:2000145	FAM60A	0.0108	0.2992	0.51	0.0895	regulation of cell motility
GO: 7243	ITGAV	0.011	0.2748	0.589	0.0661	intracellular protein kinase cascade
GO: 30334	ITGAV	0.011	0.2748	0.589	0.0661	regulation of cell migration
GO: 35821	ITGAV	0.011	0.2748	0.589	0.0661	modification of morphology or physiology of other organism
GO: 43900	ITGAV	0.011	0.2748	0.589	0.0661	regulation of multi-organism process
GO: 43901	ITGAV	0.011	0.2748	0.589	0.0661	negative regulation of multi-organism process
GO: 43903	ITGAV	0.011	0.2748	0.589	0.0661	regulation of symbiosis, encompassing mutualism through parasitism
GO: 44003	ITGAV	0.011	0.2748	0.589	0.0661	modification by symbiont of host morphology or physiology
GO: 50900	ITGAV	0.011	0.2748	0.589	0.0661	leukocyte migration
GO: 51817	ITGAV	0.011	0.2748	0.589	0.0661	modification of morphology or physiology of other organism involved in symbiotic interaction
GO:2000145	ITGAV	0.011	0.2748	0.589	0.0661	regulation of cell motility
GO: 10942	IP6K2	0.0111	0.1292	0.427	0.0513	positive regulation of cell death
GO: 19221	IP6K2	0.0111	0.1292	0.427	0.0513	cytokine-mediated signaling pathway
GO: 43068	IP6K2	0.0111	0.1292	0.427	0.0513	positive regulation of programmed cell death
GO: 71345	IP6K2	0.0111	0.1292	0.427	0.0513	cellular response to cytokine stimulus
REACTOME 287	IP6K2	0.0111	0.1292	0.427	0.0513	REACT:CYTOKINE_SIGNALING_IN_IMMUNE_SYSTEM
MGI: 1793	AQP9	0.0112	0.4611	0.506	0.0982	altered_susceptibility_to_infection
MGI: 5025	AQP9	0.0112	0.4611	0.506	0.0982	abnormal_response_to_infection
GO: 9617	PLAC8	0.0112	0.8476	0.000661	0.8392	response to bacterium
MGI: 1793	PLAC8	0.0112	0.8476	0.000661	0.8392	altered_susceptibility_to_infection
MGI: 2419	PLAC8	0.0112	0.8476	0.000661	0.8392	abnormal_innate_immunity
MGI: 5025	PLAC8	0.0112	0.8476	0.000661	0.8392	abnormal_response_to_infection
GO: 32880	XPO1	0.0113	0.1426	0.00127	0.2399	regulation of protein localization
GO: 51223	XPO1	0.0113	0.1426	0.00127	0.2399	regulation of protein transport
GO: 70201	XPO1	0.0113	0.1426	0.00127	0.2399	regulation of establishment of protein localization
GO: 2237	IL18BP	0.0113	-0.4843	0.0244	-0.4267	response to molecule of bacterial origin
GO: 9617	IL18BP	0.0113	-0.4843	0.0244	-0.4267	response to bacterium
GO: 32496	IL18BP	0.0113	-0.4843	0.0244	-0.4267	response to lipopolysaccharide
GO: 71345	IL18BP	0.0113	-0.4843	0.0244	-0.4267	cellular response to cytokine stimulus
MGI: 5416	HMOX2	0.0114	-0.2027	0.118	-0.1595	abnormal_circulating_protein_level
MGI: 8469	HMOX2	0.0114	-0.2027	0.118	-0.1595	abnormal_protein_level
GO: 1817	BCL6	0.0115	0.3968	0.355	0.0809	regulation of cytokine production
GO: 2694	BCL6	0.0115	0.3968	0.355	0.0809	regulation of leukocyte activation
GO: 2696	BCL6	0.0115	0.3968	0.355	0.0809	positive regulation of leukocyte activation
GO: 2697	BCL6	0.0115	0.3968	0.355	0.0809	regulation of immune effector process
GO: 10942	BCL6	0.0115	0.3968	0.355	0.0809	positive regulation of cell death
GO: 31347	BCL6	0.0115	0.3968	0.355	0.0809	regulation of defense response
GO: 32101	BCL6	0.0115	0.3968	0.355	0.0809	regulation of response to external stimulus
GO: 43068	BCL6	0.0115	0.3968	0.355	0.0809	positive regulation of programmed cell death
GO: 45321	BCL6	0.0115	0.3968	0.355	0.0809	leukocyte activation
GO: 45580	BCL6	0.0115	0.3968	0.355	0.0809	regulation of T cell differentiation
GO: 45619	BCL6	0.0115	0.3968	0.355	0.0809	regulation of lymphocyte differentiation
GO: 50727	BCL6	0.0115	0.3968	0.355	0.0809	regulation of inflammatory response
GO: 50867	BCL6	0.0115	0.3968	0.355	0.0809	positive regulation of cell activation
GO: 51249	BCL6	0.0115	0.3968	0.355	0.0809	regulation of lymphocyte activation
GO: 51251	BCL6	0.0115	0.3968	0.355	0.0809	positive regulation of lymphocyte activation
MGI: 1793	BCL6	0.0115	0.3968	0.355	0.0809	altered_susceptibility_to_infection
MGI: 2406	BCL6	0.0115	0.3968	0.355	0.0809	increased_susceptibility_to_infection
MGI: 2444	BCL6	0.0115	0.3968	0.355	0.0809	abnormal_T_cell_physiology
MGI: 5025	BCL6	0.0115	0.3968	0.355	0.0809	abnormal_response_to_infection
MGI: 8469	BCL6	0.0115	0.3968	0.355	0.0809	abnormal_protein_level
MGI: 8713	BCL6	0.0115	0.3968	0.355	0.0809	abnormal_cytokine_level
MGI: 8835	BCL6	0.0115	0.3968	0.355	0.0809	abnormal_intercellular_signaling_peptide_or_protein_level
[truncated: 20,355 more rows]

## Sheet: Minus gene signatures
Pathway	Gene Symbol	p-value (unstimulated)	log2 fold change (unstimulated)	p-value (LPS-stimulated)	log2 fold change (LPS-stimulated)	Description
GO: 16044	OTOF	0.000486	1.8137	2.23e-05	1.917	cellular membrane organization
GO: 32940	OTOF	0.000486	1.8137	2.23e-05	1.917	secretion by cell
GO: 44433	OTOF	0.000486	1.8137	2.23e-05	1.917	cytoplasmic vesicle part
GO: 61024	OTOF	0.000486	1.8137	2.23e-05	1.917	membrane organization
GO: 10035	SPARC	9.11e-05	-1.161	2.49e-05	-1.5176	response to inorganic substance
GO: 32940	SPARC	9.11e-05	-1.161	2.49e-05	-1.5176	secretion by cell
GO: 44433	SPARC	9.11e-05	-1.161	2.49e-05	-1.5176	cytoplasmic vesicle part
KEGG 5322	C5	0.826	0.0375	6.07e-05	0.5936	KEGG_SYSTEMIC_LUPUS_ERYTHEMATOSUS
GO: 32940	RAB3D	0.409	-0.1404	8.13e-05	1.0719	secretion by cell
GO: 323	CTSK	0.00232	-0.8041	0.000128	-0.9638	lytic vacuole
GO: 5764	CTSK	0.00232	-0.8041	0.000128	-0.9638	lysosome
GO: 5773	CTSK	0.00232	-0.8041	0.000128	-0.9638	vacuole
GO: 5775	CTSK	0.00232	-0.8041	0.000128	-0.9638	vacuolar lumen
GO: 22411	CTSK	0.00232	-0.8041	0.000128	-0.9638	cellular component disassembly
GO: 43202	CTSK	0.00232	-0.8041	0.000128	-0.9638	lysosomal lumen
GO: 44437	CTSK	0.00232	-0.8041	0.000128	-0.9638	vacuolar part
KEGG 4142	CTSK	0.00232	-0.8041	0.000128	-0.9638	KEGG_LYSOSOME
MGI: 3949	FABP3	0.000517	-1.051	0.000161	-0.9802	abnormal_circulating_lipid_level
GO: 10035	CDK4	0.0144	-0.2049	0.000168	-0.3426	response to inorganic substance
REACTOME 647	CDK4	0.0144	-0.2049	0.000168	-0.3426	REACT:MEIOTIC_RECOMBINATION
GO: 323	HPSE	1.1e-05	1.1418	0.000176	1.1147	lytic vacuole
GO: 5764	HPSE	1.1e-05	1.1418	0.000176	1.1147	lysosome
GO: 5773	HPSE	1.1e-05	1.1418	0.000176	1.1147	vacuole
GO: 5775	HPSE	1.1e-05	1.1418	0.000176	1.1147	vacuolar lumen
GO: 43202	HPSE	1.1e-05	1.1418	0.000176	1.1147	lysosomal lumen
GO: 44437	HPSE	1.1e-05	1.1418	0.000176	1.1147	vacuolar part
GO: 16044	WDR19	0.0325	0.1738	0.000184	0.4997	cellular membrane organization
GO: 61024	WDR19	0.0325	0.1738	0.000184	0.4997	membrane organization
GO: 22411	COL4A2	0.0646	-0.5155	0.0002	-0.8513	cellular component disassembly
GO: 6066	IPMK	0.332	0.0832	0.000224	0.5558	alcohol metabolic process
KEGG 5322	HIST1H4A	0.0569	-0.7165	0.000239	-1.6203	KEGG_SYSTEMIC_LUPUS_ERYTHEMATOSUS
REACTOME 647	HIST1H4A	0.0569	-0.7165	0.000239	-1.6203	REACT:MEIOTIC_RECOMBINATION
REACTOME 1037	HIST1H4A	0.0569	-0.7165	0.000239	-1.6203	REACT:RNA_POLYMERASE_I_CHAIN_ELONGATION
REACTOME 1038	HIST1H4A	0.0569	-0.7165	0.000239	-1.6203	REACT:RNA_POLYMERASE_I_PROMOTER_CLEARANCE
REACTOME 1041	HIST1H4A	0.0569	-0.7165	0.000239	-1.6203	REACT:RNA_POLYMERASE_I_TRANSCRIPTION
GO: 10035	PXDNL	0.476	0.1569	0.000259	1.0565	response to inorganic substance
GO: 32940	PPBP	0.000276	1.8647	0.000387	1.7125	secretion by cell
GO: 44433	PPBP	0.000276	1.8647	0.000387	1.7125	cytoplasmic vesicle part
MGI: 8469	NT5E	4.24e-06	2.0817	0.000391	1.3596	abnormal_protein_level
MGI: 3949	BBS12	6.02e-05	0.345	0.000412	0.6454	abnormal_circulating_lipid_level
MGI: 8469	BBS12	6.02e-05	0.345	0.000412	0.6454	abnormal_protein_level
GO: 7005	MTFP1	0.0618	-0.1976	0.000447	-0.3805	mitochondrion organization
GO: 6066	CDS1	0.00972	0.7185	0.000625	0.7152	alcohol metabolic process
MGI: 745	COLQ	0.499	-0.0838	0.000696	-0.744	tremors
GO: 5773	HTT	0.0674	-0.2095	0.0007	-0.4245	vacuole
GO: 6605	HTT	0.0674	-0.2095	0.0007	-0.4245	protein targeting
GO: 6839	HTT	0.0674	-0.2095	0.0007	-0.4245	mitochondrial transport
GO: 7005	HTT	0.0674	-0.2095	0.0007	-0.4245	mitochondrion organization
GO: 10035	HTT	0.0674	-0.2095	0.0007	-0.4245	response to inorganic substance
GO: 16044	HTT	0.0674	-0.2095	0.0007	-0.4245	cellular membrane organization
GO: 32940	HTT	0.0674	-0.2095	0.0007	-0.4245	secretion by cell
GO: 33365	HTT	0.0674	-0.2095	0.0007	-0.4245	protein localization to organelle
GO: 44433	HTT	0.0674	-0.2095	0.0007	-0.4245	cytoplasmic vesicle part
GO: 61024	HTT	0.0674	-0.2095	0.0007	-0.4245	membrane organization
MGI: 745	HTT	0.0674	-0.2095	0.0007	-0.4245	tremors
GO: 323	KCNE1	0.0158	-0.5993	0.000811	-0.5175	lytic vacuole
GO: 5764	KCNE1	0.0158	-0.5993	0.000811	-0.5175	lysosome
GO: 5773	KCNE1	0.0158	-0.5993	0.000811	-0.5175	vacuole
MGI: 3949	KCNE1	0.0158	-0.5993	0.000811	-0.5175	abnormal_circulating_lipid_level
MGI: 8469	KCNE1	0.0158	-0.5993	0.000811	-0.5175	abnormal_protein_level
GO: 323	LIPA	0.00488	-0.7537	0.00085	-0.8574	lytic vacuole
GO: 5764	LIPA	0.00488	-0.7537	0.00085	-0.8574	lysosome
GO: 5773	LIPA	0.00488	-0.7537	0.00085	-0.8574	vacuole
KEGG 4142	LIPA	0.00488	-0.7537	0.00085	-0.8574	KEGG_LYSOSOME
MGI: 180	LIPA	0.00488	-0.7537	0.00085	-0.8574	abnormal_circulating_cholesterol_level
MGI: 3947	LIPA	0.00488	-0.7537	0.00085	-0.8574	abnormal_cholesterol_level
MGI: 3949	LIPA	0.00488	-0.7537	0.00085	-0.8574	abnormal_circulating_lipid_level
MGI: 3982	LIPA	0.00488	-0.7537	0.00085	-0.8574	increased_cholesterol_level
MGI: 3983	LIPA	0.00488	-0.7537	0.00085	-0.8574	decreased_cholesterol_level
MGI: 5178	LIPA	0.00488	-0.7537	0.00085	-0.8574	increased_circulating_cholesterol_level
MGI: 5278	LIPA	0.00488	-0.7537	0.00085	-0.8574	abnormal_cholesterol_homeostasis
GO: 44433	ZDHHC13	0.000124	0.3171	0.000851	0.2458	cytoplasmic vesicle part
MGI: 8469	ZDHHC13	0.000124	0.3171	0.000851	0.2458	abnormal_protein_level
MGI: 3949	SCG5	0.0957	0.8645	0.000865	1.5893	abnormal_circulating_lipid_level
GO: 6401	FEN1	0.22	-0.0613	0.00088	-0.2444	RNA catabolic process
GO: 6066	SMPDL3A	0.000199	1.0363	0.000974	0.9225	alcohol metabolic process
GO: 44282	SMPDL3A	0.000199	1.0363	0.000974	0.9225	small molecule catabolic process
GO: 44712	SMPDL3A	0.000199	1.0363	0.000974	0.9225	single-organism catabolic process
GO: 19058	XPO1	0.0113	0.1426	0.00127	0.2399	viral infectious cycle
GO: 33365	XPO1	0.0113	0.1426	0.00127	0.2399	protein localization to organelle
REACTOME 554	XPO1	0.0113	0.1426	0.00127	0.2399	REACT:INFLUENZA_INFECTION
REACTOME 555	XPO1	0.0113	0.1426	0.00127	0.2399	REACT:INFLUENZA_LIFE_CYCLE
GO: 22411	HSPA2	0.0524	-0.293	0.00131	-0.4938	cellular component disassembly
MGI: 180	ACOT11	0.0748	-0.3678	0.00133	-0.6616	abnormal_circulating_cholesterol_level
MGI: 3947	ACOT11	0.0748	-0.3678	0.00133	-0.6616	abnormal_cholesterol_level
MGI: 3949	ACOT11	0.0748	-0.3678	0.00133	-0.6616	abnormal_circulating_lipid_level
MGI: 3983	ACOT11	0.0748	-0.3678	0.00133	-0.6616	decreased_cholesterol_level
MGI: 5278	ACOT11	0.0748	-0.3678	0.00133	-0.6616	abnormal_cholesterol_homeostasis
GO: 6066	APOC1	0.0423	-0.7379	0.00159	-1.2914	alcohol metabolic process
GO: 8202	APOC1	0.0423	-0.7379	0.00159	-1.2914	steroid metabolic process
MGI: 180	APOC1	0.0423	-0.7379	0.00159	-1.2914	abnormal_circulating_cholesterol_level
MGI: 3947	APOC1	0.0423	-0.7379	0.00159	-1.2914	abnormal_cholesterol_level
MGI: 3949	APOC1	0.0423	-0.7379	0.00159	-1.2914	abnormal_circulating_lipid_level
MGI: 3982	APOC1	0.0423	-0.7379	0.00159	-1.2914	increased_cholesterol_level
MGI: 5178	APOC1	0.0423	-0.7379	0.00159	-1.2914	increased_circulating_cholesterol_level
MGI: 5278	APOC1	0.0423	-0.7379	0.00159	-1.2914	abnormal_cholesterol_homeostasis
KEGG 5322	HIST1H2AC	0.0257	0.2769	0.0017	0.4984	KEGG_SYSTEMIC_LUPUS_ERYTHEMATOSUS
REACTOME 647	HIST1H2AC	0.0257	0.2769	0.0017	0.4984	REACT:MEIOTIC_RECOMBINATION
REACTOME 1037	HIST1H2AC	0.0257	0.2769	0.0017	0.4984	REACT:RNA_POLYMERASE_I_CHAIN_ELONGATION
REACTOME 1038	HIST1H2AC	0.0257	0.2769	0.0017	0.4984	REACT:RNA_POLYMERASE_I_PROMOTER_CLEARANCE
REACTOME 1041	HIST1H2AC	0.0257	0.2769	0.0017	0.4984	REACT:RNA_POLYMERASE_I_TRANSCRIPTION
GO: 32940	S100A12	0.000365	0.4571	0.0018	0.4614	secretion by cell
GO: 6605	TMCO6	0.0694	0.1217	0.00185	0.4329	protein targeting
GO: 33365	TMCO6	0.0694	0.1217	0.00185	0.4329	protein localization to organelle
GO: 5773	VMP1	0.093	0.0904	0.00193	0.151	vacuole
GO: 5793	VMP1	0.093	0.0904	0.00193	0.151	endoplasmic reticulum-Golgi intermediate compartment
GO: 44437	VMP1	0.093	0.0904	0.00193	0.151	vacuolar part
MGI: 8469	CD14	0.245	0.1324	0.002	0.7731	abnormal_protein_level
GO: 323	ACP5	0.00139	-0.5568	0.00203	-0.6846	lytic vacuole
GO: 323	VCAN	0.000185	0.9749	0.00203	0.8139	lytic vacuole
GO: 5764	ACP5	0.00139	-0.5568	0.00203	-0.6846	lysosome
GO: 5764	VCAN	0.000185	0.9749	0.00203	0.8139	lysosome
GO: 5773	ACP5	0.00139	-0.5568	0.00203	-0.6846	vacuole
GO: 5773	VCAN	0.000185	0.9749	0.00203	0.8139	vacuole
GO: 5775	VCAN	0.000185	0.9749	0.00203	0.8139	vacuolar lumen
GO: 43202	VCAN	0.000185	0.9749	0.00203	0.8139	lysosomal lumen
GO: 44437	VCAN	0.000185	0.9749	0.00203	0.8139	vacuolar part
KEGG 4142	ACP5	0.00139	-0.5568	0.00203	-0.6846	KEGG_LYSOSOME
GO: 32940	AXL	0.294	0.3207	0.00215	0.9167	secretion by cell
GO: 8202	SRD5A1	0.0663	0.184	0.0022	0.4813	steroid metabolic process
MGI: 8469	CXCL6	0.000423	1.8046	0.00248	0.9211	abnormal_protein_level
GO: 6839	MPC1	0.099	-0.113	0.00263	-0.2402	mitochondrial transport
GO: 323	SLC11A1	0.0655	0.5739	0.00266	1.025	lytic vacuole
GO: 5764	SLC11A1	0.0655	0.5739	0.00266	1.025	lysosome
GO: 5773	SLC11A1	0.0655	0.5739	0.00266	1.025	vacuole
GO: 6605	SLC11A1	0.0655	0.5739	0.00266	1.025	protein targeting
GO: 33365	SLC11A1	0.0655	0.5739	0.00266	1.025	protein localization to organelle
GO: 44433	SLC11A1	0.0655	0.5739	0.00266	1.025	cytoplasmic vesicle part
KEGG 4142	SLC11A1	0.0655	0.5739	0.00266	1.025	KEGG_LYSOSOME
GO: 6066	SRD5A3	0.00113	-0.5164	0.00269	-0.4647	alcohol metabolic process
GO: 8202	SRD5A3	0.00113	-0.5164	0.00269	-0.4647	steroid metabolic process
GO: 44282	SRD5A3	0.00113	-0.5164	0.00269	-0.4647	small molecule catabolic process
GO: 44712	SRD5A3	0.00113	-0.5164	0.00269	-0.4647	single-organism catabolic process
GO: 44433	KIAA0319L	0.2	0.0498	0.00283	0.1338	cytoplasmic vesicle part
GO: 6605	TSPO	0.00241	-0.3302	0.00291	-0.3706	protein targeting
GO: 6839	TSPO	0.00241	-0.3302	0.00291	-0.3706	mitochondrial transport
GO: 7005	TSPO	0.00241	-0.3302	0.00291	-0.3706	mitochondrion organization
GO: 8202	TSPO	0.00241	-0.3302	0.00291	-0.3706	steroid metabolic process
GO: 10035	TSPO	0.00241	-0.3302	0.00291	-0.3706	response to inorganic substance
GO: 32940	RIMS3	0.253	0.206	0.00291	0.7093	secretion by cell
GO: 33365	TSPO	0.00241	-0.3302	0.00291	-0.3706	protein localization to organelle
GO: 72594	TSPO	0.00241	-0.3302	0.00291	-0.3706	establishment of protein localization to organelle
KEGG 5322	HIST1H3A	0.00292	-0.923	0.00293	-1.0531	KEGG_SYSTEMIC_LUPUS_ERYTHEMATOSUS
REACTOME 647	HIST1H3A	0.00292	-0.923	0.00293	-1.0531	REACT:MEIOTIC_RECOMBINATION
REACTOME 1037	HIST1H3A	0.00292	-0.923	0.00293	-1.0531	REACT:RNA_POLYMERASE_I_CHAIN_ELONGATION
REACTOME 1038	HIST1H3A	0.00292	-0.923	0.00293	-1.0531	REACT:RNA_POLYMERASE_I_PROMOTER_CLEARANCE
REACTOME 1041	HIST1H3A	0.00292	-0.923	0.00293	-1.0531	REACT:RNA_POLYMERASE_I_TRANSCRIPTION
MGI: 8469	THBD	0.00638	0.9336	0.00296	1.3578	abnormal_protein_level
GO: 10035	CCL19	8.79e-06	1.7632	0.00302	0.9212	response to inorganic substance
GO: 32940	CCL19	8.79e-06	1.7632	0.00302	0.9212	secretion by cell
GO: 22613	PRPF19	0.0486	-0.1534	0.00305	-0.3266	ribonucleoprotein complex biogenesis
GO: 6412	GARS	0.485	-0.033	0.00309	-0.1471	translation
GO: 32940	CPLX3	0.142	0.3497	0.00321	0.6856	secretion by cell
MGI: 180	TENC1	0.676	-0.0585	0.00323	-0.7158	abnormal_circulating_cholesterol_level
MGI: 3947	TENC1	0.676	-0.0585	0.00323	-0.7158	abnormal_cholesterol_level
MGI: 3949	TENC1	0.676	-0.0585	0.00323	-0.7158	abnormal_circulating_lipid_level
MGI: 3982	TENC1	0.676	-0.0585	0.00323	-0.7158	increased_cholesterol_level
MGI: 5178	TENC1	0.676	-0.0585	0.00323	-0.7158	increased_circulating_cholesterol_level
MGI: 5278	TENC1	0.676	-0.0585	0.00323	-0.7158	abnormal_cholesterol_homeostasis
MGI: 8469	TENC1	0.676	-0.0585	0.00323	-0.7158	abnormal_protein_level
GO: 32940	SERPINE1	0.823	0.0541	0.00332	-0.7198	secretion by cell
GO: 44433	SERPINE1	0.823	0.0541	0.00332	-0.7198	cytoplasmic vesicle part
MGI: 180	SERPINE1	0.823	0.0541	0.00332	-0.7198	abnormal_circulating_cholesterol_level
MGI: 3947	SERPINE1	0.823	0.0541	0.00332	-0.7198	abnormal_cholesterol_level
MGI: 3949	SERPINE1	0.823	0.0541	0.00332	-0.7198	abnormal_circulating_lipid_level
MGI: 3983	SERPINE1	0.823	0.0541	0.00332	-0.7198	decreased_cholesterol_level
MGI: 5278	SERPINE1	0.823	0.0541	0.00332	-0.7198	abnormal_cholesterol_homeostasis
MGI: 8469	SERPINE1	0.823	0.0541	0.00332	-0.7198	abnormal_protein_level
GO: 6066	FGF2	0.000126	2.3714	0.00334	1.1064	alcohol metabolic process
GO: 6605	FGF2	0.000126	2.3714	0.00334	1.1064	protein targeting
GO: 8202	FGF2	0.000126	2.3714	0.00334	1.1064	steroid metabolic process
GO: 33365	FGF2	0.000126	2.3714	0.00334	1.1064	protein localization to organelle
GO: 6066	APOE	0.0383	-0.7946	0.00363	-1.222	alcohol metabolic process
GO: 8202	APOE	0.0383	-0.7946	0.00363	-1.222	steroid metabolic process
GO: 44282	APOE	0.0383	-0.7946	0.00363	-1.222	small molecule catabolic process
GO: 44433	APOE	0.0383	-0.7946	0.00363	-1.222	cytoplasmic vesicle part
GO: 44712	APOE	0.0383	-0.7946	0.00363	-1.222	single-organism catabolic process
MGI: 180	APOE	0.0383	-0.7946	0.00363	-1.222	abnormal_circulating_cholesterol_level
MGI: 3947	APOE	0.0383	-0.7946	0.00363	-1.222	abnormal_cholesterol_level
MGI: 3949	APOE	0.0383	-0.7946	0.00363	-1.222	abnormal_circulating_lipid_level
MGI: 3982	APOE	0.0383	-0.7946	0.00363	-1.222	increased_cholesterol_level
MGI: 3983	APOE	0.0383	-0.7946	0.00363	-1.222	decreased_cholesterol_level
MGI: 5178	APOE	0.0383	-0.7946	0.00363	-1.222	increased_circulating_cholesterol_level
MGI: 5278	APOE	0.0383	-0.7946	0.00363	-1.222	abnormal_cholesterol_homeostasis
MGI: 8469	APOE	0.0383	-0.7946	0.00363	-1.222	abnormal_protein_level
GO: 3735	MRPL15	0.0581	-0.1776	0.00364	-0.2809	structural constituent of ribosome
GO: 5840	MRPL15	0.0581	-0.1776	0.00364	-0.2809	ribosome
GO: 6412	MRPL15	0.0581	-0.1776	0.00364	-0.2809	translation
GO: 44391	MRPL15	0.0581	-0.1776	0.00364	-0.2809	ribosomal subunit
KEGG 3010	MRPL15	0.0581	-0.1776	0.00364	-0.2809	KEGG_RIBOSOME
GO: 10035	NDRG1	0.0561	-0.2123	0.0037	-0.4604	response to inorganic substance
GO: 16044	NDRG1	0.0561	-0.2123	0.0037	-0.4604	cellular membrane organization
GO: 61024	NDRG1	0.0561	-0.2123	0.0037	-0.4604	membrane organization
MGI: 745	NDRG1	0.0561	-0.2123	0.0037	-0.4604	tremors
GO: 22411	SMARCC2	0.89	0.0105	0.0038	0.2317	cellular component disassembly
GO: 32984	SMARCC2	0.89	0.0105	0.0038	0.2317	macromolecular complex disassembly
GO: 323	LAMP1	0.000957	-0.521	0.0039	-0.4592	lytic vacuole
GO: 5764	LAMP1	0.000957	-0.521	0.0039	-0.4592	lysosome
GO: 5773	LAMP1	0.000957	-0.521	0.0039	-0.4592	vacuole
GO: 44437	LAMP1	0.000957	-0.521	0.0039	-0.4592	vacuolar part
KEGG 4142	LAMP1	0.000957	-0.521	0.0039	-0.4592	KEGG_LYSOSOME
GO: 10035	OGG1	0.76	-0.018	0.00397	0.2252	response to inorganic substance
GO: 5793	MCFD2	0.000364	0.175	0.00408	0.2497	endoplasmic reticulum-Golgi intermediate compartment
GO: 44433	MCFD2	0.000364	0.175	0.00408	0.2497	cytoplasmic vesicle part
GO: 5773	ATP6V1H	0.498	-0.067	0.00418	-0.2216	vacuole
GO: 44437	ATP6V1H	0.498	-0.067	0.00418	-0.2216	vacuolar part
KEGG 4142	ATP6V1H	0.498	-0.067	0.00418	-0.2216	KEGG_LYSOSOME
GO: 32940	MAFA	0.00185	-0.9486	0.0043	-0.8244	secretion by cell
GO: 323	SDC2	0.544	0.0679	0.0045	0.3977	lytic vacuole
GO: 5764	SDC2	0.544	0.0679	0.0045	0.3977	lysosome
GO: 5773	SDC2	0.544	0.0679	0.0045	0.3977	vacuole
GO: 5775	SDC2	0.544	0.0679	0.0045	0.3977	vacuolar lumen
GO: 10035	PPARG	0.874	-0.0323	0.0045	-0.6767	response to inorganic substance
GO: 43202	SDC2	0.544	0.0679	0.0045	0.3977	lysosomal lumen
GO: 44437	SDC2	0.544	0.0679	0.0045	0.3977	vacuolar part
MGI: 180	PPARG	0.874	-0.0323	0.0045	-0.6767	abnormal_circulating_cholesterol_level
MGI: 3947	PPARG	0.874	-0.0323	0.0045	-0.6767	abnormal_cholesterol_level
MGI: 3949	PPARG	0.874	-0.0323	0.0045	-0.6767	abnormal_circulating_lipid_level
MGI: 3982	PPARG	0.874	-0.0323	0.0045	-0.6767	increased_cholesterol_level
MGI: 3983	PPARG	0.874	-0.0323	0.0045	-0.6767	decreased_cholesterol_level
MGI: 5178	PPARG	0.874	-0.0323	0.0045	-0.6767	increased_circulating_cholesterol_level
MGI: 5278	PPARG	0.874	-0.0323	0.0045	-0.6767	abnormal_cholesterol_homeostasis
MGI: 8469	PPARG	0.874	-0.0323	0.0045	-0.6767	abnormal_protein_level
MGI: 8469	FAIM	0.00357	-0.5768	0.00465	-0.585	abnormal_protein_level
GO: 6066	PEMT	0.0779	-0.2333	0.00469	-0.3757	alcohol metabolic process
MGI: 180	PEMT	0.0779	-0.2333	0.00469	-0.3757	abnormal_circulating_cholesterol_level
MGI: 3947	PEMT	0.0779	-0.2333	0.00469	-0.3757	abnormal_cholesterol_level
MGI: 3949	PEMT	0.0779	-0.2333	0.00469	-0.3757	abnormal_circulating_lipid_level
MGI: 3983	PEMT	0.0779	-0.2333	0.00469	-0.3757	decreased_cholesterol_level
MGI: 5278	PEMT	0.0779	-0.2333	0.00469	-0.3757	abnormal_cholesterol_homeostasis
GO: 7005	PID1	0.000318	0.6004	0.0048	0.9441	mitochondrion organization
MGI: 8469	IRAK4	0.00505	0.1404	0.0048	0.1869	abnormal_protein_level
GO: 10035	MT1A	0.00368	1.4972	0.00482	1.0725	response to inorganic substance
GO: 10035	FABP4	0.231	-0.4739	0.00505	-1.0131	response to inorganic substance
MGI: 3949	FABP4	0.231	-0.4739	0.00505	-1.0131	abnormal_circulating_lipid_level
GO: 32940	CALU	0.44	-0.0606	0.00528	-0.2149	secretion by cell
GO: 32940	TRAF3IP2	0.0014	0.975	0.00541	0.7138	secretion by cell
GO: 16044	KIF3B	0.0106	0.3014	0.00543	0.3606	cellular membrane organization
GO: 32940	STXBP5	0.0732	0.1458	0.00543	0.432	secretion by cell
GO: 44433	STXBP5	0.0732	0.1458	0.00543	0.432	cytoplasmic vesicle part
GO: 61024	KIF3B	0.0106	0.3014	0.00543	0.3606	membrane organization
GO: 5793	ANPEP	0.021	0.1861	0.00573	0.3168	endoplasmic reticulum-Golgi intermediate compartment
GO: 7005	SMCR7	0.626	0.032	0.0059	0.416	mitochondrion organization
REACTOME 1038	KAT2B	0.017	0.2015	0.00593	0.3188	REACT:RNA_POLYMERASE_I_PROMOTER_CLEARANCE
REACTOME 1041	KAT2B	0.017	0.2015	0.00593	0.3188	REACT:RNA_POLYMERASE_I_TRANSCRIPTION
GO: 6066	ITPKA	0.0813	0.3302	0.00616	0.8525	alcohol metabolic process
GO: 22411	APAF1	0.000525	0.2683	0.00625	0.2297	cellular component disassembly
GO: 44445	APAF1	0.000525	0.2683	0.00625	0.2297	cytosolic part
GO: 32940	STX1A	8.7e-05	1.3187	0.00639	0.7933	secretion by cell
GO: 44433	STX1A	8.7e-05	1.3187	0.00639	0.7933	cytoplasmic vesicle part
GO: 44282	ACOT7	0.532	-0.0785	0.00654	-0.3331	small molecule catabolic process
GO: 44712	ACOT7	0.532	-0.0785	0.00654	-0.3331	single-organism catabolic process
MGI: 8469	TNFRSF1B	0.0928	0.2578	0.00662	0.4984	abnormal_protein_level
GO: 10035	FKBP1B	0.0023	0.3259	0.00664	0.4756	response to inorganic substance
GO: 32940	FKBP1B	0.0023	0.3259	0.00664	0.4756	secretion by cell
GO: 10035	S100A9	0.00212	0.3979	0.00666	0.4727	response to inorganic substance
MGI: 8469	S100A9	0.00212	0.3979	0.00666	0.4727	abnormal_protein_level
GO: 5773	RAB24	0.0729	0.2387	0.00688	0.3901	vacuole
GO: 6066	CYP1A1	0.175	-0.4254	0.00715	-1.0551	alcohol metabolic process
GO: 8202	CYP1A1	0.175	-0.4254	0.00715	-1.0551	steroid metabolic process
GO: 10035	CYP1A1	0.175	-0.4254	0.00715	-1.0551	response to inorganic substance
GO: 44282	CYP1A1	0.175	-0.4254	0.00715	-1.0551	small molecule catabolic process
GO: 44712	CYP1A1	0.175	-0.4254	0.00715	-1.0551	single-organism catabolic process
MGI: 8469	CYP1A1	0.175	-0.4254	0.00715	-1.0551	abnormal_protein_level
GO: 323	ANXA11	1.72e-05	-0.3737	0.0073	-0.2888	lytic vacuole
GO: 5764	ANXA11	1.72e-05	-0.3737	0.0073	-0.2888	lysosome
GO: 5773	ANXA11	1.72e-05	-0.3737	0.0073	-0.2888	vacuole
GO: 10035	ANXA11	1.72e-05	-0.3737	0.0073	-0.2888	response to inorganic substance
GO: 6412	SRPRB	0.599	-0.0564	0.00737	-0.3093	translation
GO: 6605	SRPRB	0.599	-0.0564	0.00737	-0.3093	protein targeting
GO: 6612	SRPRB	0.599	-0.0564	0.00737	-0.3093	protein targeting to membrane
GO: 6613	SRPRB	0.599	-0.0564	0.00737	-0.3093	cotranslational protein targeting to membrane
GO: 6614	SRPRB	0.599	-0.0564	0.00737	-0.3093	SRP-dependent cotranslational protein targeting to membrane
GO: 6984	SRPRB	0.599	-0.0564	0.00737	-0.3093	ER-nucleus signaling pathway
GO: 33365	SRPRB	0.599	-0.0564	0.00737	-0.3093	protein localization to organelle
GO: 34976	SRPRB	0.599	-0.0564	0.00737	-0.3093	response to endoplasmic reticulum stress
GO: 45047	SRPRB	0.599	-0.0564	0.00737	-0.3093	protein targeting to ER
GO: 70972	SRPRB	0.599	-0.0564	0.00737	-0.3093	protein localization to endoplasmic reticulum
GO: 72594	SRPRB	0.599	-0.0564	0.00737	-0.3093	establishment of protein localization to organelle
GO: 72599	SRPRB	0.599	-0.0564	0.00737	-0.3093	establishment of protein localization to endoplasmic reticulum
REACTOME 1165	SRPRB	0.599	-0.0564	0.00737	-0.3093	REACT:SRP-DEPENDENT_COTRANSLATIONAL_PROTEIN_TARGETING_TO_MEMBRANE
REACTOME 1287	SRPRB	0.599	-0.0564	0.00737	-0.3093	REACT:TRANSLATION
GO: 5840	NUFIP1	0.185	-0.1262	0.00745	-0.2246	ribosome
GO: 22613	NUFIP1	0.185	-0.1262	0.00745	-0.2246	ribonucleoprotein complex biogenesis
GO: 22626	NUFIP1	0.185	-0.1262	0.00745	-0.2246	cytosolic ribosome
GO: 44445	NUFIP1	0.185	-0.1262	0.00745	-0.2246	cytosolic part
GO: 6605	TIMM44	0.0457	-0.1484	0.00774	-0.1617	protein targeting
GO: 6839	TIMM44	0.0457	-0.1484	0.00774	-0.1617	mitochondrial transport
GO: 7005	TIMM44	0.0457	-0.1484	0.00774	-0.1617	mitochondrion organization
GO: 33365	TIMM44	0.0457	-0.1484	0.00774	-0.1617	protein localization to organelle
GO: 72594	TIMM44	0.0457	-0.1484	0.00774	-0.1617	establishment of protein localization to organelle
GO: 6066	SMO	4.33e-06	-1.161	0.00784	-0.6561	alcohol metabolic process
GO: 16044	SMO	4.33e-06	-1.161	0.00784	-0.6561	cellular membrane organization
GO: 33365	SMO	4.33e-06	-1.161	0.00784	-0.6561	protein localization to organelle
GO: 61024	SMO	4.33e-06	-1.161	0.00784	-0.6561	membrane organization
GO: 44282	ACOX3	0.0226	-0.1463	0.0079	-0.2738	small molecule catabolic process
GO: 44712	ACOX3	0.0226	-0.1463	0.0079	-0.2738	single-organism catabolic process
GO: 10035	MT1G	0.0466	0.7697	0.00807	1.0778	response to inorganic substance
GO: 34976	ITPR1	0.0635	-0.3099	0.00809	-0.359	response to endoplasmic reticulum stress
GO: 44433	ITPR1	0.0635	-0.3099	0.00809	-0.359	cytoplasmic vesicle part
MGI: 3949	HRH1	0.00131	0.7765	0.0082	0.497	abnormal_circulating_lipid_level
GO: 32940	PF4	0.00016	1.6057	0.00825	1.0241	secretion by cell
GO: 44433	PF4	0.00016	1.6057	0.00825	1.0241	cytoplasmic vesicle part
KEGG 5322	HIST1H4C	0.0169	-0.6502	0.00874	-0.7962	KEGG_SYSTEMIC_LUPUS_ERYTHEMATOSUS
GO: 16044	PLSCR3	0.00594	0.1957	0.00883	0.3683	cellular membrane organization
GO: 61024	PLSCR3	0.00594	0.1957	0.00883	0.3683	membrane organization
MGI: 180	PLSCR3	0.00594	0.1957	0.00883	0.3683	abnormal_circulating_cholesterol_level
MGI: 3947	PLSCR3	0.00594	0.1957	0.00883	0.3683	abnormal_cholesterol_level
MGI: 3949	PLSCR3	0.00594	0.1957	0.00883	0.3683	abnormal_circulating_lipid_level
MGI: 5278	PLSCR3	0.00594	0.1957	0.00883	0.3683	abnormal_cholesterol_homeostasis
MGI: 8469	TBX21	0.181	-0.4991	0.00884	-0.687	abnormal_protein_level
GO: 22411	MMP8	0.000427	1.4064	0.00892	0.9356	cellular component disassembly
MGI: 8469	HDGFRP2	0.502	-0.0505	0.00907	0.3625	abnormal_protein_level
GO: 6066	NRP2	0.676	-0.0534	0.00909	-0.3329	alcohol metabolic process
GO: 184	RPL3	0.0232	-0.1647	0.00911	-0.2299	nuclear-transcribed mRNA catabolic process, nonsense-mediated decay
GO: 956	RPL3	0.0232	-0.1647	0.00911	-0.2299	nuclear-transcribed mRNA catabolic process
GO: 3735	RPL3	0.0232	-0.1647	0.00911	-0.2299	structural constituent of ribosome
GO: 5840	RPL3	0.0232	-0.1647	0.00911	-0.2299	ribosome
GO: 6401	RPL3	0.0232	-0.1647	0.00911	-0.2299	RNA catabolic process
GO: 6402	RPL3	0.0232	-0.1647	0.00911	-0.2299	mRNA catabolic process
GO: 6412	RPL3	0.0232	-0.1647	0.00911	-0.2299	translation
GO: 6413	RPL3	0.0232	-0.1647	0.00911	-0.2299	translational initiation
GO: 6414	RPL3	0.0232	-0.1647	0.00911	-0.2299	translational elongation
GO: 6415	RPL3	0.0232	-0.1647	0.00911	-0.2299	translational termination
GO: 6605	RPL3	0.0232	-0.1647	0.00911	-0.2299	protein targeting
GO: 6612	RPL3	0.0232	-0.1647	0.00911	-0.2299	protein targeting to membrane
GO: 6613	RPL3	0.0232	-0.1647	0.00911	-0.2299	cotranslational protein targeting to membrane
GO: 6614	RPL3	0.0232	-0.1647	0.00911	-0.2299	SRP-dependent cotranslational protein targeting to membrane
GO: 19058	RPL3	0.0232	-0.1647	0.00911	-0.2299	viral infectious cycle
GO: 19080	RPL3	0.0232	-0.1647	0.00911	-0.2299	viral genome expression
GO: 19083	RPL3	0.0232	-0.1647	0.00911	-0.2299	viral transcription
GO: 22411	RPL3	0.0232	-0.1647	0.00911	-0.2299	cellular component disassembly
GO: 22626	RPL3	0.0232	-0.1647	0.00911	-0.2299	cytosolic ribosome
GO: 32984	RPL3	0.0232	-0.1647	0.00911	-0.2299	macromolecular complex disassembly
GO: 33365	RPL3	0.0232	-0.1647	0.00911	-0.2299	protein localization to organelle
GO: 43241	RPL3	0.0232	-0.1647	0.00911	-0.2299	protein complex disassembly
GO: 43624	RPL3	0.0232	-0.1647	0.00911	-0.2299	cellular protein complex disassembly
GO: 44391	RPL3	0.0232	-0.1647	0.00911	-0.2299	ribosomal subunit
GO: 44445	RPL3	0.0232	-0.1647	0.00911	-0.2299	cytosolic part
GO: 45047	RPL3	0.0232	-0.1647	0.00911	-0.2299	protein targeting to ER
GO: 70972	RPL3	0.0232	-0.1647	0.00911	-0.2299	protein localization to endoplasmic reticulum
GO: 72594	RPL3	0.0232	-0.1647	0.00911	-0.2299	establishment of protein localization to organelle
GO: 72599	RPL3	0.0232	-0.1647	0.00911	-0.2299	establishment of protein localization to endoplasmic reticulum
KEGG 3010	RPL3	0.0232	-0.1647	0.00911	-0.2299	KEGG_RIBOSOME
REACTOME 2	RPL3	0.0232	-0.1647	0.00911	-0.2299	REACT:3'_-UTR-MEDIATED_TRANSLATIONAL_REGULATION
REACTOME 190	RPL3	0.0232	-0.1647	0.00911	-0.2299	REACT:CAP-DEPENDENT_TRANSLATION_INITIATION
REACTOME 382	RPL3	0.0232	-0.1647	0.00911	-0.2299	REACT:EUKARYOTIC_TRANSLATION_ELONGATION
REACTOME 383	RPL3	0.0232	-0.1647	0.00911	-0.2299	REACT:EUKARYOTIC_TRANSLATION_INITIATION
REACTOME 384	RPL3	0.0232	-0.1647	0.00911	-0.2299	REACT:EUKARYOTIC_TRANSLATION_TERMINATION
REACTOME 415	RPL3	0.0232	-0.1647	0.00911	-0.2299	REACT:FORMATION_OF_A_POOL_OF_FREE_40S_SUBUNITS
REACTOME 512	RPL3	0.0232	-0.1647	0.00911	-0.2299	REACT:GTP_HYDROLYSIS_AND_JOINING_OF_THE_60S_RIBOSOMAL_SUBUNIT
REACTOME 554	RPL3	0.0232	-0.1647	0.00911	-0.2299	REACT:INFLUENZA_INFECTION
REACTOME 555	RPL3	0.0232	-0.1647	0.00911	-0.2299	REACT:INFLUENZA_LIFE_CYCLE
REACTOME 556	RPL3	0.0232	-0.1647	0.00911	-0.2299	REACT:INFLUENZA_VIRAL_RNA_TRANSCRIPTION_AND_REPLICATION
REACTOME 621	RPL3	0.0232	-0.1647	0.00911	-0.2299	REACT:L13A-MEDIATED_TRANSLATIONAL_SILENCING_OF_CERULOPLASMIN_EXPRESSION
REACTOME 780	RPL3	0.0232	-0.1647	0.00911	-0.2299	REACT:NONSENSE_MEDIATED_DECAY_ENHANCED_BY_THE_EXON_JUNCTION_COMPLEX
REACTOME 781	RPL3	0.0232	-0.1647	0.00911	-0.2299	REACT:NONSENSE_MEDIATED_DECAY_INDEPENDENT_OF_THE_EXON_JUNCTION_COMPLEX
REACTOME 782	RPL3	0.0232	-0.1647	0.00911	-0.2299	REACT:NONSENSE-MEDIATED_DECAY
REACTOME 839	RPL3	0.0232	-0.1647	0.00911	-0.2299	REACT:PEPTIDE_CHAIN_ELONGATION
REACTOME 1165	RPL3	0.0232	-0.1647	0.00911	-0.2299	REACT:SRP-DEPENDENT_COTRANSLATIONAL_PROTEIN_TARGETING_TO_MEMBRANE
REACTOME 1287	RPL3	0.0232	-0.1647	0.00911	-0.2299	REACT:TRANSLATION
REACTOME 1349	RPL3	0.0232	-0.1647	0.00911	-0.2299	REACT:VIRAL_MRNA_TRANSLATION
MGI: 3949	SGK1	0.000475	-0.4098	0.0092	-0.3946	abnormal_circulating_lipid_level
MGI: 8469	TRPM2	0.559	0.0976	0.00922	0.4028	abnormal_protein_level
GO: 32940	LIN7A	0.203	0.1934	0.00954	0.3602	secretion by cell
GO: 32940	STX2	0.00898	0.2582	0.00957	0.2165	secretion by cell
GO: 32940	IL1RN	0.729	0.1123	0.0098	0.502	secretion by cell
MGI: 180	IL1RN	0.729	0.1123	0.0098	0.502	abnormal_circulating_cholesterol_level
MGI: 3947	IL1RN	0.729	0.1123	0.0098	0.502	abnormal_cholesterol_level
MGI: 3949	IL1RN	0.729	0.1123	0.0098	0.502	abnormal_circulating_lipid_level
MGI: 3983	IL1RN	0.729	0.1123	0.0098	0.502	decreased_cholesterol_level
MGI: 5278	IL1RN	0.729	0.1123	0.0098	0.502	abnormal_cholesterol_homeostasis
MGI: 8469	IL1RN	0.729	0.1123	0.0098	0.502	abnormal_protein_level
GO: 6412	EIF2AK3	0.112	-0.101	0.00982	-0.2814	translation
GO: 6984	EIF2AK3	0.112	-0.101	0.00982	-0.2814	ER-nucleus signaling pathway
GO: 32940	EIF2AK3	0.112	-0.101	0.00982	-0.2814	secretion by cell
GO: 34976	EIF2AK3	0.112	-0.101	0.00982	-0.2814	response to endoplasmic reticulum stress
GO: 10035	HBB	0.426	-0.4008	0.0101	-1.2005	response to inorganic substance
GO: 44433	HBB	0.426	-0.4008	0.0101	-1.2005	cytoplasmic vesicle part
GO: 44445	HBB	0.426	-0.4008	0.0101	-1.2005	cytosolic part
KEGG 5322	HIST1H2BB	0.0596	-0.7322	0.0101	-0.9194	KEGG_SYSTEMIC_LUPUS_ERYTHEMATOSUS
REACTOME 647	HIST1H2BB	0.0596	-0.7322	0.0101	-0.9194	REACT:MEIOTIC_RECOMBINATION
REACTOME 1037	HIST1H2BB	0.0596	-0.7322	0.0101	-0.9194	REACT:RNA_POLYMERASE_I_CHAIN_ELONGATION
REACTOME 1038	HIST1H2BB	0.0596	-0.7322	0.0101	-0.9194	REACT:RNA_POLYMERASE_I_PROMOTER_CLEARANCE
REACTOME 1041	HIST1H2BB	0.0596	-0.7322	0.0101	-0.9194	REACT:RNA_POLYMERASE_I_TRANSCRIPTION
GO: 10035	LOXL2	0.00028	-0.8111	0.0103	-0.3929	response to inorganic substance
GO: 6984	DNAJC3	0.4	0.0781	0.0104	-0.3539	ER-nucleus signaling pathway
GO: 16044	DOK7	0.384	-0.3365	0.0104	-1.2656	cellular membrane organization
GO: 34976	DNAJC3	0.4	0.0781	0.0104	-0.3539	response to endoplasmic reticulum stress
GO: 61024	DOK7	0.384	-0.3365	0.0104	-1.2656	membrane organization
KEGG 5322	HIST1H4B	0.123	-0.6884	0.0104	-1.0245	KEGG_SYSTEMIC_LUPUS_ERYTHEMATOSUS
REACTOME 554	DNAJC3	0.4	0.0781	0.0104	-0.3539	REACT:INFLUENZA_INFECTION
REACTOME 555	DNAJC3	0.4	0.0781	0.0104	-0.3539	REACT:INFLUENZA_LIFE_CYCLE
REACTOME 556	DNAJC3	0.4	0.0781	0.0104	-0.3539	REACT:INFLUENZA_VIRAL_RNA_TRANSCRIPTION_AND_REPLICATION
REACTOME 1349	DNAJC3	0.4	0.0781	0.0104	-0.3539	REACT:VIRAL_MRNA_TRANSLATION
GO: 8202	PDGFRA	0.778	0.0684	0.0105	-0.4997	steroid metabolic process
MGI: 745	PDGFRA	0.778	0.0684	0.0105	-0.4997	tremors
GO: 22411	VIL1	0.633	-0.2001	0.0106	1.0749	cellular component disassembly
GO: 32984	VIL1	0.633	-0.2001	0.0106	1.0749	macromolecular complex disassembly
GO: 43241	VIL1	0.633	-0.2001	0.0106	1.0749	protein complex disassembly
GO: 43624	VIL1	0.633	-0.2001	0.0106	1.0749	cellular protein complex disassembly
MGI: 3949	STK39	0.629	-0.061	0.0107	-0.3846	abnormal_circulating_lipid_level
GO: 6066	PLCB3	0.112	0.1058	0.0108	0.2411	alcohol metabolic process
GO: 6839	UCP3	0.00222	0.2429	0.0109	0.3015	mitochondrial transport
GO: 10035	UCP3	0.00222	0.2429	0.0109	0.3015	response to inorganic substance
MGI: 3949	UCP3	0.00222	0.2429	0.0109	0.3015	abnormal_circulating_lipid_level
MGI: 3949	H6PD	0.000627	-0.3038	0.0109	-0.205	abnormal_circulating_lipid_level
GO: 10035	CAPN3	0.348	0.0956	0.011	0.2577	response to inorganic substance
GO: 16044	CAPN3	0.348	0.0956	0.011	0.2577	cellular membrane organization
GO: 61024	CAPN3	0.348	0.0956	0.011	0.2577	membrane organization
MGI: 8469	CAPN3	0.348	0.0956	0.011	0.2577	abnormal_protein_level
GO: 16044	DMPK	0.192	-0.2873	0.0111	-0.4957	cellular membrane organization
GO: 33365	BBS4	0.0155	0.1746	0.0111	0.2803	protein localization to organelle
GO: 61024	DMPK	0.192	-0.2873	0.0111	-0.4957	membrane organization
MGI: 180	BBS4	0.0155	0.1746	0.0111	0.2803	abnormal_circulating_cholesterol_level
MGI: 3947	BBS4	0.0155	0.1746	0.0111	0.2803	abnormal_cholesterol_level
MGI: 3949	BBS4	0.0155	0.1746	0.0111	0.2803	abnormal_circulating_lipid_level
MGI: 3982	BBS4	0.0155	0.1746	0.0111	0.2803	increased_cholesterol_level
MGI: 5178	BBS4	0.0155	0.1746	0.0111	0.2803	increased_circulating_cholesterol_level
MGI: 5278	BBS4	0.0155	0.1746	0.0111	0.2803	abnormal_cholesterol_homeostasis
GO: 323	TPCN1	0.108	-0.4205	0.0112	-0.4891	lytic vacuole
GO: 5764	TPCN1	0.108	-0.4205	0.0112	-0.4891	lysosome
GO: 5773	TPCN1	0.108	-0.4205	0.0112	-0.4891	vacuole
GO: 44437	TPCN1	0.108	-0.4205	0.0112	-0.4891	vacuolar part
MGI: 8469	IL12RB1	0.661	0.0618	0.0113	0.2715	abnormal_protein_level
GO: 16044	PLSCR2	0.0863	0.4828	0.0116	0.5283	cellular membrane organization
GO: 61024	PLSCR2	0.0863	0.4828	0.0116	0.5283	membrane organization
MGI: 745	CLDN11	0.0275	0.3181	0.0118	0.3855	tremors
GO: 6605	CBLB	0.391	0.0833	0.012	-0.2887	protein targeting
GO: 33365	CBLB	0.391	0.0833	0.012	-0.2887	protein localization to organelle
MGI: 8469	ARRB2	0.618	0.0214	0.0121	0.2121	abnormal_protein_level
GO: 32940	NLRC4	0.12	0.0958	0.0122	0.5663	secretion by cell
KEGG 5322	HIST1H2BI	0.000933	-1.2227	0.0122	-0.8092	KEGG_SYSTEMIC_LUPUS_ERYTHEMATOSUS
MGI: 745	BTD	0.0223	-0.1502	0.0122	-0.1954	tremors
MGI: 8469	TDP1	0.0194	0.1418	0.0122	0.2842	abnormal_protein_level
GO: 6605	MLPH	0.0918	-0.9346	0.0125	-1.7689	protein targeting
GO: 44433	TLR6	0.864	0.0155	0.0125	0.4999	cytoplasmic vesicle part
GO: 16044	RALA	0.0696	0.1748	0.0126	-0.3202	cellular membrane organization
GO: 32940	RALA	0.0696	0.1748	0.0126	-0.3202	secretion by cell
GO: 44433	RALA	0.0696	0.1748	0.0126	-0.3202	cytoplasmic vesicle part
GO: 61024	RALA	0.0696	0.1748	0.0126	-0.3202	membrane organization
GO: 6412	SSR3	0.0156	-0.1524	0.0127	-0.1644	translation
GO: 6605	SSR3	0.0156	-0.1524	0.0127	-0.1644	protein targeting
GO: 6612	SSR3	0.0156	-0.1524	0.0127	-0.1644	protein targeting to membrane
GO: 6613	SSR3	0.0156	-0.1524	0.0127	-0.1644	cotranslational protein targeting to membrane
GO: 6614	SSR3	0.0156	-0.1524	0.0127	-0.1644	SRP-dependent cotranslational protein targeting to membrane
GO: 6984	CCL2	0.0159	1.0545	0.0127	0.5135	ER-nucleus signaling pathway
GO: 19058	CCL2	0.0159	1.0545	0.0127	0.5135	viral infectious cycle
GO: 33365	SSR3	0.0156	-0.1524	0.0127	-0.1644	protein localization to organelle
GO: 34976	CCL2	0.0159	1.0545	0.0127	0.5135	response to endoplasmic reticulum stress
GO: 45047	SSR3	0.0156	-0.1524	0.0127	-0.1644	protein targeting to ER
GO: 70972	SSR3	0.0156	-0.1524	0.0127	-0.1644	protein localization to endoplasmic reticulum
GO: 72594	SSR3	0.0156	-0.1524	0.0127	-0.1644	establishment of protein localization to organelle
GO: 72599	SSR3	0.0156	-0.1524	0.0127	-0.1644	establishment of protein localization to endoplasmic reticulum
MGI: 3949	CCL2	0.0159	1.0545	0.0127	0.5135	abnormal_circulating_lipid_level
MGI: 8469	CCL2	0.0159	1.0545	0.0127	0.5135	abnormal_protein_level
REACTOME 1165	SSR3	0.0156	-0.1524	0.0127	-0.1644	REACT:SRP-DEPENDENT_COTRANSLATIONAL_PROTEIN_TARGETING_TO_MEMBRANE
REACTOME 1287	SSR3	0.0156	-0.1524	0.0127	-0.1644	REACT:TRANSLATION
GO: 16044	TOR1A	0.0651	0.1068	0.0128	0.1475	cellular membrane organization
GO: 61024	TOR1A	0.0651	0.1068	0.0128	0.1475	membrane organization
GO: 16044	IZUMO1	0.0455	-0.9949	0.0129	-0.9533	cellular membrane organization
GO: 44433	IZUMO1	0.0455	-0.9949	0.0129	-0.9533	cytoplasmic vesicle part
GO: 61024	IZUMO1	0.0455	-0.9949	0.0129	-0.9533	membrane organization
GO: 6839	SLC25A37	3.03e-05	1.2908	0.013	0.6006	mitochondrial transport
GO: 6066	PLA2G4A	0.0522	0.2664	0.0131	0.354	alcohol metabolic process
MGI: 8469	PLA2G4A	0.0522	0.2664	0.0131	0.354	abnormal_protein_level
GO: 6066	DAK	0.00204	-0.4154	0.0132	-0.3087	alcohol metabolic process
GO: 6605	MAPK1	0.171	0.102	0.0132	0.1519	protein targeting
GO: 10035	D2HGDH	0.78	-0.0303	0.0132	0.8611	response to inorganic substance
GO: 22613	SDAD1	0.0781	-0.1243	0.0132	-0.1875	ribonucleoprotein complex biogenesis
GO: 33365	MAPK1	0.171	0.102	0.0132	0.1519	protein localization to organelle
GO: 42254	SDAD1	0.0781	-0.1243	0.0132	-0.1875	ribosome biogenesis
GO: 16044	CHRNB1	0.00845	0.2155	0.0134	0.3006	cellular membrane organization
GO: 44433	KIFC3	0.0964	0.1827	0.0134	0.3897	cytoplasmic vesicle part
GO: 61024	CHRNB1	0.00845	0.2155	0.0134	0.3006	membrane organization
MGI: 745	SEPP1	0.18	-0.9717	0.0136	-1.6863	tremors
KEGG 5322	HIST1H2AM	0.00568	-0.6917	0.0137	-0.8092	KEGG_SYSTEMIC_LUPUS_ERYTHEMATOSUS
GO: 44433	SNX21	0.514	0.0731	0.0138	0.3729	cytoplasmic vesicle part
GO: 6984	PDIA5	0.0225	-0.2074	0.0141	-0.2307	ER-nucleus signaling pathway
GO: 34976	PDIA5	0.0225	-0.2074	0.0141	-0.2307	response to endoplasmic reticulum stress
GO: 6066	GK5	9.89e-05	1.0143	0.0142	0.7796	alcohol metabolic process
GO: 32940	VGF	0.0485	-0.8078	0.0142	-0.9384	secretion by cell
GO: 44282	GK5	9.89e-05	1.0143	0.0142	0.7796	small molecule catabolic process
GO: 44712	GK5	9.89e-05	1.0143	0.0142	0.7796	single-organism catabolic process
MGI: 3949	VGF	0.0485	-0.8078	0.0142	-0.9384	abnormal_circulating_lipid_level
GO: 22613	IMP4	0.184	-0.1156	0.0144	-0.1866	ribonucleoprotein complex biogenesis
GO: 42254	IMP4	0.184	-0.1156	0.0144	-0.1866	ribosome biogenesis
MGI: 8469	IL12RB2	0.0875	-0.562	0.0144	-0.7251	abnormal_protein_level
GO: 323	FUCA1	0.135	-0.438	0.0146	-0.8655	lytic vacuole
GO: 323	TMEM9	0.0298	0.4878	0.0146	0.6121	lytic vacuole
GO: 5764	FUCA1	0.135	-0.438	0.0146	-0.8655	lysosome
GO: 5764	TMEM9	0.0298	0.4878	0.0146	0.6121	lysosome
GO: 5773	FUCA1	0.135	-0.438	0.0146	-0.8655	vacuole
GO: 5773	TMEM9	0.0298	0.4878	0.0146	0.6121	vacuole
GO: 44437	TMEM9	0.0298	0.4878	0.0146	0.6121	vacuolar part
KEGG 4142	FUCA1	0.135	-0.438	0.0146	-0.8655	KEGG_LYSOSOME
GO: 44282	ACAD8	0.182	0.1143	0.0147	0.3822	small molecule catabolic process
GO: 44712	ACAD8	0.182	0.1143	0.0147	0.3822	single-organism catabolic process
GO: 32940	VEGFA	1.35e-05	0.8984	0.0148	0.702	secretion by cell
GO: 44433	VEGFA	1.35e-05	0.8984	0.0148	0.702	cytoplasmic vesicle part
MGI: 745	SLC7A7	0.177	0.2093	0.0148	0.2898	tremors
GO: 6412	PPA2	0.569	0.0545	0.0155	0.3734	translation
MGI: 8469	ING4	0.203	0.0939	0.0155	0.1998	abnormal_protein_level
GO: 44433	GPRC5B	0.197	-1.1184	0.0158	-1.5856	cytoplasmic vesicle part
GO: 6605	SYNGR1	0.196	-0.2936	0.016	-0.684	protein targeting
GO: 44433	SYNGR1	0.196	-0.2936	0.016	-0.684	cytoplasmic vesicle part
GO: 6401	AGO4	0.898	-0.0097	0.0163	0.2234	RNA catabolic process
GO: 6402	AGO4	0.898	-0.0097	0.0163	0.2234	mRNA catabolic process
GO: 6605	ARL6	0.00613	0.2711	0.0164	0.6353	protein targeting
GO: 6612	ARL6	0.00613	0.2711	0.0164	0.6353	protein targeting to membrane
GO: 184	EIF4A3	0.26	-0.04	0.0166	-0.1366	nuclear-transcribed mRNA catabolic process, nonsense-mediated decay
GO: 956	EIF4A3	0.26	-0.04	0.0166	-0.1366	nuclear-transcribed mRNA catabolic process
GO: 6401	EIF4A3	0.26	-0.04	0.0166	-0.1366	RNA catabolic process
GO: 6402	EIF4A3	0.26	-0.04	0.0166	-0.1366	mRNA catabolic process
GO: 22613	EIF4A3	0.26	-0.04	0.0166	-0.1366	ribonucleoprotein complex biogenesis
GO: 42254	EIF4A3	0.26	-0.04	0.0166	-0.1366	ribosome biogenesis
REACTOME 780	EIF4A3	0.26	-0.04	0.0166	-0.1366	REACT:NONSENSE_MEDIATED_DECAY_ENHANCED_BY_THE_EXON_JUNCTION_COMPLEX
REACTOME 782	EIF4A3	0.26	-0.04	0.0166	-0.1366	REACT:NONSENSE-MEDIATED_DECAY
GO: 8202	CYP3A5	N/A	N/A	0.017	1.0845	steroid metabolic process
GO: 6605	IMMP2L	0.0154	-0.3408	0.0173	-0.3329	protein targeting
GO: 6839	IMMP2L	0.0154	-0.3408	0.0173	-0.3329	mitochondrial transport
GO: 7005	AFG3L2	0.088	-0.0925	0.0173	-0.131	mitochondrion organization
GO: 7005	IMMP2L	0.0154	-0.3408	0.0173	-0.3329	mitochondrion organization
GO: 16044	AFG3L2	0.088	-0.0925	0.0173	-0.131	cellular membrane organization
GO: 33365	IMMP2L	0.0154	-0.3408	0.0173	-0.3329	protein localization to organelle
GO: 61024	AFG3L2	0.088	-0.0925	0.0173	-0.131	membrane organization
GO: 72594	IMMP2L	0.0154	-0.3408	0.0173	-0.3329	establishment of protein localization to organelle
MGI: 745	AFG3L2	0.088	-0.0925	0.0173	-0.131	tremors
GO: 6984	HERPUD1	0.0733	-0.1168	0.0179	-0.2658	ER-nucleus signaling pathway
GO: 22613	UTP15	0.252	-0.0854	0.0179	-0.1503	ribonucleoprotein complex biogenesis
GO: 34976	HERPUD1	0.0733	-0.1168	0.0179	-0.2658	response to endoplasmic reticulum stress
GO: 42254	UTP15	0.252	-0.0854	0.0179	-0.1503	ribosome biogenesis
GO: 6066	LIPE	0.383	0.0889	0.018	-0.3855	alcohol metabolic process
GO: 8202	LIPE	0.383	0.0889	0.018	-0.3855	steroid metabolic process
GO: 10035	CD9	0.141	-0.4056	0.018	-0.6774	response to inorganic substance
GO: 16044	CD9	0.141	-0.4056	0.018	-0.6774	cellular membrane organization
GO: 32940	CD9	0.141	-0.4056	0.018	-0.6774	secretion by cell
GO: 44282	LIPE	0.383	0.0889	0.018	-0.3855	small molecule catabolic process
GO: 44433	CD9	0.141	-0.4056	0.018	-0.6774	cytoplasmic vesicle part
GO: 44712	LIPE	0.383	0.0889	0.018	-0.3855	single-organism catabolic process
GO: 61024	CD9	0.141	-0.4056	0.018	-0.6774	membrane organization
MGI: 180	LIPE	0.383	0.0889	0.018	-0.3855	abnormal_circulating_cholesterol_level
MGI: 3947	LIPE	0.383	0.0889	0.018	-0.3855	abnormal_cholesterol_level
MGI: 3949	LIPE	0.383	0.0889	0.018	-0.3855	abnormal_circulating_lipid_level
MGI: 3982	LIPE	0.383	0.0889	0.018	-0.3855	increased_cholesterol_level
MGI: 5178	LIPE	0.383	0.0889	0.018	-0.3855	increased_circulating_cholesterol_level
MGI: 5278	LIPE	0.383	0.0889	0.018	-0.3855	abnormal_cholesterol_homeostasis
KEGG 5322	HIST2H2AC	0.553	-0.0864	0.0181	-0.3314	KEGG_SYSTEMIC_LUPUS_ERYTHEMATOSUS
MGI: 8469	EGR1	0.179	-0.3399	0.0181	-0.5312	abnormal_protein_level
REACTOME 647	HIST2H2AC	0.553	-0.0864	0.0181	-0.3314	REACT:MEIOTIC_RECOMBINATION
REACTOME 1037	HIST2H2AC	0.553	-0.0864	0.0181	-0.3314	REACT:RNA_POLYMERASE_I_CHAIN_ELONGATION
REACTOME 1038	HIST2H2AC	0.553	-0.0864	0.0181	-0.3314	REACT:RNA_POLYMERASE_I_PROMOTER_CLEARANCE
REACTOME 1041	HIST2H2AC	0.553	-0.0864	0.0181	-0.3314	REACT:RNA_POLYMERASE_I_TRANSCRIPTION
GO: 6412	GFM1	0.0833	-0.1135	0.0185	-0.1736	translation
GO: 6414	GFM1	0.0833	-0.1135	0.0185	-0.1736	translational elongation
GO: 7005	GFM1	0.0833	-0.1135	0.0185	-0.1736	mitochondrion organization
GO: 323	CCZ1	0.986	0.0017	0.0186	-0.2718	lytic vacuole
GO: 5764	CCZ1	0.986	0.0017	0.0186	-0.2718	lysosome
GO: 5773	CCZ1	0.986	0.0017	0.0186	-0.2718	vacuole
GO: 44437	CCZ1	0.986	0.0017	0.0186	-0.2718	vacuolar part
GO: 6066	SEMA3A	0.159	-0.3212	0.0187	-0.4932	alcohol metabolic process
GO: 6412	DALRD3	0.35	0.0561	0.0188	0.2434	translation
GO: 323	TMEM55A	0.166	0.0835	0.0192	0.4013	lytic vacuole
GO: 5764	TMEM55A	0.166	0.0835	0.0192	0.4013	lysosome
GO: 5773	TMEM55A	0.166	0.0835	0.0192	0.4013	vacuole
GO: 44437	TMEM55A	0.166	0.0835	0.0192	0.4013	vacuolar part
GO: 323	ABCA2	0.0119	-0.4591	0.0194	-0.511	lytic vacuole
GO: 5764	ABCA2	0.0119	-0.4591	0.0194	-0.511	lysosome
GO: 5773	ABCA2	0.0119	-0.4591	0.0194	-0.511	vacuole
GO: 10035	MT1F	0.0797	0.421	0.0194	0.6303	response to inorganic substance
GO: 44437	ABCA2	0.0119	-0.4591	0.0194	-0.511	vacuolar part
KEGG 4142	ABCA2	0.0119	-0.4591	0.0194	-0.511	KEGG_LYSOSOME
MGI: 745	ABCA2	0.0119	-0.4591	0.0194	-0.511	tremors
GO: 7005	GGCT	0.307	-0.1316	0.0199	-0.2603	mitochondrion organization
GO: 6412	EIF3F	0.0683	-0.1207	0.02	-0.1516	translation
GO: 6413	EIF3F	0.0683	-0.1207	0.02	-0.1516	translational initiation
GO: 22613	EIF3F	0.0683	-0.1207	0.02	-0.1516	ribonucleoprotein complex biogenesis
REACTOME 2	EIF3F	0.0683	-0.1207	0.02	-0.1516	REACT:3'_-UTR-MEDIATED_TRANSLATIONAL_REGULATION
REACTOME 190	EIF3F	0.0683	-0.1207	0.02	-0.1516	REACT:CAP-DEPENDENT_TRANSLATION_INITIATION
REACTOME 383	EIF3F	0.0683	-0.1207	0.02	-0.1516	REACT:EUKARYOTIC_TRANSLATION_INITIATION
REACTOME 415	EIF3F	0.0683	-0.1207	0.02	-0.1516	REACT:FORMATION_OF_A_POOL_OF_FREE_40S_SUBUNITS
REACTOME 512	EIF3F	0.0683	-0.1207	0.02	-0.1516	REACT:GTP_HYDROLYSIS_AND_JOINING_OF_THE_60S_RIBOSOMAL_SUBUNIT
REACTOME 621	EIF3F	0.0683	-0.1207	0.02	-0.1516	REACT:L13A-MEDIATED_TRANSLATIONAL_SILENCING_OF_CERULOPLASMIN_EXPRESSION
REACTOME 1287	EIF3F	0.0683	-0.1207	0.02	-0.1516	REACT:TRANSLATION
MGI: 745	POU3F1	0.103	-0.5489	0.0202	-0.7593	tremors
GO: 10035	CDK2	1.88e-05	0.3901	0.0206	0.1989	response to inorganic substance
REACTOME 647	CDK2	1.88e-05	0.3901	0.0206	0.1989	REACT:MEIOTIC_RECOMBINATION
GO: 10035	RHOB	0.138	0.1437	0.0208	-0.2927	response to inorganic substance
KEGG 5322	HIST2H3D	0.0091	-0.4827	0.0211	-0.5229	KEGG_SYSTEMIC_LUPUS_ERYTHEMATOSUS
GO: 32940	ADORA3	0.647	0.1239	0.0212	0.7897	secretion by cell
GO: 6066	DHCR24	0.00188	-0.3987	0.0215	-0.3533	alcohol metabolic process
GO: 6412	MTIF2	0.986	-0.0009	0.0215	0.1561	translation
GO: 6412	SSR1	0.479	-0.0314	0.0215	-0.136	translation
GO: 6413	MTIF2	0.986	-0.0009	0.0215	0.1561	translational initiation
GO: 6605	SSR1	0.479	-0.0314	0.0215	-0.136	protein targeting
GO: 6612	SSR1	0.479	-0.0314	0.0215	-0.136	protein targeting to membrane
GO: 6613	SSR1	0.479	-0.0314	0.0215	-0.136	cotranslational protein targeting to membrane
GO: 6614	SSR1	0.479	-0.0314	0.0215	-0.136	SRP-dependent cotranslational protein targeting to membrane
GO: 6984	SSR1	0.479	-0.0314	0.0215	-0.136	ER-nucleus signaling pathway
GO: 8202	DHCR24	0.00188	-0.3987	0.0215	-0.3533	steroid metabolic process
GO: 16044	DHCR24	0.00188	-0.3987	0.0215	-0.3533	cellular membrane organization
GO: 22411	MTIF2	0.986	-0.0009	0.0215	0.1561	cellular component disassembly
GO: 22613	MTIF2	0.986	-0.0009	0.0215	0.1561	ribonucleoprotein complex biogenesis
GO: 32984	MTIF2	0.986	-0.0009	0.0215	0.1561	macromolecular complex disassembly
GO: 33365	SSR1	0.479	-0.0314	0.0215	-0.136	protein localization to organelle
GO: 34976	SSR1	0.479	-0.0314	0.0215	-0.136	response to endoplasmic reticulum stress
GO: 45047	SSR1	0.479	-0.0314	0.0215	-0.136	protein targeting to ER
GO: 61024	DHCR24	0.00188	-0.3987	0.0215	-0.3533	membrane organization
GO: 70972	SSR1	0.479	-0.0314	0.0215	-0.136	protein localization to endoplasmic reticulum
GO: 72594	SSR1	0.479	-0.0314	0.0215	-0.136	establishment of protein localization to organelle
GO: 72599	SSR1	0.479	-0.0314	0.0215	-0.136	establishment of protein localization to endoplasmic reticulum
MGI: 180	DHCR24	0.00188	-0.3987	0.0215	-0.3533	abnormal_circulating_cholesterol_level
MGI: 3947	DHCR24	0.00188	-0.3987	0.0215	-0.3533	abnormal_cholesterol_level
MGI: 3949	DHCR24	0.00188	-0.3987	0.0215	-0.3533	abnormal_circulating_lipid_level
MGI: 3983	DHCR24	0.00188	-0.3987	0.0215	-0.3533	decreased_cholesterol_level
MGI: 5278	DHCR24	0.00188	-0.3987	0.0215	-0.3533	abnormal_cholesterol_homeostasis
REACTOME 1165	SSR1	0.479	-0.0314	0.0215	-0.136	REACT:SRP-DEPENDENT_COTRANSLATIONAL_PROTEIN_TARGETING_TO_MEMBRANE
REACTOME 1287	SSR1	0.479	-0.0314	0.0215	-0.136	REACT:TRANSLATION
MGI: 180	EPM2A	0.152	-0.1596	0.0217	-0.2763	abnormal_circulating_cholesterol_level
MGI: 3947	EPM2A	0.152	-0.1596	0.0217	-0.2763	abnormal_cholesterol_level
MGI: 3949	EPM2A	0.152	-0.1596	0.0217	-0.2763	abnormal_circulating_lipid_level
MGI: 3982	EPM2A	0.152	-0.1596	0.0217	-0.2763	increased_cholesterol_level
MGI: 5178	EPM2A	0.152	-0.1596	0.0217	-0.2763	increased_circulating_cholesterol_level
MGI: 5278	EPM2A	0.152	-0.1596	0.0217	-0.2763	abnormal_cholesterol_homeostasis
GO: 5840	HBA2	0.603	-0.2587	0.0221	-1.0876	ribosome
GO: 10035	HBA2	0.603	-0.2587	0.0221	-1.0876	response to inorganic substance
GO: 22626	HBA2	0.603	-0.2587	0.0221	-1.0876	cytosolic ribosome
GO: 44391	HBA2	0.603	-0.2587	0.0221	-1.0876	ribosomal subunit
GO: 44433	HBA2	0.603	-0.2587	0.0221	-1.0876	cytoplasmic vesicle part
GO: 44445	HBA2	0.603	-0.2587	0.0221	-1.0876	cytosolic part
GO: 16044	VAV3	0.0346	0.2642	0.0224	0.4711	cellular membrane organization
GO: 61024	VAV3	0.0346	0.2642	0.0224	0.4711	membrane organization
MGI: 3949	VAV3	0.0346	0.2642	0.0224	0.4711	abnormal_circulating_lipid_level
MGI: 8469	VAV3	0.0346	0.2642	0.0224	0.4711	abnormal_protein_level
GO: 5793	SURF4	0.57	-0.0344	0.0225	-0.1663	endoplasmic reticulum-Golgi intermediate compartment
GO: 184	RPL18A	0.119	-0.1551	0.0228	-0.2211	nuclear-transcribed mRNA catabolic process, nonsense-mediated decay
GO: 956	RPL18A	0.119	-0.1551	0.0228	-0.2211	nuclear-transcribed mRNA catabolic process
GO: 3735	RPL18A	0.119	-0.1551	0.0228	-0.2211	structural constituent of ribosome
GO: 5840	RPL18A	0.119	-0.1551	0.0228	-0.2211	ribosome
GO: 6401	RPL18A	0.119	-0.1551	0.0228	-0.2211	RNA catabolic process
GO: 6402	RPL18A	0.119	-0.1551	0.0228	-0.2211	mRNA catabolic process
GO: 6412	RPL18A	0.119	-0.1551	0.0228	-0.2211	translation
GO: 6413	RPL18A	0.119	-0.1551	0.0228	-0.2211	translational initiation
GO: 6414	RPL18A	0.119	-0.1551	0.0228	-0.2211	translational elongation
GO: 6415	RPL18A	0.119	-0.1551	0.0228	-0.2211	translational termination
GO: 6605	RPL18A	0.119	-0.1551	0.0228	-0.2211	protein targeting
GO: 6612	RPL18A	0.119	-0.1551	0.0228	-0.2211	protein targeting to membrane
GO: 6613	RPL18A	0.119	-0.1551	0.0228	-0.2211	cotranslational protein targeting to membrane
GO: 6614	RPL18A	0.119	-0.1551	0.0228	-0.2211	SRP-dependent cotranslational protein targeting to membrane
GO: 19058	RPL18A	0.119	-0.1551	0.0228	-0.2211	viral infectious cycle
GO: 19080	RPL18A	0.119	-0.1551	0.0228	-0.2211	viral genome expression
GO: 19083	RPL18A	0.119	-0.1551	0.0228	-0.2211	viral transcription
GO: 22411	RPL18A	0.119	-0.1551	0.0228	-0.2211	cellular component disassembly
GO: 22626	RPL18A	0.119	-0.1551	0.0228	-0.2211	cytosolic ribosome
GO: 32984	RPL18A	0.119	-0.1551	0.0228	-0.2211	macromolecular complex disassembly
GO: 33365	RPL18A	0.119	-0.1551	0.0228	-0.2211	protein localization to organelle
GO: 43241	RPL18A	0.119	-0.1551	0.0228	-0.2211	protein complex disassembly
GO: 43624	RPL18A	0.119	-0.1551	0.0228	-0.2211	cellular protein complex disassembly
GO: 44391	RPL18A	0.119	-0.1551	0.0228	-0.2211	ribosomal subunit
GO: 44445	RPL18A	0.119	-0.1551	0.0228	-0.2211	cytosolic part
GO: 45047	RPL18A	0.119	-0.1551	0.0228	-0.2211	protein targeting to ER
GO: 70972	RPL18A	0.119	-0.1551	0.0228	-0.2211	protein localization to endoplasmic reticulum
GO: 72594	RPL18A	0.119	-0.1551	0.0228	-0.2211	establishment of protein localization to organelle
GO: 72599	RPL18A	0.119	-0.1551	0.0228	-0.2211	establishment of protein localization to endoplasmic reticulum
KEGG 3010	RPL18A	0.119	-0.1551	0.0228	-0.2211	KEGG_RIBOSOME
REACTOME 2	RPL18A	0.119	-0.1551	0.0228	-0.2211	REACT:3'_-UTR-MEDIATED_TRANSLATIONAL_REGULATION
REACTOME 190	RPL18A	0.119	-0.1551	0.0228	-0.2211	REACT:CAP-DEPENDENT_TRANSLATION_INITIATION
REACTOME 382	RPL18A	0.119	-0.1551	0.0228	-0.2211	REACT:EUKARYOTIC_TRANSLATION_ELONGATION
REACTOME 383	RPL18A	0.119	-0.1551	0.0228	-0.2211	REACT:EUKARYOTIC_TRANSLATION_INITIATION
REACTOME 384	RPL18A	0.119	-0.1551	0.0228	-0.2211	REACT:EUKARYOTIC_TRANSLATION_TERMINATION
REACTOME 415	RPL18A	0.119	-0.1551	0.0228	-0.2211	REACT:FORMATION_OF_A_POOL_OF_FREE_40S_SUBUNITS
REACTOME 512	RPL18A	0.119	-0.1551	0.0228	-0.2211	REACT:GTP_HYDROLYSIS_AND_JOINING_OF_THE_60S_RIBOSOMAL_SUBUNIT
REACTOME 554	RPL18A	0.119	-0.1551	0.0228	-0.2211	REACT:INFLUENZA_INFECTION
REACTOME 555	RPL18A	0.119	-0.1551	0.0228	-0.2211	REACT:INFLUENZA_LIFE_CYCLE
REACTOME 556	RPL18A	0.119	-0.1551	0.0228	-0.2211	REACT:INFLUENZA_VIRAL_RNA_TRANSCRIPTION_AND_REPLICATION
REACTOME 621	RPL18A	0.119	-0.1551	0.0228	-0.2211	REACT:L13A-MEDIATED_TRANSLATIONAL_SILENCING_OF_CERULOPLASMIN_EXPRESSION
REACTOME 780	RPL18A	0.119	-0.1551	0.0228	-0.2211	REACT:NONSENSE_MEDIATED_DECAY_ENHANCED_BY_THE_EXON_JUNCTION_COMPLEX
REACTOME 781	RPL18A	0.119	-0.1551	0.0228	-0.2211	REACT:NONSENSE_MEDIATED_DECAY_INDEPENDENT_OF_THE_EXON_JUNCTION_COMPLEX
REACTOME 782	RPL18A	0.119	-0.1551	0.0228	-0.2211	REACT:NONSENSE-MEDIATED_DECAY
REACTOME 839	RPL18A	0.119	-0.1551	0.0228	-0.2211	REACT:PEPTIDE_CHAIN_ELONGATION
REACTOME 1165	RPL18A	0.119	-0.1551	0.0228	-0.2211	REACT:SRP-DEPENDENT_COTRANSLATIONAL_PROTEIN_TARGETING_TO_MEMBRANE
REACTOME 1287	RPL18A	0.119	-0.1551	0.0228	-0.2211	REACT:TRANSLATION
REACTOME 1349	RPL18A	0.119	-0.1551	0.0228	-0.2211	REACT:VIRAL_MRNA_TRANSLATION
GO: 32940	SNAP25	0.76	0.2705	0.0237	-1.5106	secretion by cell
GO: 44445	SNAP25	0.76	0.2705	0.0237	-1.5106	cytosolic part
MGI: 745	SNAP25	0.76	0.2705	0.0237	-1.5106	tremors
GO: 10035	ADCY1	0.524	0.2927	0.0238	1.4528	response to inorganic substance
GO: 22613	GEMIN5	0.226	-0.0938	0.0238	-0.1393	ribonucleoprotein complex biogenesis
KEGG 5322	HIST1H2AE	0.325	-0.1863	0.024	-0.3924	KEGG_SYSTEMIC_LUPUS_ERYTHEMATOSUS
MGI: 180	PLTP	0.0427	-0.6089	0.024	-0.7626	abnormal_circulating_cholesterol_level
MGI: 3947	PLTP	0.0427	-0.6089	0.024	-0.7626	abnormal_cholesterol_level
MGI: 3949	PLTP	0.0427	-0.6089	0.024	-0.7626	abnormal_circulating_lipid_level
MGI: 3982	PLTP	0.0427	-0.6089	0.024	-0.7626	increased_cholesterol_level
MGI: 3983	PLTP	0.0427	-0.6089	0.024	-0.7626	decreased_cholesterol_level
MGI: 5178	PLTP	0.0427	-0.6089	0.024	-0.7626	increased_circulating_cholesterol_level
MGI: 5278	PLTP	0.0427	-0.6089	0.024	-0.7626	abnormal_cholesterol_homeostasis
GO: 323	HLA-DQA2	0.0299	-1.1209	0.0241	-0.9502	lytic vacuole
GO: 5764	HLA-DQA2	0.0299	-1.1209	0.0241	-0.9502	lysosome
GO: 5773	HLA-DQA2	0.0299	-1.1209	0.0241	-0.9502	vacuole
GO: 44433	HLA-DQA2	0.0299	-1.1209	0.0241	-0.9502	cytoplasmic vesicle part
GO: 44437	HLA-DQA2	0.0299	-1.1209	0.0241	-0.9502	vacuolar part
KEGG 5322	HLA-DQA2	0.0299	-1.1209	0.0241	-0.9502	KEGG_SYSTEMIC_LUPUS_ERYTHEMATOSUS
GO: 10035	IL18BP	0.0113	-0.4843	0.0244	-0.4267	response to inorganic substance
GO: 10035	MT1X	0.201	0.3262	0.0247	0.5377	response to inorganic substance
GO: 16044	CHMP7	0.124	-0.0698	0.0247	-0.1056	cellular membrane organization
GO: 19058	CHMP7	0.124	-0.0698	0.0247	-0.1056	viral infectious cycle
GO: 61024	CHMP7	0.124	-0.0698	0.0247	-0.1056	membrane organization
GO: 44282	NUDT1	0.179	-0.1554	0.0249	-0.3245	small molecule catabolic process
GO: 44712	NUDT1	0.179	-0.1554	0.0249	-0.3245	single-organism catabolic process
GO: 22613	RCL1	0.88	-0.0183	0.0252	-0.2403	ribonucleoprotein complex biogenesis
GO: 42254	RCL1	0.88	-0.0183	0.0252	-0.2403	ribosome biogenesis
GO: 6605	TOB1	0.658	-0.0459	0.0255	0.2763	protein targeting
GO: 33365	TOB1	0.658	-0.0459	0.0255	0.2763	protein localization to organelle
GO: 323	UNC13D	0.501	0.0548	0.0258	0.1937	lytic vacuole
GO: 5764	UNC13D	0.501	0.0548	0.0258	0.1937	lysosome
GO: 5773	UNC13D	0.501	0.0548	0.0258	0.1937	vacuole
GO: 32940	UNC13D	0.501	0.0548	0.0258	0.1937	secretion by cell
GO: 7005	EPAS1	0.529	-0.0877	0.0259	0.3002	mitochondrion organization
GO: 10035	KCNMA1	0.0684	-1.0488	0.0259	-1.2262	response to inorganic substance
KEGG 5322	HIST1H2AH	0.405	-0.1828	0.0259	-0.5381	KEGG_SYSTEMIC_LUPUS_ERYTHEMATOSUS
MGI: 745	KCNMA1	0.0684	-1.0488	0.0259	-1.2262	tremors
GO: 10035	HAAO	0.00118	-0.4099	0.026	-0.388	response to inorganic substance
GO: 44282	HAAO	0.00118	-0.4099	0.026	-0.388	small molecule catabolic process
GO: 44712	HAAO	0.00118	-0.4099	0.026	-0.388	single-organism catabolic process
MGI: 8469	MAVS	0.749	-0.0238	0.026	0.163	abnormal_protein_level
GO: 6066	APOBR	0.0931	0.2411	0.0261	0.2619	alcohol metabolic process
GO: 8202	APOBR	0.0931	0.2411	0.0261	0.2619	steroid metabolic process
GO: 16044	NME7	0.000484	0.3747	0.0262	0.3949	cellular membrane organization
GO: 61024	NME7	0.000484	0.3747	0.0262	0.3949	membrane organization
GO: 7005	CASP3	0.0643	0.2092	0.0269	0.2192	mitochondrion organization
GO: 16044	CASP3	0.0643	0.2092	0.0269	0.2192	cellular membrane organization
GO: 22411	CASP3	0.0643	0.2092	0.0269	0.2192	cellular component disassembly
GO: 61024	CASP3	0.0643	0.2092	0.0269	0.2192	membrane organization
GO: 323	GM2A	0.000436	-0.5852	0.0271	-0.4173	lytic vacuole
GO: 5764	GM2A	0.000436	-0.5852	0.0271	-0.4173	lysosome
GO: 5773	GM2A	0.000436	-0.5852	0.0271	-0.4173	vacuole
GO: 5775	GM2A	0.000436	-0.5852	0.0271	-0.4173	vacuolar lumen
GO: 43202	GM2A	0.000436	-0.5852	0.0271	-0.4173	lysosomal lumen
GO: 44437	GM2A	0.000436	-0.5852	0.0271	-0.4173	vacuolar part
KEGG 4142	GM2A	0.000436	-0.5852	0.0271	-0.4173	KEGG_LYSOSOME
GO: 323	NAGLU	9.67e-05	-0.3488	0.0272	-0.1741	lytic vacuole
GO: 5764	NAGLU	9.67e-05	-0.3488	0.0272	-0.1741	lysosome
GO: 5773	NAGLU	9.67e-05	-0.3488	0.0272	-0.1741	vacuole
GO: 5775	NAGLU	9.67e-05	-0.3488	0.0272	-0.1741	vacuolar lumen
GO: 43202	NAGLU	9.67e-05	-0.3488	0.0272	-0.1741	lysosomal lumen
GO: 44437	NAGLU	9.67e-05	-0.3488	0.0272	-0.1741	vacuolar part
GO: 44445	VDR	0.0139	0.3105	0.0272	0.3244	cytosolic part
KEGG 4142	NAGLU	9.67e-05	-0.3488	0.0272	-0.1741	KEGG_LYSOSOME
MGI: 8469	VDR	0.0139	0.3105	0.0272	0.3244	abnormal_protein_level
GO: 6066	HSD17B3	0.367	-0.2631	0.0275	-0.7778	alcohol metabolic process
GO: 8202	HSD17B3	0.367	-0.2631	0.0275	-0.7778	steroid metabolic process
GO: 5773	RAB23	0.00508	0.3269	0.0277	0.4359	vacuole
GO: 44433	RAB23	0.00508	0.3269	0.0277	0.4359	cytoplasmic vesicle part
MGI: 745	PURA	0.0183	0.1144	0.0277	0.2009	tremors
GO: 323	1	0.647	-0.1005	0.028	0.4872	lytic vacuole
GO: 5764	1	0.647	-0.1005	0.028	0.4872	lysosome
GO: 5773	1	0.647	-0.1005	0.028	0.4872	vacuole
GO: 44282	GLUL	0.242	0.1688	0.028	0.3412	small molecule catabolic process
GO: 44433	1	0.647	-0.1005	0.028	0.4872	cytoplasmic vesicle part
GO: 44437	1	0.647	-0.1005	0.028	0.4872	vacuolar part
GO: 44712	GLUL	0.242	0.1688	0.028	0.3412	single-organism catabolic process
MGI: 8469	CASP1	0.00516	0.471	0.0282	0.2064	abnormal_protein_level
REACTOME 1038	TTF1	0.00571	0.1251	0.0283	0.1081	REACT:RNA_POLYMERASE_I_PROMOTER_CLEARANCE
REACTOME 1041	TTF1	0.00571	0.1251	0.0283	0.1081	REACT:RNA_POLYMERASE_I_TRANSCRIPTION
GO: 6605	SEC62	0.196	0.1192	0.0286	0.1788	protein targeting
GO: 6612	SEC62	0.196	0.1192	0.0286	0.1788	protein targeting to membrane
GO: 6613	SEC62	0.196	0.1192	0.0286	0.1788	cotranslational protein targeting to membrane
KEGG 5322	HIST1H3I	0.102	-0.4808	0.0287	-0.7108	KEGG_SYSTEMIC_LUPUS_ERYTHEMATOSUS
GO: 6066	SPTLC2	0.159	0.1173	0.0292	0.2259	alcohol metabolic process
MGI: 180	SPTLC2	0.159	0.1173	0.0292	0.2259	abnormal_circulating_cholesterol_level
MGI: 3947	SPTLC2	0.159	0.1173	0.0292	0.2259	abnormal_cholesterol_level
MGI: 3949	SPTLC2	0.159	0.1173	0.0292	0.2259	abnormal_circulating_lipid_level
MGI: 3982	SPTLC2	0.159	0.1173	0.0292	0.2259	increased_cholesterol_level
MGI: 5178	SPTLC2	0.159	0.1173	0.0292	0.2259	increased_circulating_cholesterol_level
MGI: 5278	SPTLC2	0.159	0.1173	0.0292	0.2259	abnormal_cholesterol_homeostasis
GO: 6605	RGPD4	0.0386	0.5567	0.0294	0.6084	protein targeting
GO: 33365	RGPD4	0.0386	0.5567	0.0294	0.6084	protein localization to organelle
GO: 72594	RGPD4	0.0386	0.5567	0.0294	0.6084	establishment of protein localization to organelle
MGI: 8469	TWIST2	0.717	0.3262	0.0294	-1.3582	abnormal_protein_level
GO: 22613	FBL	0.266	-0.1234	0.0299	-0.213	ribonucleoprotein complex biogenesis
GO: 42254	FBL	0.266	-0.1234	0.0299	-0.213	ribosome biogenesis
GO: 323	ZNRF1	0.00229	-0.3234	0.03	-0.2485	lytic vacuole
GO: 5764	ZNRF1	0.00229	-0.3234	0.03	-0.2485	lysosome
GO: 5773	ZNRF1	0.00229	-0.3234	0.03	-0.2485	vacuole
GO: 44433	ZNRF1	0.00229	-0.3234	0.03	-0.2485	cytoplasmic vesicle part
MGI: 180	ELOVL6	0.836	0.0498	0.03	-0.4601	abnormal_circulating_cholesterol_level
MGI: 3947	ELOVL6	0.836	0.0498	0.03	-0.4601	abnormal_cholesterol_level
MGI: 3949	ELOVL6	0.836	0.0498	0.03	-0.4601	abnormal_circulating_lipid_level
MGI: 3983	ELOVL6	0.836	0.0498	0.03	-0.4601	decreased_cholesterol_level
MGI: 5278	ELOVL6	0.836	0.0498	0.03	-0.4601	abnormal_cholesterol_homeostasis
GO: 323	TMEM165	0.00726	0.211	0.0302	0.1223	lytic vacuole
GO: 5764	TMEM165	0.00726	0.211	0.0302	0.1223	lysosome
GO: 5773	TMEM165	0.00726	0.211	0.0302	0.1223	vacuole
GO: 44437	TMEM165	0.00726	0.211	0.0302	0.1223	vacuolar part
GO: 184	RPS2	0.0259	-0.1741	0.0308	-0.1735	nuclear-transcribed mRNA catabolic process, nonsense-mediated decay
GO: 956	RPS2	0.0259	-0.1741	0.0308	-0.1735	nuclear-transcribed mRNA catabolic process
GO: 3735	RPS2	0.0259	-0.1741	0.0308	-0.1735	structural constituent of ribosome
GO: 5840	RPS2	0.0259	-0.1741	0.0308	-0.1735	ribosome
GO: 6401	RPS2	0.0259	-0.1741	0.0308	-0.1735	RNA catabolic process
GO: 6402	RPS2	0.0259	-0.1741	0.0308	-0.1735	mRNA catabolic process
GO: 6412	RPS2	0.0259	-0.1741	0.0308	-0.1735	translation
GO: 6413	RPS2	0.0259	-0.1741	0.0308	-0.1735	translational initiation
GO: 6414	RPS2	0.0259	-0.1741	0.0308	-0.1735	translational elongation
GO: 6415	RPS2	0.0259	-0.1741	0.0308	-0.1735	translational termination
GO: 6605	RPS2	0.0259	-0.1741	0.0308	-0.1735	protein targeting
GO: 6612	RPS2	0.0259	-0.1741	0.0308	-0.1735	protein targeting to membrane
GO: 6613	RPS2	0.0259	-0.1741	0.0308	-0.1735	cotranslational protein targeting to membrane
GO: 6614	RPS2	0.0259	-0.1741	0.0308	-0.1735	SRP-dependent cotranslational protein targeting to membrane
GO: 19058	RPS2	0.0259	-0.1741	0.0308	-0.1735	viral infectious cycle
GO: 19080	RPS2	0.0259	-0.1741	0.0308	-0.1735	viral genome expression
GO: 19083	RPS2	0.0259	-0.1741	0.0308	-0.1735	viral transcription
GO: 22411	RPS2	0.0259	-0.1741	0.0308	-0.1735	cellular component disassembly
GO: 22626	RPS2	0.0259	-0.1741	0.0308	-0.1735	cytosolic ribosome
GO: 32984	RPS2	0.0259	-0.1741	0.0308	-0.1735	macromolecular complex disassembly
GO: 33365	RPS2	0.0259	-0.1741	0.0308	-0.1735	protein localization to organelle
GO: 43241	RPS2	0.0259	-0.1741	0.0308	-0.1735	protein complex disassembly
GO: 43624	RPS2	0.0259	-0.1741	0.0308	-0.1735	cellular protein complex disassembly
GO: 44391	RPS2	0.0259	-0.1741	0.0308	-0.1735	ribosomal subunit
GO: 44445	RPS2	0.0259	-0.1741	0.0308	-0.1735	cytosolic part
GO: 45047	RPS2	0.0259	-0.1741	0.0308	-0.1735	protein targeting to ER
GO: 70972	RPS2	0.0259	-0.1741	0.0308	-0.1735	protein localization to endoplasmic reticulum
GO: 72594	RPS2	0.0259	-0.1741	0.0308	-0.1735	establishment of protein localization to organelle
GO: 72599	RPS2	0.0259	-0.1741	0.0308	-0.1735	establishment of protein localization to endoplasmic reticulum
KEGG 3010	RPS2	0.0259	-0.1741	0.0308	-0.1735	KEGG_RIBOSOME
REACTOME 2	RPS2	0.0259	-0.1741	0.0308	-0.1735	REACT:3'_-UTR-MEDIATED_TRANSLATIONAL_REGULATION
REACTOME 190	RPS2	0.0259	-0.1741	0.0308	-0.1735	REACT:CAP-DEPENDENT_TRANSLATION_INITIATION
REACTOME 382	RPS2	0.0259	-0.1741	0.0308	-0.1735	REACT:EUKARYOTIC_TRANSLATION_ELONGATION
REACTOME 383	RPS2	0.0259	-0.1741	0.0308	-0.1735	REACT:EUKARYOTIC_TRANSLATION_INITIATION
REACTOME 384	RPS2	0.0259	-0.1741	0.0308	-0.1735	REACT:EUKARYOTIC_TRANSLATION_TERMINATION
REACTOME 415	RPS2	0.0259	-0.1741	0.0308	-0.1735	REACT:FORMATION_OF_A_POOL_OF_FREE_40S_SUBUNITS
REACTOME 512	RPS2	0.0259	-0.1741	0.0308	-0.1735	REACT:GTP_HYDROLYSIS_AND_JOINING_OF_THE_60S_RIBOSOMAL_SUBUNIT
REACTOME 554	RPS2	0.0259	-0.1741	0.0308	-0.1735	REACT:INFLUENZA_INFECTION
REACTOME 555	RPS2	0.0259	-0.1741	0.0308	-0.1735	REACT:INFLUENZA_LIFE_CYCLE
REACTOME 556	RPS2	0.0259	-0.1741	0.0308	-0.1735	REACT:INFLUENZA_VIRAL_RNA_TRANSCRIPTION_AND_REPLICATION
REACTOME 621	RPS2	0.0259	-0.1741	0.0308	-0.1735	REACT:L13A-MEDIATED_TRANSLATIONAL_SILENCING_OF_CERULOPLASMIN_EXPRESSION
REACTOME 780	RPS2	0.0259	-0.1741	0.0308	-0.1735	REACT:NONSENSE_MEDIATED_DECAY_ENHANCED_BY_THE_EXON_JUNCTION_COMPLEX
REACTOME 781	RPS2	0.0259	-0.1741	0.0308	-0.1735	REACT:NONSENSE_MEDIATED_DECAY_INDEPENDENT_OF_THE_EXON_JUNCTION_COMPLEX
REACTOME 782	RPS2	0.0259	-0.1741	0.0308	-0.1735	REACT:NONSENSE-MEDIATED_DECAY
REACTOME 839	RPS2	0.0259	-0.1741	0.0308	-0.1735	REACT:PEPTIDE_CHAIN_ELONGATION
REACTOME 1165	RPS2	0.0259	-0.1741	0.0308	-0.1735	REACT:SRP-DEPENDENT_COTRANSLATIONAL_PROTEIN_TARGETING_TO_MEMBRANE
REACTOME 1287	RPS2	0.0259	-0.1741	0.0308	-0.1735	REACT:TRANSLATION
REACTOME 1349	RPS2	0.0259	-0.1741	0.0308	-0.1735	REACT:VIRAL_MRNA_TRANSLATION
GO: 5840	SNCA	0.654	0.054	0.0309	0.346	ribosome
GO: 7005	SNCA	0.654	0.054	0.0309	0.346	mitochondrion organization
GO: 10035	SNCA	0.654	0.054	0.0309	0.346	response to inorganic substance
GO: 16044	SNCA	0.654	0.054	0.0309	0.346	cellular membrane organization
GO: 44433	SNCA	0.654	0.054	0.0309	0.346	cytoplasmic vesicle part
GO: 44445	PIK3C2B	0.521	-0.1497	0.0309	-0.5735	cytosolic part
GO: 61024	SNCA	0.654	0.054	0.0309	0.346	membrane organization
GO: 6605	GAS6	0.196	0.2404	0.031	0.3417	protein targeting
GO: 6612	GAS6	0.196	0.2404	0.031	0.3417	protein targeting to membrane
GO: 8202	NR1I2	0.195	-0.7136	0.031	-0.8432	steroid metabolic process
GO: 16044	GAS6	0.196	0.2404	0.031	0.3417	cellular membrane organization
GO: 19058	GAS6	0.196	0.2404	0.031	0.3417	viral infectious cycle
GO: 32940	GAS6	0.196	0.2404	0.031	0.3417	secretion by cell
GO: 34976	DAB2IP	0.765	-0.1084	0.031	-1.217	response to endoplasmic reticulum stress
GO: 44433	GAS6	0.196	0.2404	0.031	0.3417	cytoplasmic vesicle part
GO: 61024	GAS6	0.196	0.2404	0.031	0.3417	membrane organization
MGI: 8469	GAS6	0.196	0.2404	0.031	0.3417	abnormal_protein_level
GO: 6605	TOMM40	0.0746	-0.2009	0.0313	-0.2253	protein targeting
GO: 6839	TOMM40	0.0746	-0.2009	0.0313	-0.2253	mitochondrial transport
GO: 7005	TOMM40	0.0746	-0.2009	0.0313	-0.2253	mitochondrion organization
GO: 33365	TOMM40	0.0746	-0.2009	0.0313	-0.2253	protein localization to organelle
GO: 72594	TOMM40	0.0746	-0.2009	0.0313	-0.2253	establishment of protein localization to organelle
GO: 22411	MICAL1	0.23	0.0968	0.0316	0.1977	cellular component disassembly
GO: 32984	MICAL1	0.23	0.0968	0.0316	0.1977	macromolecular complex disassembly
GO: 43241	MICAL1	0.23	0.0968	0.0316	0.1977	protein complex disassembly
GO: 43624	MICAL1	0.23	0.0968	0.0316	0.1977	cellular protein complex disassembly
GO: 6066	CYP21A2	0.306	0.4947	0.0317	0.7723	alcohol metabolic process
GO: 6412	DENR	0.038	0.0865	0.0317	0.1142	translation
GO: 6413	DENR	0.038	0.0865	0.0317	0.1142	translational initiation
GO: 8202	CYP21A2	0.306	0.4947	0.0317	0.7723	steroid metabolic process
GO: 44445	CASP9	0.164	0.0866	0.0319	0.2093	cytosolic part
MGI: 8469	TOLLIP	0.117	-0.1099	0.0321	-0.1447	abnormal_protein_level
GO: 6066	SMPD2	0.12	0.1268	0.0323	0.1991	alcohol metabolic process
GO: 184	RPS16	0.332	-0.0818	0.0327	-0.1966	nuclear-transcribed mRNA catabolic process, nonsense-mediated decay
GO: 956	RPS16	0.332	-0.0818	0.0327	-0.1966	nuclear-transcribed mRNA catabolic process
GO: 3735	RPS16	0.332	-0.0818	0.0327	-0.1966	structural constituent of ribosome
GO: 5840	RPS16	0.332	-0.0818	0.0327	-0.1966	ribosome
GO: 6401	RPS16	0.332	-0.0818	0.0327	-0.1966	RNA catabolic process
GO: 6402	RPS16	0.332	-0.0818	0.0327	-0.1966	mRNA catabolic process
GO: 6412	RPS16	0.332	-0.0818	0.0327	-0.1966	translation
GO: 6413	RPS16	0.332	-0.0818	0.0327	-0.1966	translational initiation
GO: 6414	RPS16	0.332	-0.0818	0.0327	-0.1966	translational elongation
GO: 6415	RPS16	0.332	-0.0818	0.0327	-0.1966	translational termination
GO: 6605	RPS16	0.332	-0.0818	0.0327	-0.1966	protein targeting
GO: 6612	RPS16	0.332	-0.0818	0.0327	-0.1966	protein targeting to membrane
GO: 6613	RPS16	0.332	-0.0818	0.0327	-0.1966	cotranslational protein targeting to membrane
GO: 6614	RPS16	0.332	-0.0818	0.0327	-0.1966	SRP-dependent cotranslational protein targeting to membrane
GO: 19058	RPS16	0.332	-0.0818	0.0327	-0.1966	viral infectious cycle
GO: 19080	RPS16	0.332	-0.0818	0.0327	-0.1966	viral genome expression
GO: 19083	RPS16	0.332	-0.0818	0.0327	-0.1966	viral transcription
GO: 22411	RPS16	0.332	-0.0818	0.0327	-0.1966	cellular component disassembly
GO: 22613	RPS16	0.332	-0.0818	0.0327	-0.1966	ribonucleoprotein complex biogenesis
GO: 22626	RPS16	0.332	-0.0818	0.0327	-0.1966	cytosolic ribosome
GO: 32984	RPS16	0.332	-0.0818	0.0327	-0.1966	macromolecular complex disassembly
GO: 33365	RPS16	0.332	-0.0818	0.0327	-0.1966	protein localization to organelle
GO: 42254	RPS16	0.332	-0.0818	0.0327	-0.1966	ribosome biogenesis
GO: 43241	RPS16	0.332	-0.0818	0.0327	-0.1966	protein complex disassembly
GO: 43624	RPS16	0.332	-0.0818	0.0327	-0.1966	cellular protein complex disassembly
GO: 44391	RPS16	0.332	-0.0818	0.0327	-0.1966	ribosomal subunit
GO: 44445	RPS16	0.332	-0.0818	0.0327	-0.1966	cytosolic part
GO: 45047	RPS16	0.332	-0.0818	0.0327	-0.1966	protein targeting to ER
GO: 70972	RPS16	0.332	-0.0818	0.0327	-0.1966	protein localization to endoplasmic reticulum
GO: 72594	RPS16	0.332	-0.0818	0.0327	-0.1966	establishment of protein localization to organelle
GO: 72599	RPS16	0.332	-0.0818	0.0327	-0.1966	establishment of protein localization to endoplasmic reticulum
KEGG 3010	RPS16	0.332	-0.0818	0.0327	-0.1966	KEGG_RIBOSOME
REACTOME 2	RPS16	0.332	-0.0818	0.0327	-0.1966	REACT:3'_-UTR-MEDIATED_TRANSLATIONAL_REGULATION
REACTOME 190	RPS16	0.332	-0.0818	0.0327	-0.1966	REACT:CAP-DEPENDENT_TRANSLATION_INITIATION
REACTOME 382	RPS16	0.332	-0.0818	0.0327	-0.1966	REACT:EUKARYOTIC_TRANSLATION_ELONGATION
REACTOME 383	RPS16	0.332	-0.0818	0.0327	-0.1966	REACT:EUKARYOTIC_TRANSLATION_INITIATION
REACTOME 384	RPS16	0.332	-0.0818	0.0327	-0.1966	REACT:EUKARYOTIC_TRANSLATION_TERMINATION
REACTOME 415	RPS16	0.332	-0.0818	0.0327	-0.1966	REACT:FORMATION_OF_A_POOL_OF_FREE_40S_SUBUNITS
REACTOME 512	RPS16	0.332	-0.0818	0.0327	-0.1966	REACT:GTP_HYDROLYSIS_AND_JOINING_OF_THE_60S_RIBOSOMAL_SUBUNIT
REACTOME 554	RPS16	0.332	-0.0818	0.0327	-0.1966	REACT:INFLUENZA_INFECTION
REACTOME 555	RPS16	0.332	-0.0818	0.0327	-0.1966	REACT:INFLUENZA_LIFE_CYCLE
REACTOME 556	RPS16	0.332	-0.0818	0.0327	-0.1966	REACT:INFLUENZA_VIRAL_RNA_TRANSCRIPTION_AND_REPLICATION
REACTOME 621	RPS16	0.332	-0.0818	0.0327	-0.1966	REACT:L13A-MEDIATED_TRANSLATIONAL_SILENCING_OF_CERULOPLASMIN_EXPRESSION
REACTOME 780	RPS16	0.332	-0.0818	0.0327	-0.1966	REACT:NONSENSE_MEDIATED_DECAY_ENHANCED_BY_THE_EXON_JUNCTION_COMPLEX
REACTOME 781	RPS16	0.332	-0.0818	0.0327	-0.1966	REACT:NONSENSE_MEDIATED_DECAY_INDEPENDENT_OF_THE_EXON_JUNCTION_COMPLEX
REACTOME 782	RPS16	0.332	-0.0818	0.0327	-0.1966	REACT:NONSENSE-MEDIATED_DECAY
REACTOME 839	RPS16	0.332	-0.0818	0.0327	-0.1966	REACT:PEPTIDE_CHAIN_ELONGATION
REACTOME 1165	RPS16	0.332	-0.0818	0.0327	-0.1966	REACT:SRP-DEPENDENT_COTRANSLATIONAL_PROTEIN_TARGETING_TO_MEMBRANE
REACTOME 1287	RPS16	0.332	-0.0818	0.0327	-0.1966	REACT:TRANSLATION
REACTOME 1349	RPS16	0.332	-0.0818	0.0327	-0.1966	REACT:VIRAL_MRNA_TRANSLATION
GO: 6066	PRKAA1	0.0049	0.2486	0.0328	0.2689	alcohol metabolic process
GO: 8202	PRKAA1	0.0049	0.2486	0.0328	0.2689	steroid metabolic process
GO: 10035	ECT2	0.107	0.1371	0.0328	0.3109	response to inorganic substance
GO: 10035	PRKAA1	0.0049	0.2486	0.0328	0.2689	response to inorganic substance
GO: 5793	RGMB	0.929	0.0222	0.0331	-0.6215	endoplasmic reticulum-Golgi intermediate compartment
GO: 6401	SUPV3L1	0.311	-0.0653	0.0335	-0.1558	RNA catabolic process
GO: 6402	SUPV3L1	0.311	-0.0653	0.0335	-0.1558	mRNA catabolic process
GO: 7005	SUPV3L1	0.311	-0.0653	0.0335	-0.1558	mitochondrion organization
GO: 10035	HMOX1	0.362	-0.1035	0.0335	0.5392	response to inorganic substance
GO: 16044	STX6	0.0015	0.1909	0.0337	0.2575	cellular membrane organization
GO: 61024	STX6	0.0015	0.1909	0.0337	0.2575	membrane organization
GO: 3735	MRPS7	0.00389	-0.273	0.0339	-0.15	structural constituent of ribosome
GO: 5840	MRPS7	0.00389	-0.273	0.0339	-0.15	ribosome
GO: 6412	MRPS7	0.00389	-0.273	0.0339	-0.15	translation
GO: 6984	CUL7	0.498	0.0399	0.0339	0.1617	ER-nucleus signaling pathway
GO: 22626	MRPS7	0.00389	-0.273	0.0339	-0.15	cytosolic ribosome
GO: 34976	CUL7	0.498	0.0399	0.0339	0.1617	response to endoplasmic reticulum stress
GO: 44391	MRPS7	0.00389	-0.273	0.0339	-0.15	ribosomal subunit
GO: 44445	MRPS7	0.00389	-0.273	0.0339	-0.15	cytosolic part
KEGG 3010	MRPS7	0.00389	-0.273	0.0339	-0.15	KEGG_RIBOSOME
GO: 6605	TOMM70A	0.74	-0.0192	0.0342	-0.1554	protein targeting
GO: 6839	TOMM70A	0.74	-0.0192	0.0342	-0.1554	mitochondrial transport
GO: 7005	TOMM70A	0.74	-0.0192	0.0342	-0.1554	mitochondrion organization
GO: 33365	TOMM70A	0.74	-0.0192	0.0342	-0.1554	protein localization to organelle
GO: 72594	TOMM70A	0.74	-0.0192	0.0342	-0.1554	establishment of protein localization to organelle
GO: 16044	TBC1D1	0.126	-0.1435	0.0343	-0.1689	cellular membrane organization
GO: 61024	TBC1D1	0.126	-0.1435	0.0343	-0.1689	membrane organization
MGI: 8469	FCGRT	0.0874	-0.1392	0.0343	-0.2477	abnormal_protein_level
GO: 323	DPP7	0.016	-0.1712	0.0345	-0.1549	lytic vacuole
GO: 5764	DPP7	0.016	-0.1712	0.0345	-0.1549	lysosome
GO: 5773	DPP7	0.016	-0.1712	0.0345	-0.1549	vacuole
REACTOME 1037	ERCC3	0.0122	0.0927	0.0347	0.1132	REACT:RNA_POLYMERASE_I_CHAIN_ELONGATION
REACTOME 1038	ERCC3	0.0122	0.0927	0.0347	0.1132	REACT:RNA_POLYMERASE_I_PROMOTER_CLEARANCE
REACTOME 1041	ERCC3	0.0122	0.0927	0.0347	0.1132	REACT:RNA_POLYMERASE_I_TRANSCRIPTION
GO: 6839	PPIF	0.0709	0.305	0.0348	0.2857	mitochondrial transport
GO: 7005	PPIF	0.0709	0.305	0.0348	0.2857	mitochondrion organization
GO: 10035	PPIF	0.0709	0.305	0.0348	0.2857	response to inorganic substance
GO: 16044	PPIF	0.0709	0.305	0.0348	0.2857	cellular membrane organization
GO: 61024	PPIF	0.0709	0.305	0.0348	0.2857	membrane organization
GO: 10035	S100A8	0.0289	0.2696	0.0349	0.3017	response to inorganic substance
GO: 22613	TBL3	0.0326	-0.1594	0.0349	-0.1862	ribonucleoprotein complex biogenesis
GO: 42254	TBL3	0.0326	-0.1594	0.0349	-0.1862	ribosome biogenesis
GO: 6066	NUDT4	0.896	0.011	0.0352	0.1908	alcohol metabolic process
KEGG 5322	HIST1H2BO	0.326	-0.2745	0.0353	-0.7688	KEGG_SYSTEMIC_LUPUS_ERYTHEMATOSUS
REACTOME 647	HIST1H2BO	0.326	-0.2745	0.0353	-0.7688	REACT:MEIOTIC_RECOMBINATION
REACTOME 1037	HIST1H2BO	0.326	-0.2745	0.0353	-0.7688	REACT:RNA_POLYMERASE_I_CHAIN_ELONGATION
REACTOME 1038	HIST1H2BO	0.326	-0.2745	0.0353	-0.7688	REACT:RNA_POLYMERASE_I_PROMOTER_CLEARANCE
REACTOME 1041	HIST1H2BO	0.326	-0.2745	0.0353	-0.7688	REACT:RNA_POLYMERASE_I_TRANSCRIPTION
GO: 5793	TMED10	0.0588	-0.0982	0.0354	-0.1159	endoplasmic reticulum-Golgi intermediate compartment
GO: 16044	TMED10	0.0588	-0.0982	0.0354	-0.1159	cellular membrane organization
GO: 32940	TMED10	0.0588	-0.0982	0.0354	-0.1159	secretion by cell
GO: 44433	TMED10	0.0588	-0.0982	0.0354	-0.1159	cytoplasmic vesicle part
GO: 61024	TMED10	0.0588	-0.0982	0.0354	-0.1159	membrane organization
GO: 5793	LMAN1L	0.195	0.2932	0.0355	0.5562	endoplasmic reticulum-Golgi intermediate compartment
GO: 6412	HARS2	0.00385	0.1187	0.0355	0.1011	translation
MGI: 8469	PLAU	0.0584	0.4511	0.0355	0.4789	abnormal_protein_level
GO: 6066	RXRA	0.555	-0.0438	0.0356	0.2468	alcohol metabolic process
GO: 8202	RXRA	0.555	-0.0438	0.0356	0.2468	steroid metabolic process
MGI: 3949	ADRA1B	2.24e-05	2.9179	0.0356	0.6302	abnormal_circulating_lipid_level
GO: 22411	STK24	0.00569	0.2309	0.0357	0.2052	cellular component disassembly
GO: 6839	BAK1	0.506	0.0332	0.0358	0.2131	mitochondrial transport
GO: 7005	BAK1	0.506	0.0332	0.0358	0.2131	mitochondrion organization
GO: 10035	BAK1	0.506	0.0332	0.0358	0.2131	response to inorganic substance
GO: 16044	BAK1	0.506	0.0332	0.0358	0.2131	cellular membrane organization
GO: 34976	BAK1	0.506	0.0332	0.0358	0.2131	response to endoplasmic reticulum stress
GO: 61024	BAK1	0.506	0.0332	0.0358	0.2131	membrane organization
GO: 323	CAT	0.294	-0.2085	0.0366	-0.3268	lytic vacuole
GO: 5764	CAT	0.294	-0.2085	0.0366	-0.3268	lysosome
GO: 5773	CAT	0.294	-0.2085	0.0366	-0.3268	vacuole
GO: 6066	CAT	0.294	-0.2085	0.0366	-0.3268	alcohol metabolic process
GO: 6412	SPCS2	0.852	-0.0082	0.0366	-0.1762	translation
GO: 6605	SPCS2	0.852	-0.0082	0.0366	-0.1762	protein targeting
GO: 6612	SPCS2	0.852	-0.0082	0.0366	-0.1762	protein targeting to membrane
GO: 6613	SPCS2	0.852	-0.0082	0.0366	-0.1762	cotranslational protein targeting to membrane
GO: 6614	SPCS2	0.852	-0.0082	0.0366	-0.1762	SRP-dependent cotranslational protein targeting to membrane
GO: 8202	CAT	0.294	-0.2085	0.0366	-0.3268	steroid metabolic process
GO: 10035	CAT	0.294	-0.2085	0.0366	-0.3268	response to inorganic substance
GO: 33365	SPCS2	0.852	-0.0082	0.0366	-0.1762	protein localization to organelle
GO: 45047	SPCS2	0.852	-0.0082	0.0366	-0.1762	protein targeting to ER
GO: 70972	SPCS2	0.852	-0.0082	0.0366	-0.1762	protein localization to endoplasmic reticulum
GO: 72594	SPCS2	0.852	-0.0082	0.0366	-0.1762	establishment of protein localization to organelle
GO: 72599	SPCS2	0.852	-0.0082	0.0366	-0.1762	establishment of protein localization to endoplasmic reticulum
MGI: 180	CAT	0.294	-0.2085	0.0366	-0.3268	abnormal_circulating_cholesterol_level
MGI: 3947	CAT	0.294	-0.2085	0.0366	-0.3268	abnormal_cholesterol_level
MGI: 3949	CAT	0.294	-0.2085	0.0366	-0.3268	abnormal_circulating_lipid_level
MGI: 3983	CAT	0.294	-0.2085	0.0366	-0.3268	decreased_cholesterol_level
MGI: 5278	CAT	0.294	-0.2085	0.0366	-0.3268	abnormal_cholesterol_homeostasis
REACTOME 1165	SPCS2	0.852	-0.0082	0.0366	-0.1762	REACT:SRP-DEPENDENT_COTRANSLATIONAL_PROTEIN_TARGETING_TO_MEMBRANE
REACTOME 1287	SPCS2	0.852	-0.0082	0.0366	-0.1762	REACT:TRANSLATION
GO: 6066	CHPT1	0.069	-0.2147	0.0368	-0.264	alcohol metabolic process
GO: 7005	NDUFS1	0.145	-0.062	0.0369	-0.0803	mitochondrion organization
GO: 16044	SEC24D	0.854	0.0131	0.0369	-0.1706	cellular membrane organization
GO: 32940	MYO1F	0.177	-0.09	0.0369	0.2874	secretion by cell
GO: 44433	SEC24D	0.854	0.0131	0.0369	-0.1706	cytoplasmic vesicle part
GO: 44433	WLS	0.713	-0.0584	0.0369	-0.2977	cytoplasmic vesicle part
GO: 61024	SEC24D	0.854	0.0131	0.0369	-0.1706	membrane organization
GO: 323	AP1S1	0.0427	0.1586	0.037	0.3567	lytic vacuole
GO: 5764	AP1S1	0.0427	0.1586	0.037	0.3567	lysosome
GO: 5773	AP1S1	0.0427	0.1586	0.037	0.3567	vacuole
GO: 16044	AP1S1	0.0427	0.1586	0.037	0.3567	cellular membrane organization
GO: 16044	EPB41L3	0.214	0.1412	0.037	0.4167	cellular membrane organization
GO: 44433	AP1S1	0.0427	0.1586	0.037	0.3567	cytoplasmic vesicle part
GO: 44433	NOSTRIN	0.94	-0.0447	0.037	-1.3795	cytoplasmic vesicle part
GO: 44437	AP1S1	0.0427	0.1586	0.037	0.3567	vacuolar part
GO: 61024	AP1S1	0.0427	0.1586	0.037	0.3567	membrane organization
GO: 61024	EPB41L3	0.214	0.1412	0.037	0.4167	membrane organization
KEGG 4142	AP1S1	0.0427	0.1586	0.037	0.3567	KEGG_LYSOSOME
MGI: 3949	CBL	0.358	0.0959	0.0371	0.253	abnormal_circulating_lipid_level
GO: 6605	PTTG1IP	0.236	0.0617	0.0377	0.141	protein targeting
GO: 33365	PTTG1IP	0.236	0.0617	0.0377	0.141	protein localization to organelle
MGI: 745	CHRNA7	0.227	0.3034	0.0379	0.5096	tremors
MGI: 8469	CHRNA7	0.227	0.3034	0.0379	0.5096	abnormal_protein_level
GO: 323	SYT7	0.914	0.0409	0.038	-0.8019	lytic vacuole
GO: 5764	SYT7	0.914	0.0409	0.038	-0.8019	lysosome
GO: 5773	SYT7	0.914	0.0409	0.038	-0.8019	vacuole
GO: 5773	HOOK2	0.283	0.0969	0.038	0.1815	vacuole
GO: 16044	SYT7	0.914	0.0409	0.038	-0.8019	cellular membrane organization
GO: 44433	SYT7	0.914	0.0409	0.038	-0.8019	cytoplasmic vesicle part
GO: 44437	HOOK2	0.283	0.0969	0.038	0.1815	vacuolar part
GO: 61024	SYT7	0.914	0.0409	0.038	-0.8019	membrane organization
GO: 22613	WDR55	0.384	0.0449	0.0382	0.1193	ribonucleoprotein complex biogenesis
GO: 42254	WDR55	0.384	0.0449	0.0382	0.1193	ribosome biogenesis
MGI: 3949	SPP1	0.107	0.6465	0.0384	0.6296	abnormal_circulating_lipid_level
MGI: 8469	SPP1	0.107	0.6465	0.0384	0.6296	abnormal_protein_level
GO: 16044	VPS37C	0.209	0.14	0.0385	0.1228	cellular membrane organization
GO: 19058	VPS37C	0.209	0.14	0.0385	0.1228	viral infectious cycle
GO: 19080	VPS37C	0.209	0.14	0.0385	0.1228	viral genome expression
GO: 44433	TMEM67	0.0417	0.3014	0.0385	0.3403	cytoplasmic vesicle part
GO: 61024	VPS37C	0.209	0.14	0.0385	0.1228	membrane organization
GO: 44445	PYDC1	0.12	-1.1278	0.0389	-1.5459	cytosolic part
GO: 7005	MSTO1	0.319	-0.0842	0.039	-0.205	mitochondrion organization
GO: 32940	EXOC6B	0.815	0.0277	0.039	-0.2246	secretion by cell
GO: 6839	ACACA	0.103	-0.2293	0.0392	-0.2514	mitochondrial transport
GO: 8202	HSD17B4	0.0079	-0.2471	0.0393	-0.1831	steroid metabolic process
GO: 44282	HSD17B4	0.0079	-0.2471	0.0393	-0.1831	small molecule catabolic process
GO: 44712	HSD17B4	0.0079	-0.2471	0.0393	-0.1831	single-organism catabolic process
MGI: 8469	MDK	0.134	0.4469	0.0395	0.3946	abnormal_protein_level
GO: 6066	NR0B2	0.749	0.1515	0.0398	1.7514	alcohol metabolic process
GO: 8202	NR0B2	0.749	0.1515	0.0398	1.7514	steroid metabolic process
MGI: 180	NR0B2	0.749	0.1515	0.0398	1.7514	abnormal_circulating_cholesterol_level
MGI: 3947	NR0B2	0.749	0.1515	0.0398	1.7514	abnormal_cholesterol_level
MGI: 3949	NR0B2	0.749	0.1515	0.0398	1.7514	abnormal_circulating_lipid_level
MGI: 3983	NR0B2	0.749	0.1515	0.0398	1.7514	decreased_cholesterol_level
MGI: 5278	NR0B2	0.749	0.1515	0.0398	1.7514	abnormal_cholesterol_homeostasis
MGI: 8469	NR0B2	0.749	0.1515	0.0398	1.7514	abnormal_protein_level
GO: 6839	UCP2	0.339	0.1817	0.0399	0.4699	mitochondrial transport
GO: 10035	UCP2	0.339	0.1817	0.0399	0.4699	response to inorganic substance
GO: 6066	INPPL1	0.497	0.0407	0.0404	0.1379	alcohol metabolic process
GO: 22613	NOP14	0.461	-0.0608	0.0404	-0.1976	ribonucleoprotein complex biogenesis
GO: 42254	NOP14	0.461	-0.0608	0.0404	-0.1976	ribosome biogenesis
MGI: 180	INPPL1	0.497	0.0407	0.0404	0.1379	abnormal_circulating_cholesterol_level
MGI: 3947	INPPL1	0.497	0.0407	0.0404	0.1379	abnormal_cholesterol_level
MGI: 3949	INPPL1	0.497	0.0407	0.0404	0.1379	abnormal_circulating_lipid_level
MGI: 3983	INPPL1	0.497	0.0407	0.0404	0.1379	decreased_cholesterol_level
MGI: 5278	INPPL1	0.497	0.0407	0.0404	0.1379	abnormal_cholesterol_homeostasis
GO: 6412	EIF3B	0.065	-0.1318	0.0405	-0.1732	translation
GO: 6413	EIF3B	0.065	-0.1318	0.0405	-0.1732	translational initiation
GO: 22613	EIF3B	0.065	-0.1318	0.0405	-0.1732	ribonucleoprotein complex biogenesis
MGI: 180	HIF1AN	0.202	0.053	0.0405	0.0892	abnormal_circulating_cholesterol_level
MGI: 3947	HIF1AN	0.202	0.053	0.0405	0.0892	abnormal_cholesterol_level
MGI: 3949	HIF1AN	0.202	0.053	0.0405	0.0892	abnormal_circulating_lipid_level
MGI: 3982	HIF1AN	0.202	0.053	0.0405	0.0892	increased_cholesterol_level
MGI: 3983	HIF1AN	0.202	0.053	0.0405	0.0892	decreased_cholesterol_level
MGI: 5178	HIF1AN	0.202	0.053	0.0405	0.0892	increased_circulating_cholesterol_level
MGI: 5278	HIF1AN	0.202	0.053	0.0405	0.0892	abnormal_cholesterol_homeostasis
REACTOME 2	EIF3B	0.065	-0.1318	0.0405	-0.1732	REACT:3'_-UTR-MEDIATED_TRANSLATIONAL_REGULATION
REACTOME 190	EIF3B	0.065	-0.1318	0.0405	-0.1732	REACT:CAP-DEPENDENT_TRANSLATION_INITIATION
REACTOME 383	EIF3B	0.065	-0.1318	0.0405	-0.1732	REACT:EUKARYOTIC_TRANSLATION_INITIATION
REACTOME 415	EIF3B	0.065	-0.1318	0.0405	-0.1732	REACT:FORMATION_OF_A_POOL_OF_FREE_40S_SUBUNITS
REACTOME 512	EIF3B	0.065	-0.1318	0.0405	-0.1732	REACT:GTP_HYDROLYSIS_AND_JOINING_OF_THE_60S_RIBOSOMAL_SUBUNIT
REACTOME 621	EIF3B	0.065	-0.1318	0.0405	-0.1732	REACT:L13A-MEDIATED_TRANSLATIONAL_SILENCING_OF_CERULOPLASMIN_EXPRESSION
REACTOME 1287	EIF3B	0.065	-0.1318	0.0405	-0.1732	REACT:TRANSLATION
GO: 32940	PNP	0.0252	0.407	0.0406	0.2686	secretion by cell
GO: 44282	AASS	0.0818	0.3173	0.0407	-0.2943	small molecule catabolic process
GO: 44712	AASS	0.0818	0.3173	0.0407	-0.2943	single-organism catabolic process
GO: 6412	SARS2	0.00505	-0.352	0.041	-0.2252	translation
MGI: 8469	MIF	0.476	-0.075	0.041	-0.2014	abnormal_protein_level
GO: 5793	SEC23IP	0.687	-0.0201	0.0411	-0.1302	endoplasmic reticulum-Golgi intermediate compartment
GO: 16044	MAGI2	0.0482	0.2837	0.0411	0.2622	cellular membrane organization
GO: 44433	SEC23IP	0.687	-0.0201	0.0411	-0.1302	cytoplasmic vesicle part
GO: 61024	MAGI2	0.0482	0.2837	0.0411	0.2622	membrane organization
MGI: 8469	RORC	0.559	-0.2361	0.0411	-0.8526	abnormal_protein_level
GO: 6412	MTRF1	0.0587	0.1467	0.0413	0.2132	translation
GO: 6412	SELT	0.0708	0.0781	0.0413	0.1155	translation
GO: 6414	SELT	0.0708	0.0781	0.0413	0.1155	translational elongation
GO: 6415	MTRF1	0.0587	0.1467	0.0413	0.2132	translational termination
GO: 22411	MTRF1	0.0587	0.1467	0.0413	0.2132	cellular component disassembly
GO: 32984	MTRF1	0.0587	0.1467	0.0413	0.2132	macromolecular complex disassembly
GO: 43241	MTRF1	0.0587	0.1467	0.0413	0.2132	protein complex disassembly
GO: 43624	MTRF1	0.0587	0.1467	0.0413	0.2132	cellular protein complex disassembly
MGI: 8469	IRF3	0.91	0.0089	0.0413	0.2436	abnormal_protein_level
GO: 6066	SMPDL3B	0.527	0.188	0.0414	0.5713	alcohol metabolic process
GO: 44282	SMPDL3B	0.527	0.188	0.0414	0.5713	small molecule catabolic process
GO: 44712	SMPDL3B	0.527	0.188	0.0414	0.5713	single-organism catabolic process
GO: 44282	HPD	0.684	0.1256	0.0415	0.5846	small molecule catabolic process
GO: 44712	HPD	0.684	0.1256	0.0415	0.5846	single-organism catabolic process
GO: 19058	USF1	0.672	-0.0268	0.0416	0.2375	viral infectious cycle
GO: 19080	USF1	0.672	-0.0268	0.0416	0.2375	viral genome expression
GO: 19083	USF1	0.672	-0.0268	0.0416	0.2375	viral transcription
KEGG 5322	HIST1H2BG	0.511	-0.1522	0.042	-0.5609	KEGG_SYSTEMIC_LUPUS_ERYTHEMATOSUS
GO: 32940	POU2F2	0.272	0.1322	0.0421	0.28	secretion by cell
GO: 44433	APPBP2	0.035	0.1232	0.0421	0.1033	cytoplasmic vesicle part
GO: 32940	LILRB1	0.143	0.2627	0.0436	0.4022	secretion by cell
GO: 44433	HPX	0.0166	-0.3804	0.0437	-0.5436	cytoplasmic vesicle part
MGI: 8469	HPX	0.0166	-0.3804	0.0437	-0.5436	abnormal_protein_level
GO: 956	RQCD1	0.598	-0.0273	0.0438	-0.1169	nuclear-transcribed mRNA catabolic process
GO: 6401	RQCD1	0.598	-0.0273	0.0438	-0.1169	RNA catabolic process
GO: 6402	RQCD1	0.598	-0.0273	0.0438	-0.1169	mRNA catabolic process
GO: 10035	RYR3	0.191	0.2114	0.0438	0.3248	response to inorganic substance
GO: 44282	PDPR	0.293	0.1622	0.0438	0.3845	small molecule catabolic process
GO: 44712	PDPR	0.293	0.1622	0.0438	0.3845	single-organism catabolic process
GO: 323	SORT1	0.96	0.0059	0.0439	-0.3379	lytic vacuole
GO: 5764	SORT1	0.96	0.0059	0.0439	-0.3379	lysosome
GO: 5773	SORT1	0.96	0.0059	0.0439	-0.3379	vacuole
GO: 10035	FOS	0.0249	0.3334	0.0439	0.3371	response to inorganic substance
GO: 44437	SORT1	0.96	0.0059	0.0439	-0.3379	vacuolar part
KEGG 4142	SORT1	0.96	0.0059	0.0439	-0.3379	KEGG_LYSOSOME
MGI: 8469	FOS	0.0249	0.3334	0.0439	0.3371	abnormal_protein_level
MGI: 8469	SORT1	0.96	0.0059	0.0439	-0.3379	abnormal_protein_level
GO: 16044	STXBP3	0.0237	0.1496	0.044	0.1469	cellular membrane organization
GO: 32940	STXBP3	0.0237	0.1496	0.044	0.1469	secretion by cell
GO: 61024	STXBP3	0.0237	0.1496	0.044	0.1469	membrane organization
GO: 6066	IMPA1	0.00182	0.2496	0.0445	0.1408	alcohol metabolic process
GO: 44282	IMPA1	0.00182	0.2496	0.0445	0.1408	small molecule catabolic process
GO: 44712	IMPA1	0.00182	0.2496	0.0445	0.1408	single-organism catabolic process
GO: 10035	MTL5	0.953	0.0075	0.0446	0.5319	response to inorganic substance
GO: 34976	TRIB3	0.395	0.2126	0.0446	-0.4631	response to endoplasmic reticulum stress
MGI: 745	WASF1	9.22e-05	0.6665	0.0447	0.455	tremors
GO: 6066	ALDH1A1	0.133	-0.4133	0.0448	-0.5816	alcohol metabolic process
GO: 10035	HOMER1	0.572	0.1273	0.0448	-0.3396	response to inorganic substance
GO: 6066	PCTP	0.995	0.0004	0.0449	0.17	alcohol metabolic process
GO: 8202	PCTP	0.995	0.0004	0.0449	0.17	steroid metabolic process
MGI: 180	KDM3A	0.115	0.0929	0.0449	0.1986	abnormal_circulating_cholesterol_level
MGI: 3947	KDM3A	0.115	0.0929	0.0449	0.1986	abnormal_cholesterol_level
MGI: 3947	PCTP	0.995	0.0004	0.0449	0.17	abnormal_cholesterol_level
MGI: 3949	KDM3A	0.115	0.0929	0.0449	0.1986	abnormal_circulating_lipid_level
MGI: 3982	KDM3A	0.115	0.0929	0.0449	0.1986	increased_cholesterol_level
MGI: 3982	PCTP	0.995	0.0004	0.0449	0.17	increased_cholesterol_level
MGI: 3983	PCTP	0.995	0.0004	0.0449	0.17	decreased_cholesterol_level
MGI: 5178	KDM3A	0.115	0.0929	0.0449	0.1986	increased_circulating_cholesterol_level
MGI: 5278	KDM3A	0.115	0.0929	0.0449	0.1986	abnormal_cholesterol_homeostasis
MGI: 5278	PCTP	0.995	0.0004	0.0449	0.17	abnormal_cholesterol_homeostasis
GO: 6984	PPP1R15B	0.131	0.1318	0.0453	-0.3099	ER-nucleus signaling pathway
GO: 10035	PPP1R15B	0.131	0.1318	0.0453	-0.3099	response to inorganic substance
GO: 34976	PPP1R15B	0.131	0.1318	0.0453	-0.3099	response to endoplasmic reticulum stress
GO: 16044	BNIPL	0.312	0.1542	0.0454	0.4172	cellular membrane organization
GO: 61024	BNIPL	0.312	0.1542	0.0454	0.4172	membrane organization
GO: 6066	ULK2	0.348	0.1282	0.0455	-0.3256	alcohol metabolic process
GO: 22411	COL6A1	0.0255	-0.6096	0.0455	-0.5376	cellular component disassembly
GO: 44433	ULK2	0.348	0.1282	0.0455	-0.3256	cytoplasmic vesicle part
GO: 16044	EXOC4	0.0444	-0.1948	0.0459	-0.1943	cellular membrane organization
GO: 32940	EXOC4	0.0444	-0.1948	0.0459	-0.1943	secretion by cell
GO: 61024	EXOC4	0.0444	-0.1948	0.0459	-0.1943	membrane organization
KEGG 4142	LAPTM4A	0.655	0.0218	0.0459	0.132	KEGG_LYSOSOME
KEGG 5322	H2AFX	0.227	-0.0826	0.0465	-0.124	KEGG_SYSTEMIC_LUPUS_ERYTHEMATOSUS
REACTOME 647	H2AFX	0.227	-0.0826	0.0465	-0.124	REACT:MEIOTIC_RECOMBINATION
REACTOME 1037	H2AFX	0.227	-0.0826	0.0465	-0.124	REACT:RNA_POLYMERASE_I_CHAIN_ELONGATION
REACTOME 1038	H2AFX	0.227	-0.0826	0.0465	-0.124	REACT:RNA_POLYMERASE_I_PROMOTER_CLEARANCE
REACTOME 1041	H2AFX	0.227	-0.0826	0.0465	-0.124	REACT:RNA_POLYMERASE_I_TRANSCRIPTION
MGI: 745	GRM1	0.166	0.67	0.0466	1.5903	tremors
GO: 10035	SYT1	0.288	0.3406	0.0467	0.7308	response to inorganic substance
GO: 32940	SYT1	0.288	0.3406	0.0467	0.7308	secretion by cell
GO: 44433	SYT1	0.288	0.3406	0.0467	0.7308	cytoplasmic vesicle part
GO: 10035	KCNMB3	0.0217	0.3161	0.0468	0.3494	response to inorganic substance
GO: 6401	ABCE1	0.396	-0.1011	0.047	-0.223	RNA catabolic process
GO: 44433	DCT	0.0986	-1.433	0.0473	-1.758	cytoplasmic vesicle part
MGI: 8469	SAMSN1	0.0126	0.4044	0.0473	0.3477	abnormal_protein_level
GO: 3735	MRPL12	0.354	-0.0989	0.0474	-0.1816	structural constituent of ribosome
GO: 5840	MRPL12	0.354	-0.0989	0.0474	-0.1816	ribosome
GO: 6412	MRPL12	0.354	-0.0989	0.0474	-0.1816	translation
GO: 7005	MRPL12	0.354	-0.0989	0.0474	-0.1816	mitochondrion organization
GO: 10035	PTGES	9.18e-05	1.7974	0.0474	0.8663	response to inorganic substance
GO: 44391	MRPL12	0.354	-0.0989	0.0474	-0.1816	ribosomal subunit
KEGG 3010	MRPL12	0.354	-0.0989	0.0474	-0.1816	KEGG_RIBOSOME
GO: 5793	C19orf10	0.0821	-0.1255	0.0475	-0.1922	endoplasmic reticulum-Golgi intermediate compartment
GO: 6984	C19orf10	0.0821	-0.1255	0.0475	-0.1922	ER-nucleus signaling pathway
GO: 34976	C19orf10	0.0821	-0.1255	0.0475	-0.1922	response to endoplasmic reticulum stress
GO: 22411	COL8A2	0.00873	-0.6541	0.0478	-0.4372	cellular component disassembly
GO: 22411	KLKB1	0.725	-0.0844	0.0483	0.498	cellular component disassembly
GO: 32940	KIT	0.629	-0.2006	0.0483	-0.9569	secretion by cell
MGI: 180	KIT	0.629	-0.2006	0.0483	-0.9569	abnormal_circulating_cholesterol_level
MGI: 3947	KIT	0.629	-0.2006	0.0483	-0.9569	abnormal_cholesterol_level
MGI: 3949	KIT	0.629	-0.2006	0.0483	-0.9569	abnormal_circulating_lipid_level
MGI: 3983	KIT	0.629	-0.2006	0.0483	-0.9569	decreased_cholesterol_level
MGI: 5278	KIT	0.629	-0.2006	0.0483	-0.9569	abnormal_cholesterol_homeostasis
MGI: 8469	KIT	0.629	-0.2006	0.0483	-0.9569	abnormal_protein_level
GO: 22613	NAF1	0.47	0.0521	0.0485	-0.1896	ribonucleoprotein complex biogenesis
GO: 42254	NAF1	0.47	0.0521	0.0485	-0.1896	ribosome biogenesis
MGI: 3949	UCN2	0.936	0.0253	0.0485	-0.7512	abnormal_circulating_lipid_level
GO: 32940	CHI3L1	0.166	-0.3892	0.0488	-0.4317	secretion by cell
GO: 32940	TRPV4	0.277	0.2506	0.0491	0.5171	secretion by cell
GO: 44433	ICA1	0.4	0.105	0.0495	0.3291	cytoplasmic vesicle part
GO: 6066	SNX17	0.00441	-0.1886	0.0499	-0.1325	alcohol metabolic process
GO: 8202	SNX17	0.00441	-0.1886	0.0499	-0.1325	steroid metabolic process
GO: 44282	SNX17	0.00441	-0.1886	0.0499	-0.1325	small molecule catabolic process
GO: 44433	SNX17	0.00441	-0.1886	0.0499	-0.1325	cytoplasmic vesicle part
GO: 44712	SNX17	0.00441	-0.1886	0.0499	-0.1325	single-organism catabolic process
GO: 22613	CRNKL1	0.905	0.0042	0.05	-0.0757	ribonucleoprotein complex biogenesis
GO: 44445	IDE	0.688	-0.0283	0.0501	-0.1876	cytosolic part
GO: 323	CTSC	0.102	0.3216	0.0503	0.7046	lytic vacuole
GO: 5764	CTSC	0.102	0.3216	0.0503	0.7046	lysosome
GO: 5773	CTSC	0.102	0.3216	0.0503	0.7046	vacuole
GO: 16044	CLEC7A	0.0614	0.1902	0.0503	0.314	cellular membrane organization
GO: 61024	CLEC7A	0.0614	0.1902	0.0503	0.314	membrane organization
KEGG 4142	CTSC	0.102	0.3216	0.0503	0.7046	KEGG_LYSOSOME
MGI: 8469	CTSC	0.102	0.3216	0.0503	0.7046	abnormal_protein_level
MGI: 8469	CLEC7A	0.0614	0.1902	0.0503	0.314	abnormal_protein_level
GO: 184	RPS23	0.0939	-0.1538	0.0504	-0.171	nuclear-transcribed mRNA catabolic process, nonsense-mediated decay
GO: 956	RPS23	0.0939	-0.1538	0.0504	-0.171	nuclear-transcribed mRNA catabolic process
GO: 3735	RPS23	0.0939	-0.1538	0.0504	-0.171	structural constituent of ribosome
GO: 5840	RPS23	0.0939	-0.1538	0.0504	-0.171	ribosome
GO: 6401	RPS23	0.0939	-0.1538	0.0504	-0.171	RNA catabolic process
GO: 6402	RPS23	0.0939	-0.1538	0.0504	-0.171	mRNA catabolic process
GO: 6412	RPS23	0.0939	-0.1538	0.0504	-0.171	translation
GO: 6413	RPS23	0.0939	-0.1538	0.0504	-0.171	translational initiation
GO: 6414	RPS23	0.0939	-0.1538	0.0504	-0.171	translational elongation
GO: 6415	RPS23	0.0939	-0.1538	0.0504	-0.171	translational termination
GO: 6605	RPS23	0.0939	-0.1538	0.0504	-0.171	protein targeting
GO: 6612	RPS23	0.0939	-0.1538	0.0504	-0.171	protein targeting to membrane
GO: 6613	RPS23	0.0939	-0.1538	0.0504	-0.171	cotranslational protein targeting to membrane
GO: 6614	RPS23	0.0939	-0.1538	0.0504	-0.171	SRP-dependent cotranslational protein targeting to membrane
GO: 19058	RPS23	0.0939	-0.1538	0.0504	-0.171	viral infectious cycle
GO: 19080	RPS23	0.0939	-0.1538	0.0504	-0.171	viral genome expression
GO: 19083	RPS23	0.0939	-0.1538	0.0504	-0.171	viral transcription
GO: 22411	RPS23	0.0939	-0.1538	0.0504	-0.171	cellular component disassembly
GO: 22626	RPS23	0.0939	-0.1538	0.0504	-0.171	cytosolic ribosome
GO: 32984	RPS23	0.0939	-0.1538	0.0504	-0.171	macromolecular complex disassembly
GO: 33365	RPS23	0.0939	-0.1538	0.0504	-0.171	protein localization to organelle
GO: 43241	RPS23	0.0939	-0.1538	0.0504	-0.171	protein complex disassembly
GO: 43624	RPS23	0.0939	-0.1538	0.0504	-0.171	cellular protein complex disassembly
GO: 44391	RPS23	0.0939	-0.1538	0.0504	-0.171	ribosomal subunit
GO: 44445	RPS23	0.0939	-0.1538	0.0504	-0.171	cytosolic part
GO: 45047	RPS23	0.0939	-0.1538	0.0504	-0.171	protein targeting to ER
GO: 70972	RPS23	0.0939	-0.1538	0.0504	-0.171	protein localization to endoplasmic reticulum
GO: 72594	RPS23	0.0939	-0.1538	0.0504	-0.171	establishment of protein localization to organelle
GO: 72599	RPS23	0.0939	-0.1538	0.0504	-0.171	establishment of protein localization to endoplasmic reticulum
KEGG 3010	RPS23	0.0939	-0.1538	0.0504	-0.171	KEGG_RIBOSOME
REACTOME 2	RPS23	0.0939	-0.1538	0.0504	-0.171	REACT:3'_-UTR-MEDIATED_TRANSLATIONAL_REGULATION
REACTOME 190	RPS23	0.0939	-0.1538	0.0504	-0.171	REACT:CAP-DEPENDENT_TRANSLATION_INITIATION
REACTOME 382	RPS23	0.0939	-0.1538	0.0504	-0.171	REACT:EUKARYOTIC_TRANSLATION_ELONGATION
REACTOME 383	RPS23	0.0939	-0.1538	0.0504	-0.171	REACT:EUKARYOTIC_TRANSLATION_INITIATION
REACTOME 384	RPS23	0.0939	-0.1538	0.0504	-0.171	REACT:EUKARYOTIC_TRANSLATION_TERMINATION
REACTOME 415	RPS23	0.0939	-0.1538	0.0504	-0.171	REACT:FORMATION_OF_A_POOL_OF_FREE_40S_SUBUNITS
REACTOME 512	RPS23	0.0939	-0.1538	0.0504	-0.171	REACT:GTP_HYDROLYSIS_AND_JOINING_OF_THE_60S_RIBOSOMAL_SUBUNIT
REACTOME 554	RPS23	0.0939	-0.1538	0.0504	-0.171	REACT:INFLUENZA_INFECTION
REACTOME 555	RPS23	0.0939	-0.1538	0.0504	-0.171	REACT:INFLUENZA_LIFE_CYCLE
REACTOME 556	RPS23	0.0939	-0.1538	0.0504	-0.171	REACT:INFLUENZA_VIRAL_RNA_TRANSCRIPTION_AND_REPLICATION
REACTOME 621	RPS23	0.0939	-0.1538	0.0504	-0.171	REACT:L13A-MEDIATED_TRANSLATIONAL_SILENCING_OF_CERULOPLASMIN_EXPRESSION
REACTOME 780	RPS23	0.0939	-0.1538	0.0504	-0.171	REACT:NONSENSE_MEDIATED_DECAY_ENHANCED_BY_THE_EXON_JUNCTION_COMPLEX
REACTOME 781	RPS23	0.0939	-0.1538	0.0504	-0.171	REACT:NONSENSE_MEDIATED_DECAY_INDEPENDENT_OF_THE_EXON_JUNCTION_COMPLEX
REACTOME 782	RPS23	0.0939	-0.1538	0.0504	-0.171	REACT:NONSENSE-MEDIATED_DECAY
REACTOME 839	RPS23	0.0939	-0.1538	0.0504	-0.171	REACT:PEPTIDE_CHAIN_ELONGATION
REACTOME 1165	RPS23	0.0939	-0.1538	0.0504	-0.171	REACT:SRP-DEPENDENT_COTRANSLATIONAL_PROTEIN_TARGETING_TO_MEMBRANE
REACTOME 1287	RPS23	0.0939	-0.1538	0.0504	-0.171	REACT:TRANSLATION
REACTOME 1349	RPS23	0.0939	-0.1538	0.0504	-0.171	REACT:VIRAL_MRNA_TRANSLATION
GO: 323	KCNQ1	0.624	-0.1369	0.0505	-0.4774	lytic vacuole
GO: 5764	KCNQ1	0.624	-0.1369	0.0505	-0.4774	lysosome
GO: 5773	KCNQ1	0.624	-0.1369	0.0505	-0.4774	vacuole
GO: 44433	KCNQ1	0.624	-0.1369	0.0505	-0.4774	cytoplasmic vesicle part
MGI: 745	KCNQ1	0.624	-0.1369	0.0505	-0.4774	tremors
GO: 16044	VRK1	0.13	-0.0913	0.0506	-0.1453	cellular membrane organization
GO: 22411	VRK1	0.13	-0.0913	0.0506	-0.1453	cellular component disassembly
GO: 61024	VRK1	0.13	-0.0913	0.0506	-0.1453	membrane organization
GO: 16044	NUP50	0.1	0.073	0.0509	0.1022	cellular membrane organization
GO: 22411	NUP50	0.1	0.073	0.0509	0.1022	cellular component disassembly
GO: 61024	NUP50	0.1	0.073	0.0509	0.1022	membrane organization
REACTOME 554	NUP50	0.1	0.073	0.0509	0.1022	REACT:INFLUENZA_INFECTION
REACTOME 555	NUP50	0.1	0.073	0.0509	0.1022	REACT:INFLUENZA_LIFE_CYCLE
GO: 6412	RPN1	0.0375	-0.1155	0.0511	-0.1727	translation
GO: 6605	RPN1	0.0375	-0.1155	0.0511	-0.1727	protein targeting
GO: 6612	RPN1	0.0375	-0.1155	0.0511	-0.1727	protein targeting to membrane
GO: 6613	RPN1	0.0375	-0.1155	0.0511	-0.1727	cotranslational protein targeting to membrane
GO: 6614	RPN1	0.0375	-0.1155	0.0511	-0.1727	SRP-dependent cotranslational protein targeting to membrane
GO: 33365	RPN1	0.0375	-0.1155	0.0511	-0.1727	protein localization to organelle
GO: 45047	RPN1	0.0375	-0.1155	0.0511	-0.1727	protein targeting to ER
GO: 70972	RPN1	0.0375	-0.1155	0.0511	-0.1727	protein localization to endoplasmic reticulum
GO: 72594	RPN1	0.0375	-0.1155	0.0511	-0.1727	establishment of protein localization to organelle
GO: 72599	RPN1	0.0375	-0.1155	0.0511	-0.1727	establishment of protein localization to endoplasmic reticulum
REACTOME 1165	RPN1	0.0375	-0.1155	0.0511	-0.1727	REACT:SRP-DEPENDENT_COTRANSLATIONAL_PROTEIN_TARGETING_TO_MEMBRANE
REACTOME 1287	RPN1	0.0375	-0.1155	0.0511	-0.1727	REACT:TRANSLATION
GO: 6605	KATNB1	0.821	-0.012	0.0513	0.3566	protein targeting
GO: 32940	STX7	0.192	0.0603	0.0518	0.1674	secretion by cell
GO: 323	LMBRD1	0.167	0.0964	0.052	0.1986	lytic vacuole
GO: 323	ZNRF2	0.0161	0.3257	0.052	0.1931	lytic vacuole
GO: 5764	LMBRD1	0.167	0.0964	0.052	0.1986	lysosome
GO: 5764	ZNRF2	0.0161	0.3257	0.052	0.1931	lysosome
GO: 5773	LMBRD1	0.167	0.0964	0.052	0.1986	vacuole
GO: 5773	ZNRF2	0.0161	0.3257	0.052	0.1931	vacuole
GO: 44437	LMBRD1	0.167	0.0964	0.052	0.1986	vacuolar part
GO: 44437	ZNRF2	0.0161	0.3257	0.052	0.1931	vacuolar part
GO: 6412	EIF2B1	0.923	0.0039	0.0523	0.0985	translation
GO: 6413	EIF2B1	0.923	0.0039	0.0523	0.0985	translational initiation
REACTOME 190	EIF2B1	0.923	0.0039	0.0523	0.0985	REACT:CAP-DEPENDENT_TRANSLATION_INITIATION
REACTOME 383	EIF2B1	0.923	0.0039	0.0523	0.0985	REACT:EUKARYOTIC_TRANSLATION_INITIATION
REACTOME 1287	EIF2B1	0.923	0.0039	0.0523	0.0985	REACT:TRANSLATION
MGI: 8469	ITGB2	0.0268	-0.2402	0.0525	-0.2994	abnormal_protein_level
GO: 184	RPL19	0.11	-0.1141	0.0527	-0.148	nuclear-transcribed mRNA catabolic process, nonsense-mediated decay
GO: 323	VPS18	0.0378	-0.1923	0.0527	-0.1728	lytic vacuole
GO: 956	RPL19	0.11	-0.1141	0.0527	-0.148	nuclear-transcribed mRNA catabolic process
GO: 3735	RPL19	0.11	-0.1141	0.0527	-0.148	structural constituent of ribosome
GO: 5764	VPS18	0.0378	-0.1923	0.0527	-0.1728	lysosome
GO: 5773	VPS18	0.0378	-0.1923	0.0527	-0.1728	vacuole
GO: 5840	RPL19	0.11	-0.1141	0.0527	-0.148	ribosome
GO: 6401	RPL19	0.11	-0.1141	0.0527	-0.148	RNA catabolic process
GO: 6402	RPL19	0.11	-0.1141	0.0527	-0.148	mRNA catabolic process
GO: 6412	RPL19	0.11	-0.1141	0.0527	-0.148	translation
GO: 6413	RPL19	0.11	-0.1141	0.0527	-0.148	translational initiation
GO: 6414	RPL19	0.11	-0.1141	0.0527	-0.148	translational elongation
GO: 6415	RPL19	0.11	-0.1141	0.0527	-0.148	translational termination
GO: 6605	RPL19	0.11	-0.1141	0.0527	-0.148	protein targeting
GO: 6612	RPL19	0.11	-0.1141	0.0527	-0.148	protein targeting to membrane
GO: 6613	RPL19	0.11	-0.1141	0.0527	-0.148	cotranslational protein targeting to membrane
GO: 6614	RPL19	0.11	-0.1141	0.0527	-0.148	SRP-dependent cotranslational protein targeting to membrane
GO: 19058	RPL19	0.11	-0.1141	0.0527	-0.148	viral infectious cycle
GO: 19080	RPL19	0.11	-0.1141	0.0527	-0.148	viral genome expression
GO: 19083	RPL19	0.11	-0.1141	0.0527	-0.148	viral transcription
GO: 22411	RPL19	0.11	-0.1141	0.0527	-0.148	cellular component disassembly
GO: 22626	RPL19	0.11	-0.1141	0.0527	-0.148	cytosolic ribosome
GO: 32984	RPL19	0.11	-0.1141	0.0527	-0.148	macromolecular complex disassembly
GO: 33365	RPL19	0.11	-0.1141	0.0527	-0.148	protein localization to organelle
GO: 43241	RPL19	0.11	-0.1141	0.0527	-0.148	protein complex disassembly
GO: 43624	RPL19	0.11	-0.1141	0.0527	-0.148	cellular protein complex disassembly
GO: 44391	RPL19	0.11	-0.1141	0.0527	-0.148	ribosomal subunit
GO: 44437	VPS18	0.0378	-0.1923	0.0527	-0.1728	vacuolar part
GO: 44445	RPL19	0.11	-0.1141	0.0527	-0.148	cytosolic part
GO: 45047	RPL19	0.11	-0.1141	0.0527	-0.148	protein targeting to ER
GO: 70972	RPL19	0.11	-0.1141	0.0527	-0.148	protein localization to endoplasmic reticulum
GO: 72594	RPL19	0.11	-0.1141	0.0527	-0.148	establishment of protein localization to organelle
GO: 72599	RPL19	0.11	-0.1141	0.0527	-0.148	establishment of protein localization to endoplasmic reticulum
KEGG 3010	RPL19	0.11	-0.1141	0.0527	-0.148	KEGG_RIBOSOME
REACTOME 2	RPL19	0.11	-0.1141	0.0527	-0.148	REACT:3'_-UTR-MEDIATED_TRANSLATIONAL_REGULATION
REACTOME 190	RPL19	0.11	-0.1141	0.0527	-0.148	REACT:CAP-DEPENDENT_TRANSLATION_INITIATION
REACTOME 382	RPL19	0.11	-0.1141	0.0527	-0.148	REACT:EUKARYOTIC_TRANSLATION_ELONGATION
REACTOME 383	RPL19	0.11	-0.1141	0.0527	-0.148	REACT:EUKARYOTIC_TRANSLATION_INITIATION
REACTOME 384	RPL19	0.11	-0.1141	0.0527	-0.148	REACT:EUKARYOTIC_TRANSLATION_TERMINATION
REACTOME 415	RPL19	0.11	-0.1141	0.0527	-0.148	REACT:FORMATION_OF_A_POOL_OF_FREE_40S_SUBUNITS
REACTOME 512	RPL19	0.11	-0.1141	0.0527	-0.148	REACT:GTP_HYDROLYSIS_AND_JOINING_OF_THE_60S_RIBOSOMAL_SUBUNIT
REACTOME 554	RPL19	0.11	-0.1141	0.0527	-0.148	REACT:INFLUENZA_INFECTION
REACTOME 555	RPL19	0.11	-0.1141	0.0527	-0.148	REACT:INFLUENZA_LIFE_CYCLE
REACTOME 556	RPL19	0.11	-0.1141	0.0527	-0.148	REACT:INFLUENZA_VIRAL_RNA_TRANSCRIPTION_AND_REPLICATION
REACTOME 621	RPL19	0.11	-0.1141	0.0527	-0.148	REACT:L13A-MEDIATED_TRANSLATIONAL_SILENCING_OF_CERULOPLASMIN_EXPRESSION
REACTOME 780	RPL19	0.11	-0.1141	0.0527	-0.148	REACT:NONSENSE_MEDIATED_DECAY_ENHANCED_BY_THE_EXON_JUNCTION_COMPLEX
REACTOME 781	RPL19	0.11	-0.1141	0.0527	-0.148	REACT:NONSENSE_MEDIATED_DECAY_INDEPENDENT_OF_THE_EXON_JUNCTION_COMPLEX
REACTOME 782	RPL19	0.11	-0.1141	0.0527	-0.148	REACT:NONSENSE-MEDIATED_DECAY
REACTOME 839	RPL19	0.11	-0.1141	0.0527	-0.148	REACT:PEPTIDE_CHAIN_ELONGATION
REACTOME 1165	RPL19	0.11	-0.1141	0.0527	-0.148	REACT:SRP-DEPENDENT_COTRANSLATIONAL_PROTEIN_TARGETING_TO_MEMBRANE
REACTOME 1287	RPL19	0.11	-0.1141	0.0527	-0.148	REACT:TRANSLATION
REACTOME 1349	RPL19	0.11	-0.1141	0.0527	-0.148	REACT:VIRAL_MRNA_TRANSLATION
GO: 323	TCN2	0.0292	-0.5338	0.0532	-0.4338	lytic vacuole
GO: 5764	TCN2	0.0292	-0.5338	0.0532	-0.4338	lysosome
GO: 5773	TCN2	0.0292	-0.5338	0.0532	-0.4338	vacuole
GO: 5775	TCN2	0.0292	-0.5338	0.0532	-0.4338	vacuolar lumen
GO: 16044	HIP1	0.149	0.3174	0.0532	0.3219	cellular membrane organization
GO: 43202	TCN2	0.0292	-0.5338	0.0532	-0.4338	lysosomal lumen
GO: 44433	HIP1	0.149	0.3174	0.0532	0.3219	cytoplasmic vesicle part
GO: 44437	TCN2	0.0292	-0.5338	0.0532	-0.4338	vacuolar part
GO: 61024	HIP1	0.149	0.3174	0.0532	0.3219	membrane organization
MGI: 745	HIP1	0.149	0.3174	0.0532	0.3219	tremors
GO: 956	EIF4A2	0.000779	0.189	0.0534	0.1317	nuclear-transcribed mRNA catabolic process
GO: 6401	EIF4A2	0.000779	0.189	0.0534	0.1317	RNA catabolic process
GO: 6402	EIF4A2	0.000779	0.189	0.0534	0.1317	mRNA catabolic process
GO: 6412	EIF4A2	0.000779	0.189	0.0534	0.1317	translation
GO: 6413	EIF4A2	0.000779	0.189	0.0534	0.1317	translational initiation
REACTOME 2	EIF4A2	0.000779	0.189	0.0534	0.1317	REACT:3'_-UTR-MEDIATED_TRANSLATIONAL_REGULATION
REACTOME 190	EIF4A2	0.000779	0.189	0.0534	0.1317	REACT:CAP-DEPENDENT_TRANSLATION_INITIATION
REACTOME 383	EIF4A2	0.000779	0.189	0.0534	0.1317	REACT:EUKARYOTIC_TRANSLATION_INITIATION
REACTOME 512	EIF4A2	0.000779	0.189	0.0534	0.1317	REACT:GTP_HYDROLYSIS_AND_JOINING_OF_THE_60S_RIBOSOMAL_SUBUNIT
REACTOME 621	EIF4A2	0.000779	0.189	0.0534	0.1317	REACT:L13A-MEDIATED_TRANSLATIONAL_SILENCING_OF_CERULOPLASMIN_EXPRESSION
REACTOME 1287	EIF4A2	0.000779	0.189	0.0534	0.1317	REACT:TRANSLATION
GO: 7005	CLUH	0.016	-0.2558	0.0535	-0.1661	mitochondrion organization
GO: 5773	IRGM	0.573	0.295	0.0536	0.5087	vacuole
GO: 44433	IRGM	0.573	0.295	0.0536	0.5087	cytoplasmic vesicle part
GO: 44437	IRGM	0.573	0.295	0.0536	0.5087	vacuolar part
MGI: 3949	THEM5	0.797	0.0837	0.0536	-0.5183	abnormal_circulating_lipid_level
MGI: 8469	IRGM	0.573	0.295	0.0536	0.5087	abnormal_protein_level
MGI: 3949	AGPAT2	0.809	0.0209	0.0537	0.1944	abnormal_circulating_lipid_level
GO: 6066	PNPLA6	0.135	0.1534	0.0539	0.2683	alcohol metabolic process
GO: 32940	SCRN1	0.977	-0.0038	0.0539	0.2866	secretion by cell
GO: 10035	MT1M	0.0327	0.7548	0.054	0.75	response to inorganic substance
GO: 184	RPL13	0.102	-0.1477	0.0544	-0.1838	nuclear-transcribed mRNA catabolic process, nonsense-mediated decay
GO: 956	RPL13	0.102	-0.1477	0.0544	-0.1838	nuclear-transcribed mRNA catabolic process
GO: 3735	RPL13	0.102	-0.1477	0.0544	-0.1838	structural constituent of ribosome
GO: 5840	RPL13	0.102	-0.1477	0.0544	-0.1838	ribosome
GO: 6066	LPIN1	0.651	0.0372	0.0544	-0.2452	alcohol metabolic process
GO: 6401	RPL13	0.102	-0.1477	0.0544	-0.1838	RNA catabolic process
GO: 6402	RPL13	0.102	-0.1477	0.0544	-0.1838	mRNA catabolic process
GO: 6412	RPL13	0.102	-0.1477	0.0544	-0.1838	translation
GO: 6413	RPL13	0.102	-0.1477	0.0544	-0.1838	translational initiation
GO: 6414	RPL13	0.102	-0.1477	0.0544	-0.1838	translational elongation
GO: 6415	RPL13	0.102	-0.1477	0.0544	-0.1838	translational termination
GO: 6605	RPL13	0.102	-0.1477	0.0544	-0.1838	protein targeting
GO: 6612	RPL13	0.102	-0.1477	0.0544	-0.1838	protein targeting to membrane
GO: 6613	RPL13	0.102	-0.1477	0.0544	-0.1838	cotranslational protein targeting to membrane
GO: 6614	RPL13	0.102	-0.1477	0.0544	-0.1838	SRP-dependent cotranslational protein targeting to membrane
GO: 19058	RPL13	0.102	-0.1477	0.0544	-0.1838	viral infectious cycle
GO: 19080	RPL13	0.102	-0.1477	0.0544	-0.1838	viral genome expression
GO: 19083	RPL13	0.102	-0.1477	0.0544	-0.1838	viral transcription
GO: 22411	RPL13	0.102	-0.1477	0.0544	-0.1838	cellular component disassembly
GO: 22626	RPL13	0.102	-0.1477	0.0544	-0.1838	cytosolic ribosome
GO: 32984	RPL13	0.102	-0.1477	0.0544	-0.1838	macromolecular complex disassembly
GO: 33365	RPL13	0.102	-0.1477	0.0544	-0.1838	protein localization to organelle
GO: 43241	RPL13	0.102	-0.1477	0.0544	-0.1838	protein complex disassembly
GO: 43624	RPL13	0.102	-0.1477	0.0544	-0.1838	cellular protein complex disassembly
GO: 44282	LPIN1	0.651	0.0372	0.0544	-0.2452	small molecule catabolic process
GO: 44391	RPL13	0.102	-0.1477	0.0544	-0.1838	ribosomal subunit
GO: 44445	RPL13	0.102	-0.1477	0.0544	-0.1838	cytosolic part
GO: 44712	LPIN1	0.651	0.0372	0.0544	-0.2452	single-organism catabolic process
GO: 45047	RPL13	0.102	-0.1477	0.0544	-0.1838	protein targeting to ER
GO: 70972	RPL13	0.102	-0.1477	0.0544	-0.1838	protein localization to endoplasmic reticulum
GO: 72594	RPL13	0.102	-0.1477	0.0544	-0.1838	establishment of protein localization to organelle
GO: 72599	RPL13	0.102	-0.1477	0.0544	-0.1838	establishment of protein localization to endoplasmic reticulum
KEGG 3010	RPL13	0.102	-0.1477	0.0544	-0.1838	KEGG_RIBOSOME
MGI: 180	LPIN1	0.651	0.0372	0.0544	-0.2452	abnormal_circulating_cholesterol_level
MGI: 745	LPIN1	0.651	0.0372	0.0544	-0.2452	tremors
MGI: 3947	LPIN1	0.651	0.0372	0.0544	-0.2452	abnormal_cholesterol_level
MGI: 3949	LPIN1	0.651	0.0372	0.0544	-0.2452	abnormal_circulating_lipid_level
MGI: 3982	LPIN1	0.651	0.0372	0.0544	-0.2452	increased_cholesterol_level
MGI: 3983	LPIN1	0.651	0.0372	0.0544	-0.2452	decreased_cholesterol_level
MGI: 5178	LPIN1	0.651	0.0372	0.0544	-0.2452	increased_circulating_cholesterol_level
MGI: 5278	LPIN1	0.651	0.0372	0.0544	-0.2452	abnormal_cholesterol_homeostasis
REACTOME 2	RPL13	0.102	-0.1477	0.0544	-0.1838	REACT:3'_-UTR-MEDIATED_TRANSLATIONAL_REGULATION
REACTOME 190	RPL13	0.102	-0.1477	0.0544	-0.1838	REACT:CAP-DEPENDENT_TRANSLATION_INITIATION
REACTOME 382	RPL13	0.102	-0.1477	0.0544	-0.1838	REACT:EUKARYOTIC_TRANSLATION_ELONGATION
REACTOME 383	RPL13	0.102	-0.1477	0.0544	-0.1838	REACT:EUKARYOTIC_TRANSLATION_INITIATION
REACTOME 384	RPL13	0.102	-0.1477	0.0544	-0.1838	REACT:EUKARYOTIC_TRANSLATION_TERMINATION
REACTOME 415	RPL13	0.102	-0.1477	0.0544	-0.1838	REACT:FORMATION_OF_A_POOL_OF_FREE_40S_SUBUNITS
REACTOME 512	RPL13	0.102	-0.1477	0.0544	-0.1838	REACT:GTP_HYDROLYSIS_AND_JOINING_OF_THE_60S_RIBOSOMAL_SUBUNIT
REACTOME 554	RPL13	0.102	-0.1477	0.0544	-0.1838	REACT:INFLUENZA_INFECTION
REACTOME 555	RPL13	0.102	-0.1477	0.0544	-0.1838	REACT:INFLUENZA_LIFE_CYCLE
REACTOME 556	RPL13	0.102	-0.1477	0.0544	-0.1838	REACT:INFLUENZA_VIRAL_RNA_TRANSCRIPTION_AND_REPLICATION
REACTOME 621	RPL13	0.102	-0.1477	0.0544	-0.1838	REACT:L13A-MEDIATED_TRANSLATIONAL_SILENCING_OF_CERULOPLASMIN_EXPRESSION
REACTOME 780	RPL13	0.102	-0.1477	0.0544	-0.1838	REACT:NONSENSE_MEDIATED_DECAY_ENHANCED_BY_THE_EXON_JUNCTION_COMPLEX
REACTOME 781	RPL13	0.102	-0.1477	0.0544	-0.1838	REACT:NONSENSE_MEDIATED_DECAY_INDEPENDENT_OF_THE_EXON_JUNCTION_COMPLEX
REACTOME 782	RPL13	0.102	-0.1477	0.0544	-0.1838	REACT:NONSENSE-MEDIATED_DECAY
REACTOME 839	RPL13	0.102	-0.1477	0.0544	-0.1838	REACT:PEPTIDE_CHAIN_ELONGATION
REACTOME 1165	RPL13	0.102	-0.1477	0.0544	-0.1838	REACT:SRP-DEPENDENT_COTRANSLATIONAL_PROTEIN_TARGETING_TO_MEMBRANE
REACTOME 1287	RPL13	0.102	-0.1477	0.0544	-0.1838	REACT:TRANSLATION
REACTOME 1349	RPL13	0.102	-0.1477	0.0544	-0.1838	REACT:VIRAL_MRNA_TRANSLATION
GO: 6066	GDE1	0.568	0.0484	0.0546	0.2548	alcohol metabolic process
GO: 6066	HNF1A	0.259	-0.1387	0.0548	-0.2932	alcohol metabolic process
GO: 8202	HNF1A	0.259	-0.1387	0.0548	-0.2932	steroid metabolic process
GO: 32940	HNF1A	0.259	-0.1387	0.0548	-0.2932	secretion by cell
MGI: 180	HNF1A	0.259	-0.1387	0.0548	-0.2932	abnormal_circulating_cholesterol_level
MGI: 3947	HNF1A	0.259	-0.1387	0.0548	-0.2932	abnormal_cholesterol_level
MGI: 3949	HNF1A	0.259	-0.1387	0.0548	-0.2932	abnormal_circulating_lipid_level
MGI: 3982	HNF1A	0.259	-0.1387	0.0548	-0.2932	increased_cholesterol_level
MGI: 5178	HNF1A	0.259	-0.1387	0.0548	-0.2932	increased_circulating_cholesterol_level
MGI: 5278	HNF1A	0.259	-0.1387	0.0548	-0.2932	abnormal_cholesterol_homeostasis
MGI: 8469	HNF1A	0.259	-0.1387	0.0548	-0.2932	abnormal_protein_level
GO: 22411	VIM	0.842	0.0235	0.0549	-0.3091	cellular component disassembly
GO: 6412	MTIF3	0.393	0.0597	0.055	0.2003	translation
GO: 6413	MTIF3	0.393	0.0597	0.055	0.2003	translational initiation
GO: 22411	MTIF3	0.393	0.0597	0.055	0.2003	cellular component disassembly
GO: 22613	MTIF3	0.393	0.0597	0.055	0.2003	ribonucleoprotein complex biogenesis
GO: 32984	MTIF3	0.393	0.0597	0.055	0.2003	macromolecular complex disassembly
GO: 6412	EFTUD1	0.000679	0.1257	0.0552	0.093	translation
GO: 6414	EFTUD1	0.000679	0.1257	0.0552	0.093	translational elongation
GO: 22613	EFTUD1	0.000679	0.1257	0.0552	0.093	ribonucleoprotein complex biogenesis
GO: 42254	EFTUD1	0.000679	0.1257	0.0552	0.093	ribosome biogenesis
GO: 6412	EIF5A2	0.484	0.077	0.0555	-0.2293	translation
GO: 6414	EIF5A2	0.484	0.077	0.0555	-0.2293	translational elongation
GO: 323	SDC4	0.866	0.0221	0.0558	-0.3052	lytic vacuole
GO: 5764	SDC4	0.866	0.0221	0.0558	-0.3052	lysosome
GO: 5773	SDC4	0.866	0.0221	0.0558	-0.3052	vacuole
GO: 5775	SDC4	0.866	0.0221	0.0558	-0.3052	vacuolar lumen
GO: 43202	SDC4	0.866	0.0221	0.0558	-0.3052	lysosomal lumen
GO: 44437	SDC4	0.866	0.0221	0.0558	-0.3052	vacuolar part
GO: 7005	TEFM	0.000148	0.2853	0.0562	0.1518	mitochondrion organization
GO: 10035	PXDN	0.478	-0.4434	0.0566	-1.1164	response to inorganic substance
MGI: 8469	MTSS1	0.779	0.0449	0.0567	-0.3221	abnormal_protein_level
GO: 44282	ETHE1	0.0415	0.1911	0.0575	-0.2295	small molecule catabolic process
GO: 44712	ETHE1	0.0415	0.1911	0.0575	-0.2295	single-organism catabolic process
GO: 3735	MRPS18B	0.134	-0.1189	0.0577	-0.1074	structural constituent of ribosome
GO: 5840	MRPS18B	0.134	-0.1189	0.0577	-0.1074	ribosome
GO: 6412	MRPS18B	0.134	-0.1189	0.0577	-0.1074	translation
GO: 32940	SCG3	0.362	0.2019	0.0577	-0.3706	secretion by cell
GO: 44391	MRPS18B	0.134	-0.1189	0.0577	-0.1074	ribosomal subunit
GO: 44433	SCG3	0.362	0.2019	0.0577	-0.3706	cytoplasmic vesicle part
GO: 323	AP5S1	0.00609	-0.1767	0.0581	-0.1448	lytic vacuole
GO: 5764	AP5S1	0.00609	-0.1767	0.0581	-0.1448	lysosome
GO: 5773	AP5S1	0.00609	-0.1767	0.0581	-0.1448	vacuole
GO: 44437	AP5S1	0.00609	-0.1767	0.0581	-0.1448	vacuolar part
GO: 16044	USO1	0.687	0.0256	0.0586	-0.1379	cellular membrane organization
GO: 61024	USO1	0.687	0.0256	0.0586	-0.1379	membrane organization
GO: 6839	PRKAB2	0.0601	0.1194	0.059	0.1464	mitochondrial transport
GO: 16044	PRKAB2	0.0601	0.1194	0.059	0.1464	cellular membrane organization
GO: 32940	GRM2	0.493	-0.2147	0.059	-0.6298	secretion by cell
GO: 61024	PRKAB2	0.0601	0.1194	0.059	0.1464	membrane organization
MGI: 3949	PRKAB2	0.0601	0.1194	0.059	0.1464	abnormal_circulating_lipid_level
GO: 6605	PEX6	0.397	0.1094	0.0595	0.3366	protein targeting
GO: 33365	PEX6	0.397	0.1094	0.0595	0.3366	protein localization to organelle
GO: 72594	PEX6	0.397	0.1094	0.0595	0.3366	establishment of protein localization to organelle
GO: 44433	VPS53	0.0487	-0.154	0.0597	-0.141	cytoplasmic vesicle part
GO: 323	CTSF	0.0277	-0.5697	0.0599	-0.5911	lytic vacuole
GO: 5764	CTSF	0.0277	-0.5697	0.0599	-0.5911	lysosome
GO: 5773	CTSF	0.0277	-0.5697	0.0599	-0.5911	vacuole
GO: 5775	CTSF	0.0277	-0.5697	0.0599	-0.5911	vacuolar lumen
GO: 43202	CTSF	0.0277	-0.5697	0.0599	-0.5911	lysosomal lumen
GO: 44437	CTSF	0.0277	-0.5697	0.0599	-0.5911	vacuolar part
KEGG 4142	CTSF	0.0277	-0.5697	0.0599	-0.5911	KEGG_LYSOSOME
MGI: 745	CTSF	0.0277	-0.5697	0.0599	-0.5911	tremors
GO: 10035	ICAM1	0.36	0.1086	0.06	-0.2446	response to inorganic substance
MGI: 8469	ICAM1	0.36	0.1086	0.06	-0.2446	abnormal_protein_level
GO: 44433	SNTB2	0.0798	0.1306	0.0603	0.1723	cytoplasmic vesicle part
GO: 16044	ATP9B	0.086	-0.2235	0.0605	-0.2597	cellular membrane organization
GO: 33365	ATP9B	0.086	-0.2235	0.0605	-0.2597	protein localization to organelle
GO: 61024	ATP9B	0.086	-0.2235	0.0605	-0.2597	membrane organization
GO: 72594	ATP9B	0.086	-0.2235	0.0605	-0.2597	establishment of protein localization to organelle
GO: 6412	EIF3K	0.0482	-0.1421	0.0607	-0.1561	translation
GO: 6413	EIF3K	0.0482	-0.1421	0.0607	-0.1561	translational initiation
GO: 6839	BNIP3	0.148	0.1857	0.0607	0.254	mitochondrial transport
GO: 7005	BNIP3	0.148	0.1857	0.0607	0.254	mitochondrion organization
GO: 10035	BNIP3	0.148	0.1857	0.0607	0.254	response to inorganic substance
GO: 16044	BNIP3	0.148	0.1857	0.0607	0.254	cellular membrane organization
GO: 22411	BNIP3	0.148	0.1857	0.0607	0.254	cellular component disassembly
GO: 22613	EIF3K	0.0482	-0.1421	0.0607	-0.1561	ribonucleoprotein complex biogenesis
GO: 61024	BNIP3	0.148	0.1857	0.0607	0.254	membrane organization
REACTOME 2	EIF3K	0.0482	-0.1421	0.0607	-0.1561	REACT:3'_-UTR-MEDIATED_TRANSLATIONAL_REGULATION
REACTOME 190	EIF3K	0.0482	-0.1421	0.0607	-0.1561	REACT:CAP-DEPENDENT_TRANSLATION_INITIATION
REACTOME 383	EIF3K	0.0482	-0.1421	0.0607	-0.1561	REACT:EUKARYOTIC_TRANSLATION_INITIATION
REACTOME 415	EIF3K	0.0482	-0.1421	0.0607	-0.1561	REACT:FORMATION_OF_A_POOL_OF_FREE_40S_SUBUNITS
REACTOME 512	EIF3K	0.0482	-0.1421	0.0607	-0.1561	REACT:GTP_HYDROLYSIS_AND_JOINING_OF_THE_60S_RIBOSOMAL_SUBUNIT
REACTOME 621	EIF3K	0.0482	-0.1421	0.0607	-0.1561	REACT:L13A-MEDIATED_TRANSLATIONAL_SILENCING_OF_CERULOPLASMIN_EXPRESSION
REACTOME 1287	EIF3K	0.0482	-0.1421	0.0607	-0.1561	REACT:TRANSLATION
REACTOME 647	MND1	0.858	-0.0964	0.0611	-1.2539	REACT:MEIOTIC_RECOMBINATION
GO: 6066	CYP19A1	0.0178	0.7693	0.0612	0.6215	alcohol metabolic process
GO: 8202	CYP19A1	0.0178	0.7693	0.0612	0.6215	steroid metabolic process
MGI: 180	CYP19A1	0.0178	0.7693	0.0612	0.6215	abnormal_circulating_cholesterol_level
MGI: 3947	CYP19A1	0.0178	0.7693	0.0612	0.6215	abnormal_cholesterol_level
MGI: 3949	CYP19A1	0.0178	0.7693	0.0612	0.6215	abnormal_circulating_lipid_level
MGI: 3982	CYP19A1	0.0178	0.7693	0.0612	0.6215	increased_cholesterol_level
MGI: 5178	CYP19A1	0.0178	0.7693	0.0612	0.6215	increased_circulating_cholesterol_level
MGI: 5278	CYP19A1	0.0178	0.7693	0.0612	0.6215	abnormal_cholesterol_homeostasis
GO: 184	RPL18	0.0963	-0.1346	0.0615	-0.1537	nuclear-transcribed mRNA catabolic process, nonsense-mediated decay
GO: 956	RPL18	0.0963	-0.1346	0.0615	-0.1537	nuclear-transcribed mRNA catabolic process
GO: 3735	RPL18	0.0963	-0.1346	0.0615	-0.1537	structural constituent of ribosome
GO: 5840	RPL18	0.0963	-0.1346	0.0615	-0.1537	ribosome
GO: 6401	RPL18	0.0963	-0.1346	0.0615	-0.1537	RNA catabolic process
GO: 6402	RPL18	0.0963	-0.1346	0.0615	-0.1537	mRNA catabolic process
GO: 6412	RPL18	0.0963	-0.1346	0.0615	-0.1537	translation
GO: 6413	RPL18	0.0963	-0.1346	0.0615	-0.1537	translational initiation
GO: 6414	RPL18	0.0963	-0.1346	0.0615	-0.1537	translational elongation
GO: 6415	RPL18	0.0963	-0.1346	0.0615	-0.1537	translational termination
GO: 6605	RPL18	0.0963	-0.1346	0.0615	-0.1537	protein targeting
GO: 6612	RPL18	0.0963	-0.1346	0.0615	-0.1537	protein targeting to membrane
GO: 6613	RPL18	0.0963	-0.1346	0.0615	-0.1537	cotranslational protein targeting to membrane
GO: 6614	RPL18	0.0963	-0.1346	0.0615	-0.1537	SRP-dependent cotranslational protein targeting to membrane
GO: 19058	RPL18	0.0963	-0.1346	0.0615	-0.1537	viral infectious cycle
GO: 19080	RPL18	0.0963	-0.1346	0.0615	-0.1537	viral genome expression
GO: 19083	RPL18	0.0963	-0.1346	0.0615	-0.1537	viral transcription
GO: 22411	RPL18	0.0963	-0.1346	0.0615	-0.1537	cellular component disassembly
GO: 22626	RPL18	0.0963	-0.1346	0.0615	-0.1537	cytosolic ribosome
GO: 32984	RPL18	0.0963	-0.1346	0.0615	-0.1537	macromolecular complex disassembly
GO: 33365	RPL18	0.0963	-0.1346	0.0615	-0.1537	protein localization to organelle
GO: 43241	RPL18	0.0963	-0.1346	0.0615	-0.1537	protein complex disassembly
GO: 43624	RPL18	0.0963	-0.1346	0.0615	-0.1537	cellular protein complex disassembly
GO: 44391	RPL18	0.0963	-0.1346	0.0615	-0.1537	ribosomal subunit
GO: 44445	RPL18	0.0963	-0.1346	0.0615	-0.1537	cytosolic part
GO: 45047	RPL18	0.0963	-0.1346	0.0615	-0.1537	protein targeting to ER
GO: 70972	RPL18	0.0963	-0.1346	0.0615	-0.1537	protein localization to endoplasmic reticulum
GO: 72594	RPL18	0.0963	-0.1346	0.0615	-0.1537	establishment of protein localization to organelle
GO: 72599	RPL18	0.0963	-0.1346	0.0615	-0.1537	establishment of protein localization to endoplasmic reticulum
KEGG 3010	RPL18	0.0963	-0.1346	0.0615	-0.1537	KEGG_RIBOSOME
REACTOME 2	RPL18	0.0963	-0.1346	0.0615	-0.1537	REACT:3'_-UTR-MEDIATED_TRANSLATIONAL_REGULATION
REACTOME 190	RPL18	0.0963	-0.1346	0.0615	-0.1537	REACT:CAP-DEPENDENT_TRANSLATION_INITIATION
REACTOME 382	RPL18	0.0963	-0.1346	0.0615	-0.1537	REACT:EUKARYOTIC_TRANSLATION_ELONGATION
REACTOME 383	RPL18	0.0963	-0.1346	0.0615	-0.1537	REACT:EUKARYOTIC_TRANSLATION_INITIATION
REACTOME 384	RPL18	0.0963	-0.1346	0.0615	-0.1537	REACT:EUKARYOTIC_TRANSLATION_TERMINATION
REACTOME 415	RPL18	0.0963	-0.1346	0.0615	-0.1537	REACT:FORMATION_OF_A_POOL_OF_FREE_40S_SUBUNITS
REACTOME 512	RPL18	0.0963	-0.1346	0.0615	-0.1537	REACT:GTP_HYDROLYSIS_AND_JOINING_OF_THE_60S_RIBOSOMAL_SUBUNIT
REACTOME 554	RPL18	0.0963	-0.1346	0.0615	-0.1537	REACT:INFLUENZA_INFECTION
REACTOME 555	RPL18	0.0963	-0.1346	0.0615	-0.1537	REACT:INFLUENZA_LIFE_CYCLE
REACTOME 556	RPL18	0.0963	-0.1346	0.0615	-0.1537	REACT:INFLUENZA_VIRAL_RNA_TRANSCRIPTION_AND_REPLICATION
REACTOME 621	RPL18	0.0963	-0.1346	0.0615	-0.1537	REACT:L13A-MEDIATED_TRANSLATIONAL_SILENCING_OF_CERULOPLASMIN_EXPRESSION
REACTOME 780	RPL18	0.0963	-0.1346	0.0615	-0.1537	REACT:NONSENSE_MEDIATED_DECAY_ENHANCED_BY_THE_EXON_JUNCTION_COMPLEX
REACTOME 781	RPL18	0.0963	-0.1346	0.0615	-0.1537	REACT:NONSENSE_MEDIATED_DECAY_INDEPENDENT_OF_THE_EXON_JUNCTION_COMPLEX
REACTOME 782	RPL18	0.0963	-0.1346	0.0615	-0.1537	REACT:NONSENSE-MEDIATED_DECAY
REACTOME 839	RPL18	0.0963	-0.1346	0.0615	-0.1537	REACT:PEPTIDE_CHAIN_ELONGATION
REACTOME 1165	RPL18	0.0963	-0.1346	0.0615	-0.1537	REACT:SRP-DEPENDENT_COTRANSLATIONAL_PROTEIN_TARGETING_TO_MEMBRANE
REACTOME 1287	RPL18	0.0963	-0.1346	0.0615	-0.1537	REACT:TRANSLATION
REACTOME 1349	RPL18	0.0963	-0.1346	0.0615	-0.1537	REACT:VIRAL_MRNA_TRANSLATION
GO: 323	MLC1	0.766	-0.0954	0.0616	-0.4774	lytic vacuole
GO: 5764	MLC1	0.766	-0.0954	0.0616	-0.4774	lysosome
GO: 5773	MLC1	0.766	-0.0954	0.0616	-0.4774	vacuole
GO: 6066	AKR1D1	0.461	0.4083	0.0616	-1.5335	alcohol metabolic process
GO: 8202	AKR1D1	0.461	0.4083	0.0616	-1.5335	steroid metabolic process
GO: 44282	AKR1D1	0.461	0.4083	0.0616	-1.5335	small molecule catabolic process
GO: 44712	AKR1D1	0.461	0.4083	0.0616	-1.5335	single-organism catabolic process
MGI: 3949	CRTC2	0.167	0.0975	0.0617	0.1502	abnormal_circulating_lipid_level
GO: 16044	COL5A1	0.00494	-1.2202	0.0622	-0.9744	cellular membrane organization
GO: 22411	COL5A1	0.00494	-1.2202	0.0622	-0.9744	cellular component disassembly
GO: 61024	COL5A1	0.00494	-1.2202	0.0622	-0.9744	membrane organization
GO: 44282	ACOT4	0.155	-0.3791	0.0624	-0.6461	small molecule catabolic process
GO: 44712	ACOT4	0.155	-0.3791	0.0624	-0.6461	single-organism catabolic process
GO: 323	RAB7A	0.482	-0.0296	0.0626	-0.116	lytic vacuole
GO: 323	SLC15A3	0.107	-0.1546	0.0626	-0.2325	lytic vacuole
GO: 5764	RAB7A	0.482	-0.0296	0.0626	-0.116	lysosome
GO: 5764	SLC15A3	0.107	-0.1546	0.0626	-0.2325	lysosome
GO: 5773	RAB7A	0.482	-0.0296	0.0626	-0.116	vacuole
GO: 5773	SLC15A3	0.107	-0.1546	0.0626	-0.2325	vacuole
GO: 6605	RAB7A	0.482	-0.0296	0.0626	-0.116	protein targeting
GO: 16044	RAB7A	0.482	-0.0296	0.0626	-0.116	cellular membrane organization
GO: 33365	RAB7A	0.482	-0.0296	0.0626	-0.116	protein localization to organelle
GO: 44433	RAB7A	0.482	-0.0296	0.0626	-0.116	cytoplasmic vesicle part
GO: 44437	RAB7A	0.482	-0.0296	0.0626	-0.116	vacuolar part
GO: 44437	SLC15A3	0.107	-0.1546	0.0626	-0.2325	vacuolar part
GO: 61024	RAB7A	0.482	-0.0296	0.0626	-0.116	membrane organization
GO: 72594	RAB7A	0.482	-0.0296	0.0626	-0.116	establishment of protein localization to organelle
GO: 6412	DDOST	0.0418	-0.0786	0.0628	-0.1001	translation
GO: 6605	DDOST	0.0418	-0.0786	0.0628	-0.1001	protein targeting
GO: 6612	DDOST	0.0418	-0.0786	0.0628	-0.1001	protein targeting to membrane
GO: 6613	DDOST	0.0418	-0.0786	0.0628	-0.1001	cotranslational protein targeting to membrane
GO: 6614	DDOST	0.0418	-0.0786	0.0628	-0.1001	SRP-dependent cotranslational protein targeting to membrane
GO: 33365	DDOST	0.0418	-0.0786	0.0628	-0.1001	protein localization to organelle
GO: 45047	DDOST	0.0418	-0.0786	0.0628	-0.1001	protein targeting to ER
GO: 70972	DDOST	0.0418	-0.0786	0.0628	-0.1001	protein localization to endoplasmic reticulum
GO: 72594	DDOST	0.0418	-0.0786	0.0628	-0.1001	establishment of protein localization to organelle
GO: 72599	DDOST	0.0418	-0.0786	0.0628	-0.1001	establishment of protein localization to endoplasmic reticulum
REACTOME 1165	DDOST	0.0418	-0.0786	0.0628	-0.1001	REACT:SRP-DEPENDENT_COTRANSLATIONAL_PROTEIN_TARGETING_TO_MEMBRANE
REACTOME 1287	DDOST	0.0418	-0.0786	0.0628	-0.1001	REACT:TRANSLATION
GO: 32940	LCP2	0.144	0.3078	0.0629	-0.1886	secretion by cell
GO: 16044	CHMP4C	0.633	0.3159	0.0635	-0.8606	cellular membrane organization
GO: 19058	CHMP4C	0.633	0.3159	0.0635	-0.8606	viral infectious cycle
GO: 61024	CHMP4C	0.633	0.3159	0.0635	-0.8606	membrane organization
GO: 16044	NAPA	0.737	0.0336	0.0641	-0.2165	cellular membrane organization
GO: 22411	NAPA	0.737	0.0336	0.0641	-0.2165	cellular component disassembly
GO: 32984	NAPA	0.737	0.0336	0.0641	-0.2165	macromolecular complex disassembly
GO: 43241	NAPA	0.737	0.0336	0.0641	-0.2165	protein complex disassembly
GO: 43624	NAPA	0.737	0.0336	0.0641	-0.2165	cellular protein complex disassembly
GO: 61024	NAPA	0.737	0.0336	0.0641	-0.2165	membrane organization
GO: 323	HLA-DPB1	0.0227	-0.6764	0.0643	-0.4646	lytic vacuole
GO: 5764	HLA-DPB1	0.0227	-0.6764	0.0643	-0.4646	lysosome
GO: 5773	HLA-DPB1	0.0227	-0.6764	0.0643	-0.4646	vacuole
GO: 44433	HLA-DPB1	0.0227	-0.6764	0.0643	-0.4646	cytoplasmic vesicle part
GO: 44437	HLA-DPB1	0.0227	-0.6764	0.0643	-0.4646	vacuolar part
KEGG 5322	HLA-DPB1	0.0227	-0.6764	0.0643	-0.4646	KEGG_SYSTEMIC_LUPUS_ERYTHEMATOSUS
GO: 323	LITAF	0.403	-0.1053	0.0649	-0.2463	lytic vacuole
GO: 5764	LITAF	0.403	-0.1053	0.0649	-0.2463	lysosome
GO: 5773	LITAF	0.403	-0.1053	0.0649	-0.2463	vacuole
GO: 44437	LITAF	0.403	-0.1053	0.0649	-0.2463	vacuolar part
GO: 7005	LONP1	0.0247	-0.1566	0.065	-0.1399	mitochondrion organization
GO: 10035	LONP1	0.0247	-0.1566	0.065	-0.1399	response to inorganic substance
GO: 22613	NOP10	0.238	0.1345	0.065	0.2203	ribonucleoprotein complex biogenesis
GO: 42254	NOP10	0.238	0.1345	0.065	0.2203	ribosome biogenesis
GO: 956	EXOSC1	0.101	0.0902	0.0651	0.1426	nuclear-transcribed mRNA catabolic process
GO: 6401	EXOSC1	0.101	0.0902	0.0651	0.1426	RNA catabolic process
GO: 6402	EXOSC1	0.101	0.0902	0.0651	0.1426	mRNA catabolic process
GO: 22613	EXOSC1	0.101	0.0902	0.0651	0.1426	ribonucleoprotein complex biogenesis
GO: 34976	CHAC1	0.0207	-0.6188	0.0651	-0.3787	response to endoplasmic reticulum stress
GO: 42254	EXOSC1	0.101	0.0902	0.0651	0.1426	ribosome biogenesis
GO: 32940	SYT6	0.254	0.3287	0.0661	0.6767	secretion by cell
GO: 44433	SYT6	0.254	0.3287	0.0661	0.6767	cytoplasmic vesicle part
MGI: 8469	FYN	0.601	-0.0435	0.0664	-0.3048	abnormal_protein_level
GO: 6066	FABP5	0.583	-0.104	0.0669	0.2129	alcohol metabolic process
MGI: 8469	ADORA2B	0.0652	-0.4221	0.0669	-0.5106	abnormal_protein_level
GO: 7005	RRM2B	0.933	0.0062	0.067	0.1844	mitochondrion organization
MGI: 180	RRM2B	0.933	0.0062	0.067	0.1844	abnormal_circulating_cholesterol_level
MGI: 3947	RRM2B	0.933	0.0062	0.067	0.1844	abnormal_cholesterol_level
MGI: 3949	RRM2B	0.933	0.0062	0.067	0.1844	abnormal_circulating_lipid_level
MGI: 3982	RRM2B	0.933	0.0062	0.067	0.1844	increased_cholesterol_level
MGI: 5178	RRM2B	0.933	0.0062	0.067	0.1844	increased_circulating_cholesterol_level
MGI: 5278	RRM2B	0.933	0.0062	0.067	0.1844	abnormal_cholesterol_homeostasis
MGI: 8469	RRM2B	0.933	0.0062	0.067	0.1844	abnormal_protein_level
GO: 323	ABCB9	0.0613	-0.4207	0.0671	-0.4996	lytic vacuole
GO: 5764	ABCB9	0.0613	-0.4207	0.0671	-0.4996	lysosome
GO: 5773	ABCB9	0.0613	-0.4207	0.0671	-0.4996	vacuole
GO: 44437	ABCB9	0.0613	-0.4207	0.0671	-0.4996	vacuolar part
KEGG 4142	ABCB9	0.0613	-0.4207	0.0671	-0.4996	KEGG_LYSOSOME
GO: 323	PLA2G4F	0.814	0.2853	0.0672	-2.2425	lytic vacuole
GO: 5764	PLA2G4F	0.814	0.2853	0.0672	-2.2425	lysosome
GO: 5773	PLA2G4F	0.814	0.2853	0.0672	-2.2425	vacuole
GO: 6066	PLA2G4F	0.814	0.2853	0.0672	-2.2425	alcohol metabolic process
GO: 44437	PLA2G4F	0.814	0.2853	0.0672	-2.2425	vacuolar part
KEGG 5322	H2AFZ	0.56	0.0342	0.0672	0.1107	KEGG_SYSTEMIC_LUPUS_ERYTHEMATOSUS
REACTOME 647	H2AFZ	0.56	0.0342	0.0672	0.1107	REACT:MEIOTIC_RECOMBINATION
REACTOME 1037	H2AFZ	0.56	0.0342	0.0672	0.1107	REACT:RNA_POLYMERASE_I_CHAIN_ELONGATION
REACTOME 1038	H2AFZ	0.56	0.0342	0.0672	0.1107	REACT:RNA_POLYMERASE_I_PROMOTER_CLEARANCE
REACTOME 1041	H2AFZ	0.56	0.0342	0.0672	0.1107	REACT:RNA_POLYMERASE_I_TRANSCRIPTION
GO: 6066	SCP2	0.131	-0.1589	0.0678	-0.2354	alcohol metabolic process
GO: 8202	SCP2	0.131	-0.1589	0.0678	-0.2354	steroid metabolic process
GO: 16044	SCP2	0.131	-0.1589	0.0678	-0.2354	cellular membrane organization
GO: 44282	SCP2	0.131	-0.1589	0.0678	-0.2354	small molecule catabolic process
GO: 44712	SCP2	0.131	-0.1589	0.0678	-0.2354	single-organism catabolic process
GO: 61024	SCP2	0.131	-0.1589	0.0678	-0.2354	membrane organization
MGI: 180	SCP2	0.131	-0.1589	0.0678	-0.2354	abnormal_circulating_cholesterol_level
MGI: 3947	SCP2	0.131	-0.1589	0.0678	-0.2354	abnormal_cholesterol_level
MGI: 3949	SCP2	0.131	-0.1589	0.0678	-0.2354	abnormal_circulating_lipid_level
MGI: 3982	SCP2	0.131	-0.1589	0.0678	-0.2354	increased_cholesterol_level
MGI: 3983	SCP2	0.131	-0.1589	0.0678	-0.2354	decreased_cholesterol_level
MGI: 5178	SCP2	0.131	-0.1589	0.0678	-0.2354	increased_circulating_cholesterol_level
MGI: 5278	SCP2	0.131	-0.1589	0.0678	-0.2354	abnormal_cholesterol_homeostasis
MGI: 8469	IL31RA	0.88	-0.0414	0.068	-0.4586	abnormal_protein_level
GO: 10035	TFAP2A	0.00886	0.9107	0.0681	0.4505	response to inorganic substance
GO: 6412	COPS5	0.0281	0.0881	0.0682	0.0922	translation
GO: 6413	COPS5	0.0281	0.0881	0.0682	0.0922	translational initiation
MGI: 8469	BCR	0.235	-0.0965	0.0685	-0.2248	abnormal_protein_level
GO: 5793	SEC23B	0.156	0.0723	0.0687	-0.1402	endoplasmic reticulum-Golgi intermediate compartment
GO: 6066	LEP	0.0345	-0.709	0.0687	-1.4348	alcohol metabolic process
GO: 8202	LEP	0.0345	-0.709	0.0687	-1.4348	steroid metabolic process
GO: 22411	COL8A1	0.0342	-1.6843	0.0687	-0.937	cellular component disassembly
GO: 32940	LEP	0.0345	-0.709	0.0687	-1.4348	secretion by cell
GO: 44282	LEP	0.0345	-0.709	0.0687	-1.4348	small molecule catabolic process
GO: 44433	SEC23B	0.156	0.0723	0.0687	-0.1402	cytoplasmic vesicle part
GO: 44712	LEP	0.0345	-0.709	0.0687	-1.4348	single-organism catabolic process
MGI: 180	LEP	0.0345	-0.709	0.0687	-1.4348	abnormal_circulating_cholesterol_level
MGI: 3947	LEP	0.0345	-0.709	0.0687	-1.4348	abnormal_cholesterol_level
MGI: 3949	LEP	0.0345	-0.709	0.0687	-1.4348	abnormal_circulating_lipid_level
MGI: 3982	LEP	0.0345	-0.709	0.0687	-1.4348	increased_cholesterol_level
MGI: 5178	LEP	0.0345	-0.709	0.0687	-1.4348	increased_circulating_cholesterol_level
MGI: 5278	LEP	0.0345	-0.709	0.0687	-1.4348	abnormal_cholesterol_homeostasis
MGI: 8469	LEP	0.0345	-0.709	0.0687	-1.4348	abnormal_protein_level
GO: 6412	SRP72	0.152	-0.0934	0.0694	-0.1481	translation
GO: 6605	SRP72	0.152	-0.0934	0.0694	-0.1481	protein targeting
GO: 6612	SRP72	0.152	-0.0934	0.0694	-0.1481	protein targeting to membrane
GO: 6613	SRP72	0.152	-0.0934	0.0694	-0.1481	cotranslational protein targeting to membrane
GO: 6614	SRP72	0.152	-0.0934	0.0694	-0.1481	SRP-dependent cotranslational protein targeting to membrane
GO: 10035	PRDX5	0.139	-0.1462	0.0694	-0.1966	response to inorganic substance
GO: 33365	SRP72	0.152	-0.0934	0.0694	-0.1481	protein localization to organelle
GO: 45047	SRP72	0.152	-0.0934	0.0694	-0.1481	protein targeting to ER
GO: 70972	SRP72	0.152	-0.0934	0.0694	-0.1481	protein localization to endoplasmic reticulum
GO: 72594	SRP72	0.152	-0.0934	0.0694	-0.1481	establishment of protein localization to organelle
GO: 72599	SRP72	0.152	-0.0934	0.0694	-0.1481	establishment of protein localization to endoplasmic reticulum
REACTOME 1165	SRP72	0.152	-0.0934	0.0694	-0.1481	REACT:SRP-DEPENDENT_COTRANSLATIONAL_PROTEIN_TARGETING_TO_MEMBRANE
REACTOME 1287	SRP72	0.152	-0.0934	0.0694	-0.1481	REACT:TRANSLATION
GO: 44282	FTCD	0.0511	-0.8819	0.0696	-0.972	small molecule catabolic process
GO: 44712	FTCD	0.0511	-0.8819	0.0696	-0.972	single-organism catabolic process
GO: 6605	SEC63	0.454	-0.0372	0.0699	-0.0991	protein targeting
GO: 6612	SEC63	0.454	-0.0372	0.0699	-0.0991	protein targeting to membrane
GO: 33365	SEC63	0.454	-0.0372	0.0699	-0.0991	protein localization to organelle
GO: 44282	CRAT	0.671	0.0483	0.0699	0.3231	small molecule catabolic process
GO: 44712	CRAT	0.671	0.0483	0.0699	0.3231	single-organism catabolic process
GO: 45047	SEC63	0.454	-0.0372	0.0699	-0.0991	protein targeting to ER
GO: 70972	SEC63	0.454	-0.0372	0.0699	-0.0991	protein localization to endoplasmic reticulum
GO: 72594	SEC63	0.454	-0.0372	0.0699	-0.0991	establishment of protein localization to organelle
GO: 72599	SEC63	0.454	-0.0372	0.0699	-0.0991	establishment of protein localization to endoplasmic reticulum
GO: 323	CTBS	0.0346	0.12	0.0701	0.1423	lytic vacuole
GO: 5764	CTBS	0.0346	0.12	0.0701	0.1423	lysosome
GO: 5773	CTBS	0.0346	0.12	0.0701	0.1423	vacuole
GO: 22411	DFFB	0.402	0.0441	0.0705	0.1955	cellular component disassembly
KEGG 5322	HIST1H2AB	0.0794	-0.8473	0.0714	-0.8703	KEGG_SYSTEMIC_LUPUS_ERYTHEMATOSUS
REACTOME 647	HIST1H2AB	0.0794	-0.8473	0.0714	-0.8703	REACT:MEIOTIC_RECOMBINATION
REACTOME 1037	HIST1H2AB	0.0794	-0.8473	0.0714	-0.8703	REACT:RNA_POLYMERASE_I_CHAIN_ELONGATION
REACTOME 1038	HIST1H2AB	0.0794	-0.8473	0.0714	-0.8703	REACT:RNA_POLYMERASE_I_PROMOTER_CLEARANCE
REACTOME 1041	HIST1H2AB	0.0794	-0.8473	0.0714	-0.8703	REACT:RNA_POLYMERASE_I_TRANSCRIPTION
GO: 22613	UTP18	0.0527	-0.1503	0.0715	-0.1335	ribonucleoprotein complex biogenesis
GO: 42254	UTP18	0.0527	-0.1503	0.0715	-0.1335	ribosome biogenesis
GO: 44433	SPRED2	0.0452	0.3031	0.0715	0.1845	cytoplasmic vesicle part
GO: 44282	ACADM	0.719	-0.0277	0.0716	0.2072	small molecule catabolic process
GO: 44712	ACADM	0.719	-0.0277	0.0716	0.2072	single-organism catabolic process
GO: 32940	PLEK	0.515	0.0721	0.0717	-0.2631	secretion by cell
GO: 6401	DEDD2	0.81	0.0148	0.072	0.1145	RNA catabolic process
GO: 22411	DEDD2	0.81	0.0148	0.072	0.1145	cellular component disassembly
MGI: 745	MAG	0.526	0.3581	0.0724	0.8981	tremors
GO: 44433	RAB11FIP2	0.0355	0.1431	0.0729	0.1505	cytoplasmic vesicle part
GO: 22411	MMP9	0.833	-0.0491	0.0731	-0.489	cellular component disassembly
MGI: 8469	MMP9	0.833	-0.0491	0.0731	-0.489	abnormal_protein_level
GO: 6066	ACSS2	0.341	0.0553	0.0732	0.2051	alcohol metabolic process
GO: 44445	AHR	0.042	0.2554	0.0732	0.2747	cytosolic part
MGI: 8469	AHR	0.042	0.2554	0.0732	0.2747	abnormal_protein_level
GO: 16044	EXOC7	0.16	0.0861	0.0733	0.1076	cellular membrane organization
GO: 22613	CD2BP2	0.563	0.0301	0.0733	0.0883	ribonucleoprotein complex biogenesis
GO: 32940	EXOC7	0.16	0.0861	0.0733	0.1076	secretion by cell
GO: 61024	EXOC7	0.16	0.0861	0.0733	0.1076	membrane organization
GO: 323	MFSD8	0.243	0.0666	0.0734	0.1434	lytic vacuole
GO: 5764	MFSD8	0.243	0.0666	0.0734	0.1434	lysosome
GO: 5773	MFSD8	0.243	0.0666	0.0734	0.1434	vacuole
GO: 6412	EIF4EBP1	0.066	-0.2883	0.0734	-0.2722	translation
GO: 6413	EIF4EBP1	0.066	-0.2883	0.0734	-0.2722	translational initiation
GO: 44437	MFSD8	0.243	0.0666	0.0734	0.1434	vacuolar part
KEGG 4142	MFSD8	0.243	0.0666	0.0734	0.1434	KEGG_LYSOSOME
REACTOME 190	EIF4EBP1	0.066	-0.2883	0.0734	-0.2722	REACT:CAP-DEPENDENT_TRANSLATION_INITIATION
REACTOME 383	EIF4EBP1	0.066	-0.2883	0.0734	-0.2722	REACT:EUKARYOTIC_TRANSLATION_INITIATION
REACTOME 1287	EIF4EBP1	0.066	-0.2883	0.0734	-0.2722	REACT:TRANSLATION
GO: 6066	PLCB2	0.205	-0.252	0.0736	-0.3194	alcohol metabolic process
MGI: 180	TLR5	0.0826	-0.388	0.0738	-0.3199	abnormal_circulating_cholesterol_level
MGI: 3947	TLR5	0.0826	-0.388	0.0738	-0.3199	abnormal_cholesterol_level
MGI: 3949	TLR5	0.0826	-0.388	0.0738	-0.3199	abnormal_circulating_lipid_level
MGI: 3982	TLR5	0.0826	-0.388	0.0738	-0.3199	increased_cholesterol_level
MGI: 5178	TLR5	0.0826	-0.388	0.0738	-0.3199	increased_circulating_cholesterol_level
MGI: 5278	TLR5	0.0826	-0.388	0.0738	-0.3199	abnormal_cholesterol_homeostasis
GO: 323	PRDX6	0.161	-0.0852	0.0739	-0.1379	lytic vacuole
GO: 5764	PRDX6	0.161	-0.0852	0.0739	-0.1379	lysosome
GO: 5773	PRDX6	0.161	-0.0852	0.0739	-0.1379	vacuole
GO: 10035	PRDX6	0.161	-0.0852	0.0739	-0.1379	response to inorganic substance
GO: 6412	EIF5B	0.553	-0.0404	0.074	-0.1182	translation
GO: 6413	EIF5B	0.553	-0.0404	0.074	-0.1182	translational initiation
MGI: 8469	IFT88	0.00916	0.2601	0.074	0.288	abnormal_protein_level
REACTOME 190	EIF5B	0.553	-0.0404	0.074	-0.1182	REACT:CAP-DEPENDENT_TRANSLATION_INITIATION
REACTOME 383	EIF5B	0.553	-0.0404	0.074	-0.1182	REACT:EUKARYOTIC_TRANSLATION_INITIATION
REACTOME 512	EIF5B	0.553	-0.0404	0.074	-0.1182	REACT:GTP_HYDROLYSIS_AND_JOINING_OF_THE_60S_RIBOSOMAL_SUBUNIT
REACTOME 1287	EIF5B	0.553	-0.0404	0.074	-0.1182	REACT:TRANSLATION
GO: 6066	ALDH2	0.0514	-0.4254	0.0744	-0.4567	alcohol metabolic process
GO: 44282	ALDH2	0.0514	-0.4254	0.0744	-0.4567	small molecule catabolic process
GO: 44712	ALDH2	0.0514	-0.4254	0.0744	-0.4567	single-organism catabolic process
GO: 5793	TMED2	0.45	0.0294	0.0745	-0.1019	endoplasmic reticulum-Golgi intermediate compartment
GO: 5793	DDHD2	0.664	-0.0272	0.0745	-0.1376	endoplasmic reticulum-Golgi intermediate compartment
GO: 6605	TMED2	0.45	0.0294	0.0745	-0.1019	protein targeting
GO: 6612	TMED2	0.45	0.0294	0.0745	-0.1019	protein targeting to membrane
GO: 6984	HYOU1	0.172	-0.1024	0.0745	-0.1912	ER-nucleus signaling pathway
GO: 16044	TMED2	0.45	0.0294	0.0745	-0.1019	cellular membrane organization
GO: 34976	HYOU1	0.172	-0.1024	0.0745	-0.1912	response to endoplasmic reticulum stress
GO: 44433	HYOU1	0.172	-0.1024	0.0745	-0.1912	cytoplasmic vesicle part
GO: 44433	TMED2	0.45	0.0294	0.0745	-0.1019	cytoplasmic vesicle part
GO: 61024	TMED2	0.45	0.0294	0.0745	-0.1019	membrane organization
GO: 22411	ARID2	0.347	0.0822	0.0746	-0.2072	cellular component disassembly
GO: 32984	ARID2	0.347	0.0822	0.0746	-0.2072	macromolecular complex disassembly
GO: 323	CTSD	0.0766	-0.2549	0.075	-0.3607	lytic vacuole
GO: 5764	CTSD	0.0766	-0.2549	0.075	-0.3607	lysosome
GO: 5773	CTSD	0.0766	-0.2549	0.075	-0.3607	vacuole
GO: 5775	CTSD	0.0766	-0.2549	0.075	-0.3607	vacuolar lumen
GO: 22411	CTSD	0.0766	-0.2549	0.075	-0.3607	cellular component disassembly
GO: 22411	TOP2A	0.561	0.1164	0.075	-0.2606	cellular component disassembly
GO: 43202	CTSD	0.0766	-0.2549	0.075	-0.3607	lysosomal lumen
GO: 44437	CTSD	0.0766	-0.2549	0.075	-0.3607	vacuolar part
KEGG 4142	CTSD	0.0766	-0.2549	0.075	-0.3607	KEGG_LYSOSOME
GO: 22613	DDX23	0.825	0.0092	0.0752	-0.1161	ribonucleoprotein complex biogenesis
GO: 44433	DMXL2	0.0634	0.2095	0.0753	0.1796	cytoplasmic vesicle part
GO: 6412	EIF3G	0.084	-0.0902	0.0754	-0.0988	translation
GO: 6413	EIF3G	0.084	-0.0902	0.0754	-0.0988	translational initiation
GO: 22613	EIF3G	0.084	-0.0902	0.0754	-0.0988	ribonucleoprotein complex biogenesis
REACTOME 2	EIF3G	0.084	-0.0902	0.0754	-0.0988	REACT:3'_-UTR-MEDIATED_TRANSLATIONAL_REGULATION
REACTOME 190	EIF3G	0.084	-0.0902	0.0754	-0.0988	REACT:CAP-DEPENDENT_TRANSLATION_INITIATION
REACTOME 383	EIF3G	0.084	-0.0902	0.0754	-0.0988	REACT:EUKARYOTIC_TRANSLATION_INITIATION
REACTOME 415	EIF3G	0.084	-0.0902	0.0754	-0.0988	REACT:FORMATION_OF_A_POOL_OF_FREE_40S_SUBUNITS
REACTOME 512	EIF3G	0.084	-0.0902	0.0754	-0.0988	REACT:GTP_HYDROLYSIS_AND_JOINING_OF_THE_60S_RIBOSOMAL_SUBUNIT
REACTOME 621	EIF3G	0.084	-0.0902	0.0754	-0.0988	REACT:L13A-MEDIATED_TRANSLATIONAL_SILENCING_OF_CERULOPLASMIN_EXPRESSION
REACTOME 1287	EIF3G	0.084	-0.0902	0.0754	-0.0988	REACT:TRANSLATION
GO: 22613	RRP1	0.0923	-0.2003	0.0755	-0.1498	ribonucleoprotein complex biogenesis
GO: 42254	RRP1	0.0923	-0.2003	0.0755	-0.1498	ribosome biogenesis
GO: 5840	GNB2L1	0.23	-0.075	0.0757	-0.1337	ribosome
GO: 44391	GNB2L1	0.23	-0.075	0.0757	-0.1337	ribosomal subunit
GO: 6066	TRERF1	0.00827	-0.5927	0.076	-0.4268	alcohol metabolic process
GO: 8202	TRERF1	0.00827	-0.5927	0.076	-0.4268	steroid metabolic process
GO: 44282	TRERF1	0.00827	-0.5927	0.076	-0.4268	small molecule catabolic process
GO: 44712	TRERF1	0.00827	-0.5927	0.076	-0.4268	single-organism catabolic process
GO: 6605	PACS1	0.0974	-0.1721	0.0761	-0.2254	protein targeting
GO: 6612	PACS1	0.0974	-0.1721	0.0761	-0.2254	protein targeting to membrane
GO: 16044	PACS1	0.0974	-0.1721	0.0761	-0.2254	cellular membrane organization
GO: 33365	PACS1	0.0974	-0.1721	0.0761	-0.2254	protein localization to organelle
GO: 61024	PACS1	0.0974	-0.1721	0.0761	-0.2254	membrane organization
GO: 72594	PACS1	0.0974	-0.1721	0.0761	-0.2254	establishment of protein localization to organelle
GO: 16044	KIF3A	0.00297	0.3904	0.0766	0.2246	cellular membrane organization
GO: 61024	KIF3A	0.00297	0.3904	0.0766	0.2246	membrane organization
GO: 22411	CTSG	0.74	-0.2348	0.077	-1.7708	cellular component disassembly
KEGG 4142	CTSG	0.74	-0.2348	0.077	-1.7708	KEGG_LYSOSOME
KEGG 5322	CTSG	0.74	-0.2348	0.077	-1.7708	KEGG_SYSTEMIC_LUPUS_ERYTHEMATOSUS
GO: 16044	COPG1	0.386	-0.0681	0.0773	-0.1756	cellular membrane organization
GO: 44433	COPG1	0.386	-0.0681	0.0773	-0.1756	cytoplasmic vesicle part
GO: 61024	COPG1	0.386	-0.0681	0.0773	-0.1756	membrane organization
GO: 22613	NOL6	0.0471	-0.2164	0.0775	-0.2049	ribonucleoprotein complex biogenesis
GO: 42254	NOL6	0.0471	-0.2164	0.0775	-0.2049	ribosome biogenesis
GO: 10035	DDX19A	0.0783	-0.1119	0.0778	-0.1081	response to inorganic substance
GO: 6605	GCC2	0.086	0.1901	0.0781	0.1357	protein targeting
GO: 33365	GCC2	0.086	0.1901	0.0781	0.1357	protein localization to organelle
GO: 72594	GCC2	0.086	0.1901	0.0781	0.1357	establishment of protein localization to organelle
GO: 323	CSPG5	0.734	-0.1181	0.0783	-0.4287	lytic vacuole
GO: 5764	CSPG5	0.734	-0.1181	0.0783	-0.4287	lysosome
GO: 5773	CSPG5	0.734	-0.1181	0.0783	-0.4287	vacuole
GO: 5775	CSPG5	0.734	-0.1181	0.0783	-0.4287	vacuolar lumen
GO: 43202	CSPG5	0.734	-0.1181	0.0783	-0.4287	lysosomal lumen
GO: 44433	CSPG5	0.734	-0.1181	0.0783	-0.4287	cytoplasmic vesicle part
GO: 44437	CSPG5	0.734	-0.1181	0.0783	-0.4287	vacuolar part
MGI: 3949	NQO1	0.442	0.1495	0.0783	0.3454	abnormal_circulating_lipid_level
GO: 323	IFITM3	0.00791	0.9991	0.0785	0.5262	lytic vacuole
GO: 5764	IFITM3	0.00791	0.9991	0.0785	0.5262	lysosome
GO: 5773	IFITM3	0.00791	0.9991	0.0785	0.5262	vacuole
GO: 44437	IFITM3	0.00791	0.9991	0.0785	0.5262	vacuolar part
GO: 6412	EEF1B2	0.593	-0.0473	0.0788	-0.1556	translation
GO: 6414	EEF1B2	0.593	-0.0473	0.0788	-0.1556	translational elongation
REACTOME 382	EEF1B2	0.593	-0.0473	0.0788	-0.1556	REACT:EUKARYOTIC_TRANSLATION_ELONGATION
REACTOME 1287	EEF1B2	0.593	-0.0473	0.0788	-0.1556	REACT:TRANSLATION
MGI: 8469	NLRP12	0.0617	0.3805	0.079	-0.6951	abnormal_protein_level
GO: 5773	ENTPD4	0.00976	0.2128	0.0791	0.1029	vacuole
GO: 44282	THNSL2	0.269	0.4241	0.0791	0.6711	small molecule catabolic process
GO: 44433	CAMK2A	0.223	0.7375	0.0791	-0.8607	cytoplasmic vesicle part
GO: 44437	ENTPD4	0.00976	0.2128	0.0791	0.1029	vacuolar part
GO: 44712	THNSL2	0.269	0.4241	0.0791	0.6711	single-organism catabolic process
KEGG 4142	ENTPD4	0.00976	0.2128	0.0791	0.1029	KEGG_LYSOSOME
GO: 6605	SDCBP	0.377	-0.0749	0.0795	-0.1293	protein targeting
GO: 6612	SDCBP	0.377	-0.0749	0.0795	-0.1293	protein targeting to membrane
KEGG 5322	HIST1H2AG	0.869	-0.0332	0.0795	-0.5695	KEGG_SYSTEMIC_LUPUS_ERYTHEMATOSUS
MGI: 745	EGR2	0.367	-0.2646	0.0797	-0.4852	tremors
GO: 10035	XRCC4	0.0196	0.2084	0.0798	0.1495	response to inorganic substance
MGI: 5278	NCEH1	0.448	-0.0886	0.0799	0.4884	abnormal_cholesterol_homeostasis
GO: 7005	NDUFS7	0.0171	-0.1962	0.0804	-0.1335	mitochondrion organization
MGI: 745	LAMA4	0.0169	-3.2683	0.0804	-1.2903	tremors
GO: 6605	HSPA9	0.0654	-0.1039	0.0805	-0.1286	protein targeting
GO: 6839	HSPA9	0.0654	-0.1039	0.0805	-0.1286	mitochondrial transport
GO: 7005	HSPA9	0.0654	-0.1039	0.0805	-0.1286	mitochondrion organization
GO: 33365	HSPA9	0.0654	-0.1039	0.0805	-0.1286	protein localization to organelle
GO: 72594	HSPA9	0.0654	-0.1039	0.0805	-0.1286	establishment of protein localization to organelle
GO: 44282	DTD1	0.759	-0.021	0.0806	-0.1254	small molecule catabolic process
GO: 44712	DTD1	0.759	-0.021	0.0806	-0.1254	single-organism catabolic process
GO: 323	SNX16	0.00533	0.3001	0.0809	0.3052	lytic vacuole
GO: 5764	SNX16	0.00533	0.3001	0.0809	0.3052	lysosome
GO: 5773	SNX16	0.00533	0.3001	0.0809	0.3052	vacuole
GO: 6605	SNX16	0.00533	0.3001	0.0809	0.3052	protein targeting
GO: 33365	SNX16	0.00533	0.3001	0.0809	0.3052	protein localization to organelle
GO: 72594	SNX16	0.00533	0.3001	0.0809	0.3052	establishment of protein localization to organelle
GO: 5773	VIPAS39	0.0397	0.092	0.0813	0.0793	vacuole
GO: 44437	VIPAS39	0.0397	0.092	0.0813	0.0793	vacuolar part
GO: 22411	MSX1	0.687	-0.3828	0.0814	-1.2601	cellular component disassembly
GO: 33365	MSX1	0.687	-0.3828	0.0814	-1.2601	protein localization to organelle
GO: 6605	FIS1	0.0525	-0.1501	0.0819	-0.1166	protein targeting
GO: 6839	FIS1	0.0525	-0.1501	0.0819	-0.1166	mitochondrial transport
GO: 7005	FIS1	0.0525	-0.1501	0.0819	-0.1166	mitochondrion organization
GO: 33365	FIS1	0.0525	-0.1501	0.0819	-0.1166	protein localization to organelle
GO: 72594	FIS1	0.0525	-0.1501	0.0819	-0.1166	establishment of protein localization to organelle
GO: 5773	RPN2	0.343	-0.0574	0.0822	-0.1408	vacuole
GO: 6412	RPN2	0.343	-0.0574	0.0822	-0.1408	translation
GO: 6605	RPN2	0.343	-0.0574	0.0822	-0.1408	protein targeting
GO: 6612	RPN2	0.343	-0.0574	0.0822	-0.1408	protein targeting to membrane
GO: 6613	RPN2	0.343	-0.0574	0.0822	-0.1408	cotranslational protein targeting to membrane
GO: 6614	RPN2	0.343	-0.0574	0.0822	-0.1408	SRP-dependent cotranslational protein targeting to membrane
GO: 32940	SYT8	0.424	-0.1918	0.0822	0.576	secretion by cell
GO: 33365	RPN2	0.343	-0.0574	0.0822	-0.1408	protein localization to organelle
GO: 44437	RPN2	0.343	-0.0574	0.0822	-0.1408	vacuolar part
GO: 45047	RPN2	0.343	-0.0574	0.0822	-0.1408	protein targeting to ER
GO: 70972	RPN2	0.343	-0.0574	0.0822	-0.1408	protein localization to endoplasmic reticulum
GO: 72594	RPN2	0.343	-0.0574	0.0822	-0.1408	establishment of protein localization to organelle
GO: 72599	RPN2	0.343	-0.0574	0.0822	-0.1408	establishment of protein localization to endoplasmic reticulum
REACTOME 1165	RPN2	0.343	-0.0574	0.0822	-0.1408	REACT:SRP-DEPENDENT_COTRANSLATIONAL_PROTEIN_TARGETING_TO_MEMBRANE
REACTOME 1287	RPN2	0.343	-0.0574	0.0822	-0.1408	REACT:TRANSLATION
GO: 44282	CPS1	0.896	-0.1374	0.0826	-1.6506	small molecule catabolic process
GO: 44712	CPS1	0.896	-0.1374	0.0826	-1.6506	single-organism catabolic process
GO: 184	RPS5	0.332	-0.0833	0.083	-0.1503	nuclear-transcribed mRNA catabolic process, nonsense-mediated decay
GO: 323	GIMAP5	0.595	-0.0925	0.083	-0.3274	lytic vacuole
GO: 956	RPS5	0.332	-0.0833	0.083	-0.1503	nuclear-transcribed mRNA catabolic process
GO: 3735	RPS5	0.332	-0.0833	0.083	-0.1503	structural constituent of ribosome
GO: 5764	GIMAP5	0.595	-0.0925	0.083	-0.3274	lysosome
GO: 5773	GIMAP5	0.595	-0.0925	0.083	-0.3274	vacuole
GO: 5840	RPS5	0.332	-0.0833	0.083	-0.1503	ribosome
GO: 6401	RPS5	0.332	-0.0833	0.083	-0.1503	RNA catabolic process
GO: 6402	RPS5	0.332	-0.0833	0.083	-0.1503	mRNA catabolic process
GO: 6412	RPS5	0.332	-0.0833	0.083	-0.1503	translation
GO: 6413	RPS5	0.332	-0.0833	0.083	-0.1503	translational initiation
GO: 6414	RPS5	0.332	-0.0833	0.083	-0.1503	translational elongation
GO: 6415	RPS5	0.332	-0.0833	0.083	-0.1503	translational termination
GO: 6605	RPS5	0.332	-0.0833	0.083	-0.1503	protein targeting
GO: 6612	RPS5	0.332	-0.0833	0.083	-0.1503	protein targeting to membrane
GO: 6613	RPS5	0.332	-0.0833	0.083	-0.1503	cotranslational protein targeting to membrane
GO: 6614	RPS5	0.332	-0.0833	0.083	-0.1503	SRP-dependent cotranslational protein targeting to membrane
GO: 6839	GIMAP5	0.595	-0.0925	0.083	-0.3274	mitochondrial transport
GO: 7005	GIMAP5	0.595	-0.0925	0.083	-0.3274	mitochondrion organization
GO: 16044	GIMAP5	0.595	-0.0925	0.083	-0.3274	cellular membrane organization
GO: 19058	RPS5	0.332	-0.0833	0.083	-0.1503	viral infectious cycle
GO: 19080	RPS5	0.332	-0.0833	0.083	-0.1503	viral genome expression
GO: 19083	RPS5	0.332	-0.0833	0.083	-0.1503	viral transcription
GO: 22411	RPS5	0.332	-0.0833	0.083	-0.1503	cellular component disassembly
GO: 22626	RPS5	0.332	-0.0833	0.083	-0.1503	cytosolic ribosome
GO: 32984	RPS5	0.332	-0.0833	0.083	-0.1503	macromolecular complex disassembly
GO: 33365	RPS5	0.332	-0.0833	0.083	-0.1503	protein localization to organelle
GO: 43241	RPS5	0.332	-0.0833	0.083	-0.1503	protein complex disassembly
GO: 43624	RPS5	0.332	-0.0833	0.083	-0.1503	cellular protein complex disassembly
GO: 44391	RPS5	0.332	-0.0833	0.083	-0.1503	ribosomal subunit
GO: 44445	RPS5	0.332	-0.0833	0.083	-0.1503	cytosolic part
GO: 45047	RPS5	0.332	-0.0833	0.083	-0.1503	protein targeting to ER
GO: 61024	GIMAP5	0.595	-0.0925	0.083	-0.3274	membrane organization
GO: 70972	RPS5	0.332	-0.0833	0.083	-0.1503	protein localization to endoplasmic reticulum
GO: 72594	RPS5	0.332	-0.0833	0.083	-0.1503	establishment of protein localization to organelle
GO: 72599	RPS5	0.332	-0.0833	0.083	-0.1503	establishment of protein localization to endoplasmic reticulum
KEGG 3010	RPS5	0.332	-0.0833	0.083	-0.1503	KEGG_RIBOSOME
MGI: 8469	GIMAP5	0.595	-0.0925	0.083	-0.3274	abnormal_protein_level
REACTOME 2	RPS5	0.332	-0.0833	0.083	-0.1503	REACT:3'_-UTR-MEDIATED_TRANSLATIONAL_REGULATION
REACTOME 190	RPS5	0.332	-0.0833	0.083	-0.1503	REACT:CAP-DEPENDENT_TRANSLATION_INITIATION
REACTOME 382	RPS5	0.332	-0.0833	0.083	-0.1503	REACT:EUKARYOTIC_TRANSLATION_ELONGATION
REACTOME 383	RPS5	0.332	-0.0833	0.083	-0.1503	REACT:EUKARYOTIC_TRANSLATION_INITIATION
REACTOME 384	RPS5	0.332	-0.0833	0.083	-0.1503	REACT:EUKARYOTIC_TRANSLATION_TERMINATION
REACTOME 415	RPS5	0.332	-0.0833	0.083	-0.1503	REACT:FORMATION_OF_A_POOL_OF_FREE_40S_SUBUNITS
REACTOME 512	RPS5	0.332	-0.0833	0.083	-0.1503	REACT:GTP_HYDROLYSIS_AND_JOINING_OF_THE_60S_RIBOSOMAL_SUBUNIT
REACTOME 554	RPS5	0.332	-0.0833	0.083	-0.1503	REACT:INFLUENZA_INFECTION
REACTOME 555	RPS5	0.332	-0.0833	0.083	-0.1503	REACT:INFLUENZA_LIFE_CYCLE
REACTOME 556	RPS5	0.332	-0.0833	0.083	-0.1503	REACT:INFLUENZA_VIRAL_RNA_TRANSCRIPTION_AND_REPLICATION
REACTOME 621	RPS5	0.332	-0.0833	0.083	-0.1503	REACT:L13A-MEDIATED_TRANSLATIONAL_SILENCING_OF_CERULOPLASMIN_EXPRESSION
[truncated: 13,138 more rows]
