# Supplementary material for: RNA-Seq of Huntington’s disease patient myeloid cells reveals innate transcriptional dysregulation associated with proinflammatory pathway activation
Source: Hum Mol Genet. 2016 May 11;25(14):2893–904. doi: 10.1093/hmg/ddw142 (PMC5181590; doi:10.1093/hmg/ddw142)
Supplement: Supplementary Data [file supp_ddw142_suppl_data.zip › Dataset S13.xlsx]

## Sheet: IPA (unstimulated)
Upstream regulator	Molecule type	Predicted activation state	Activation z-score	p-value of overlap	Target molecules in dataset
TNF	cytokine	Activated	5.764	2.18e-13	ACKR3,ADM,AICDA,BIRC2,CASP1,CASP4,CCL19,CCL20,CDC42EP4,CISH,CSF2,CXCL1,CXCL10,CXCL2,CXCL3,CXCL6,DUSP1,EBI3,EDN1,EMP2,GCH1,GM2A,GPX4,HAS1,IFNGR2,IL12B,IL19,IL1A,IL1B,IL23A,IL27,IL6,INHBA,ITGB1,JAG1,KRT15,LAMA3,LIF,MCL1,MMP1,MMP10,MMP8,MYC,MYLK,NAGLU,NOD2,PLD3,PLSCR1,PPP2R1B,PTGES,PTGS2,PTX3,RETN,RNF149,S100A9,SERPINB9,SGK1,SMPDL3A,SOCS3,STAC,TDRD7,TFRC,TGFA,TLR2,TNFRSF9,TNFSF15,TPST1,UBE2H,VEGFA,W…
IL1B	cytokine	Activated	5.754	8.08e-14	BIRC2,CASP4,CCL13,CCL20,CISH,CSF2,CXCL1,CXCL10,CXCL2,CXCL3,CXCL6,DDIT4,DNMT3A,DUSP1,EDN1,FGF2,FLT1,FPR2,GCH1,HAS1,IFRD1,IL12B,IL1A,IL1B,IL23A,IL6,ITGB1,ITGB8,LIF,MAP3K8,MCL1,MMP1,MMP8,PLSCR1,PTGES,PTGS2,PTX3,SOCS3,SRGN,TLR2,UCP3,VCAN,VEGFA,ZFP36
MYD88	other	Activated	4.761	2.92e-12	CASP4,CSF2,CTSK,CXCL1,CXCL10,CXCL2,CXCL3,CXCL6,DLL4,DNMT3A,DUSP1,EBI3,FPR2,IL12B,IL1A,IL1B,IL23A,IL27,IL6,INHBA,JAG1,MCM2,MEFV,MMP10,MMP8,NOD2,PTGES,PTGS2,SOCS3,TLR2
IFNG	cytokine	Activated	4.635	3.09e-07	ADM,BIRC2,CARD6,CASP1,CASP4,CDK2,CISH,CSF2,CTSK,CXCL1,CXCL10,CXCL2,CXCL3,CXCL6,DDB1,DUSP1,EBI3,EDN1,FGF2,FLT1,FPR2,GCH1,GFAP,GPR108,H6PD,IFNGR2,IL12B,IL1A,IL1B,IL23A,IL27,IL2RA,IL6,IL7,ITPK1,JAG1,KRT15,LIF,MAP2K1,MAP3K8,MB21D1,MMP1,MYC,PTGES,PTGS2,PTX3,SERPINB9,SOCS3,TLR2,VEGFA
IL1A	cytokine	Activated	4.536	1.69e-11	BIRC2,CCL20,CCL8,CSF2,CXCL1,CXCL10,CXCL2,CXCL3,FGF2,GCH1,IFNGR2,IL1A,IL1B,IL6,MMP1,MMP10,PTGES,PTGS2,PTX3,S100A12,S100A9,TLR2
TLR3	transmembrane receptor	Activated	4.323	1.99e-09	CCL20,CD300E,CSF2,CTSK,CXCL10,CXCL2,CXCL3,DUSP1,EDN1,GCH1,IL12B,IL19,IL1A,IL1B,IL23A,IL27,IL6,LIPA,MAP3K8,PFKFB3,PROCR,PTGES,PTGS2,PTX3,SOCS3,ZC3HAV1
RELA	transcription regulator	Activated	4.122	5.86e-08	CCL19,CCL20,CSF2,CXCL1,CXCL10,CXCL2,CXCL3,CXCL6,EDN1,GCH1,IFNGR2,IL12B,IL1A,IL1B,IL23A,IL6,MGMT,MMP1,MYC,NAMPT,PTGS2,PTX3,TLR2,UBE2H,VEGFA
NFkB (complex)	complex	Activated	4.077	2.63e-08	BIRC2,CARD8,CCL20,CCL8,CSF2,CXCL1,CXCL10,CXCL2,CXCL3,CXCL6,EDN1,IL12B,IL15RA,IL1A,IL1B,IL23A,IL2RA,IL6,ITGB1,ITGB8,ITPKB,JAG1,LIF,MCL1,MMP1,MYC,NAMPT,PID1,PTGS2,SOCS3,TFRC,TLR2,VEGFA
TLR9	transmembrane receptor	Activated	3.773	4.33e-07	CD300E,CISH,CSF2,CXCL10,CXCL3,DUSP1,EBI3,EDN1,GCH1,IL12B,IL19,IL1A,IL1B,IL23A,IL6,IRAK4,PFKFB3,PROCR,PTGS2,SOCS3
TLR2	transmembrane receptor	Activated	3.77	3.94e-09	CISH,CSF2,CXCL10,CXCL2,CXCL3,DUSP1,EBI3,FPR2,IL12B,IL15RA,IL1B,IL23A,IL27,IL2RA,IL6,IRAK4,PTGS2,SOCS3,TLR2
STAT3	transcription regulator	Activated	3.701	2.34e-07	CASP1,CCL20,CSF2,CXCL10,CXCL2,CXCL3,CXCL6,FFAR2,GFAP,IFITM3,IL12B,IL1B,IL23A,IL2RA,IL6,IL7,ITGB1,JAG1,MCL1,MYC,NAMPT,PROK2,PTGS2,SGK1,SOCS3,VCAN,VEGFA,ZFP36
IL6	cytokine	Activated	3.654	7.39e-06	CASP1,CCL20,CDK2,CDKN2D,CISH,CTSK,CXCL10,CXCL2,CXCL3,CXCL6,GFAP,IL6,IL7,ITGB1,MAP2K1,MCL1,MMP10,MMP8,MYC,NAMPT,PROK2,PTGES,PTGS2,SGK1,SOCS3,VEGFA
TICAM1	other	Activated	3.651	2.59e-08	CASP4,CXCL10,CXCL2,CXCL3,CXCL6,DUSP1,FPR2,IL12B,IL15RA,IL1A,IL1B,IL23A,IL6,JAG1,MCM2,MEFV,PTGS2,SOCS3,TLR2
ERK1/2	group	Activated	3.636	5.33e-06	BIRC2,CCL8,CSF2,CXCL3,FGF2,IL12B,IL19,IL1A,IL1B,IL6,MMP1,MYC,NAMPT,PTGES,PTGS2,SGK1,SOCS3,VCAN,VEGFA
TLR4	transmembrane receptor	Activated	3.61	7.68e-12	CCL8,CISH,CSF2,CTSK,CXCL10,CXCL2,CXCL3,CXCL6,DLL4,DNMT3A,EBI3,EDN1,GFAP,HDAC1,IFITM3,IL12B,IL15RA,IL1A,IL1B,IL23A,IL27,IL2RA,IL6,INHBA,IRAK4,MMP1,NOD2,PTGES,PTGS2,SLC6A12,SOCS3,TLR2,TSPO
SMARCA4	transcription regulator	Activated	3.584	0.000183	CASP1,CLDND1,DUSP4,FFAR2,HMGA2,IFITM3,IL15RA,IL1B,IL23A,IL6,INHBA,ITGB1,KCNJ2,KRT15,LAMA3,LOXL2,MCTP2,MMP1,MXD1,MYC,MYLK,PLEKHG2,PTX3,RETN,SERPINB7,STK33,TLR2,TNFRSF14,TNFRSF9,TRIM36,TWF1,UBE2H
MYC	transcription regulator	Activated	3.528	0.00154	ADM,AEBP2,BIRC2,CASP1,CDK2,CHRNB1,COL5A1,DDIT4,DNPH1,DUSP1,DUSP4,EZH2,FBLN2,HNRNPA2B1,INHBA,ITGA6,ITGB1,ME2,MTF2,MYC,NFAT5,PFKFB3,PLSCR1,S100A10,SGK1,SHMT2,SOX5,SPARC,SUZ12,TFRC,TLE1,TSPO,USP54,VEGFA,WNT5A
CSF2	cytokine	Activated	3.435	0.00446	ABCG1,ACP5,CISH,CXCL10,FAM65B,FANCL,FIGNL1,FLT1,IFITM3,IL12B,IL1B,IL23A,IL2RA,IL6,MYC,TLR2
ERK	group	Activated	3.381	2.58e-07	CXCL10,CXCL2,CXCL6,DUSP1,FGF2,HAS1,IL1B,IL23A,IL6,LIF,MCL1,MMP1,MYLK,PTGES,PTGS2,S100A12,TGFA,ZFP36
TLR7	transmembrane receptor	Activated	3.368	0.000261	CCL20,CXCL1,CXCL10,CXCL2,CXCL3,FGF2,IL12B,IL1B,IL23A,IL6,IRAK4,PTX3
PDGF BB	complex	Activated	3.35	1.83e-07	ADM,CCL8,CSF2,DUSP1,EDN1,IL1B,IL6,INHBA,LIF,MCL1,MYC,NAMPT,PTGS2,SGK1,SOCS3,VEGFA,ZFP36
SAMSN1	other	Activated	3.317	0.000151	CXCL10,CXCL2,EDN1,HDAC1,IL12B,IL15RA,IL23A,IL6,INHBA,PTGS2,SOCS3
TNFSF12	cytokine	Activated	3.265	1.52e-05	CXCL10,CXCL2,CXCL3,CXCL6,IL1B,IL6,MMP1,MMP10,PF4,PTX3,S100A9
Jnk	group	Activated	3.255	3.83e-06	CXCL6,DUSP1,EDN1,IL12B,IL19,IL1A,IL1B,IL23A,IL6,MMP1,PTGES,PTGS2,S100A12,SOCS3,ZFP36
LCN2	transporter	Activated	3.221	3.54e-07	CCL20,CXCL10,CXCL2,CXCL3,CXCL6,GFAP,IL1A,IL1B,IL23A,IL6,IVNS1ABP
IL17A	cytokine	Activated	3.213	7.05e-05	CCL20,CXCL1,CXCL2,CXCL3,CXCL6,IL19,IL1A,IL1B,IL23A,IL6,JAG1,PTGS2,SOCS3
IL2	cytokine	Activated	3.12	0.000139	AICDA,CDK2,CSF2,CXCL10,CXCL3,IL12B,IL1B,IL2RA,IL6,MYC,OSM,STK17B,TLR2,TNFRSF9,UBE2W
CD14	transmembrane receptor	Activated	3.091	6.84e-09	CISH,CXCL10,CXCL2,IL12B,IL1B,IL2RA,IL6,ITGB1,PTGS2,SOCS3,TLR2
IL18	cytokine	Activated	3.081	6.29e-05	CCL20,CSF2,CXCL10,CXCL3,IL1A,IL1B,IL2RA,IL6,MMP1,PTGS2,VEGFA
EZH2	transcription regulator	Activated	3.074	0.00396	ACKR3,CEMIP,CSF2,CXCL1,CXCL10,CXCL2,IL23A,IL6,MYC,PTGES,PTGS2
TBK1	kinase	Activated	3.053	5.03e-07	CXCL10,CXCL2,CXCL3,EDN1,IL12B,IL15RA,IL1A,IL1B,IL6,INHBA,PTGS2,TLR2,VEGFA
EGFR	kinase	Activated	2.991	1.83e-07	CDCP1,CDK2,CRMP1,CSF2,GFAP,HNRNPA2B1,IL1B,IL6,ITGA6,JAG1,MMP1,MYC,PTGES,PTGS2,TGFA,TPST1,VEGFA
HIF1A	transcription regulator	Activated	2.979	8.8e-06	ADM,BIRC2,CEMIP,CLDN1,CXCL2,CXCL3,EDN1,FLT1,IL1A,IL1B,IL6,LOXL2,MCL1,MYC,P4HA1,PFKFB3,PTGS2,R3HCC1L,SESN2,SLC25A37,TFRC,TGFA,TLR2,VEGFA
NOD2	other	Activated	2.952	3.94e-05	CXCL10,CXCL2,IL12B,IL1A,IL1B,IL23A,IL6,MEFV,PTGES
Akt	group	Activated	2.949	0.00315	ADM,ATP5A1,BIRC2,CSF2,DLL4,IL6,MCL1,MYC,PTGS2
IRF1	transcription regulator	Activated	2.925	0.000248	CASP1,CCL19,CXCL10,FPR2,IL12B,IL1B,IL27,IL6,IL7,MYC,PTGS2
Tlr	group	Activated	2.904	7.53e-06	CASP4,CISH,CXCL3,DUSP1,FPR2,IL12B,IL1B,IL6,SOCS3
NFKB1	transcription regulator	Activated	2.897	6.74e-10	AICDA,CCL19,CCL20,CSF2,CXCL10,CXCL2,CXCL3,DLL4,EBI3,IFNGR2,IL12B,IL1B,IL23A,IL2RA,IL6,JAG1,MAP3K8,MYC,PTGS2,PTX3,TLR2,UBE2H,VEGFA
PPIF	enzyme	Activated	2.887	6.92e-05	CCL20,CSF2,CXCL10,CXCL2,CXCL3,CXCL6,HEY1,IL6,LIF,PF4,TFAP2A,WNT5A
PTGS2	enzyme	Activated	2.849	0.000303	CXCL10,CXCL3,DUSP1,FLT1,IL1B,IL23A,IL6,ITGA6,MCL1,MMP1,MYC,PTGS2,VEGFA
DOCK8	other	Activated	2.828	0.00194	CXCL10,EDN1,HDAC1,IL12B,IL15RA,IL6,INHBA,PTGS2
SASH1	other	Activated	2.828	0.00233	CXCL10,EDN1,HDAC1,IL12B,IL15RA,IL6,INHBA,PTGS2
ERBB2	kinase	Activated	2.814	0.00163	CCL20,COL5A1,CXCL10,CXCL3,EDN1,GSTZ1,HADHB,IL1A,IL6,ITGA6,ITGB1,JAG1,LAMP1,MMP1,MMP10,MYC,PINK1,PTGES,PTGS2,RALB,STK17B,VEGFA,WNT5A,ZNF703
RNASE1	enzyme	Activated	2.8	1.91e-07	CCL8,CXCL10,FCER2,IL12B,IL2RA,IL6,IL7,OSM
RNASE2	enzyme	Activated	2.76	2.37e-06	CCL8,CXCL10,IL12B,IL2RA,IL6,IL7,OSM,PPBP
MET	kinase	Activated	2.759	0.000728	EDN1,IL15RA,IL6,INHBA,MYC,PTGS2,SOCS3,TGFA,VEGFA
MAPK8	kinase	Activated	2.72	2.25e-05	CDK2,DUSP1,IL12B,IL1B,IL2RA,IL6,LIF,MYC,PTGES,PTGS2,PTX3,ZFP36
P38 MAPK	group	Activated	2.707	1.4e-07	CCL8,CSF2,CTSK,CXCL10,CXCL3,CXCL6,DUSP1,IL12B,IL1A,IL1B,IL23A,IL6,INHBA,ITGB8,LAMA3,MMP1,MYC,PTGS2,S100A12,SOCS3,TGFA,TLR2,VEGFA
ETS1	transcription regulator	Activated	2.693	0.00497	CASP1,CDK2,CSF2,FLT1,IL12B,IL2RA,MCL1,MMP1,MYC,PF4,TGFA
RETNLB	other	Activated	2.646	0.0111	DNER,HEY1,IL1B,MYC,STK17B,TLR2,WNT5A
PTPRJ	phosphatase	Activated	2.646	0.00108	CXCL2,CXCL3,EDN1,IL1A,IL6,INHBA,PTGS2
IL15	cytokine	Activated	2.611	0.00139	CCL19,CSF2,CXCL2,EDN1,IL12B,IL2RA,IL6,MCL1,TLR2,ZFP36
PRKCE	kinase	Activated	2.6	0.000637	CSF2,IL1B,IL2RA,IL6,MYC,PTGS2,VEGFA
TLR5	transmembrane receptor	Activated	2.595	1.2e-05	CCL20,CSF2,CXCL2,CXCL3,IL12B,IL1A,IL6
PTGER2	g-protein coupled receptor	Activated	2.592	0.038	IL1A,IL1B,IL23A,IL6,MELK,PTGS2,VEGFA
F7	peptidase	Activated	2.592	1.59e-05	CXCL2,IL1B,JAG1,LIF,MYC,VEGFA,ZFP36
PARP1	enzyme	Activated	2.589	0.00194	CSF2,CXCL10,CXCL3,HRH1,IL1B,IL6,PTGS2,TGFA
NAMPT	cytokine	Activated	2.58	1.49e-06	CCL20,CXCL10,CXCL2,IL6,MMP1,NAMPT,NAT1
TRAF3IP2	other	Activated	2.575	0.000152	CSF2,CXCL10,CXCL2,CXCL3,CXCL6,IL19,IL6
AHR	ligand-dependent nuclear receptor	Activated	2.566	0.00067	ADM,APAF1,CBR3,CDK2,CDKN2D,COL5A1,CXCL10,EDN1,EPB41L5,FBLN2,FZD7,IL1B,IL6,INSIG2,ITGA6,JAG1,MYC,PTGS2,SHB,VEGFA
TGFA	growth factor	Activated	2.564	0.000126	CCL20,CSF2,CXCL2,GFAP,IL6,PTGS2,S100A10
LEP	growth factor	Activated	2.52	0.0178	APAF1,ATP5A1,CXCL10,EDN1,FABP3,FLT1,GFAP,IL1B,IL6,LIPA,PTGS2,RETN,SOCS3,SPARC,TSPO,UCP3,VEGFA
TP63	transcription regulator	Activated	2.505	0.00546	ADM,APAF1,BLM,COL5A1,DDIT4,FUBP1,HMGA2,IL1B,IL6,ITGB1,ITGB8,JAG1,MYC,UBE2H,VAMP4,WNT5A
OSM	cytokine	Activated	2.503	6.63e-05	CCL20,CXCL2,IL1B,IL6,MMP1,MMP10,MMP8,OSM,SOCS3,VEGFA
KRT17	other	Activated	2.449	0.000385	CXCL10,CXCL2,CXCL3,CXCL6,IL1B,IL6
KLK5	peptidase	Activated	2.449	1.69e-05	CCL20,CXCL2,IL1B,IL23A,IL6,S100A9
TMEM173	other	Activated	2.433	0.00107	CSF2,CXCL2,IL1B,IL6,LIF,MB21D1
F2	peptidase	Activated	2.425	0.000132	IL1B,IL6,MMP1,PROCR,PTGS2,THBD
FOXL2	transcription regulator	Activated	2.425	0.013	CCL20,CXCL2,CXCL3,INHBA,LIF,PTGS2
TRPV4	ion channel	Activated	2.425	0.000103	CXCL10,CXCL2,CXCL6,IL6,SOCS3,TLR2
PRKCA	kinase	Activated	2.423	0.00767	CSF2,CXCL2,CXCL3,MMP1,PTGS2,S100A9,VEGFA
LDL	complex	Activated	2.421	0.000687	ABCG1,CSF2,DUSP1,IL1B,IL6,NAMPT,OLR1,SOCS3
TIRAP	other	Activated	2.418	9.71e-07	CXCL10,CXCL2,CXCL3,CXCL6,IL12B,IL6,PTGS2
IL17C	cytokine	Activated	2.412	4.96e-06	CCL20,IL1A,IL1B,IL23A,IL6,S100A9
AGER	transmembrane receptor	Activated	2.41	5.41e-05	APAF1,CTSK,CXCL3,FLT1,IL1B,IL6,PTGS2,S100A9,VEGFA
SRC	kinase	Activated	2.407	0.00433	CSF2,CXCL10,DUSP1,IL6,MYC,VEGFA
REL	transcription regulator	Activated	2.405	0.0344	ACAD9,CSF2,CXCL10,FCER2,IL12B,IL23A,IL27,IL2RA,IL6,MAP3K8,MYC,UBXN2B
RIPK2	kinase	Activated	2.404	0.0232	CXCL10,CXCL2,CXCL3,IL6,MEFV,PTGES
PPRC1	transcription regulator	Activated	2.401	0.00347	CCL20,CLDN1,DDIT4,IL1A,NAMPT,PTGS2
IL33	cytokine	Activated	2.397	0.00188	ABCG1,CSF2,CXCL2,CXCL3,IL1B,IL6
FCGR2A	transmembrane receptor	Activated	2.395	1.69e-05	CXCL2,CXCL3,IL1B,IL23A,IL6,VEGFA
CLEC7A	transmembrane receptor	Activated	2.395	1.69e-05	CXCL2,IL12B,IL1B,IL23A,IL6,PTGS2
APP	other	Activated	2.393	0.225	ABCG1,ARC,ATP5A1,ATP5D,CCL20,CXCL2,DNM1L,FABP3,FGF2,GFAP,HEY1,IL1B,IL6,PEBP1,PTGS2,PVALB
IFNL1	cytokine	Activated	2.393	0.0141	CXCL10,IFITM3,IL6,PLSCR1,TDRD7,ZC3HAV1
CEBPB	transcription regulator	Activated	2.391	0.000332	ARL6,CHIT1,CXCL3,GFAP,HSD17B4,IDH3B,IL12B,IL1B,IL6,IL7,MMP1,MMP10,MYC,PSMA6,PTGES,PTGS2,RIC8B,SGK1,TOP1,VCAN,ZNF638
FOXM1	transcription regulator	Activated	2.391	0.042	CDK2,FLT1,IL6,MYC,VCAN,VEGFA
MAP2K1/2	group	Activated	2.386	0.00481	CXCL3,DUSP1,DUSP4,IL1B,MYC,VEGFA
Gm-csf	group	Activated	2.385	0.000302	IL1B,IL6,MCL1,MMP1,MYC,PTGS2,SOCS3
STAT4	transcription regulator	Activated	2.385	0.0111	CXCL10,CXCL2,CXCL3,IL6,MAP3K8,MYC
IRF5	transcription regulator	Activated	2.354	0.00188	CCL19,CXCL10,IFITM3,IL12B,IL23A,IL6
XBP1	transcription regulator	Activated	2.351	0.00348	AICDA,BLZF1,CXCL2,EDEM2,ERO1B,FKBP1B,GOPC,IL6,MAFA,MCFD2,MYC,TOP1,VAMP4,WFS1
NFATC2	transcription regulator	Activated	2.325	0.00712	CXCL10,CXCL3,EDN1,HDAC1,IL2RA,INHBA,MYC,PTGS2,SOCS3
Cg	complex	Activated	2.294	0.00027	ADM,BLM,C3orf80,CD93,CXCL10,CXCL3,DUSP1,GM2A,HMGA2,HPSE,IL1B,INHBA,ITGB1,LIF,MCL1,MMP1,PFKFB3,PTGS2,PTX3,RETN,S100A10,STEAP1,VCAN,VEGFA
MAPK9	kinase	Activated	2.274	0.00497	EDN1,IL12B,IL15RA,IL1B,IL6,LIF,MYC,PTGES,PTX3,THRA,ZFP36
Mek	group	Activated	2.271	0.00173	CDCP1,CXCL10,HRH1,IL12B,IL1B,IL6,ITGA6,ITGB1,MCL1,MYC,PTGS2
lymphotoxin-alpha1-beta2	complex	Activated	2.236	4.02e-05	CSF2,IL1A,IL1B,IL6,MMP1
mir-223	microrna	Activated	2.236	0.319	CD93,IL1A,MCTP2,MMP8,S100A9
JAK2	kinase	Activated	2.236	0.00962	CASP1,CXCL10,GFAP,IL19,IL1B,PTGS2,SOCS3
EBF1	transcription regulator	Activated	2.236	0.0404	CXCL10,IL6,MAP2K1,PRKAA1,RPTOR,SOCS3,SOCS4,TLR2
C5	other	Activated	2.224	0.000126	CXCL2,CXCL3,IL1B,IL6,SOCS3
CD40LG	cytokine	Activated	2.223	9.37e-06	AICDA,CCL20,GCH1,IL12B,IL1A,IL1B,IL27,IL2RA,IL6,MCL1,NAMPT,PTGS2,TFRC,VEGFA
STAT5a/b	group	Activated	2.219	0.0207	CISH,DUSP1,MYC,STK17B,UBE2W
PADI2	enzyme	Activated	2.219	8.87e-05	CXCL2,CXCL3,CXCL6,IL6,PTGS2
IL6R	transmembrane receptor	Activated	2.219	0.00172	IL1B,MCL1,PTGS2,SOCS3,VEGFA
BCL2	transporter	Activated	2.219	0.00124	IL12B,IL1B,IL23A,IL6,ITGB1,VEGFA
CEBPA	transcription regulator	Activated	2.214	0.0861	CCL20,CKAP4,FLT1,GCH1,IL12B,IL6,MMP8,MYC,OLR1,PTGS2,PTX3,S100A9,SMPDL3A,THBD,THRA,VCAN
IL23A	cytokine	Activated	2.213	0.000399	CSF2,CXCL10,IL1B,IL6,S100A9
TLR1	transmembrane receptor	Activated	2.213	0.000126	CSF2,IL12B,IL15RA,IL1B,IL6
RET	kinase	Activated	2.213	0.000256	CCL20,CSF2,IL1B,IL6,MMP1,MMP10,S100A9
NFKBIA	transcription regulator	Activated	2.213	2.6e-08	BIRC2,CSF2,CXCL10,CXCL2,CXCL3,HEY1,IL1A,IL1B,IL6,LIF,PTGS2,S100A9,TLR2,VEGFA
PF4	cytokine	Activated	2.213	6.08e-05	CXCL3,IL19,IL1A,IL1B,IL6
PLG	peptidase	Activated	2.207	0.0373	IL1A,IL1B,IL6,PTGS2,RALB
RETN	other	Activated	2.204	8.87e-05	CXCL3,EDN1,IL6,RETN,SOCS3
Fcer1	complex	Activated	2.202	0.019	CSF2,IL1B,IL6,INHBA,TNFRSF9
PLAU	peptidase	Activated	2.2	0.0174	ABCG1,CXCL3,IL1B,IL6,S100A9
IRAK4	kinase	Activated	2.193	5.74e-08	CCL20,CXCL10,CXCL2,CXCL3,CXCL6,EDN1,IFRD1,IL12B,IL1B,IL6,LIF,MAP3K8,PLSCR1,ZFP36
GH1	growth factor	Activated	2.191	0.424	CISH,GFAP,MYC,SOCS3,ZFP36
ICAM1	transmembrane receptor	Activated	2.19	0.000981	CXCL2,IL1B,IL6,MYC,VEGFA
P2RX7	ion channel	Activated	2.19	0.000173	CCL20,CXCL10,IL1B,IL23A,IL6
CCL5	cytokine	Activated	2.188	0.000161	CXCL2,CXCL3,DUSP1,IL1B,IL6,NAMPT,OLR1,SGK1
FN1	enzyme	Activated	2.183	0.00279	CSF2,IL1B,ITGB1,MMP1,MYC
TXNIP	other	Activated	2.183	0.00707	DDIT4,IL1B,IL6,PTGS2,VEGFA
IRF7	transcription regulator	Activated	2.176	0.042	CCL19,CCL8,CXCL10,IFITM3,TDRD7,TPST1
MAVS	other	Activated	2.17	0.000138	CXCL10,CXCL2,IFITM3,IL12B,IL1B,IL6,MB21D1,SOCS3
Ap1	complex	Activated	2.166	0.000542	EDN1,GFAP,IL1A,IL23A,IL6,MMP1,MYC,SPARC
HSPD1	enzyme	Activated	2.158	0.000126	CXCL2,CXCL3,IL1B,IL6,SOCS3
LEPR	transmembrane receptor	Activated	2.157	0.00521	ABCG1,CDK2,CDK8,DNAJC7,GFAP,IL6,LIF,PC,RETN,SMARCD3,SOCS3,STK17B
HSP90B1	other	Activated	2.152	0.00051	IL12B,IL1B,IL23A,IL6,TLR2
KITLG	growth factor	Activated	2.15	0.00858	CSF2,IL1A,IL1B,IL6,OSM,PTGS2
TRAF6	enzyme	Activated	2.142	0.00172	CSF2,CXCL2,IL19,IL1B,IL6
CSF3	cytokine	Activated	2.139	0.0451	IL6,MMP8,MYC,PROK2,SOCS3
IL12B	cytokine	Activated	2.138	1.65e-05	AICDA,CDKN2D,CXCL10,IL12B,IL1A,IL1B,MAP3K8,S100A9,SOCS3
TNFRSF1A	transmembrane receptor	Activated	2.122	1.76e-07	CCL20,CSF2,CXCL1,CXCL10,CXCL2,CXCL3,FLT1,GFAP,IL12B,IL1A,IL1B,IL23A,IL6,SOCS3,TGFA,VEGFA
EGF	growth factor	Activated	2.121	0.0002	ACOT2,BIRC2,DUSP1,ENAH,GFAP,MCL1,MMP10,MYC,PTGS2,S100A10,SOCS3,VEGFA
HGF	growth factor	Activated	2.065	0.0384	BIRC2,CTSK,CXCL2,IL6,MMP1,MYC,PTGS2,S100A9,VEGFA
IFNA2	cytokine	Activated	2.046	0.000539	CISH,CXCL10,FGF2,IFITM3,IL6,PLSCR1,SERPINB9,SOCS3,TDRD7,ZC3HAV1
Ige	complex	Activated	2.025	0.000216	CSF2,CXCL2,IL12B,IL1A,IL1B,IL6,MYC
CAMP	other	Activated	2.024	0.00188	CCL20,CXCL1,FPR2,IL12B,IL1B,IL6
TANK	other	Activated	2.018	4.39e-05	CXCL2,CXCL3,DNMT3A,IL1A,IL23A,IL6,PTGS2
BCR (complex)	complex	Activated	2.013	0.00658	AICDA,FCER2,IL2RA,ITGB1,MCL1,MYC,PTGS2,S100A10
IL32	cytokine	Activated	2.012	8.88e-06	CXCL1,CXCL3,IL12B,IL1B,IL23A,IL6,MCL1
EGR1	transcription regulator	Activated	2.011	0.000655	CDKN2D,CXCL2,CXCL3,CXCL6,DUSP4,HPSE,IL1B,MXD1,MYC,PTGES,VEGFA
MIF	cytokine	Activated	2.01	0.000152	CXCL2,CXCL3,DUSP1,IL1B,IL23A,IL6,MMP1
TGIF1	transcription regulator	Activated	2	0.000212	CXCL2,CXCL3,IL1B,IL6
SELPLG	other	Activated	2	0.0164	CXCL2,IL1B,SERPINB9,THBD
MARK2	kinase	Activated	2	0.0183	CXCL2,CXCL3,IL12B,PTGS2
NLRC4	other	Activated	2	7.46e-05	CXCL2,CXCL3,CXCL6,IL1B
NEK6	kinase	Activated	2	0.000131	CXCL10,HDAC1,IL6,PTGS2
IL1R1	transmembrane receptor		1.998	2.82e-05	CXCL1,CXCL10,CXCL2,CXCL3,GFAP,IL1A,IL1B,IL6,PTGS2
OGG1	enzyme		1.997	1.68e-05	CCL20,CXCL2,IL1A,IL1B
CCR5	g-protein coupled receptor		1.997	0.0183	CXCL10,CXCL2,CXCL3,IL12B
IL1	group		1.994	0.00743	IL6,MMP1,MMP10,PTGS2
IL-1R	group		1.986	4.02e-05	CSF2,CXCL2,IL1A,IL1B,IL6
MAP3K8	kinase		1.984	1.05e-07	CCL20,CSF2,CXCL2,CXCL3,GPR160,HTRA4,IL12B,IL1A,IL1B,IL23A,IL6,INHBA,NFAM1,PTGS2,RASGRF1,SOCS3,SPATS2L,STK17B,TSPAN33
ANKRD42	transcription regulator		1.982	3.83e-05	CSF2,CXCL3,IL1B,IL6
TSLP	cytokine		1.982	0.0025	CISH,IL12B,IL2RA,IL6
CTGF	growth factor		1.982	0.201	MYC,P4HA1,PI4K2B,VEGFA
PDGFC	growth factor		1.982	0.00376	FLT1,GFAP,MYC,VEGFA
NR4A1	ligand-dependent nuclear receptor		1.981	0.0744	ADM,MAFA,NT5E,PEBP1,TNFRSF9,UCP3
C3	peptidase		1.98	3.41e-05	CXCL10,CXCL2,CXCL3,IL1A,IL1B,IL6,THBD,UCP3
EREG	growth factor		1.977	0.000474	FGF2,IL12B,IL6,TGFA
IKBKE	kinase		1.964	0.00707	BIRC2,IL1A,IL6,MYC,PTGS2
IL3	cytokine		1.953	0.0129	IL1B,IL6,MCL1,MYC
FCER1G	transmembrane receptor		1.951	0.00376	CSF2,IL12B,IL1B,IL6
TNFRSF1B	transmembrane receptor		1.941	0.0649	CSF2,GFAP,SOCS3,TGFA
TGM2	enzyme		1.941	0.0161	CD93,CXCL10,FFAR2,FFAR3,GM2A,IL1B,IL6,ITGA6,MMP8,MYC,OTUD6B,PLSCR1,PTGES,SRD5A3
Growth hormone	group		1.941	0.0111	CISH,DYRK2,FZD7,MYC,PFKFB3,SGK1,SOCS3
E2F1	transcription regulator		1.941	0.339	APAF1,CDK2,DUSP1,DUSP4,FLT1,GM2A,MCL1,MYC,STK17B,VEGFB,ZFP36
Immunoglobulin	complex		1.941	0.000611	CCL8,CDK2,CISH,CXCL10,CXCL2,IL1B,INHBA,TNFSF15
PI3K (complex)	complex		1.939	0.000437	CXCL10,DLL4,DUSP1,HAS1,IL12B,IL1B,IL23A,IL6,ITGB1,MAFA,MCL1,MYC,PTGS2,VEGFA
TLR6	transmembrane receptor		1.939	0.000308	CSF2,IL12B,IL1B,IL23A,IL6
IKBKB	kinase		1.93	3.17e-07	CCL19,CSF2,CTSK,CXCL10,CXCL2,CXCL3,CXCL6,EDN1,EZH2,GCH1,GM2A,IL1A,IL1B,IL6,MYC,NAGLU,PLD3,PTGS2,PTX3,SGK1,SOCS3,VCAN,VEGFA
BCL10	transcription regulator		1.93	0.00091	CSF2,CXCL2,IL2RA,IL6
EPAS1	transcription regulator		1.929	0.00186	ACP5,ADM,CEMIP,CLDN1,EDN1,FBLN2,FLT1,LOXL2,PFKFB3,TGFA,VEGFA
TLR8	transmembrane receptor		1.911	0.0025	IL12B,IL1B,IL27,IL6
CHUK	kinase		1.891	8.23e-08	ACKR3,CASP4,CSF2,CXCL10,CXCL2,CXCL3,CXCL6,GCH1,GM2A,IL12B,IL1A,IL6,MXD1,NAGLU,PLD3,PTX3,SGK1,SOCS3,VEGFA
TGFB1	growth factor		1.891	3.38e-08	ADM,CASP4,CDK2,COL5A1,CXCL10,CXCL2,CXCL3,DNMT3A,EDN1,FBLN2,FGF2,FLT1,GFAP,GPR108,HAS1,HEY1,IL12B,IL1A,IL1B,IL23A,IL2RA,IL6,INHBA,ITGA6,ITGB1,ITPK1,JAG1,LIF,MMP1,MMP10,MYC,NT5E,PINK1,PTGES,PTGS2,PTX3,RALB,RETN,SLC39A8,SOCS3,SPARC,TGFA,VEGFA,WNT5A,ZFP36
Pkc(s)	group		1.85	0.031	ADM,FGF2,IL6,ITGB1,LIPA,MMP1,PTGS2,VEGFA
SMAD3	transcription regulator		1.802	4.16e-05	CXCL10,CXCL3,DUSP4,HEY1,IL12B,IL1B,IL23A,IL6,ITGB1,JAG1,MMP1,MXD1,MYC,PTGS2,TGFA
PI3K (family)	group		1.793	0.000482	ABCG1,ADM,CXCL10,IL12B,IL6,ITGA6,ITGB1,PTGS2,VEGFA
ATF4	transcription regulator		1.775	0.00516	DDIT4,GCH1,JAG1,MCL1,MRPS7,PTGS2,PTX3,SHMT2,VEGFA
VEGFA	growth factor		1.766	0.00481	CXCL10,DLL4,FGF2,ITGB1,MCL1,VEGFA
CXCL2	cytokine		1.761	7.71e-06	CXCL10,CXCL2,CXCL3,IFRD1,IL1B,IL6
MAPK7	kinase		1.746	1.49e-06	CXCL2,CXCL3,IL1A,IL1B,MCL1,PTGS2,VEGFA
STAT5A	transcription regulator		1.744	0.00896	ANKRD22,CASP4,CEMIP,CISH,EZH2,IL2RA,IL6,MCL1,MYC,OLR1,OSM,SOCS3,TNFRSF14,TNFRSF9,TNNT1,ZFP36
EIF2AK2	kinase		1.741	0.0356	IL1A,IL1B,IL6,MYC,PLSCR1,ZC3HAV1
CREB1	transcription regulator		1.722	0.02	ARC,FLT1,IL2RA,IL6,MCL1,MYC,OTOF,PTGS2,VEGFA
AR	ligand-dependent nuclear receptor		1.721	0.01	ABCG1,ADM,CHRNB1,CKAP4,CLGN,DHCR24,DNM1L,EDN1,GFAP,IL6,ITGA6,KCNJ2,MCM2,MYC,NKX3-1,P4HA1,SGK1,SLC39A8,VCAN,VEGFA
FABP4	transporter		1.709	1.16e-05	IL12B,IL1A,IL1B,IL6,PTGS2,SOCS3
Ccl2	cytokine		1.708	0.00433	CTSK,CXCL10,CXCL2,CXCL3,IL1B,IL6
IFN alpha/beta	group		1.706	0.012	IL27,IL6,IL7,MMP10,SERPINB9,TLR2
C5AR1	g-protein coupled receptor		1.691	5.51e-05	CXCL2,CXCL3,IL12B,IL1B,IL23A,IL27,IL6
FSH	complex		1.675	0.00789	ACP5,ADM,ARPC1A,CASP4,CDC42EP4,DHRS3,DUSP1,IL6,INHBA,JMJD6,LYPD3,MAP2K1,MCL1,PTGS2,SGK1,STK24,TFRC,TYRO3,VEGFA
ITGB1	transmembrane receptor		1.664	0.00858	GFAP,IL1B,MYC,PTGS2,VEGFA,WNT5A
MAP2K3	kinase		1.664	6.86e-05	CCL8,CTSK,CXCL10,IL12B,IL1B,IL6,VEGFA
TCR	complex		1.639	0.00304	ADM,CARD8,CISH,CSF2,CXCL10,IL2RA,IL7,LAMP1,LIPA,MAP3K8,MCL1,MYC,SOCS3,TNIP3,ZC3HAV1
IFNAR1	transmembrane receptor		1.634	3.04e-06	CCL20,CXCL10,CXCL2,CXCL3,CXCL6,IL12B,IL1A,IL1B,IL6,LIF,MB21D1,MYC,PTGS2,SOCS3,TLR2
KLF6	transcription regulator		1.616	0.000182	CXCL2,IL1A,IL1B,MCL1,MYC,PTGS2,VEGFA
RAF1	kinase		1.592	3.47e-05	CLDN1,IL12B,IL1B,IL23A,IL6,ITGB1,MMP1
FGFR1	kinase		1.577	0.00602	DUS2,EBI3,FGF2,IL6,MYC,PTGS2,SPARC
Lh	complex		1.567	0.00589	ACP5,ARPC1A,CASP4,CDC42EP4,DHRS3,DUSP1,IL6,JMJD6,MAP2K1,PTGS2,PTX3,SGK1,STK24,TYRO3,VEGFA
IRF8	transcription regulator		1.566	0.0247	AICDA,IL12B,IL1B,IL6,LIF,MYC
CXCL8	cytokine		1.551	0.000915	ACKR3,HAS1,IFRD1,IL1B,IL2RA,PTGS2
ESR2	ligand-dependent nuclear receptor		1.532	0.000612	C3orf80,CD93,CSF2,GM2A,IL1B,IL23A,ME2,MMP1,MYC,NKX3-1,PTGS2,RETN,SOCS3,TGFA,VEGFA
JUN	transcription regulator		1.527	3.81e-09	BIRC2,CCL8,CSF2,CXCL1,CXCL10,CYGB,DUSP1,EDN1,HNRNPA2B1,IL12B,IL1A,IL1B,IL23A,IL6,ITGB8,LIF,MMP1,MMP10,MYC,PTGES,PTGS2,PTX3,SOCS3,VEGFA,WNT5A,ZFP36
CNTF	cytokine		1.526	0.0109	BDH1,CISH,FGF2,GFAP,SOCS3
FOXO3	transcription regulator		1.512	0.0237	APAF1,CLDN1,CXCL10,IL6,JAG1,NAMPT,SGK1
JUNB	transcription regulator		1.492	0.000432	CSF2,CXCL2,CXCL3,FBLN2,IL12B,IL6,INHBA,MMP1,MMP10
NRIP1	transcription regulator		1.486	0.00122	HADHB,IL1B,IL6,PDK2,PPP1R3B,PTGS2,PTX3
Map3k7	kinase		1.469	1.82e-05	CSF2,CXCL10,CXCL3,EDN1,IL15RA,IL1B,IL6,NOD2,PTGS2,S100A9
IFIH1	enzyme		1.455	0.00203	CISH,CXCL10,CXCL2,IL12B,IL6
NLRP3	other		1.415	0.00096	CDK2,CXCL2,IL1B,IL6,LIF,LIG1,MAP3K4,PINK1
CYBB	enzyme		1.4	0.000798	CSF2,CXCL10,CXCL3,IL1B,IL6
TERT	enzyme		1.4	0.000556	FGF2,IL1B,IL6,MMP1,MMP10,MYC
ITGAM	transmembrane receptor		1.347	0.00091	IL12B,IL1B,IL6,PTGS2
ID3	transcription regulator		1.342	0.0298	DUSP1,DUSP4,G6PC3,IFNGR2,MYC,NFAT5,RPS6KA2,SOCS3,SOX13,SOX5
ANXA2	other		1.342	0.00172	IL6,MMP1,PTGS2,S100A10,SESN2
SOCS6	other		1.342	0.000233	CXCL2,CXCL3,IL1B,IL23A,PTGS2
CASP8	peptidase		1.307	0.000173	CASP1,HDAC1,IL1B,IL2RA,IL6
TP73	transcription regulator		1.284	0.000259	BLZF1,CASP4,CDC42EP2,CXCL1,CXCL2,CXCL3,DDIT4,DHRS3,FGF2,FKBP1B,GPNMB,IL1B,IL6,IL7,LIG1,N4BP2L2,PROCR,UBL3,VAMP4,VEGFA,ZNF175
BECN1	other		1.279	0.00635	IL12B,IL1B,IL23A,IL6
KLF5	transcription regulator		1.264	0.0164	DUSP1,MYC,PTGES,UCP3
FAS	transmembrane receptor		1.248	0.0042	COL5A1,CXCL1,CXCL10,CXCL2,CXCL3,IL1B,IL6,MMP1,ZFP36
MAPK14	kinase		1.235	0.00364	CXCL10,FLT1,IL12B,IL1B,IL6,ITGB8,PTGS2,SGK1,ZFP36
STAT1	transcription regulator		1.23	0.0412	CASP1,CASP4,CCL19,CDK2,CSF2,CXCL10,CXCL3,IL12B,IL6,MYC,SOCS3
CTNNB1	transcription regulator		1.217	0.0298	CASC4,CTNND2,EDN1,FBLN2,FZD7,GFAP,IL1B,ITGB1,LIPA,MCL1,MMP1,MYC,MYLK,PTCRA,PTGS2,RETN,SGK1,SOX5,SUZ12,TGFA,TOB2,VCAN,VEGFA
IL12 (complex)	complex		1.214	0.0178	CASP1,CCL19,CCL20,CSF2,CXCL10,CXCL6,IL2RA,IL6
EIF2AK3	kinase		1.198	5.02e-05	APAF1,BIRC2,ERO1B,FGF2,GCH1,MYC,RPS6KA2,SHMT2,TBPL1,VEGFA,WFS1,ZFP36
AGT	growth factor		1.188	0.0492	CXCL2,DLL4,FGF2,IL6
TNFRSF18	transmembrane receptor		1.181	0.002	CXCL3,IL6,PTGS2,TNFRSF9
IL22	cytokine		1.172	0.0121	ABCG1,CXCL2,IL12B,IL1A,IL1B
CD44	enzyme		1.16	0.000693	ACKR3,ANXA11,BIRC2,CCL19,CSF2,CXCL6,IL1A,IL1B,IL6,KREMEN1,MCL1,MMP8,STEAP1,WNT5A
IL4	cytokine		1.137	0.00108	ACP5,AICDA,CCL20,CISH,CTSK,CXCL10,CXCL3,CXCL6,FCER2,GPX4,HDAC1,IL12B,IL19,IL1B,IL6,KCNAB2,MMP1,MMP10,MYC,NKX3-1,OSM,PLSCR1,S100A10,SOCS3,SYT11
NFE2L2	transcription regulator		1.136	0.0146	CHORDC1,CTSK,CXCL10,CXCL2,CXCL3,CXCL6,DYNLL1,GFAP,IFNGR2,IFRD1,IL1A,IL1B,IL6,MCFD2,PSMA6,PTGS2,SOCS3,UBE2K,VEGFA
STAT5B	transcription regulator		1.134	0.00805	CASP4,CISH,IL2RA,MCL1,MYC,OSM,TNFRSF14,TNNT1,ZFP36
LPIN1	phosphatase		1.133	0.000981	IL12B,IL1B,IL6,PTGS2,RETN
EGLN1	enzyme		1.093	2.04e-06	ADM,CCL20,IL1A,IL1B,IL6,INHBA,MMP8,MYC,PTGS2,VEGFA
CYLD	transcription regulator		1.067	0.025	IL12B,IL1B,IL2RA,IL6
mir-8	microrna		1.067	0.00743	EZH2,ITGB1,PPP2R1B,SUZ12
Notch	group		1.049	0.00433	CCL19,DUSP1,HEY1,IL6,JAG1,MYLK
S100A9	other		1.036	8.87e-05	ABCG1,IL1B,IL6,MMP1,S100A9
MAPK13	kinase		1.029	0.000667	IL12B,IL1B,IL6,MAP3K8
TICAM2	other		1.029	0.000474	CTSK,IL12B,IL6,MMP8
PRL	cytokine		1.024	0.000108	CISH,COL5A1,CXCL10,DNAJA4,GPNMB,IL2RA,IL6,KRT15,MLKL,MYC,PC,PDK2,PKIG,PLSCR1,RALB,SOCS3,SPARC,TDRD7
AMPK	complex		1.008	0.000834	CLDN1,CXCL10,DUSP4,IL6,PFKFB3,UCP3,VEGFA
Ciap	group		1	0.000325	CXCL2,IL1A,IL6,MYC
GPR84	g-protein coupled receptor		1	7.46e-05	IL12B,IL1B,IL6,PTGES2
ADORA2B	g-protein coupled receptor		1	0.00279	CXCL2,CXCL3,IL1B,IL6,VEGFA
RORC	ligand-dependent nuclear receptor		1	0.0327	ACOT2,CCL20,CISH,DHCR24,ELOVL7,IL1B,IL6,S100A9,SPARC
PLK2	kinase		1	0.00992	CXCL10,EDN1,IL15RA,IL1B
PTPN1	phosphatase		1	0.0423	CXCL2,CXCL3,DUSP1,IL23A
IL7	cytokine		1	0.036	CTSK,CXCL3,IL2RA,IL6
RGS1	other		1	0.00121	CXCL2,IL15RA,IL23A,INHBA
ID2	transcription regulator		1	0.0161	AICDA,DUSP1,DUSP4,G6PC3,IFNGR2,MYC,NFAT5,RPS6KA2,SOCS3,SOX13,SOX5
PLK4	kinase		1	0.00862	CXCL10,EDN1,IL15RA,IL1B
PRKCD	kinase		0.998	0.000432	BIRC2,HRH1,IL12B,IL1B,IL6,LAMP1,MYC,TLR2,VEGFA
PGR	ligand-dependent nuclear receptor		0.963	0.00175	ADARB1,BIRC2,CCL8,CKAP4,DYNLL1,EDN1,GPR160,IL12B,ITGA6,ITGB1,MYC,PTGS2,VCAN
CCL2	cytokine		0.961	1.12e-06	CXCL10,CXCL3,IL12B,IL1A,IL1B,IL23A,IL6,INHBA,MMP1
MAPK12	kinase		0.958	0.000667	IL12B,IL1B,ITGB8,MAP3K8
EPO	cytokine		0.952	0.000129	CISH,EDN1,FGF2,IL6,MCL1,MYC,PTGS2,SOCS3,TFRC
PLA2G4A	enzyme		0.924	0.000325	IL1B,IL6,MYC,PTGS2
CASP1	peptidase		0.913	0.0129	CXCL2,IL1A,IL1B,IL6
SP1	transcription regulator		0.912	0.00681	CCL20,CDKN2D,CXCL10,FGF2,FLT1,FPR2,HADHB,HAS1,HDAC1,HPSE,LIPA,MCL1,MYC,MYLK,PROCR,PTCRA,PTGS2,SLC39A8,TLR2,TSPO,VEGFA
CXCL12	cytokine		0.908	0.0189	CDK2,CXCL10,GOPC,IL6,LOXL2,MAPRE3
IRF3	transcription regulator		0.903	0.00162	CCL19,CXCL10,IFITM3,IL12B,IL1B,IL23A,IL27,IL6,TDRD7,TPST1
TREM1	transmembrane receptor		0.893	6.12e-20	ACKR3,CASP5,CCL20,CSF2,CXCL1,CXCL10,CXCL2,CXCL3,DUSP4,EBI3,EDN1,ELOVL7,FABP3,FERMT2,FFAR2,HAS1,HECW2,HTRA4,IL12B,IL15RA,IL1B,IL23A,IL6,INHBA,KCNJ2,LIF,LY9,MAP3K8,MMP1,MMP10,NME7,NOD2,NT5E,PTGS2,THBD,TLR2,TNFSF15,TNIP3,WNT5A
GSK3B	kinase		0.883	0.000542	BIRC2,CXCL6,IL12B,IL1B,IL6,MCL1,MYC,PTGS2
IL17RA	transmembrane receptor		0.878	2.37e-06	CCL20,CXCL2,CXCL3,CXCL6,IL1A,IL1B,IL6,S100A9
FOXO4	transcription regulator		0.865	0.0183	DHCR24,JAG1,NAMPT,SGK1
BAX	transporter		0.849	0.0174	APAF1,BIRC2,CTSK,CXCL10,IL6
IFNGR1	transmembrane receptor		0.832	0.000182	CCL20,CXCL10,CXCL3,CXCL6,IL1A,IL1B,IL6
LGALS3	other		0.832	0.00828	IL6,ITGA6,ITGB1,LAMP1,MAP2K1,PLEK2,SOCS3
RABL6	other		0.816	0.0189	CDK2,EZH2,FERMT2,MCM2,MELK,MYC
IFNB1	cytokine		0.729	0.0251	CASP1,CXCL10,CXCL2,EBI3,FBLN2,FGF2,IL12B,IL27,IL6,MYC,NOD2
ESR1	ligand-dependent nuclear receptor		0.727	0.0292	ACKR3,ALK,CCL20,CSF2,CXCL3,DDIT4,EDN1,ENAH,IL1A,IL1B,IL2RA,IL6,ITGA6,MMP1,MYC,PTGS2,PTX3,SGK1,SLC39A8,TGFA,UBL3,VEGFA,ZNF703
IKBKG	kinase		0.684	1.23e-06	CSF2,CXCL2,CXCL3,CXCL6,FCER2,GCH1,GM2A,IL1A,IL1B,IL6,NAGLU,PLD3,PTX3,SGK1,SOCS3,VEGFA
IL21	cytokine		0.678	0.0237	AICDA,CCL20,CSF2,CXCL10,IL2RA,IL6,SOCS3
LTBR	transmembrane receptor		0.655	0.0391	CCL19,CCL20,IL6,PLXNB1
CSF1	cytokine		0.637	5.96e-07	ACP5,CDK2,CTSK,CXCL3,CXCL6,IL12B,IL1A,IL1B,IL6,ITGB1,MYC,TLR2,VEGFA
S100A8	other		0.618	3.45e-07	ABCG1,BIRC2,CCL20,CXCL10,CXCL2,CXCL3,IL1A,IL1B,IL6
CDKN2A	transcription regulator		0.596	0.0069	CCL19,CDKN2D,CXCL10,CXCL6,IL1A,IL1B,IL6,MMP1,MYC,VEGFA
miR-122-5p (miRNAs w/seed GGAGUGU)	mature microrna		0.585	0.0348	ANXA11,ENTPD4,FUBP1,G6PC3,TTYH3
BTNL2	transmembrane receptor		0.563	0.00329	CSF2,ENAH,ENTPD1,FAM213A,IFITM3,IL6,MXD1,NT5E
IRF2	transcription regulator		0.562	0.000354	CASP1,CXCL10,IL12B,IL1B,IL6,IL7,PTGS2
HDAC1	transcription regulator		0.557	0.0175	CDK2,CTSK,IL6,KRT15,LIG1,MYC,NKX3-1,PFKFB3,PTGS2,REST,S100A9,SGK1
LGALS1	other		0.555	0.00792	CXCL2,IFNGR2,IL2RA,IL6,PTX3
SPI1	transcription regulator		0.555	0.0157	CHIT1,CTSK,IL12B,IL1B,IL2RA,MCL1,MT1A,PTGS2,TLR2,TNFRSF14
KRAS	enzyme		0.552	0.00182	BDH1,CTNND2,DUSP4,FBLN2,GFAP,HADHB,IFITM3,IL1B,LAMP1,MAP2K1,MMP10,MYC,NAB1,NT5E,REST,SNX16,SPARC,VCAN
PIK3R1	kinase		0.537	0.00172	CXCL10,GCH1,IL12B,IL1B,IL6,MAFA,PTGS2
FGF2	growth factor		0.458	0.0244	CCL20,FGF2,GFAP,GPNMB,IL6,MGMT,MMP1,VEGFA
WNT3A	cytokine		0.408	0.0188	DCUN1D3,DDIT4,EDN1,IL12B,IL6,MYC,RAPSN,VEGFA
MKNK1	kinase		0.378	0.0418	CRMP1,HSD17B4,IFRD1,MYC,SPARC,THRA,TP53BP1
NUPR1	transcription regulator		0.365	0.00142	ADM,ASIC1,BLM,CARD8,CDK2,CXCL3,CYSTM1,DHCR24,FAM111A,FCF1,GCH1,HIST2H3D,HNRNPA2B1,LIF,MMP10,MXD1,MYC,PFKFB3,PHTF1,PRDM4,RNF19B,SESN2,SLC39A8,SPATS2L,TFAP2A,TP53BP1,TRERF1,UBIAD1,ZC3HAV1,ZDHHC13
TP53	transcription regulator		0.35	0.000681	AHSA1,APAF1,BLZF1,CASP1,CASP4,CDK2,CSF2,CXCL1,DDIT4,DHCR24,DNM1L,DUSP1,DUSP4,FABP3,FBLN2,FERMT2,FGF2,FIGNL1,FKBP1B,FUBP1,H2AFY2,HADHB,IL1A,IL1B,IL2RA,IL6,IL7,INHBA,KRT15,LIF,LIMK2,MAP2K1,MAP3K8,MAPRE3,MCL1,MCM2,ME2,MGMT,MYC,NAB1,NAMPT,NFAM1,P4HA1,PFKFB3,PSEN2,PTGS2,RPS6KA2,SERPINB9,SESN2,SGK1,TGFA,TNFRSF9,TSPO,UBL3,VAMP4,VCAN,VEGFA,ZNF175
CCR2	g-protein coupled receptor		0.346	0.000687	CSF2,CXCL10,CXCL2,CXCL3,CXCL6,IL1A,IL1B,IL6
LIF	cytokine		0.338	0.0126	CXCL10,CXCL2,IL1B,IL2RA,IL6,IL7,PTGS2,SOCS3
PTX3	other		0.324	0.0113	CXCL2,IL1B,IL6,TLR2
BTK	kinase		0.296	0.000136	AICDA,CDK2,CISH,CXCL10,CXCL3,IL12B,IL1A,IL1B,IL27,IL2RA,IL6
FOS	transcription regulator		0.277	0.00956	ENAH,GM2A,IL12B,IL1A,ITGA6,ITGB1,LAMA3,MMP1,MMP10,MMP8,MXD1,MYC,PTGS2,RALB,S100A9,SOCS3,STK3,VEGFA,WNT5A
CD47	transmembrane receptor		0.277	0.000308	CCL19,CTSK,IL1B,IL6,IL7
RAC1	enzyme		0.254	0.0183	DUSP1,ITGA6,MMP1,MYC
ATF2	transcription regulator		0.247	0.00984	BCKDHA,DUSP1,IL23A,ITGB8,MYLK
MMP14	peptidase		0.246	0.000798	CSF2,IL12B,IL6,JAG1,VEGFA
SIRT1	transcription regulator		0.239	0.0265	ABCG1,DDB1,EBI3,IL1B,IL27,IL6,MYC,NAT1,PC,THBD
EHF	transcription regulator		0.239	0.00893	CCL20,JAG1,MMP1,S100A12,S100A9,THBD,VEGFA
HSF1	transcription regulator		0.236	0.0388	AHSA1,DNAJA1,DNAJA4,EIF4A2,HSBP1,IL1B,IL6,JMJD6,LIF,MCL1
NCOA1	transcription regulator		0.218	0.0376	DDX28,FGF2,GPBP1,IL6,OLR1,TLE1
CLIC4	ion channel		0.192	3.83e-05	CXCL2,IL12B,IL1B,IL6
NR3C2	ligand-dependent nuclear receptor		0.174	0.000709	DDIT4,EDN1,FKBP1B,IDH3B,IL1B,IL6,PROCR,PTGS2,SGK1,VEGFA
C5	cytokine		0.147	0.000118	CSF2,CXCL2,CXCL3,IL12B,IL1A,IL1B,IL23A,IL6
PTAFR	g-protein coupled receptor		0.136	7.46e-05	CXCL2,IL1B,IL6,PTGS2
INPP5D	phosphatase		0.103	0.0129	CD93,IL12B,IL2RA,IL6
NCOA2	transcription regulator		0.08	0.00984	CXCL10,IL1A,IL1B,IL6,PTGS2
RPS6KB1	kinase		0.068	0.00376	CXCL10,DHCR24,IL12B,MCL1
RELB	transcription regulator		0.033	0.000161	CCL19,CCL20,CSF2,IL1B,IL6,MYC,PTGS2,TGFA
CD40	transmembrane receptor		0.002	0.000169	AICDA,CXCL10,FCER2,IL12B,IL1A,IL1B,IL27,IL2RA,IL6,ITGB1,MYC,RASGRF1,TLR2,VEGFA
C3AR1	g-protein coupled receptor		0	0.0113	CXCL10,IL1B,IL23A,IL6
SMAD4	transcription regulator		0	0.00653	CCL20,IL1B,ITGA6,JAG1,MYC,NAMPT,PTGS2,PTX3,SGK1,SMO,VEGFA
EP300	transcription regulator		0	0.000612	CARD6,CDK2,DHRS3,DUSP4,EVI2A,FNDC3B,GM2A,H6PD,IL2RA,IL6,ITGA6,MAP3K8,MGMT,MMP1,MYC,NKX3-1,OLR1,PTGS2,SOCS3,TLR2,WFS1
NR4A2	ligand-dependent nuclear receptor		-0.068	0.0423	ADM,MMP1,PTX3,SLC39A8
MSR1	transmembrane receptor		-0.074	0.000173	CXCL10,CXCL2,CXCL3,IL1B,IL6
KAT5	transcription regulator		-0.13	0.0237	ALKBH7,BIRC2,DDB1,IL6,MYC,NT5E,PTCRA
SPP1	cytokine		-0.14	0.00516	GPX4,GSTZ1,IL12B,IL1A,IL1B,IL6,JAG1,PTGS2,VAT1
Gsk3	group		-0.254	0.0492	IL12B,IL1B,IL6,MYC
MMP9	peptidase		-0.314	0.00214	CXCL2,CXCL6,IL1A,IL6,ITGB1,VEGFA
APC	enzyme		-0.317	0.000332	CXCL2,CXCL3,HADHB,IL6,MMP10,MYC,PDK2,PTGS2,SGK1,VEGFA
SQSTM1	transcription regulator		-0.323	0.00143	CXCL2,EDN1,IL12B,IL15RA,IL1B,IL6
LDLR	transporter		-0.328	0.0251	ABCG1,IL12B,IL1A,IL1B,IL6,MYC,UCP3
CDKN1A	kinase		-0.342	0.0166	CTSK,DUSP1,IL1B,IL6,JAG1,MMP1,TGFA
PPARGC1A	transcription regulator		-0.355	0.00246	ATP5A1,FABP3,IL6,IMPA1,INSIG2,LIPA,OLR1,PTGS2,PVALB,SESN2,SOCS3,UCP3,VEGFA
estrogen receptor	group		-0.367	0.000123	ABCG1,COL5A1,CXCL1,EDN1,IL1A,IL6,ITGB1,JAG1,KRT15,LOXL2,MMP1,MYC,NT5E,PLEK2,SPARC,TGFA,VEGFA,WNT5A
TGFBR2	kinase		-0.378	0.0168	CASP1,CXCL2,CXCL6,DYRK2,GFAP,IL1A,IL1B,MMP10,SOCS3,THBD,VEGFA
TRAF2	enzyme		-0.392	0.0102	ADM,BIRC2,CSF2,EBI3,FFAR2,IL6
miR-483-3p (miRNAs w/seed CACUCCU)	mature microrna		-0.447	0.0146	FAM213A,PSEN2,SOCS3,TMEM106C,TVP23B
HIPK2	kinase		-0.447	0.0424	MMP10,SLC25A37,TMEM45B,VEGFA,ZFPM1
LECT2	other		-0.469	0.000325	CXCL10,CXCL3,IL1B,IL6
JAK3	kinase		-0.554	0.00862	IL12B,IL2RA,IL6,SOCS3
TFEB	transcription regulator		-0.555	0.00203	CTSK,IL1B,IL6,LAMP1,NAGLU
GATA1	transcription regulator		-0.555	0.0244	CDKN2D,CHCHD6,FSD1L,HPSE,ITGA6,PF4,TFRC,ZFPM1
VDR	transcription regulator		-0.592	0.0398	IL12B,IL1A,IL6,PTGS2,THBD,UCP3
IL27	cytokine		-0.639	0.000804	CCL20,CSF2,CXCL10,IL12B,IL1A,IL1B,IL2RA,IL6,SOCS3
MGEA5	enzyme		-0.655	0.00528	CASP1,CCL20,CD48,CD93,CDK2,CLDN1,CXCL6,FABP3,FERMT2,FGFR1OP,GTF2IRD1,IFNGR2,IL23A,ITPKB,KREMEN1,SERPINB9,SOCS3,TGFA,THRA,TP53BP1,TSPAN4
WNT5A	cytokine		-0.708	8.28e-07	CDK8,CXCL1,CXCL2,CXCL6,IL1A,IL1B,IL6,LAMA3,MMP10,MYC
SFTPA1	transporter		-0.762	0.000212	CXCL3,IL1A,IL1B,IL6
TRIM21	enzyme		-0.849	0.000325	CXCL10,IL12B,IL1B,IL6
KLF2	transcription regulator		-0.865	0.0146	CXCL2,IL6,PTGS2,TFRC
KDM5B	transcription regulator		-0.866	0.0371	BBS9,BUB3,CDIPT,DHCR24,IVNS1ABP,MCM2,PSD3,SMC5
SATB1	transcription regulator		-0.87	0.000231	ADCY3,CSF2,DNMT3A,DUSP4,EBI3,EVI2A,FAM65B,FERMT2,IL2RA,IL7,MAFA,MT1A,PTGS2,SGK1,TGFA
MERTK	kinase		-0.958	0.025	IL1B,IL23A,IL6,INHBA
HIC1	transcription regulator		-0.975	0.0141	ACKR3,CA12,INHBA,LIF,SMPDL3A,SRGN
NR3C1	ligand-dependent nuclear receptor		-0.975	1.49e-05	ADM,BIRC2,C1QTNF1,C1QTNF7,CARD6,CASP4,CSF2,CXCL10,CXCL2,DDIT4,DNER,DUSP1,DYNLL1,EDN1,H6PD,IL12B,IL15RA,IL1A,IL1B,IL6,INHBA,JMJD6,MCL1,MYC,NAMPT,NOD2,OLR1,PPP2R1B,PSMA6,PTGS2,SERPINB9,SGK1,STK17B,THBD,TRAF3IP2,UBE2K,USP54,WNT5A,ZNF48,ZNF704
GHR	transmembrane receptor		-1	0.00628	CISH,IL1B,IL6,MYC,SOCS3
GPX1	enzyme		-1	0.033	CXCL10,CXCL3,GPX4,IL6
COMMD1	transporter		-1	0.00376	DDIT4,PFKFB3,TFRC,VEGFA
TREM2	transmembrane receptor		-1.114	4.02e-05	CXCL2,IL1A,IL1B,IL6,PTGS2
IL12A	cytokine		-1.114	3.91e-07	CXCL10,EBI3,FGF2,IL12B,IL1A,IL1B,IL23A,IL27,IL6,SOCS3
MAP3K7	kinase		-1.118	8.46e-05	CCL20,CXCL10,GCH1,IL19,IL1B,IL6,ITGB1
NEUROG1	transcription regulator		-1.134	0.00354	C1orf115,CEMIP,CXCL1,FABP3,FAM65B,IL6,INHBA
VHL	transcription regulator		-1.214	0.0183	CA12,TFRC,TGFA,VEGFA
BCL6	transcription regulator		-1.219	0.00551	EBI3,ENTPD1,FCER2,FGF2,IL23A,IL2RA,IL6,SOX5,TNFRSF14
IL13	cytokine		-1.238	1.35e-05	ACKR3,CASP1,CCL20,CD48,CISH,CTSK,CXCL1,CXCL2,CXCL3,CXCL6,DHCR24,FCER2,GPNMB,GPX4,HPSE,IL1B,JAG1,KCNJ15,LIPA,MAP3K7CL,PID1,RPS6KA2,WNT5A
IL25	cytokine		-1.266	0.00539	IL12B,IL1B,IL6,JAG1
PTEN	phosphatase		-1.301	0.000139	CA12,CDKN2D,CXCL10,CXCL2,FLT1,HADHB,IDH3B,IL12B,IL1B,IL6,MCL1,MYC,NKX3-1,PF4,PFKFB3,PTGS2,SOCS3,STEAP1,VEGFA
APOE	transporter		-1.33	0.00418	ANXA11,CTSK,CXCL3,EDN1,GPX4,IL12B,IL1B,IL6,KREMEN1,LIPA,PTGS2,PTX3,S100A9,SOCS3,TNFRSF14
NR1H2	ligand-dependent nuclear receptor		-1.332	0.00654	ABCG1,CXCL10,HSD17B4,IL1B,IL6,PTGS2,THRA
STK11	kinase		-1.406	0.0303	ASPHD2,IL6,LYPD3,PTGS2,VEGFA
GADD45A	other		-1.432	0.000399	BIRC2,CXCL2,CXCL3,IL1B,IL6
RBPJ	transcription regulator		-1.492	0.000261	CSF2,DUSP1,EZH2,FGF2,HEY1,IL1B,IL6,INHBA,LIF,MYC,VEGFA,WASF1
IRF4	transcription regulator		-1.518	2.08e-06	AICDA,CCL20,CSF2,CXCL10,CXCL3,ENTPD1,FCER2,IL12B,IL1B,IL6,MYC,PLSCR1,TNFRSF9
IL10	cytokine		-1.583	9.34e-07	AICDA,CCL19,CCL20,CDKN2D,CSF2,CXCL10,CXCL2,CXCL3,CXCL6,IL12B,IL1A,IL1B,IL23A,IL6,PTGS2,SOCS3,VCAN,VEGFA,ZFP36
mir-155	microrna		-1.588	0.00078	AICDA,CXCL10,FCER2,IL12B,IL1B,SOCS3
IL27RA	transmembrane receptor		-1.664	1.27e-06	DLL4,EBI3,IL12B,IL1B,IL27,IL2RA,IL6,SOCS3
THRB	ligand-dependent nuclear receptor		-1.667	0.0265	CDKN2D,CSF2,CXCL10,CXCL2,CXCL3,FZD7,GCH1,IL6,IL7,UCP3
LGR4	transmembrane receptor		-1.673	1.8e-06	CSF2,CXCL10,IL1A,IL1B,IL6,WNT5A
ADORA2A	g-protein coupled receptor		-1.706	0.00485	CXCL10,CXCL2,DUSP1,IFITM3,IL12B,IL6,PTGS2,SPARC,SYT11,VEGFA
PRDM1	transcription regulator		-1.706	5.02e-05	CLDN1,CXCL2,CXCL3,CXCL6,FCER2,IL1A,IL1B,IL6,MCL1,MYC,NFAT5,SLC6A12
ZBTB16	transcription regulator		-1.765	0.000126	CSF2,CXCL10,IL12B,IL1A,IL6,PF4,PTGS2
JAG2	growth factor		-1.782	1.9e-06	CCL13,CCL20,CXCL1,CXCL3,CXCL6,IL1A,IL1B,IL6,JAG1
PPARG	ligand-dependent nuclear receptor		-1.865	4.57e-05	ABCG1,BDH1,CDK2,CXCL2,CXCL3,CXCL6,FABP3,H6PD,HADHB,HR,IL1B,IL2RA,IL6,INSIG2,IRAK4,IVD,OLR1,PC,PF4,PFKFB3,PTGES,PTGS2,RETN,SMO,UCP3,VEGFA
mir-29	microrna		-1.912	0.000103	CARD9,CCL8,CLDN1,IL12B,IL23A,IL2RA,OLR1
PPT1	enzyme		-1.934	7.46e-05	CXCL10,CXCL3,GFAP,OSM
IL1RN	cytokine		-1.947	0.00756	CCL20,H6PD,IL1A,IL1B,IL6,LIF,MMP1,PTGS2
SIGIRR	transmembrane receptor		-1.951	0.00091	CXCL2,IL1A,IL1B,IL6
ABCG1	transporter		-1.957	0.0146	CXCL3,IL12B,IL1B,IL6
LILRB4	other		-1.961	0.000212	CXCL10,IL1A,IL1B,IL6
TNFAIP8L2	other		-1.961	0.000667	CXCL2,IL12B,IL1B,IL6
ATG16L1	enzyme		-1.964	0.000131	CXCL2,IL1A,IL1B,IL6
FOXA1	transcription regulator		-1.969	0.325	DSE,FNDC3B,IL6,JAG1,MYC
IRAK3	kinase		-1.977	0.00121	CXCL2,CXCL3,IL12B,IL6
CX3CR1	g-protein coupled receptor		-1.992	0.0025	CXCL3,IL1A,IL1B,IL6
SERPINE1	other	Inhibited	-2	0.00144	CXCL2,FGF2,FLT1,IL6,UCP3
USP18	peptidase	Inhibited	-2	0.0025	CXCL10,IFITM3,IL6,SOCS3
Cdc42	enzyme	Inhibited	-2	0.00121	CASP1,FGF2,GFAP,LIF
PTGER4	g-protein coupled receptor	Inhibited	-2.019	0.00177	CCL20,CXCL10,EDN1,IL12B,IL1B,IL23A,IL27,IL6,OLR1,OSM,PDK2,PTGS2
TRAF3	other	Inhibited	-2.019	0.00086	ADM,CXCL10,CXCL2,EBI3,FFAR2,IL12B,IL1B,IL6
ABCA1	transporter	Inhibited	-2.08	0.000152	ABCG1,CXCL3,IL12B,IL1B,IL6,NAMPT,PTGS2
Nr1h	group	Inhibited	-2.103	0.000585	ABCG1,CSF2,CXCL1,CXCL10,EDN1,FLT1,IL12B,IL1B,IL6,INSIG2,PTGES,PTGS2
HNF4A	transcription regulator	Inhibited	-2.138	1	BDH1,CBR3,CDK2,CLDN1,FUT10,INHBA,ITIH3,LIPA,MYC
ARRB2	other	Inhibited	-2.144	1.59e-05	CXCL2,CXCL3,IL1B,IL6,MYC,PTGS2,VEGFA
RPSA	translation regulator	Inhibited	-2.156	3.18e-06	CSF2,CXCL3,DUSP1,IL1A,IL1B,IL6,ITGA6,PTGS2
ITGB2	transmembrane receptor	Inhibited	-2.157	2.79e-05	CSF2,CXCL10,CXCL2,CXCL3,IL12B,IL6,TNIP3,VEGFA
CD28	transmembrane receptor	Inhibited	-2.158	0.00497	CDK2,CSF2,CXCL2,EBI3,IL27,IL2RA,IL6,IL7,PTGS2,SOCS3,TFRC
TRAIP	enzyme	Inhibited	-2.176	0.000308	IL1A,IL1B,IL23A,IL27,IL6
CD3	complex	Inhibited	-2.198	0.000691	CCL20,CDK2,CISH,CSF2,EBI3,IL12B,IL2RA,IL6,LAMP1,PTGS2,SOCS3,TFRC,TLR2,TNFRSF9,VEGFA
NR1H4	ligand-dependent nuclear receptor	Inhibited	-2.2	0.255	EDN1,IL1B,IL6,MAFA,UCP3
HOXA10	transcription regulator	Inhibited	-2.2	0.23	ADM,FLT1,KRT15,MYLK,THBD
SOCS3	phosphatase	Inhibited	-2.2	0.016	CXCL10,IL12B,IL1B,IL23A,IL6
ZFP36	transcription regulator	Inhibited	-2.207	9.43e-10	CSF2,CXCL2,CXCL3,IL12B,IL1A,IL1B,MEFV,MXD1,OSM,PTGS2,S100A9,ZFP36
SOCS1	other	Inhibited	-2.213	0.0025	CDK2,CISH,CXCL10,CXCL2,DUSP1,IL1B,IL6,PTGS2,SOCS3
BPIFA1	other	Inhibited	-2.216	1.52e-05	CCL20,CXCL2,CXCL3,IL1B,IL6
GFI1	transcription regulator	Inhibited	-2.219	0.042	CASP1,IL1A,IL1B,IL6,MYC,TBK1
SCD	enzyme	Inhibited	-2.236	0.0348	CXCL10,CXCL3,IL1B,IL6,UCP3
Alpha catenin	group	Inhibited	-2.282	0.000501	COL5A1,CXCL10,CXCL2,CXCL6,IL1B,IL6,MYC,PTGS2,PTX3,S100A9,SGK1,SOCS3
INSIG1	other	Inhibited	-2.309	5.6e-05	ABCG1,CXCL10,CXCL2,CXCL3,CXCL6,DHCR24,IL12B,IL6,LIPA,OLR1,PTGES,S100A9
UCP1	transporter	Inhibited	-2.333	0.0264	ACOT2,BCKDHA,GPX4,GSTZ1,MYC,PSD3,SHMT2,TTLL7,UCP3
NLRP12	other	Inhibited	-2.372	0.000167	CASP1,CXCL2,CXCL6,IL1B,IL6,TBK1
TAB1	enzyme	Inhibited	-2.433	7.97e-05	CCL20,CXCL10,GCH1,IL1B,IL6,PTGS2
GMNN	transcription regulator	Inhibited	-2.449	0.042	DUSP1,DUSP4,FGF2,INHBA,VEGFA,WNT5A
CLDN7	other	Inhibited	-2.449	0.0516	CA12,CCL20,CKAP4,DENND5A,MT1A,SERPINB7
IgG	complex	Inhibited	-2.523	1.65e-06	ADM,CSF2,DUSP1,EDN1,IFITM3,IL12B,IL1B,IL2RA,IL6,KRT15,LY9,MYC,PTGS2,SERPINB7,STK24,TNFSF15,VEGFA,ZFP36
PROC	peptidase	Inhibited	-2.6	9.71e-07	CXCL2,CXCL3,IL12B,IL1B,IL6,PROCR,THBD
IL37	cytokine	Inhibited	-2.605	6.05e-08	CSF2,CXCL10,CXCL3,IL1A,IL1B,IL27,IL6
DUSP1	phosphatase	Inhibited	-2.606	2.05e-08	CXCL2,CXCL3,DUSP1,IL1A,IL1B,IL6,MEFV,MXD1,OSM,PTGS2,S100A9,TLR2,ZFP36
FBXO32	enzyme	Inhibited	-2.646	1.18e-07	CCL20,CXCL2,CXCL3,CXCL6,IL1B,IL6,PTGS2
THRA	ligand-dependent nuclear receptor	Inhibited	-2.828	0.000536	CDKN2D,CSF2,CXCL10,CXCL2,CXCL3,IL6,IL7,MAFA,SLC6A12
IL10RA	transmembrane receptor	Inhibited	-2.879	1.92e-05	ABCG1,CDKN2D,DDIT4,EDN1,EMP2,HPSE,IL12B,IL15RA,IL1A,IL1B,IL23A,IL6,INHBA,MLKL,NAMPT,OLR1,P3H2,PF4,PROCR,SERPINB9,SPARC,TGM3,TLR2,TNFRSF14,TNFSF15
COL18A1	other	Inhibited	-2.975	0.000432	DDIT4,FGF2,GFAP,IL6,MCL1,MMP1,MYC,PTGS2,VEGFA
HMOX1	enzyme	Inhibited	-3.088	1.14e-05	APAF1,CXCL1,CXCL10,CXCL3,FLT1,IL12B,IL1B,IL23A,IL6,PTGS2,VEGFA
miR-155-5p (miRNAs w/seed UAAUGCU)	mature microrna	Inhibited	-3.39	1.92e-09	CASP1,CCL20,CXCL1,CXCL2,CXCL3,FCER2,IL12B,IL1A,IL1B,IL23A,IL6,TWF1
CARD9	other			0.00487	CXCL2,IL12B,IL6
CXCL6	cytokine			0.00626	IL1B,IL6
ELF3	transcription regulator			0.00803	CCL20,IL12B,IL6
GPSM3	other			0.0331	IL1B
BIRC3	enzyme			0.00997	CXCL1,IL1B,IL6
Fcgr2	group			0.000342	CSF2,IL6,S100A12
JAK	group			0.00487	IL12B,IL6,PTGS2
Pkg	group			0.0337	ARC,EDN1
SYK/ZAP	group			0.0205	IL6,PTGS2
Nos	group			0.0268	ARC,VEGFA
Ctbp	group			0.00633	ACKR3,CTSK,HEY1
Actin	group			0.015	ARC,IL1B
Cofilin	group			0.0331	MYC
STAT	group			0.015	IL2RA,SOCS3
PI3K p85	group			0.0331	IL6
Hsp70	group			0.0122	IL12B,IL1B,IL6
Tnf receptor	group			0.0492	CCL20,IL6
Fibrinogen	complex			0.0337	CXCL1,CXCL3
Aldose Reductase	group			0.015	CSF2,IL1B
Histone h3	group			0.00794	ACKR3,CKAP4,CXCL10,FLT1,HPSE,IFITM3,IL1A,IL1B,IL6,ING5,MCM2,MGMT,PRDM8,PTGES,PTGS2,RETN,SOCS3,SPATS2L,SUZ12,TLR2,VEGFA
SERCA	group			0.015	MYC,ZFP36
Cpla2	group			3.6e-05	MYC,PTGS2,VEGFA
Cbp/p300	group			0.0102	MGMT,PTGS2
C8	complex			0.00626	CXCL2,CXCL3
IRAK1/4	group			0.0331	IL1B
N-cor	group			0.019	CXCL10,CXCL2,OLR1,PTGS2,REST
Pdgf (complex)	complex			0.0102	MMP1,MYC
NPM1	transcription regulator			6.06e-05	CXCL2,CXCL3,IL6,MMP8,TOP1,VEGFA
PLC	group			0.0032	CXCL10,MYC
Angiotensin II receptor type 1	group			0.0492	CXCL10,EDN1
SAA	group			0.0173	IL12B,IL23A,MMP1
PRKAA	group			0.0235	CLDN1,CXCL10,IL6
HCAR2	g-protein coupled receptor			0.0146	IL12B,IL1B,IL6
KDM3A	transcription regulator			0.0205	ADM,EDN1
Fc gamma receptor	group			0.0307	CCL19,IL12B,IL6
TCHP	other			0.0331	VEGFA
HTR7	g-protein coupled receptor			0.0205	IL1B,IL6
BDNF	growth factor			0.0244	ARC,CYGB,DUSP1,ITIH3,P4HA1,PFKFB3,S100A9,ZFPM1
VIPAS39	other			0.000668	PF4,PPBP,SPARC
MLYCD	enzyme			0.0102	ACOT2,UCP3
NPC1	transporter			0.0133	ABCG1,CTSK,LIPA,MMP8,PTGS2
Il1bos	other			0.0331	IL1B
CTSC	peptidase			0.000668	CXCL3,IL1B,IL6
LIN28A	other			0.0412	CDK2,TIA1
TNIP3	other			0.00626	IL12B,IL6
Integrin alpha V beta 3	complex			0.0331	MMP1
Meg3	other			0.00626	FLT1,VEGFA
IL36B	cytokine			0.0025	IL12B,IL1B,IL23A,IL6
RSPO3	kinase			0.0032	IL6,PTGS2
CLEC6A	transmembrane receptor			0.000668	IL12B,IL1B,IL6
VRK2	kinase			0.0331	PTGS2
IL10R	group			0.0331	SOCS3
Ptk	group			0.0331	IL6
FAT1	other			0.0026	IL1B,IL6,PTGS2
API5	other			0.0331	FGF2
HRH3	g-protein coupled receptor			0.00178	CXCL10,CXCL3,UCP3
VPRBP	other			0.0307	NKX3-1,PTGES,SOCS3
SUMO4	other			0.0331	IL12B
NOX5	ion channel			0.0331	PTGS2
NQO2	enzyme			0.0412	BIRC2,PTGS2
B3GNT2	enzyme			0.00626	IL1B,IL6
ADGRG1	g-protein coupled receptor			0.0331	VEGFA
LILRA2	other			0.0412	IL6,TYRO3
Ctf2	cytokine			0.0331	SOCS3
HLA-DR	complex			0.0331	IL1B
DMTN	other			0.0331	ITPKB
IMMT	other			0.0331	CHCHD6
Histone h4	group			0.0157	CXCL10,HPSE,IL1A,IL1B,IL6,MGMT,PTGS2,SOCS3,SUZ12
S100A12	other			0.00626	ABCG1,IL6
SLCO1C1	transporter			0.00626	HR,VEGFA
ARID5A	transcription regulator			0.0331	IL6
NLRX1	other			0.0205	IL1B,IL6
SRC (family)	group			0.0113	IL12B,IL6,MCL1,PTGS2
Pde3	group			0.0331	ENTPD1
Idd4	other			0.0331	IL12B
NFKBID	transcription regulator			0.0102	CSF2,IL6
USP36	peptidase			0.0331	MYC
CACNA1C	ion channel			0.0102	PTGS2,S100A10
Tlr13	other			0.0032	IL12B,IL6
NEK7	kinase			0.0026	CXCL10,EDN1,PTGS2
FLT4	transmembrane receptor			0.0102	IL1B,IL6
UNC93B1	transporter			0.0268	CSF2,IL12B
SHARPIN	other			0.0331	IL12B
HSD17B14	enzyme			0.00109	IL23A,IL6
PLXND1	transmembrane receptor			0.0331	VEGFA
LRRC4C	other			0.0331	IL6
STK40	kinase			0.0109	CXCL1,FUT10,IL1B,PF4,PTGS2
ZC3HAV1	other			0.0102	CXCL10,IL6
SLC39A13	transporter			0.0331	MT1A
ZC3H12A	other			0.0307	IL12B,IL1B,IL6
PLA2G2D	enzyme			0.00487	IL1B,IL6,S100A9
CTR9	other			0.0268	MYC,PTGES
TXNDC2	enzyme			0.0331	IL6
MTX2	transporter			0.0331	MTX1
Traj18	other			0.00487	CXCL2,CXCL3,IL6
EIF4F	complex			0.00109	MCL1,MYC
Iga	complex			0.0492	CXCL10,IL12B
C/ebp	group			0.0492	IL12B,PTGS2
IL7R	transmembrane receptor			0.0235	IL2RA,IL7,MCL1
S100A10	other			0.00114	IL6,MMP1,S100A10
IgG2b	complex			0.0102	IL1B,IL6
IgG2a	complex			0.00626	IL1B,IL6
HLA-DQ	complex			0.000668	CSF2,IL1B,IL6
Hspg	group			0.0331	AICDA
Mucin	group			0.0331	PTGS2
PARG	enzyme			0.00626	IL1B,PTGS2
GLIPR1	other			0.0331	MYC
Retnla	other			0.0412	IL23A,JAG1
PARD3	other			0.0331	IL6
FCGR2B	transmembrane receptor			0.039	IL1A,SOCS3,VEGFA
GAB2	other			0.0307	IL6,MCL1,SPARC
PDGFD	growth factor			0.0331	VEGFA
MAX	transcription regulator			0.0424	AEBP2,EZH2,MTF2,MYC,SUZ12
AREG	growth factor			0.00487	CCL20,IL6,PTGS2
SH3GLB1	enzyme			0.0331	MCL1
PTRF	transcription regulator			0.0331	MYC
PELI1	enzyme			0.00178	IL12B,IL1B,IL6
PSMB10	peptidase			0.0268	IL1A,IL6
PGF	growth factor			0.000308	BIRC2,CCL20,FLT1,IL1B,IL6
Cdk	group			0.000668	CXCL10,CXCL2,IL6
PRKACB	kinase			0.0331	MYC
TFEC	transcription regulator			0.0146	IL6,PSMA6,S100A9
SMPD2	enzyme			0.015	IL1B,IL6
UCP2	transporter			0.0492	IL1B,IL6
ACTL6A	other			0.00992	APAF1,CDK2,MCL1,MYC
SELL	transmembrane receptor			0.0102	IL1B,IL6
CFB	peptidase			0.0122	CXCL2,CXCL3,THBD
RBMS1	other			0.0331	MYC
NOTCH4	transcription regulator			0.0412	DLL4,HEY1
STX11	transporter			0.0032	IL1B,IL6
SCARB1	transporter			0.0173	DDIT4,IL1B,IL6
UNC5B	transmembrane receptor			0.0337	CXCL2,IL6
SYTL4	transporter			0.0331	STX1A
NOD1	other			1.52e-05	CXCL2,DUSP1,IL1A,IL1B,IL6
S100B	other			0.0205	GFAP,IL1B
CD200	other			0.0122	IL1B,IL6,TLR2
CASP3	peptidase			0.0146	CASP4,CDK2,CTSK
HYOU1	other			0.015	IL12B,IL6
TYRO3	kinase			0.015	IL1B,IL6
ANG	enzyme			0.000342	CCL8,CXCL10,IL6
WNT1	cytokine			0.0482	DLL4,MYC,PTGS2
MST1	growth factor			0.0337	IL6,PTGS2
GLRX	enzyme			0.00109	CXCL2,CXCL3
IL11	cytokine			0.0235	IL1B,IL6,MMP1
EHD1	other			0.0331	ITGB1
SMAD1	transcription regulator			0.0173	CXCL2,MYC,VEGFA
TPSG1	peptidase			0.0032	CXCL3,IL6
MEFV	other			0.0205	CASP1,IL1B
HIPK1	kinase			0.0205	MMP10,VEGFA
THBD	transmembrane receptor			0.0032	IL1B,IL6
CST3	other			0.0412	CTSK,FGF2
GPNMB	enzyme			0.00109	IL12B,IL6
CDK9	kinase			0.0347	CXCL2,IL6,MYC
DLX4	transcription regulator			0.0032	FGF2,VEGFA
BAG4	other			0.0032	IL1B,IL6
IL24	cytokine			0.00487	IL12B,IL23A,IL27
ZBTB33	other			0.0492	APAF1,RAPSN
CDC45	other			0.0331	MYC
KHSRP	enzyme			0.00626	IL12B,IL1B
PROK2	other			0.0102	IL1B,VEGFA
ALOX5	enzyme			0.0435	CTSK,MYC,PTGS2
OLIG2	transcription regulator			0.0102	GFAP,PTCRA
RAG2	enzyme			0.027	IL1B,IL2RA,IL6
TNFRSF6B	transmembrane receptor			0.00363	CSF2,IL12B,IL6
TRPV1	ion channel			0.0412	IL6,PTGS2
PRF1	other			0.00633	CXCL10,IL1B,IL6
TRAF5	transporter			0.015	IL12B,IL6
TSC22D3	transcription regulator			0.00803	DUSP1,IL1B,TLR2
MUC2	other			0.00014	IL1B,IL6,PTGS2
PMAIP1	other			0.0331	MCL1
TPM3	other			0.0337	MMP1,VEGFA
RCAN1	transcription regulator			0.0412	IL6,PTGS2
S100a7a	other			0.00178	CSF2,CXCL1,IL1A
AFAP1	other			0.0331	ITGB1
PSMB8	peptidase			0.0337	IL1A,IL6
BCL2L11	other			0.0203	CXCL2,IL1B,IL6
HMGCR	enzyme			0.0331	IL1B
CNBP	transcription regulator			0.0331	MYC
LAMA3	other			0.00109	IL1B,MMP1
LY96	transmembrane receptor			0.0205	IL12B,IL6
CASP7	peptidase			0.0331	CASP4
PLA2G10	enzyme			0.0268	IL6,PTGS2
LBP	transporter			0.000325	CXCL10,CXCL3,IL1B,IL6
ZBP1	other			0.0492	CXCL10,IL6
SERPINA1	other			0.0235	FCER2,IL1A,TLR2
DUSP4	phosphatase			0.0205	DUSP1,IL6
ABI2	other			0.0331	WASF1
APBB1	transcription regulator			0.00626	CASP4,MYC
mir-322	microrna			0.0205	FGF2,MAP2K1
miR-185-3p (and other miRNAs w/seed GGGGCUG)	mature microrna			0.0331	MYC
mir-19	microrna			0.0412	PRKAA1,SUZ12
miR-200a-5p (and other miRNAs w/seed AUCUUAC)	mature microrna			0.00626	EZH2,SUZ12
miR-181a-5p (and other miRNAs w/seed ACAUUCA)	mature microrna			0.0492	EZH2,SUZ12
mir-181	microrna			0.00997	EZH2,MCL1,SUZ12
miR-101-3p (and other miRNAs w/seed ACAGUAC)	mature microrna			0.0205	EZH2,SUZ12
mir-101	microrna			0.00114	DUSP1,EZH2,SUZ12
mir-203	microrna			0.0026	EZH2,JAG1,SUZ12
mir-127	microrna			0.00633	DUSP1,IL1B,IL6
mir-214	microrna			0.00626	PTGS2,TFAP2A
mir-146	microrna			0.0203	CXCL10,IL1B,IL6
mir-135	microrna			0.0122	CASP1,IL1B,MCL1
miR-199a-3p (and other miRNAs w/seed CAGUAGU)	mature microrna			0.015	ITGA6,PTGS2
miR-361-5p (miRNAs w/seed UAUCAGA)	mature microrna			0.0331	AICDA
mir-361	microrna			0.0331	AICDA
mir-33	microrna			0.00633	HADHB,HMGA2,PRKAA1
mir-373	microrna			0.0492	CDK2,IL6
PIK3CA	kinase			0.00119	IL19,ITGB1,JAG1,PROCR,SPARC
CASP4	peptidase			0.00626	IL1A,IL1B
F3	transmembrane receptor			0.00633	IL1B,IL6,VEGFA
AMBP	transporter			0.000668	CXCL2,CXCL3,IL1B
TOPORS	enzyme			0.0331	NKX3-1
HPX	transporter			0.00109	IL23A,IL6
GDF9	growth factor			0.0482	INHBA,ITGA6,PTGS2
IGHE	other			0.0268	IL6,TYRO3
HIF3A	transcription regulator			0.0268	EDN1,VEGFA
RPS14	translation regulator			0.0331	MYC
CSK	kinase			0.0102	IL1B,IL6
RAMP1	transporter			0.0412	IL6,VEGFA
SMURF1	enzyme			0.0492	CXCL10,WFS1
NOS3	enzyme			0.027	CXCL3,IL6,PTGS2
AXL	kinase			0.0482	IL1B,IL6,MMP1
FGA	other			0.0032	IL1B,IL6
GAL3ST1	enzyme			0.0268	ITGA6,ITGB1
YWHAZ	enzyme			0.0492	MCL1,MMP1
CD70	cytokine			0.0412	CXCL10,IL2RA
PLCE1	enzyme			0.0032	GFAP,PTGS2
IL1R2	transmembrane receptor			0.00114	CCL20,CSF2,IL6
USP7	peptidase			0.0492	IL23A,IL6
GBP1	enzyme			0.0331	MMP1
NUAK2	kinase			0.0331	CDK2
FGG	other			0.00626	IL1B,IL6
TSC22D1	transcription regulator			0.015	IL1B,IL6
FCGR1A	transmembrane receptor			0.00487	CXCL3,IL1B,IL6
HS6ST1	enzyme			0.000668	FGF2,IL6,VEGFA
NCF4	enzyme			0.0412	IL1B,IL6
EPHX2	enzyme			0.00178	DLL4,HEY1,IL6
RPL15	other			0.00109	HMGA2,MYC
PIK3CG	kinase			0.0482	CTSK,IL1B,IL6
SLC8A1	transporter			0.0331	EDN1
HDAC7	transcription regulator			0.00633	EDN1,IL12B,IL6
PTGIR	g-protein coupled receptor			0.015	IL1B,IL6
UGT2B17	enzyme			0.0268	ABCG1,NKX3-1
CYP4F2	enzyme			0.00114	FLT1,IL6,VEGFA
PILRB	other			0.00626	IL1B,IL6
SAA1	transporter			0.0347	CXCL10,IL12B,IL1B
SIGLEC7	transmembrane receptor			0.0331	PTGS2
SIGLEC9	other			0.0331	PTGS2
CX3CL1	cytokine			0.00997	GFAP,IL1A,IL6
EIF2AK1	kinase			0.00626	IL1B,IL6
GNB2	enzyme			0.00707	ARC,CXCL3,DUSP1,IL1B,THBD
NCOA5	other			0.0331	MYC
CXCR4	g-protein coupled receptor			0.0482	CXCL10,IL6,MYC
HUNK	kinase			0.0331	MYC
CRY2	enzyme			0.00633	IL1B,IL6,SGK1
XIAP	enzyme			0.00997	CXCL1,IL6,PTGS2
SELE	transmembrane receptor			0.0205	CSF2,IL1B
GLI2	transcription regulator			0.000542	CXCL10,CXCL2,CXCL3,CXCL6,IL1B,IL6,JAG1,MYC
MAP3K2	kinase			0.015	CSF2,IL6
LUM	other			0.000342	CXCL2,IL1B,IL6
IL36G	cytokine			0.00487	IL12B,IL23A,IL6
PIAS4	transcription regulator			0.00178	CXCL2,IL12B,IL1B
RPS6KA4	kinase			0.00363	DUSP1,IL12B,IL6
EFEMP1	enzyme			0.0331	VEGFA
ING4	transcription regulator			0.0268	CXCL10,IL6
ERN1	kinase			0.00784	CXCL2,IL1B,MCL1,SPARC,SYT11,WFS1
ADRA1B	g-protein coupled receptor			0.0146	ARC,DUSP1,IL6,LIF,VEGFA
IFI16	transcription regulator			0.0235	CCL20,CXCL10,IL6
MECP2	transcription regulator			0.0311	IVD,MGMT,MT1A,MYC,PTGS2,REST,SGK1
ADRA1A	g-protein coupled receptor			0.00481	ARC,CDK2,DUSP1,IL6,LIF,VEGFA
ADRA1D	g-protein coupled receptor			0.00388	ARC,CDK2,DUSP1,IL6,LIF,VEGFA
HHEX	transcription regulator			0.015	FLT1,VEGFA
PRSS8	peptidase			0.0102	IL1A,IL1B
ITGB4	transmembrane receptor			0.0331	SPARC
SERPINE2	other			0.0268	IL1A,IL1B
PARVA	other			0.0331	PARVB
BDKRB1	g-protein coupled receptor			0.0102	CXCL6,EDN1
MEP1A	peptidase			0.0032	IL1B,IL6
SP3	transcription regulator			0.0157	CCL20,FLT1,MYLK,PROCR,PTCRA,PTGS2,SLC39A8,TLR2,TSPO,VEGFA
TIA1	other			0.0102	PTGS2,VEGFA
KIF3A	enzyme			0.0337	MYC,VEGFA
IDO1	enzyme			0.0205	IL12B,IL6
PTPRE	phosphatase			0.00997	CXCL2,CXCL3,INHBA
SPHK1	kinase			0.0235	IL6,PTGS2,SOCS3
ERBB3	kinase			0.015	PTGS2,VEGFA
IKBKAP	other			0.015	FLT1,VEGFA
C6	other			0.00114	CXCL2,CXCL3,IL1B
CTSB	peptidase			0.00178	CXCL2,CXCL3,IL1B
AIF1	other			0.0331	IL6
CDH4	other			0.0032	MMP1,PTGS2
IL1RAP	transmembrane receptor			0.0337	CSF2,IL6
MARCO	transmembrane receptor			0.000668	CXCL3,IL1B,IL6
HDAC2	transcription regulator			0.0418	IL12B,ITGB8,KRT15,LIG1,MYC,PTGS2,S100A9
ATF1	transcription regulator			0.0482	INHBA,PTGS2,UCP3
TERC	other			0.0227	CASP1,GFAP,S100A9,THRA
F13A1	enzyme			0.015	IL1B,IL6
MED26	transcription regulator			0.0331	MYC
CARM1	transcription regulator			0.0435	CXCL3,MYC,PTGES
CSF1R	kinase			0.0173	IL1A,IL6,MYC
NCKAP1	other			0.0331	WASF1
ARG1	enzyme			0.00626	IL12B,IL6
CD3E	transmembrane receptor			0.0207	CSF2,IL2RA,MAP3K8,MYC,PTGS2
MGLL	enzyme			0.0337	IL6,RETN
CRH	cytokine			0.0307	IL1B,IL2RA,IL6
ACSL4	enzyme			0.0331	PTGS2
DGKZ	kinase			0.0032	IL12B,IL6
TAC1	other			0.0337	IL1B,IL6
CD9	other			0.00633	MYC,VEGFA,WNT5A
RGS10	other			0.000187	CASP1,CCL19,CXCL10,CXCL2,CXCL6,IL1A,IL1B,PF4
DKK1	growth factor			0.00633	MYC,SPARC,WNT5A
UPF1	enzyme			0.0347	HMGA2,IL2RA,SGK1
PIP5K1B	kinase			0.0032	IL1B,IL6
MAG	other			0.0331	RTN4R
PTGS1	enzyme			0.0307	PTGES,PTGS2,TNFRSF9
CD163	transmembrane receptor			0.00626	IL1B,IL6
CCL22	cytokine			0.00626	CXCL2,CXCL3
HNRNPA2B1	other			6.35e-05	CA12,CEMIP,CLDN1,DNER,DSE,ELOVL7,ENTPD1,IL6,LETM2,MSRB3,MYC,P4HA1,PLCB4,TLE1,VCAN
LPAR2	g-protein coupled receptor			0.015	IL6,PTGS2
FCAR	other			0.0331	IL12B
WNT7B	other			0.0102	MYC,VEGFA
TRU-TCA1-1	other			0.0331	PVALB
TACR1	g-protein coupled receptor			0.000667	IL1B,IL23A,IL6,PTGS2
NFKBIZ	transcription regulator			0.00633	CSF2,IL12B,IL6
TP53INP1	other			0.0331	SPARC
MIB1	other			0.0205	BLM,HEY1
TNFRSF12A	transmembrane receptor			0.00803	CXCL10,IL6,MMP1
ABI1	other			0.0331	WASF1
ARF6	transporter			0.0268	IL1B,IL6
MMP8	peptidase			0.0205	CXCL10,IL6
IL36RN	cytokine			0.00109	IL1B,IL6
GRAMD4	other			0.0331	IL6
SELP	transmembrane receptor			0.0102	CSF2,IL1B
RIPK3	kinase			0.0268	IL1B,IL6
NRP1	transmembrane receptor			0.0331	MCL1
NFKBIB	transcription regulator			0.00157	CARD6,IL1B,IL6,RYR1
ATG7	enzyme			0.0482	IL1B,IL6,SOCS3
UBE2D1	enzyme			0.0331	PTGS2
LY6E	other			0.0492	IL1B,IL6
ECSIT	transcription regulator			0.015	IL1B,IL6
C9	other			0.00626	CXCL2,CXCL3
SENP6	peptidase			0.0102	BIRC2,IL6
CRADD	other			0.0331	IL6
GNA13	enzyme			0.0205	PTGS2,VEGFA
GNB1	enzyme			0.00628	ARC,CXCL3,DUSP1,IL1B,THBD
NFKB2	transcription regulator			0.019	CCL19,CCL20,IL23A,MYC,PTGS2
TFF1	other			0.0331	PTGS2
HOXA4	transcription regulator			0.0331	ITGB1
NFATC1	transcription regulator			0.0302	IL12B,IL2RA,MYC,PTGS2
DDX17	enzyme			0.0412	MYC,NFAT5
CEBPD	transcription regulator			0.0282	CXCL3,IL1B,IL6,MMP8,MYC
PAEP	other			0.0331	VEGFA
TDG	enzyme			0.0331	MYC
TNC	other			0.0337	CCL20,IL6
COCH	other			0.0026	CXCL2,IL1B,IL6
FASN	enzyme			0.00997	IL12B,IL6,PTGS2
Hbb-b2	other			0.0423	CXCL10,IL1B,TFRC,TLR2
HTR6	g-protein coupled receptor			0.0032	IFT88,KIF3A
IL18RAP	transmembrane receptor			0.000668	IL1A,IL6,PTGS2
IL2RB	transmembrane receptor			0.0337	IL2RA,MYC
Pla2g2a	other			0.0331	PTGS2
NLRC3	other			0.0331	IL6
ETS2	transcription regulator			0.025	IL12B,IL2RA,MMP1,MYC
ARL5B	enzyme			0.0102	CXCL10,IL6
ADAMTS12	peptidase			0.0482	CXCL10,IL6,S100A9
C5AR2	g-protein coupled receptor			0.00363	CXCL2,CXCL3,IL12B
RPS6KA5	kinase			0.000474	DUSP1,IL12B,IL6,PTGS2
SRRM4	other			0.0331	REST
IL18BP	other			0.0102	IL23A,IL6
RIPK1	kinase			0.0122	CXCL1,CXCL2,IL6
CCR4	g-protein coupled receptor			0.015	CSF2,CXCL3
PDCD4	other			0.00178	IL1B,IL6,PTGS2
LTB4R	g-protein coupled receptor			0.00997	CXCL3,FLT1,VEGFA
APEX1	enzyme			0.0205	IL1A,VEGFA
VPS18	transporter			0.0331	ITGB1
TAZ	enzyme			0.0205	EDN1,PPP1R3B
S1PR1	g-protein coupled receptor			0.0026	IL1A,IL6,PTGS2
CTSK	peptidase			0.00626	IL6,PTGS2
BID	other			0.0173	CTSK,IL1B,IL6
TCF4	transcription regulator			0.000302	AICDA,EDN1,MYC,PSD3,PTCRA,SGK1,VCAN
HDAC4	transcription regulator			0.0237	ARC,HDAC1,IL6,KLHL2,NECAB1,PTGS2,VEGFA
TRPA1	transporter			0.00114	CXCL3,IL1B,IL6
PDPK1	kinase			0.0347	IL1B,IL6,MYC
TNFAIP8	other			0.00014	CXCL3,IL1B,IL6
SIN3A	transcription regulator			0.00715	CTSK,MYC,PTGS2,REST,S100A9,TP53BP1
PTPN22	phosphatase			0.0203	IL1B,IL23A,IL6
ITGA7	other			0.0331	ITGB1
LIPG	enzyme			0.027	IL1B,IL6,VEGFA
THEM4	enzyme			0.0331	PTGS2
PELI2	other			0.00626	CXCL2,IL6
MAST2	kinase			0.0331	IL12B
IRF9	transcription regulator			0.00862	CCL19,CXCL10,IL1A,SOCS3
CXCL3	cytokine			0.00363	CXCL10,CXCL3,IL6
ENTPD1	enzyme			0.0026	CXCL2,CXCL3,IL12B
IRAK2	kinase			0.00487	CXCL2,IL1B,IL6
MS4A1	other			0.0205	MCL1,MYC
HNRNPU	transporter			0.0412	IL1B,IL6
TMBIM6	other			0.0268	ERO1B,WFS1
FOSL1	transcription regulator			0.00374	ADM,IL6,MMP1,MMP10,SPARC
CXCR2	g-protein coupled receptor			0.00633	CXCL10,IFRD1,IL6
DRD2	g-protein coupled receptor			0.0307	KCNJ2,NAT8L,VEGFA
MMP1	peptidase			0.0412	MMP1,PTGES
ANXA1	enzyme			0.00635	IL1B,IL2RA,IL6,PTGS2
CLEC4E	other			0.015	CXCL2,CXCL3
SNAI1	transcription regulator			0.0183	CDK2,PEBP1,PTGS2,SPARC
CRY1	enzyme			0.00633	IL1B,IL6,SGK1
GFAP	other			0.00363	GFAP,ITGA6,ITGB1
CALCOCO2	other			0.0331	AZI2
HRAS	enzyme			9.76e-05	CDKN2D,CXCL10,IL1B,IL6,ITGA6,ITGB1,MYC,VCAN,VEGFA
IFIT2	other			3.6e-05	IL12B,IL1B,IL6
IL15RA	transmembrane receptor			0.0268	IL2RA,IL6
GPX4	enzyme			0.00109	MMP1,PVALB
SSTR3	g-protein coupled receptor			0.00626	IFT88,KIF3A
TCL1A	transcription regulator			0.0331	MCL1
OPN4	g-protein coupled receptor			0.0331	VEGFA
LMO1	transcription regulator			0.00626	NKX3-1,PTCRA
TYK2	kinase			0.00992	IL12B,IL1B,IL23A,SOCS3
NOX4	enzyme			0.00997	MCL1,TGFA,VEGFA
ERO1A	enzyme			0.0032	CXCL2,CXCL3
NFKBIE	transcription regulator			0.000342	CSF2,CXCL3,LIF
BTC	growth factor			0.0032	CCL20,IL6
PRC1	other			0.0331	PTGS2
ADAM15	peptidase			0.00803	FLT1,IL6,VEGFA
PPP5C	phosphatase			0.015	DUSP1,SGK1
CSTB	peptidase			0.0331	CASP4
CCL11	cytokine			0.00114	CXCL2,CXCL3,IL6
IL1RL1	transmembrane receptor			0.0492	CXCL3,IL6
PLA2G5	enzyme			0.00178	PTGS2,VEGFA,VEGFB
BRD2	kinase			0.00214	DNAJA1,DYNLT1,IL1B,IL6,LY9,SOX5
ATF5	transcription regulator			0.0205	APAF1,MCL1
FLT3	kinase			0.00633	IL12B,IL6,MYC
PLAA	other			0.0102	IL6,PTGS2
MST1R	kinase			0.0268	CXCL3,MYC
PDE5A	enzyme			0.00803	IL1B,IL6,S100A9
SERPIND1	other			0.015	IL1B,IL6
IFNLR1	transmembrane receptor			1.25e-08	CCL20,CXCL10,CXCL2,CXCL3,CXCL6,IL1A,IL1B,IL6,LIF,MYC,PTGS2,TLR2
GAB1	other			0.0026	CXCL10,IL1B,IL6
KIT	transmembrane receptor			0.00048	CISH,CSF2,CXCL3,IL27,IL2RA,LIF,MYC,OSM
C7	other			0.00626	CXCL2,CXCL3
CREBBP	transcription regulator			0.0231	CARD6,CXCL10,DHRS3,DUSP4,EVI2A,FNDC3B,GM2A,IL2RA,IL6,ITGA6,MAP3K8,MGMT,MYC,PTGS2,SOCS3,TLR2,WFS1
NDFIP1	other			0.00363	IL1B,IL2RA,IL6
FASLG	cytokine			0.039	CSF2,IL1B,IL6
Wfdc17	other			0.0102	IL1B,IL6
RPS20	other			0.0331	MYC
UGT2B15	enzyme			0.0268	ABCG1,NKX3-1
Celf1	other			0.0331	HDAC1
FOXN3	transcription regulator			0.015	CFAP36,IFT81
CD79A	transmembrane receptor			0.0331	IL2RA
TOP2A	enzyme			0.0331	MYC
RC3H1	enzyme			0.000798	CCL20,CXCL2,CXCL6,IL1A,IL1B
Gm21596/Hmgb1	transcription regulator			0.00997	CXCL3,IL1B,IL6
Hmga2	enzyme			0.0337	IL15RA,IL2RA
Marcks	other			0.0331	IL6
MEIS1	transcription regulator			0.0331	PF4
MYH9	enzyme			0.00626	MYC,VEGFA
CCL3L3	cytokine			0.00487	CXCL10,IL1B,IL6
PILRA	other			0.000668	CXCL2,IL1B,IL6
BRD4	kinase			0.0137	BDH1,CXCL2,IL2RA,MCL1,MYC,TOP1,TYRO3
IL17D	other			0.0337	CXCL10,SOCS3
GBA	enzyme			0.0331	IL6
IL36A	cytokine			1.18e-07	CSF2,CXCL3,CXCL6,IL12B,IL1B,IL23A,IL6
S100A7	other			0.000342	CSF2,CXCL1,IL1A
BRAF	enzyme			0.00119	BIRC2,DUSP4,MCL1,MMP1,MYC
HS6ST2	enzyme			0.00626	FGF2,IL6
IL12RB2	transmembrane receptor			0.0268	CSF2,IL23A
NPPA	other			0.000668	EDN1,IL1B,PTGS2
CYFIP1	other			0.0331	ARC
CNTFR	transmembrane receptor			0.0331	IL1A
PTGES	enzyme			0.0207	FLT1,ITGA6,MYC,PTGES,PTGS2
KLF11	transcription regulator			0.0423	CHRNB1,FABP3,HADHB,IL12B
NCR2	transmembrane receptor			0.0173	CCL20,CSF2,PTGS2
ULBP1	transmembrane receptor			0.0268	IL2RA,TNFRSF9
CSNK2A1	kinase			0.0331	ZFP36
RPL21	other			0.0331	MYC
CDK2AP1	other			0.0133	CDK2,FZD7,KREMEN1,MYC,WNT5A
EIF2S2	translation regulator			0.0331	HDAC1
