# Supplementary material for: RNA-Seq of Huntington’s disease patient myeloid cells reveals innate transcriptional dysregulation associated with proinflammatory pathway activation
Source: Hum Mol Genet. 2016 May 11;25(14):2893–904. doi: 10.1093/hmg/ddw142 (PMC5181590; doi:10.1093/hmg/ddw142)
Supplement: Supplementary Data [file supp_ddw142_suppl_data.zip › manifest.xml]

<!DOCTYPE datasupp PUBLIC "-//HIGHWIRE//DTD HighWire Data Supplement Manifest//EN" "http://schema.highwire.org/public/hwx/ds/datasupplement_manifest.dtd">
<datasupp sitecode="hmg">
<resource type="resourceid">ddw142</resource>
<linktext>Supplementary Data</linktext>
<title>Supplementary Data</title>
<description>files</description>
<file extension="zip" indexpage="no">
<filename>suppl_data.zip</filename>
<linktext>Supplementary Data</linktext>
<title>Supplementary Data 1</title>
<description>zip file</description>
</file>
</datasupp>
