# Supplementary material for: RNA-Seq of Huntington’s disease patient myeloid cells reveals innate transcriptional dysregulation associated with proinflammatory pathway activation
Source: Hum Mol Genet. 2016 May 11;25(14):2893–904. doi: 10.1093/hmg/ddw142 (PMC5181590; doi:10.1093/hmg/ddw142)
Supplement: Supplementary Data [file supp_ddw142_suppl_data.zip › Dataset S1.xlsx]

## Sheet: Unstimulated vs. stimulated DE
Gene ID	Ensembl ID	Base mean	log2 fold change	lfc standard error	Stat	p-value	FDR	Chromosome	Start position	End position	Strand
RCN1	ENSG00000049449	8875.4	-4.01101	0.081592	1897.02	0	0	11	31833939	32127301	1
ZC3HAV1	ENSG00000105939	20194.8	-3.67069	0.0744974	1965.52	0	0	7	138728266	138794465	-1
OGG1	ENSG00000114026	767.189	2.16339	0.0489874	1822.16	0	0	3	9791628	9829903	1
IRF1	ENSG00000125347	92741.1	-4.3848	0.0924365	1701.25	0	0	5	131817301	131826490	-1
APOL2	ENSG00000128335	13749.5	-3.7378	0.0863137	1508.36	0	0	22	36622256	36636000	-1
WARS	ENSG00000140105	238801	-4.82806	0.0906568	2055.63	0	0	14	100800125	100843142	-1
SNX30	ENSG00000148158	2307.17	3.08943	0.0721549	1574.15	0	0	9	115513118	115643951	1
GBP2	ENSG00000162645	76577.2	-5.33361	0.111045	1593.21	0	0	1	89571815	89616139	-1
MEX3B	ENSG00000183496	166.588	2.57049	0.0643752	1534.24	0	0	15	82334119	82338482	-1
TNFAIP2	ENSG00000185215	485911	-4.55985	0.0910133	1866.68	0	0	14	103589779	103603776	1
TIFA	ENSG00000145365	2862.73	-3.38136	0.0810986	1448.69	5.52E-317	8.08E-314	4	113196783	113207059	-1
GLS	ENSG00000115419	15446.6	-2.63705	0.0653305	1442.79	1.06E-315	1.42E-312	2	191745553	191830278	1
CAMK1	ENSG00000134072	4914.57	4.22478	0.0978537	1436.67	2.26E-314	2.80E-311	3	9799026	9811676	-1
RNF115	ENSG00000121848	7428.54	-3.02583	0.0744148	1418.42	2.08E-310	2.39841e-307	1	145611036	145690661	1
CASP7	ENSG00000165806	8153.07	-3.2572	0.0795934	1408.11	3.63755e-308	3.90818e-305	10	115438942	115490662	1
SAR1A	ENSG00000079332	14349.3	-2.7438	0.068647	1402.51	5.98275e-307	6.02613e-304	10	71909960	71930279	-1
PRPF3	ENSG00000117360	20583	-2.65813	0.067133	1385.84	2.51066e-303	2.38011e-300	1	150293925	150325671	1
XBP1	ENSG00000100219	30063	-3.08763	0.0767968	1377.45	1.67332e-301	1.49818e-298	22	29190543	29196585	-1
DNPEP	ENSG00000123992	5927.27	-2.08445	0.0542993	1362.16	3.5144e-298	2.98095e-295	2	220238268	220264744	-1
GPR132	ENSG00000183484	10277.8	-4.18122	0.10214	1292.67	4.43716e-283	3.57546e-280	14	105515728	105531782	-1
CPM	ENSG00000135678	24638.4	-3.13146	0.0803109	1290.51	1.30429e-282	1.00095e-279	12	69235977	69365350	-1
KARS	ENSG00000065427	17882.9	-1.91979	0.0516665	1289.53	2.13468e-282	1.56375e-279	16	75661622	75682541	-1
NBN	ENSG00000104320	48214.5	-3.80184	0.0946314	1288.98	2.8079e-282	1.96748e-279	8	90945564	91015456	-1
RCBTB2	ENSG00000136161	8418.41	3.49686	0.0890435	1269.19	5.61679e-278	3.77168e-275	13	49063095	49107369	-1
NT5DC2	ENSG00000168268	3377.36	4.42703	0.108153	1268.07	9.79787e-278	6.3161e-275	3	52558386	52569070	-1
RAPGEF2	ENSG00000109756	37559.7	-4.30116	0.105926	1257.03	2.46723e-275	1.52931e-272	4	160025330	160281321	1
ITPRIPL2	ENSG00000205730	15925.3	-2.39913	0.064326	1255.43	5.4759e-275	3.2685e-272	16	19125254	19132946	1
LITAF	ENSG00000189067	53319.4	-3.53705	0.0922338	1204.34	6.96628e-264	4.00959e-261	16	11641853	11730237	-1
PTGS1	ENSG00000095303	4563.32	2.83646	0.0764299	1202.82	1.48945e-263	8.27724e-261	9	125132824	125157982	1
ALG2	ENSG00000119523	4066.1	-1.88118	0.0526453	1196.65	3.26098e-262	1.7518e-259	9	101978708	101984238	-1
B4GALT5	ENSG00000158470	42028.7	-3.03425	0.0812359	1195.14	6.93211e-262	3.6038e-259	20	48249482	48330415	-1
NUB1	ENSG00000013374	23207.6	-3.00687	0.0808291	1188.42	1.99992e-260	1.00721e-257	7	151038785	151075535	1
DEF8	ENSG00000140995	5133.11	2.28861	0.0637168	1175.14	1.54246e-257	7.5328e-255	16	90014333	90034468	1
DOK2	ENSG00000147443	3471.26	4.30393	0.10996	1173.82	2.98263e-257	1.41377e-254	8	21766384	21771371	-1
LOXL3	ENSG00000115318	1156.93	2.5522	0.0706442	1172.48	5.83135e-257	2.68509e-254	2	74759541	74782817	-1
CDC42SE2	ENSG00000158985	12570.6	-2.2069	0.0617028	1171.5	9.52723e-257	4.26502e-254	5	130581186	130734140	1
POLR3D	ENSG00000168495	2539.06	-2.83875	0.0778857	1159.7	3.49135e-254	1.52072e-251	8	22102617	22109485	1
RIPK2	ENSG00000104312	19692.2	-3.79702	0.0996292	1159.45	3.95539e-254	1.6775e-251	8	90769975	90803291	1
TM6SF1	ENSG00000136404	1990.76	3.10489	0.084553	1154.36	5.05726e-253	2.08981e-250	15	83776159	83813606	1
RPS6KC1	ENSG00000136643	4837.56	-1.61291	0.0464193	1150.33	3.80399e-252	1.53263e-249	1	213224589	213448116	1
C18orf8	ENSG00000141452	6131.86	-1.15242	0.0336835	1141.21	3.65622e-250	1.43716e-247	18	21083473	21111746	1
STX11	ENSG00000135604	9333.36	-2.44498	0.069258	1120.68	1.0571e-245	4.05624e-243	6	144471663	144509507	1
CD40	ENSG00000101017	51020.6	-4.22172	0.110732	1116.14	1.02412e-244	3.83831e-242	20	44746911	44758502	1
C5orf15	ENSG00000113583	9192.34	-2.18468	0.0627133	1112.73	5.64812e-244	2.06875e-241	5	133291201	133304478	-1
GPR162	ENSG00000250510	3295.01	4.13421	0.109399	1111.18	1.22824e-243	4.39875e-241	12	6930711	6936586	1
SCO1	ENSG00000133028	1979.7	-1.21021	0.0358556	1109.3	3.14459e-243	1.1017e-240	17	10583654	10601692	-1
PFKFB4	ENSG00000114268	1162.85	3.28274	0.0913828	1092.23	1.60955e-239	5.51903e-237	3	48555117	48599448	-1
IL31RA	ENSG00000164509	3279.2	-8.36299	0.186358	1089.56	6.14728e-239	2.06395e-236	5	55147207	55218678	1
SMARCA2	ENSG00000080503	4485.12	2.56331	0.0737253	1077.32	2.80323e-236	9.21975e-234	9	2015342	2193624	1
NFKB1	ENSG00000109320	99073.1	-2.96457	0.0840076	1072.83	2.65433e-235	8.55543e-233	4	103422486	103538459	1
RELA	ENSG00000173039	19905.7	-2.39376	0.0699003	1058.59	3.30844e-232	1.04547e-229	11	65421067	65430565	-1
USP6NL	ENSG00000148429	5276.91	-2.54183	0.0738808	1056.35	1.01376e-231	3.14188e-229	10	11502509	11653753	-1
CYP7B1	ENSG00000172817	493.417	-6.51111	0.162812	1054.72	2.29279e-231	6.97181e-229	8	65500320	65711318	-1
TMEM194A	ENSG00000166881	7426.5	-3.02635	0.0864262	1051.68	1.04901e-230	3.13071e-228	12	57449426	57481846	-1
SLAMF7	ENSG00000026751	354463	-3.90891	0.107282	1049.89	2.5664e-230	7.52003e-228	1	160709037	160724611	1
IRF2BP2	ENSG00000168264	7704.56	2.0789	0.0617065	1048.58	4.945e-230	1.4231e-227	1	234740015	234745271	-1
PLA2G15	ENSG00000103066	906.593	3.39492	0.0962171	1045.94	1.85683e-229	5.24995e-227	16	68279207	68294961	1
TAF1A	ENSG00000143498	1211.55	-1.93306	0.0578705	1044.81	3.26775e-229	9.07984e-227	1	222731244	222763275	-1
PSME2	ENSG00000100911	64106.3	-3.00442	0.0864512	1036.6	1.9891e-227	5.43328e-225	14	24612574	24616779	-1
BIRC3	ENSG00000023445	32133.5	-2.81396	0.0817468	1033.95	7.50924e-227	2.01698e-224	11	102188215	102210134	1
GBP5	ENSG00000154451	308222	-7.79821	0.180114	1033.18	1.10039e-226	2.90719e-224	1	89724633	89738544	-1
CUL1	ENSG00000055130	15417.2	-2.21496	0.0659697	1031.69	2.32826e-226	6.05198e-224	7	148395006	148498128	1
CTRL	ENSG00000141086	807.916	-2.78392	0.0814211	1030.34	4.57258e-226	1.16971e-223	16	67961543	67966317	-1
TMEM63B	ENSG00000137216	12099.1	-2.76794	0.0808164	1027.8	1.63108e-225	4.10726e-223	6	44094651	44123256	1
SECISBP2	ENSG00000187742	4997.28	-1.06024	0.0328215	1021.2	4.43435e-224	1.09945e-221	9	91933421	91974557	1
KCTD15	ENSG00000153885	352.341	3.11721	0.0913455	1020.32	6.89467e-224	1.68355e-221	19	34286838	34306666	1
MAP3K8	ENSG00000107968	36129.5	-4.11202	0.113909	1011.71	5.11153e-222	1.22951e-219	10	30722866	30750762	1
EZH2	ENSG00000106462	9131.77	-3.12755	0.0906671	1011.51	5.66804e-222	1.34333e-219	7	148504475	148581413	-1
TRAFD1	ENSG00000135148	20292.3	-2.40475	0.0718184	1011.34	6.14592e-222	1.43547e-219	12	112563305	112591407	1
SLC27A1	ENSG00000130304	1197.48	3.17219	0.0922734	1009.12	1.86587e-221	4.29576e-219	19	17579578	17616977	1
SHB	ENSG00000107338	504.651	3.8771	0.110343	1008.63	2.38785e-221	5.42008e-219	9	37919131	38069210	-1
USP42	ENSG00000106346	2464.45	-1.63357	0.050314	1003.55	3.04466e-220	6.81496e-218	7	6144515	6201195	1
CSTF3	ENSG00000176102	5341.12	-2.0199	0.0614325	1003.44	3.20319e-220	7.0716e-218	11	33098734	33183917	-1
MARK3	ENSG00000075413	13264.2	-1.78704	0.0547376	1002.97	4.05794e-220	8.83753e-218	14	103851729	103970168	1
NA	ENSG00000235750+ENSG00000265365	3161.81	-2.45099	0.0736383	997.225	7.20073e-219	1.54729e-216	NA	NA	NA	NA
XRN1	ENSG00000114127	19391.5	-2.97357	0.087397	996.777	9.01237e-219	1.9111e-216	3	142025449	142166904	-1
HMGCS1	ENSG00000112972	14142.7	-3.13381	0.0915146	995.98	1.34282e-218	2.81051e-216	5	43289497	43313614	-1
RFTN1	ENSG00000131378	26739.4	-2.47827	0.0746532	987.984	7.3469e-217	1.51798e-214	3	16357352	16555533	-1
TAP1	ENSG00000168394	67934.5	-3.40159	0.0986643	985.449	2.61363e-216	5.33181e-214	6	32812986	32821755	-1
PLA2G4A	ENSG00000116711	6869.45	-3.51876	0.101537	985.352	2.74302e-216	5.52582e-214	1	186798085	186958113	1
ASPHD2	ENSG00000128203	973.129	-2.64795	0.0796248	983.584	6.64495e-216	1.3221e-213	22	26825239	26840981	1
ZNF467	ENSG00000181444	883.61	3.33133	0.0975998	983.416	7.22917e-216	1.4208e-213	7	149461271	149470568	-1
GZF1	ENSG00000125812	672.133	1.38011	0.0436173	973.841	8.71614e-214	1.6924e-211	20	23342787	23353700	1
TMEM39A	ENSG00000176142	3723.34	-2.06349	0.0637227	970.309	5.10612e-213	9.79645e-211	3	119148347	119187677	-1
CNTLN	ENSG00000044459	2898.9	-2.43578	0.0743101	968.443	1.2996e-212	2.46404e-210	9	17134980	17503921	1
N4BP2L1	ENSG00000139597	5683.49	-2.66161	0.0804495	968.317	1.38429e-212	2.59409e-210	13	32974861	33002315	-1
PXT1	ENSG00000179165	41.2469	-5.98922	0.197166	966.784	2.98156e-212	5.52308e-210	6	36358328	36410666	-1
HMGN2	ENSG00000198830	16596.6	1.26107	0.0400061	963.454	1.57828e-211	2.89041e-209	1	26798941	26802463	1
ABHD6	ENSG00000163686	609.085	3.18003	0.0952596	958.069	2.33804e-210	4.23369e-208	3	58223233	58281420	1
HCAR3	ENSG00000255398	8392.86	-4.6889	0.13015	954.508	1.38945e-209	2.48804e-207	12	123199303	123201439	-1
CCDC117	ENSG00000159873	4068.57	-1.7207	0.0542131	953.729	2.0516e-209	3.63336e-207	22	29168662	29185283	1
JAK2	ENSG00000096968	26621.7	-3.11357	0.0930639	952.202	4.40639e-209	7.71884e-207	9	4985033	5128183	1
KCNAB2	ENSG00000069424	8418.56	3.3374	0.0988589	949.639	1.58938e-208	2.75424e-206	1	6051526	6161253	1
SMARCA5	ENSG00000153147	22151.3	-1.46589	0.0466552	947.598	4.4144e-208	7.56835e-206	4	144434616	144478639	1
TRIM8	ENSG00000171206	3531.06	1.80415	0.0568961	946.665	7.04158e-208	1.19455e-205	10	104404253	104418075	1
APOL3	ENSG00000128284	31773.7	-4.50232	0.126693	943.813	2.93529e-207	4.92762e-205	22	36536372	36562225	-1
RUFY3	ENSG00000018189	4154.56	-1.69876	0.0538333	943.56	3.33236e-207	5.53654e-205	4	71569921	71673032	1
BAZ2A	ENSG00000076108	16521.6	-1.74157	0.055145	942.345	6.11866e-207	1.00621e-204	12	56989380	57030600	-1
BAZ1A	ENSG00000198604	37709	-2.40737	0.0745862	939.257	2.87055e-206	4.67291e-204	14	35221937	35344853	-1
LYL1	ENSG00000104903	857.134	3.04141	0.0925578	933.291	5.68662e-205	9.16456e-203	19	13209847	13213975	-1
CCSER2	ENSG00000107771	5557	-2.43858	0.0757786	932.238	9.63512e-205	1.53742e-202	10	86088342	86278273	1
SLC37A1	ENSG00000160190	3387.02	-2.29082	0.0717499	928.421	6.50937e-204	1.02848e-201	21	43916128	44001550	1
PRRT2	ENSG00000167371	130.395	-3.62653	0.110281	928.303	6.9038e-204	1.08021e-201	16	29823177	29827201	1
KLF5	ENSG00000102554	385.154	-4.77195	0.135808	927.323	1.12788e-203	1.74779e-201	13	73629114	73651676	1
C21orf91	ENSG00000154642	1899.61	-2.2347	0.0703162	924.274	5.18852e-203	7.96363e-201	21	19161284	19191703	-1
FAM129A	ENSG00000135842	36532.3	-4.11011	0.119158	923.853	6.40622e-203	9.73987e-201	1	184759858	184943682	-1
SRP54	ENSG00000100883	11353.5	-1.32128	0.0428074	921.243	2.36521e-202	3.5624e-200	14	35451163	35498773	1
HIAT1	ENSG00000156875	14856	-1.65841	0.053394	916.074	3.14535e-201	4.69355e-199	1	100503653	100548933	1
CD274	ENSG00000120217	53242.6	-3.95336	0.116056	913.851	9.56772e-201	1.41462e-198	9	5450503	5470566	1
PFKP	ENSG00000067057	5507.33	-2.59999	0.081153	911.403	3.25778e-200	4.77295e-198	10	3109712	3179904	1
IFFO1	ENSG00000010295	5903.2	2.52453	0.0792166	907.617	2.16745e-199	3.1469e-197	12	6647541	6665239	-1
PBX3	ENSG00000167081	1161.86	2.28092	0.0726097	903.956	1.35465e-198	1.94924e-196	9	128509624	128729656	1
MFHAS1	ENSG00000147324	3434.69	-4.14487	0.121443	903.198	1.97945e-198	2.82308e-196	8	8640864	8751155	-1
ZNF219	ENSG00000165804	600.793	3.50789	0.106756	902.533	2.76227e-198	3.90498e-196	14	21558205	21572881	-1
MGAT4B	ENSG00000161013	5691.79	1.63884	0.0532219	901.65	4.29608e-198	6.0205e-196	5	179224597	179233952	-1
TEP1	ENSG00000129566	16577.3	-1.72707	0.0559832	899.814	1.07725e-197	1.49663e-195	14	20833826	20881588	-1
UBD	ENSG00000213886	9404.15	-11.0623	0.246335	898.84	1.75405e-197	2.4161e-195	6	29523292	29527702	-1
MMAA	ENSG00000151611	1304	-1.66021	0.054023	898.73	1.85352e-197	2.53146e-195	4	146539415	146581187	1
PSMA2	ENSG00000106588	20365.9	-2.18115	0.0697872	895.02	1.18716e-196	1.60775e-194	7	42956460	42971822	-1
TAP2	ENSG00000204267	33971.4	-2.78382	0.0870176	894.946	1.2317e-196	1.65417e-194	6	32789610	32806557	-1
ARL5B	ENSG00000165997	8146.34	-4.10799	0.121081	893.929	2.04928e-196	2.72943e-194	10	18948334	18970568	1
CD300C	ENSG00000167850	1198.14	3.01103	0.0936279	893.327	2.77e-196	3.65912e-194	17	72537247	72542282	-1
PANX1	ENSG00000110218	2951.07	-2.34552	0.0748426	890.157	1.35408e-195	1.77418e-193	11	93862094	93915138	1
FAM65C	ENSG00000042062	300.797	-3.55196	0.108751	889.975	1.48266e-195	1.92698e-193	20	49202645	49308065	-1
EEPD1	ENSG00000122547	1472.52	4.10581	0.121991	887.189	5.98186e-195	7.71229e-193	7	36192758	36341152	1
IFNGR1	ENSG00000027697	23048.4	2.21705	0.0711847	886.875	6.99779e-195	8.95051e-193	6	137518621	137540586	-1
PDGFRA	ENSG00000134853	289.975	-5.51192	0.156741	885.823	1.18507e-194	1.50383e-192	4	55095264	55164414	1
ATXN7	ENSG00000163635	3673.35	-1.66766	0.0546411	884.218	2.64656e-194	3.33218e-192	3	63850233	63989138	1
GADD45B	ENSG00000099860	8622.47	-3.35844	0.103145	881.908	8.40917e-194	1.05056e-191	19	2476120	2478257	1
SZRD1	ENSG00000055070	10192.5	-1.37148	0.0454362	878.862	3.86381e-193	4.78993e-191	1	16679070	16724640	1
GYPC	ENSG00000136732	2372.72	-3.91351	0.117442	877.811	6.53855e-193	8.04391e-191	2	127413509	127454246	1
C1S	ENSG00000182326	856.031	-5.78575	0.160835	875.201	2.41465e-192	2.94806e-190	12	7096351	7178336	1
GBP4	ENSG00000162654	56151.1	-5.9892	0.163237	873.713	5.08566e-192	6.16244e-190	1	89646831	89664615	-1
PTPN1	ENSG00000196396	29930.4	-1.84574	0.060495	873.217	6.51996e-192	7.84147e-190	20	49126891	49201299	1
DCLK3	ENSG00000163673	97.649	-8.05559	0.262129	869.989	3.28051e-191	3.9162e-189	3	36753913	36781352	-1
C4orf32	ENSG00000174749	1283.66	-2.54183	0.0817381	866.033	2.37658e-190	2.81625e-188	4	113066553	113110237	1
GOLGA4	ENSG00000144674	10304.5	-1.59036	0.0527988	864.952	4.08424e-190	4.8045e-188	3	37284668	37408242	1
APOL1	ENSG00000100342	8462.38	-3.84515	0.116717	864.416	5.34069e-190	6.23699e-188	22	36649056	36663576	1
ZC3H12A	ENSG00000163874	27576.6	-3.21024	0.100324	862.794	1.2026e-189	1.39433e-187	1	37940153	37949980	1
ARHGAP18	ENSG00000146376	6736.98	3.35645	0.104324	862.615	1.31539e-189	1.5142e-187	6	129897277	130031370	-1
DHTKD1	ENSG00000181192	2542.96	-1.86061	0.0614767	859.721	5.60081e-189	6.40161e-187	10	12110971	12165224	1
CLIC4	ENSG00000169504	29594.4	-2.46741	0.0798301	857.266	1.91362e-188	2.17183e-186	1	25071848	25170815	1
IL27	ENSG00000197272	11318.8	-8.28151	0.20641	856.439	2.89567e-188	3.2634e-186	16	28510683	28523372	-1
DNAJA1	ENSG00000086061	49894.8	-1.93673	0.0639784	854.511	7.60232e-188	8.50826e-186	9	33025209	33039905	1
CFLAR	ENSG00000003402	68145.5	-2.23715	0.0731652	853.735	1.12105e-187	1.24598e-185	2	201980827	202029033	1
NRP2	ENSG00000118257	17305.5	-2.88103	0.0918871	853.276	1.41014e-187	1.55656e-185	2	206546714	206662857	1
CASP4	ENSG00000196954	29045.4	-2.59393	0.0837064	852.487	2.09394e-187	2.29564e-185	11	104813593	104840163	-1
PRKACA	ENSG00000072062	7174.63	1.68229	0.0561173	852.263	2.34256e-187	2.53819e-185	19	14202500	14228896	-1
BLVRA	ENSG00000106605	18634.7	-3.65646	0.112722	852.259	2.34668e-187	2.53819e-185	7	43798279	43846939	1
MYO1A	ENSG00000166866	552.236	-4.93505	0.144721	850.267	6.36182e-187	6.83514e-185	12	57422301	57444982	-1
MAT2B	ENSG00000038274	12213.6	-1.38206	0.0466015	848.046	1.93342e-186	2.06351e-184	5	162930120	162946342	1
KLF16	ENSG00000129911	716.769	1.89494	0.0633075	844.139	1.36725e-185	1.44964e-183	19	1852399	1863567	-1
CYLD	ENSG00000083799	14175.8	-1.447	0.0488455	843.034	2.37695e-185	2.50372e-183	16	50775961	50835846	1
IRF8	ENSG00000140968	41397.6	-3.66816	0.114161	835.527	1.0187e-183	1.06606e-181	16	85932409	85956215	1
TNF	ENSG00000232810	116945	-6.37212	0.174643	833.43	2.91067e-183	3.02635e-181	6	31543344	31546113	1
HHEX	ENSG00000152804	481.399	4.64352	0.140657	830.472	1.27951e-182	1.32183e-180	10	94447945	94455403	1
DRAM1	ENSG00000136048	39070.8	-3.02478	0.0971904	828.88	2.83936e-182	2.91459e-180	12	102271129	102405908	1
PLAT	ENSG00000104368	1285.29	-7.14672	0.192814	825.462	1.57139e-181	1.60282e-179	8	42032236	42065242	-1
TNFAIP3	ENSG00000118503	122441	-3.17432	0.101602	825.441	1.58815e-181	1.60973e-179	6	138188351	138204449	1
COA1	ENSG00000106603	1888.04	-2.53768	0.0836014	823.713	3.77083e-181	3.79816e-179	7	43648055	43769316	-1
PPP1R10	ENSG00000204569	7802.15	-1.20124	0.0412829	823.564	4.06397e-181	4.06801e-179	6	30568177	30586389	-1
IDH2	ENSG00000182054	6149.37	2.93376	0.0950265	822.102	8.45023e-181	8.40642e-179	15	90626277	90645736	-1
FAM208B	ENSG00000108021	5018.62	-1.88059	0.063536	820.285	2.09836e-180	2.07467e-178	10	5726801	5805703	1
CDCA4	ENSG00000170779	1931.56	-3.32867	0.106371	816.49	1.40244e-179	1.37815e-177	14	105475910	105487485	-1
DNAJB6	ENSG00000105993	62149.1	-1.95404	0.0661405	813.31	6.8903e-179	6.72994e-177	7	157128075	157210133	1
MYCL1	ENSG00000116990	601.907	5.73327	0.168028	812.215	1.19213e-178	1.15737e-176	1	40361098	40367928	-1
P2RX7	ENSG00000089041	33957.6	-4.07257	0.126265	810.35	3.03291e-178	2.92685e-176	12	121570622	121623876	1
KLF4	ENSG00000136826	3400.89	-4.38856	0.1342	809.848	3.89885e-178	3.74011e-176	9	110247133	110252763	-1
HCAR2	ENSG00000182782	5599.94	-5.23417	0.153786	809.248	5.26386e-178	5.01967e-176	12	123185840	123187890	-1
SNX24	ENSG00000064652	323.138	2.5491	0.0855617	807.691	1.14809e-177	1.08839e-175	5	122179134	122365049	1
GRAMD4	ENSG00000075240	2314.76	3.66372	0.116231	806.63	1.95279e-177	1.84042e-175	22	46971909	47075688	1
RAB12	ENSG00000206418	6007.57	-2.22616	0.0749655	806.551	2.03154e-177	1.90351e-175	18	8609443	8639379	1
ANKRD33B	ENSG00000164236	1005.22	-4.19997	0.130376	804.483	5.71986e-177	5.3284e-175	5	10564442	10650308	1
ACSS2	ENSG00000131069	2410.6	1.90764	0.0650894	803.629	8.76937e-177	8.12225e-175	20	33459949	33515769	1
DNAJB9	ENSG00000128590	6181.96	-2.154	0.0728818	802.897	1.2651e-176	1.16505e-174	7	108210012	108215294	1
STK3	ENSG00000104375	2970.05	-1.82992	0.0626311	802.826	1.31143e-176	1.20085e-174	8	99413631	99955055	-1
FAM60A	ENSG00000139146	9555.45	-2.75356	0.0910489	802.606	1.46344e-176	1.33247e-174	12	31433518	31479992	-1
TMX1	ENSG00000139921	10286.2	-1.40172	0.0485857	801.211	2.94214e-176	2.66379e-174	14	51706880	51722759	1
SNORA9	ENSG00000206942	187.149	-3.08565	0.102087	800.71	3.78201e-176	3.40508e-174	7	45024977	45025109	-1
ANTXR2	ENSG00000163297	25513.6	-2.31096	0.0778413	799.392	7.31574e-176	6.55002e-174	4	80822303	81046608	-1
ASCC3	ENSG00000112249	7878.96	-1.90292	0.0652867	794.189	9.89752e-175	8.81262e-173	6	100956070	101329248	-1
DENND4A	ENSG00000174485	9279.11	-2.67561	0.0892981	792.933	1.85581e-174	1.64331e-172	15	65950384	66084631	-1
PPP3CC	ENSG00000120910	5308.61	-2.38824	0.080571	792.922	1.86612e-174	1.64341e-172	8	22298332	22398652	1
HSCB	ENSG00000100209	1497.78	-2.43527	0.0821741	792.236	2.63035e-174	2.30385e-172	22	29138019	29153503	1
POLR3C	ENSG00000186141	8725	-2.47468	0.0834338	789.528	1.02049e-173	8.88982e-172	1	145592605	145611025	-1
CALCOCO2	ENSG00000136436	15651.7	-1.43301	0.0500197	789.061	1.28939e-173	1.11719e-171	17	46908350	46943884	1
IL15	ENSG00000164136	5799.07	-4.03456	0.127047	788.764	1.49592e-173	1.28921e-171	4	142557752	142655140	1
CD83	ENSG00000112149	80192.1	-4.2391	0.132088	788.328	1.86154e-173	1.59577e-171	6	14117872	14137149	1
TMEM131	ENSG00000075568	16975.1	-1.89278	0.0652126	787.904	2.30115e-173	1.96219e-171	2	98372799	98612388	-1
RDH10	ENSG00000121039	213.051	2.12134	0.0735642	787.245	3.20046e-173	2.71467e-171	8	74206847	74237516	1
RIPK1	ENSG00000137275	5757.19	-1.44728	0.0505889	786.703	4.19875e-173	3.54277e-171	6	3064225	3115421	1
PGM3	ENSG00000013375	3874.64	-2.05498	0.0706153	784.264	1.42396e-172	1.19524e-170	6	83870869	83903655	-1
PRRG4	ENSG00000135378	1104.27	-3.16041	0.104234	782.591	3.29041e-172	2.74758e-170	11	32851489	32879669	1
NLRC5	ENSG00000140853	26661.2	-3.20282	0.10512	782.239	3.92261e-172	3.2586e-170	16	57023397	57117443	1
DNAJC3	ENSG00000102580	28904.7	-2.52592	0.0853751	781.94	4.55798e-172	3.76699e-170	13	96329393	96447243	1
PGPEP1	ENSG00000130517	944.229	3.66892	0.118498	781.36	6.09243e-172	5.00947e-170	19	18451397	18480760	1
C19orf12	ENSG00000131943	1003.28	-1.78304	0.0620841	779.603	1.46796e-171	1.2009e-169	19	30191721	30206364	-1
SLC25A28	ENSG00000155287	5367.31	-2.38599	0.0812796	778.19	2.97881e-171	2.42457e-169	10	101370282	101380366	-1
IL7	ENSG00000104432	1441.57	-4.72647	0.145604	774.842	1.59242e-170	1.28962e-168	8	79587978	79717758	-1
SPAG1	ENSG00000104450	657.599	-2.57865	0.0876327	774.26	2.13098e-170	1.71714e-168	8	101170134	101271506	1
LHFP	ENSG00000183722	353.987	-2.28827	0.0788723	774.249	2.14269e-170	1.71799e-168	13	39917029	40177665	-1
HSPA13	ENSG00000155304	7340.31	-2.15772	0.0743256	774.037	2.38244e-170	1.90076e-168	21	15743436	15755805	-1
SOS1	ENSG00000115904	15139.8	-2.8475	0.0956489	771.165	1.00326e-169	7.9648e-168	2	39208537	39351486	-1
HAPLN3	ENSG00000140511	7922.55	-6.87542	0.191935	768.655	3.52513e-169	2.78485e-167	15	89420519	89438857	-1
SUCNR1	ENSG00000198829	4874.89	-7.44303	0.203084	768.241	4.33745e-169	3.40987e-167	3	151591431	151599665	1
SUOX	ENSG00000139531	422.715	2.0912	0.0729927	768.057	4.75614e-169	3.72087e-167	12	56390964	56400425	1
GSDMD	ENSG00000104518	8741.01	-2.32632	0.0799571	767.866	5.23268e-169	4.07391e-167	8	144635377	144645232	1
PTGER4	ENSG00000171522	12929.2	-3.32579	0.109648	767.572	6.06321e-169	4.69782e-167	5	40679600	40693837	1
SLC24A6	ENSG00000089060	3091.03	1.91235	0.0667833	766.755	9.12842e-169	7.03893e-167	12	113736564	113797298	-1
CCDC50	ENSG00000152492	3396.81	-2.44065	0.0835981	766.701	9.37832e-169	7.19719e-167	3	191046866	191116459	1
TVP23B	ENSG00000171928	3387.4	-1.65304	0.0581756	766.668	9.53236e-169	7.28074e-167	17	18684308	18710027	1
EIF1	ENSG00000173812	60843.9	-1.91905	0.0670552	764.389	2.98419e-168	2.26855e-166	17	39845137	39848920	1
STAT4	ENSG00000138378	39967.2	-4.89269	0.150109	764.028	3.57506e-168	2.70496e-166	2	191894302	192016322	-1
EXT1	ENSG00000182197	1612	-3.42808	0.113	763.854	3.8999e-168	2.93696e-166	8	118806729	119124092	-1
FOS	ENSG00000170345	5105.89	3.44582	0.113367	763.348	5.02448e-168	3.76626e-166	14	75745477	75748933	1
RBM17	ENSG00000134453	15155.5	-2.31858	0.0799787	763.092	5.71077e-168	4.26087e-166	10	6130950	6159420	1
LBR	ENSG00000143815	3520.84	2.09966	0.0730557	762.331	8.36102e-168	6.2095e-166	1	225589204	225616627	-1
KCNJ2	ENSG00000123700	19551.5	-4.90809	0.1509	761.198	1.47416e-167	1.0898e-165	17	68164814	68176189	1
SLC30A7	ENSG00000162695	4765.38	-1.84242	0.0647541	760.348	2.25574e-167	1.65997e-165	1	101361632	101447309	1
C5AR1	ENSG00000197405	11581.6	3.16489	0.105538	759.967	2.73053e-167	2.00024e-165	19	47793280	47825323	1
LIPM	ENSG00000173239	18.8253	-6.81625	0.316298	759.014	4.39995e-167	3.20858e-165	10	90562487	90580303	1
ANO8	ENSG00000074855	957.178	3.05796	0.102971	757.079	1.15932e-166	8.41607e-165	19	17434032	17445638	-1
PSMB10	ENSG00000205220	12893	-1.79462	0.0633366	756.026	1.96423e-166	1.41953e-164	16	67968405	67970990	-1
TAPBP	ENSG00000231925	27200	-1.5023	0.053517	754.757	3.70738e-166	2.66733e-164	6	33267471	33282164	-1
EIF5	ENSG00000100664	35558.2	-1.53987	0.0548314	753.465	7.08033e-166	5.0714e-164	14	103799881	103811362	1
REL	ENSG00000162924	12462.3	-2.91728	0.0991085	749.569	4.97866e-165	3.55027e-163	2	61108656	61150645	1
SNN	ENSG00000184602	8926.4	-2.65222	0.0912128	748.192	9.92264e-165	7.04464e-163	16	11762270	11773015	1
HIVEP2	ENSG00000010818	9547.07	-3.23754	0.108668	746.422	2.40707e-164	1.70142e-162	6	143072604	143266338	-1
FNDC3A	ENSG00000102531	20142.2	-2.4034	0.0835458	745.987	2.99249e-164	2.10598e-162	13	49550048	49783915	1
CLEC7A	ENSG00000172243	6697.81	2.84385	0.0971696	745.645	3.55151e-164	2.48853e-162	12	10269376	10282857	-1
TIA1	ENSG00000116001	6789.29	-1.33052	0.0479562	743.809	8.90135e-164	6.21013e-162	2	70436576	70475792	-1
C12orf61	ENSG00000221949	329.655	-3.87766	0.127896	743.441	1.07024e-163	7.43447e-162	12	62995531	62997214	-1
SPG20	ENSG00000133104	7423.45	-1.38784	0.0499653	743.097	1.27147e-163	8.79443e-162	13	36875775	36944317	-1
AGO1	ENSG00000092847	2085.03	3.09285	0.104907	742.153	2.04029e-163	1.40518e-161	1	36335409	36395211	1
STAT5A	ENSG00000126561	25057.6	-2.89665	0.0990176	741.841	2.38519e-163	1.63573e-161	17	40439565	40463961	1
SMIM4	ENSG00000168273	242.174	2.18107	0.0774546	741.637	2.64093e-163	1.80344e-161	3	52568029	52613253	1
SMCO4	ENSG00000166002	5656.65	-2.74089	0.0943963	740.88	3.85849e-163	2.62377e-161	11	93211638	93276674	-1
PPA1	ENSG00000180817	15473.9	-4.2266	0.136088	739.702	6.95833e-163	4.71179e-161	10	71962587	71993667	-1
ALCAM	ENSG00000170017	36931.8	-2.39664	0.0837311	739.149	9.18187e-163	6.19142e-161	3	105085753	105295744	1
PLEK	ENSG00000115956	124282	-2.65249	0.0917789	738.725	1.13495e-162	7.62122e-161	2	68592305	68624585	1
SEC23B	ENSG00000101310	17757.6	-1.30767	0.0473346	737.702	1.89459e-162	1.26694e-160	20	18488137	18542059	1
MGAT2	ENSG00000168282	4908.31	-1.35654	0.0491071	736.89	2.84429e-162	1.89416e-160	14	50087489	50090198	1
SEC61B	ENSG00000106803	11731.6	-1.94042	0.0690037	736.715	3.10431e-162	2.05881e-160	9	101984346	101992897	1
PSMA5	ENSG00000143106	15834.7	-1.47059	0.053052	736.459	3.53041e-162	2.33181e-160	1	109941653	109969062	-1
GOSR2	ENSG00000108433	4117.93	-1.13031	0.041192	734.542	9.21816e-162	6.06367e-160	17	45000483	45105003	1
TNFSF9	ENSG00000125657	2083.04	-5.14637	0.159254	734.485	9.48404e-162	6.2132e-160	19	6531010	6535931	1
H2AFZ	ENSG00000164032	6441.34	1.18588	0.0431686	733.884	1.28122e-161	8.35958e-160	4	100869243	100871545	-1
UBE2Z	ENSG00000159202	15251.9	-1.46806	0.0531242	732.865	2.13405e-161	1.38679e-159	17	46985731	47006418	1
RACGAP1	ENSG00000161800	609.916	1.92999	0.0691818	732.544	2.50618e-161	1.62207e-159	12	50370706	50426919	-1
NFKB2	ENSG00000077150	84307.5	-2.4963	0.0873327	731.229	4.84106e-161	3.12074e-159	10	104153867	104162281	1
TRAF1	ENSG00000056558	87701	-3.93418	0.129309	730.017	8.87988e-161	5.70152e-159	9	123664671	123691451	-1
SYT11	ENSG00000132718	2092.3	2.24616	0.0795388	729.769	1.00551e-160	6.43044e-159	1	155829300	155854990	1
PRSS36	ENSG00000178226	276.517	3.61092	0.122555	729.751	1.01484e-160	6.46451e-159	16	31150246	31161415	-1
GTPBP1	ENSG00000100226	7666.09	-2.17135	0.077066	728.866	1.58016e-160	1.00259e-158	22	39101728	39134304	1
SFXN3	ENSG00000107819	5180.83	1.25509	0.0459025	725.701	7.70802e-160	4.87147e-158	10	102790991	102800998	1
NFIX	ENSG00000008441	1214.94	-4.00629	0.132175	724.353	1.51398e-159	9.53096e-158	19	13106422	13209610	1
KIAA0368	ENSG00000136813	16366.7	-1.29647	0.0474029	724.17	1.65885e-159	1.04024e-157	9	114122972	114247025	-1
IL10RA	ENSG00000110324	66192.9	-1.86161	0.0669921	723.926	1.87487e-159	1.17114e-157	11	117857063	117872196	1
CEP85	ENSG00000130695	1110.29	2.83915	0.0988127	723.466	2.35984e-159	1.46839e-157	1	26560691	26605299	1
TANC1	ENSG00000115183	290.564	-4.96578	0.159074	721.271	7.08322e-159	4.39051e-157	2	159825146	160089170	1
VPS9D1	ENSG00000075399	14330.1	-3.17488	0.108753	721.015	8.05394e-159	4.97307e-157	16	89773542	89787394	-1
TICAM1	ENSG00000127666	4078.01	-2.09183	0.0748819	720.326	1.13681e-158	6.99268e-157	19	4815944	4831716	-1
DYNLT1	ENSG00000146425	12201.8	-2.38805	0.0847461	716.726	6.89573e-158	4.22554e-156	6	159057506	159065771	-1
IDH1	ENSG00000138413	2574.09	2.6095	0.0918779	716.605	7.32587e-158	4.47211e-156	2	209100951	209130798	-1
NPL	ENSG00000135838	11268.5	2.78142	0.0971675	716.071	9.57377e-158	5.8223e-156	1	182758428	182799519	1
ZHX2	ENSG00000178764	4883.83	-2.27055	0.0810589	715.358	1.36823e-157	8.28963e-156	8	123793633	123986750	1
CETP	ENSG00000087237	116.544	-3.35044	0.116926	713.622	3.26273e-157	1.96937e-155	16	56995762	57017757	1
MAP3K12	ENSG00000139625	451.044	2.42576	0.0866986	713.124	4.18666e-157	2.51762e-155	12	53874274	53893847	-1
GBP6	ENSG00000183347	87.9674	-6.02202	0.199252	712.557	5.5614e-157	3.33188e-155	1	89829617	89852020	1
SIPA1L1	ENSG00000197555	5419.79	-2.58328	0.0912126	712.412	5.98009e-157	3.56945e-155	14	71787166	72207946	1
CDK5	ENSG00000164885	677.619	2.95363	0.103418	708.889	3.48862e-156	2.07463e-154	7	150750899	150755617	-1
NISCH	ENSG00000010322	10767.4	2.77442	0.0975817	707.552	6.81604e-156	4.0385e-154	3	52489134	52527087	1
MAN1B1	ENSG00000177239	2025.93	1.79038	0.0654391	705.888	1.56798e-155	9.25623e-154	9	139981379	140003635	1
TK2	ENSG00000166548	750.071	3.58058	0.122277	705.819	1.62292e-155	9.5456e-154	16	66541906	66586447	-1
POPDC2	ENSG00000121577	137.465	-2.24478	0.0817577	704.624	2.95197e-155	1.72996e-153	3	119355304	119384171	-1
TGFBR2	ENSG00000163513	8092.65	2.78014	0.0979084	703.97	4.09623e-155	2.39184e-153	3	30647994	30735634	1
ADAP2	ENSG00000184060	5465.58	3.31316	0.114671	698.332	6.89267e-154	4.01019e-152	17	29233362	29286340	1
MTHFD2	ENSG00000065911	19083	-1.20709	0.0450556	697.828	8.87106e-154	5.14266e-152	2	74425689	74444692	1
TRIP10	ENSG00000125733	17203.6	-3.1068	0.10852	697.002	1.34155e-153	7.74924e-152	19	6737936	6751537	1
MED15	ENSG00000099917	12468.4	-1.37537	0.0511745	696.503	1.72228e-153	9.91293e-152	22	20850200	20941919	1
DKFZP761J1410	ENSG00000105520	1586.81	1.79728	0.0662199	695.374	3.03109e-153	1.7384e-151	19	11466062	11476374	1
PSTPIP2	ENSG00000152229	54874.1	-2.73587	0.0972425	695.248	3.22819e-153	1.84487e-151	18	43563502	43652238	-1
GABPB1	ENSG00000104064	2600.98	-1.26794	0.0474467	692.676	1.17039e-152	6.66503e-151	15	50569389	50647605	-1
EPT1	ENSG00000138018	1786.14	-1.7617	0.0650477	692.558	1.24148e-152	7.04499e-151	2	26531415	26618759	1
TMED2	ENSG00000086598	14254.1	-0.912271	0.0344171	691.212	2.43636e-152	1.3777e-150	12	124069078	124083116	1
C3orf38	ENSG00000179021	2373.12	-1.58357	0.0588925	690.188	4.06903e-152	2.29288e-150	3	88198893	88207118	1
CUEDC1	ENSG00000180891	693.817	3.03033	0.107297	689.674	5.26253e-152	2.95508e-150	17	55938604	56032684	-1
TRA2B	ENSG00000136527	12559.3	-1.02156	0.0385175	689.149	6.84497e-152	3.83033e-150	3	185633694	185655924	-1
PRAM1	ENSG00000133246	1845.86	4.38714	0.145465	688.974	7.47001e-152	4.16563e-150	19	8554940	8567996	-1
MAPK3	ENSG00000102882	1487.66	3.2662	0.113836	688.131	1.13943e-151	6.33207e-150	16	30125426	30134827	-1
CCRL2	ENSG00000121797	14492.2	-2.71688	0.0971059	687.873	1.29649e-151	7.18013e-150	3	46448654	46451014	1
SIAH2	ENSG00000181788	3021.92	-2.55898	0.0922018	687.245	1.77621e-151	9.80323e-150	3	150458914	150481264	-1
DOPEY2	ENSG00000142197	2484.53	2.38	0.0864142	686.817	2.20013e-151	1.21015e-149	21	37529080	37666572	1
PPAP2A	ENSG00000067113	136.759	-2.26567	0.0835393	686.703	2.32972e-151	1.27707e-149	5	54720682	54830878	-1
TIMP2	ENSG00000035862	9423.14	2.75295	0.0984423	685.426	4.4152e-151	2.41204e-149	17	76849059	76921469	-1
MCM4	ENSG00000104738	400.348	2.05413	0.0759011	684.341	7.60329e-151	4.13969e-149	8	48872745	48890720	1
RHEBL1	ENSG00000167550	364.51	-2.86347	0.102747	682.178	2.24513e-150	1.21826e-148	12	49458468	49463808	-1
TEX2	ENSG00000136478	840.833	2.33099	0.0853124	681.437	3.2542e-150	1.75989e-148	17	62224587	62340661	-1
TMEM87A	ENSG00000103978	7258.09	-0.909583	0.0345956	680.097	6.36601e-150	3.43126e-148	15	42502730	42565861	-1
PYGL	ENSG00000100504	4715.17	2.27815	0.083535	677.834	1.97691e-149	1.062e-147	14	51324609	51411454	-1
PELI3	ENSG00000174516	313.951	2.07292	0.0771237	677.539	2.29149e-149	1.2269e-147	11	66234216	66244808	1
CAMK1G	ENSG00000008118	1143.05	-5.16649	0.167094	676.924	3.11754e-149	1.66365e-147	1	209757062	209787283	1
FLI1	ENSG00000151702	2306.06	3.27563	0.115249	676.711	3.46941e-149	1.84532e-147	11	128555046	128683161	1
TNFAIP8	ENSG00000145779	29919.1	-2.49377	0.0907495	676.319	4.22206e-149	2.23825e-147	5	118604387	118730294	1
P2RX4	ENSG00000135124	26862.6	-2.55368	0.092754	674.622	9.87523e-149	5.21801e-147	12	121647660	121671909	1
ARHGAP26	ENSG00000145819	6323.04	2.02502	0.0751557	672.794	2.46654e-148	1.29904e-146	5	142149949	142608576	1
FRAT2	ENSG00000181274	878.101	2.51061	0.0917242	672.532	2.81164e-148	1.47597e-146	10	99092255	99094458	-1
CASP2	ENSG00000106144	1051.69	2.18145	0.0806388	672.411	2.98797e-148	1.56344e-146	7	142985308	143004789	1
TMEM208	ENSG00000168701	4904.97	-1.3437	0.0509938	670.514	7.72226e-148	4.02757e-146	16	67261006	67263181	1
OSBPL11	ENSG00000144909	4937.96	1.24555	0.0474337	669.691	1.16623e-147	6.06291e-146	3	125247702	125313934	-1
GRAMD1A	ENSG00000089351	91634.9	-3.16484	0.112543	669.319	1.40539e-147	7.28274e-146	19	35485688	35517375	1
CORO1B	ENSG00000172725	7615.19	2.02761	0.0754885	668.411	2.21412e-147	1.14368e-145	11	67205519	67211292	-1
SLC30A5	ENSG00000145740	6053.13	-0.929737	0.0356747	667.869	2.90415e-147	1.49531e-145	5	68389473	68426896	1
EXOC3L4	ENSG00000205436	356.15	-7.07556	0.218051	667.608	3.30917e-147	1.69842e-145	14	103566481	103576896	1
BOC	ENSG00000144857	207.364	-7.83575	0.248262	666.545	5.63633e-147	2.88365e-145	3	112929850	113006303	1
ECH1	ENSG00000104823	2310.5	1.86562	0.0699858	665.502	9.50127e-147	4.84565e-145	19	39306062	39322645	-1
ASF1B	ENSG00000105011	160.364	2.80657	0.103569	664.724	1.40249e-146	7.13012e-145	19	14230321	14247768	-1
XRCC1	ENSG00000073050	2777.82	1.68036	0.0635248	664.201	1.82278e-146	9.23771e-145	19	44047192	44084625	-1
SAMD1	ENSG00000141858	851.574	2.68412	0.0980549	664.085	1.93216e-146	9.76133e-145	19	14198652	14201848	-1
FAM105A	ENSG00000145569	3578.87	3.49752	0.123242	662.849	3.58746e-146	1.80673e-144	5	14581884	14615116	1
MFSD2A	ENSG00000168389	11425.5	-3.90688	0.134851	662.676	3.91273e-146	1.96441e-144	1	40420802	40435638	1
SOCS5	ENSG00000171150	427.02	1.32371	0.0508226	662.329	4.65406e-146	2.32934e-144	2	46926091	46990268	1
DHX36	ENSG00000174953	6405.99	-1.04417	0.0401524	661.988	5.52107e-146	2.75472e-144	3	153990335	154042286	-1
TPST2	ENSG00000128294	1628.06	1.59402	0.0605799	661.367	7.53577e-146	3.74835e-144	22	26921458	26992681	-1
NA	ENSG00000089505+ENSG00000254788+ENSG00000217555	1172.84	3.75664	0.131045	660.771	1.01521e-145	5.03418e-144	NA	NA	NA	NA
LAMP3	ENSG00000078081	30038.8	-5.60251	0.178849	659.941	1.53883e-145	7.60727e-144	3	182840001	182881627	-1
ARVCF	ENSG00000099889	174.06	2.26545	0.0854669	658.314	3.4747e-145	1.71248e-143	22	19957419	20004331	-1
SLC26A6	ENSG00000225697	1442.08	2.38164	0.08833	657.583	5.01186e-145	2.46253e-143	3	48663156	48672926	-1
TRA2A	ENSG00000164548	4567.08	-1.47703	0.05643	657.305	5.75977e-145	2.82141e-143	7	23544399	23571660	-1
RORB	ENSG00000198963	20.1555	-4.79104	0.193243	657.047	6.55614e-145	3.20178e-143	9	77112281	77302117	1
FAM26F	ENSG00000188820	11050.3	-6.57558	0.201516	655.555	1.3838e-144	6.73755e-143	6	116782533	116784934	1
ZNF652	ENSG00000198740	573.989	2.43723	0.0906306	655.375	1.51433e-144	7.3509e-143	17	47366568	47439835	-1
NA	ENSG00000144815+ENSG00000144802	41998.2	-2.43413	0.0902095	655.275	1.59155e-144	7.70251e-143	NA	NA	NA	NA
UBAC1	ENSG00000130560	3867.08	2.43879	0.0903487	655.253	1.60958e-144	7.76647e-143	9	138824815	138853226	-1
ASCL2	ENSG00000183734	2791.49	-2.80094	0.102509	652.932	5.14704e-144	2.47611e-142	11	2289725	2292182	-1
PDE4B	ENSG00000184588	18718.6	-3.37066	0.120397	650.927	1.40446e-143	6.73638e-142	1	66258197	66840259	1
MFAP1	ENSG00000140259	3942.8	-1.03787	0.0402788	650.293	1.92963e-143	9.22787e-142	15	44096690	44117000	-1
CPEB3	ENSG00000107864	668.1	-1.54153	0.0592317	650.033	2.19791e-143	1.04797e-141	10	93806449	94050844	-1
EIF5A	ENSG00000132507	26681.8	-1.7562	0.0669224	649.859	2.39704e-143	1.13955e-141	17	7210318	7215774	1
ACAA1	ENSG00000060971	3038.6	1.2994	0.0501727	649.541	2.81212e-143	1.33295e-141	3	38164201	38178733	-1
M1AP	ENSG00000159374	82.6019	4.21435	0.154446	649.207	3.32319e-143	1.57057e-141	2	74785010	74875465	-1
SMIM3	ENSG00000256235	5377.2	-3.19228	0.115192	648.855	3.96393e-143	1.86792e-141	5	150157508	150176296	1
TPD52L2	ENSG00000101150	10167.9	1.18825	0.0460274	648.656	4.37933e-143	2.05764e-141	20	62496643	62522898	1
ABCD3	ENSG00000117528	1790.44	1.96538	0.0745813	647.947	6.2455e-143	2.92594e-141	1	94883933	94984222	1
PI4K2B	ENSG00000038210	6187.15	-2.53931	0.0942878	647.613	7.38236e-143	3.44853e-141	4	25162263	25280714	1
ANKRD22	ENSG00000152766	8841.3	-6.17761	0.194033	647.3	8.63727e-143	4.02307e-141	10	90581889	90611575	-1
PAQR4	ENSG00000162073	261.098	2.93447	0.108471	647.12	9.44861e-143	4.38829e-141	16	3019246	3023490	1
MPST	ENSG00000128309	190.211	2.6862	0.100425	647.091	9.58929e-143	4.44083e-141	22	37415676	37425863	1
TMEM170B	ENSG00000205269	1003.01	3.94726	0.138266	646.821	1.0975e-142	5.06799e-141	6	11537938	11583757	1
SDE2	ENSG00000143751	3189.11	-1.35292	0.0523861	644.17	4.14068e-142	1.9066e-140	1	226170403	226187032	-1
APOL6	ENSG00000221963	12375.7	-3.45987	0.123845	643.951	4.61964e-142	2.12109e-140	22	36044442	36057404	1
DESI1	ENSG00000100418	5164.52	-1.74627	0.066885	643.463	5.90034e-142	2.70142e-140	22	41994032	42017100	-1
STX10	ENSG00000104915	2124.24	2.42069	0.0906816	642.863	7.96851e-142	3.63797e-140	19	13254872	13261197	-1
ADRBK1	ENSG00000173020	17950.7	2.02585	0.0768325	642.648	8.87084e-142	4.03849e-140	11	67033881	67054027	1
JAG1	ENSG00000101384	7079.04	-4.6989	0.158713	642.566	9.24576e-142	4.19731e-140	20	10618332	10654694	-1
STAT3	ENSG00000168610	39825.4	-1.97352	0.0751735	641.259	1.77871e-141	8.05215e-140	17	40465342	40540586	-1
MED13L	ENSG00000123066	14012.6	-1.83979	0.0704416	640.411	2.71923e-141	1.22754e-139	12	116395711	116715143	-1
IFRD1	ENSG00000006652	5419.08	-1.87819	0.0718716	639.602	4.07903e-141	1.83625e-139	7	112063023	112121072	1
SBNO2	ENSG00000064932	48078.2	-1.58566	0.061238	638.979	5.57305e-141	2.50182e-139	19	1107636	1174282	-1
ARCN1	ENSG00000095139	17984.5	-1.35997	0.0528584	638.791	6.12153e-141	2.7404e-139	11	118443105	118473748	1
SOD2	ENSG00000112096	609416	-2.53611	0.0947999	638.395	7.46441e-141	3.33231e-139	6	160100096	160183561	-1
VIMP	ENSG00000131871	9176.41	-1.84693	0.0707875	638.381	7.51567e-141	3.34593e-139	15	101811022	101817705	-1
USO1	ENSG00000138768	17905	-1.22647	0.0478506	637.984	9.16837e-141	4.07045e-139	4	76649777	76735382	1
TSPAN3	ENSG00000140391	2882.1	1.85345	0.0711011	637.904	9.54491e-141	4.22598e-139	15	77336359	77376326	-1
GBP7	ENSG00000213512	31.4399	-6.32803	0.253776	637.725	1.0438e-140	4.60873e-139	1	89597434	89641723	-1
RARRES3	ENSG00000133321	2743.68	-4.93088	0.16541	637.338	1.26717e-140	5.57972e-139	11	63304281	63313934	1
PELI1	ENSG00000197329	17553.2	-2.41128	0.0907244	636.611	1.82368e-140	8.00829e-139	2	64319786	64371588	-1
MCOLN2	ENSG00000153898	14126.6	-4.27709	0.148327	635.381	3.37731e-140	1.47904e-138	1	85391268	85462796	-1
RNF135	ENSG00000181481	2304.67	2.1152	0.0806094	635.017	4.053e-140	1.77014e-138	17	29295803	29326929	1
STX12	ENSG00000117758	10745.1	-1.65233	0.0639014	634.817	4.47855e-140	1.95071e-138	1	28099694	28150963	1
SFXN5	ENSG00000144040	1307.44	1.41561	0.0552388	633.965	6.86184e-140	2.98074e-138	2	73169165	73302747	-1
ARHGDIB	ENSG00000111348	33024.6	2.34285	0.0884824	633.956	6.89208e-140	2.98583e-138	12	15094951	15114662	-1
SCN1B	ENSG00000105711	3880.3	-4.82097	0.163189	633.754	7.62826e-140	3.2959e-138	19	35521588	35531352	1
SNAPC2	ENSG00000104976	491.692	1.55979	0.0607528	633.629	8.12061e-140	3.49924e-138	19	7985201	7988135	1
ZDHHC7	ENSG00000153786	5294.03	1.75322	0.0677444	632.687	1.30154e-139	5.59351e-138	16	85007787	85045141	-1
HYAL2	ENSG00000068001	901.379	1.9618	0.075491	632.211	1.65155e-139	7.07882e-138	3	50355221	50360337	-1
TRPC4AP	ENSG00000100991	19250.9	-1.0052	0.0396032	631.316	2.58551e-139	1.10526e-137	20	33590207	33680674	-1
CMTM4	ENSG00000183723	263.73	2.84085	0.106737	631.069	2.92568e-139	1.24736e-137	16	66648653	66730610	-1
IL15RA	ENSG00000134470	12711.5	-5.86022	0.188988	630.838	3.28599e-139	1.39728e-137	10	5990855	6020150	-1
RAB42	ENSG00000188060	126.808	4.85153	0.173725	630.575	3.74694e-139	1.5891e-137	1	28918712	28921955	1
RAB18	ENSG00000099246	8494.05	-1.21308	0.0476822	629.062	7.99543e-139	3.382e-137	10	27793197	27831143	1
PMAIP1	ENSG00000141682	2290.95	-3.90508	0.138754	628.441	1.09134e-138	4.60421e-137	18	57567180	57571538	1
MARVELD1	ENSG00000155254	393.045	4.07329	0.145265	628.405	1.11075e-138	4.67384e-137	10	99472930	99477907	1
GTDC2	ENSG00000144647	93.1113	2.27674	0.0890016	628.233	1.2111e-138	5.08284e-137	3	43120724	43147568	-1
ZNF330	ENSG00000109445	4864.91	-1.04557	0.0412913	627.675	1.60106e-138	6.70201e-137	4	142142041	142155851	1
MRPL9	ENSG00000143436	1911.51	-2.04245	0.0785736	626.63	2.70205e-138	1.12814e-136	1	151732119	151736040	-1
PXDC1	ENSG00000168994	3881.98	-2.06067	0.0792449	625.944	3.81117e-138	1.5871e-136	6	3722848	3752260	-1
PARP14	ENSG00000173193	65391.8	-2.81975	0.105299	625.506	4.74526e-138	1.97099e-136	3	122399465	122449687	1
FAM109A	ENSG00000198324	310.566	2.84241	0.107109	625.495	4.77165e-138	1.97686e-136	12	111798339	111806925	-1
HDAC5	ENSG00000108840	3849.99	2.08961	0.0802844	625.28	5.31371e-138	2.19579e-136	17	42154114	42201070	-1
MAPKAPK3	ENSG00000114738	5833.63	2.27829	0.0869784	624.927	6.34253e-138	2.61422e-136	3	50648951	50686720	1
TOP1	ENSG00000198900	19424.6	-1.63881	0.0639194	624.853	6.58205e-138	2.70603e-136	20	39657458	39753127	1
DAB2	ENSG00000153071	5199.23	2.89141	0.107665	624.457	8.02417e-138	3.29052e-136	5	39371780	39462402	-1
TRIM26	ENSG00000234127	6673.23	-1.76704	0.0686914	624.277	8.78104e-138	3.59176e-136	6	30152232	30181204	-1
SLC25A35	ENSG00000125434	60.1737	2.77113	0.109019	622.931	1.72257e-137	7.02809e-136	17	8191081	8198661	-1
NUDT16L1	ENSG00000168101	873.869	1.33533	0.0526885	622.761	1.87595e-137	7.63456e-136	16	4743695	4745860	1
MAZ	ENSG00000103495	4231.72	1.43575	0.0564275	622.73	1.90549e-137	7.73525e-136	16	29817427	29823649	1
SLC9A8	ENSG00000197818	5357	-1.33542	0.0526691	621.384	3.73931e-137	1.51414e-135	20	48429250	48508779	1
FDXR	ENSG00000161513	263.885	3.27925	0.121685	620.965	4.61275e-137	1.86313e-135	17	72858619	72869156	-1
VKORC1	ENSG00000167397	1392.03	1.49825	0.0589736	619.583	9.2158e-137	3.71304e-135	16	31102163	31107301	-1
TMEM185B	ENSG00000226479	2035.76	-1.17151	0.0464689	619.47	9.74991e-137	3.91844e-135	2	120978854	120980984	-1
PSMA4	ENSG00000041357	24276.5	-1.59025	0.0624219	618.366	1.69456e-136	6.7934e-135	15	78832747	78841604	1
COQ7	ENSG00000167186	922.812	-0.974403	0.0388644	618.321	1.73322e-136	6.93118e-135	16	19078921	19091417	1
GAS2L3	ENSG00000139354	426.765	2.73209	0.103764	617.244	2.97272e-136	1.18585e-134	12	100967461	101022064	1
LMNB1	ENSG00000113368	6842.75	-3.53536	0.128698	617.212	3.02152e-136	1.20234e-134	5	126112315	126172712	1
YME1L1	ENSG00000136758	21203.8	-1.00186	0.0399451	616.734	3.83855e-136	1.52369e-134	10	27399383	27444195	-1
PIP5K1A	ENSG00000143398	4797.01	-1.02173	0.0407386	616.236	4.92602e-136	1.95056e-134	1	151170425	151222012	1
RBM25	ENSG00000119707	23231.8	-1.33876	0.0529958	616.098	5.27649e-136	2.08422e-134	14	73525144	73588122	1
TMEM14B	ENSG00000137210	1154.23	1.04967	0.0419153	615.692	6.46631e-136	2.54795e-134	6	10747992	10930656	1
RRM1	ENSG00000167325	1224.99	1.16824	0.0465511	615.13	8.56905e-136	3.36826e-134	11	4115937	4160106	1
MLH1	ENSG00000076242	6760.55	-1.1138	0.0443929	614.419	1.2234e-135	4.79715e-134	3	37034823	37107380	1
CKB	ENSG00000166165	2194.93	-4.8079	0.165673	613.646	1.80213e-135	7.0493e-134	14	103985996	103989448	-1
ASB13	ENSG00000196372	279.345	3.13017	0.117823	612.772	2.79194e-135	1.08946e-133	10	5680830	5708558	-1
STAT2	ENSG00000170581	56735.2	-2.23012	0.0861841	611.873	4.37963e-135	1.70488e-133	12	56735381	56753939	-1
DLG4	ENSG00000132535	2868.26	1.87752	0.0736122	610.077	1.07634e-134	4.17983e-133	17	7093209	7123021	-1
RAP1GDS1	ENSG00000138698	3658.24	1.6682	0.0658187	609.973	1.13382e-134	4.39247e-133	4	99182535	99365012	1
SDC4	ENSG00000124145	10818.3	-2.72163	0.103373	609.782	1.24804e-134	4.82334e-133	20	43953928	43977064	-1
C9orf139	ENSG00000180539	341.853	5.61963	0.192008	609.698	1.30169e-134	5.01867e-133	9	139921916	139931234	1
UFM1	ENSG00000120686	9534.76	-1.54106	0.061033	609.116	1.74152e-134	6.6984e-133	13	38923986	38937140	1
NA	ENSG00000197417+ENSG00000262304+ENSG00000196689	504.035	1.73179	0.0684741	609.108	1.74911e-134	6.7116e-133	NA	NA	NA	NA
CARD9	ENSG00000187796	3058.1	3.81325	0.138247	608.695	2.1508e-134	8.23332e-133	9	139256355	139268133	-1
ITSN1	ENSG00000205726	658.029	2.73255	0.104395	607.154	4.6543e-134	1.77746e-132	21	35014706	35272165	1
ECHDC3	ENSG00000134463	343.949	-1.99696	0.0784397	606.914	5.24749e-134	1.99926e-132	10	11784365	11806069	1
RAP1B	ENSG00000127314	80414	-1.77729	0.0700205	606.853	5.41077e-134	2.0566e-132	12	69004619	69054372	1
PACSIN2	ENSG00000100266	6951.04	1.29225	0.0516567	606.216	7.44499e-134	2.82314e-132	22	43231418	43411151	-1
ZWINT	ENSG00000122952	165.581	2.96993	0.113963	606.176	7.5949e-134	2.87322e-132	10	58116989	58121036	-1
CDV3	ENSG00000091527	18010	-1.15822	0.046443	605.858	8.90469e-134	3.36084e-132	3	133292574	133309105	1
APOL4	ENSG00000100336	3082.68	-9.28647	0.266979	605.182	1.24932e-133	4.70423e-132	22	36585172	36600886	-1
PDK4	ENSG00000004799	168.477	6.13621	0.215257	605.104	1.29937e-133	4.88128e-132	7	95212811	95225803	-1
HNRNPR	ENSG00000125944	13765.1	-0.925047	0.0373001	604.781	1.52687e-133	5.72258e-132	1	23630264	23670829	-1
NCKAP1L	ENSG00000123338	20532.8	1.67232	0.0662523	604.497	1.76037e-133	6.58239e-132	12	54891495	54937726	1
RAB21	ENSG00000080371	9719.91	-1.51859	0.0604299	604.171	2.07254e-133	7.73172e-132	12	72148654	72184699	1
ZNF276	ENSG00000158805	2059.27	-1.40114	0.0559895	603.64	2.70398e-133	1.00641e-131	16	89786808	89807311	1
FRAT1	ENSG00000165879	346.878	2.74019	0.105252	602.258	5.40234e-133	2.00609e-131	10	99079022	99081672	1
CRYL1	ENSG00000165475	1234.38	2.47813	0.0957544	601.716	7.08761e-133	2.62584e-131	13	20977806	21099996	-1
DPY19L1	ENSG00000173852	1262.45	1.9347	0.0762708	601.59	7.55096e-133	2.79109e-131	7	34968488	35077883	-1
TRIM69	ENSG00000185880	666.207	-4.36308	0.155605	600.369	1.39156e-132	5.13191e-131	15	45021186	45060027	1
NFX1	ENSG00000086102	5243.14	-1.21486	0.0489178	599.365	2.30097e-132	8.46631e-131	9	33290509	33371155	1
APOBEC3F	ENSG00000128394	597.365	-2.63482	0.10156	599.003	2.7581e-132	1.01252e-130	22	39436609	39449915	1
PPP2R2A	ENSG00000221914	4814.09	-1.04241	0.0421465	598.934	2.85578e-132	1.04599e-130	8	26149007	26230196	1
NCKIPSD	ENSG00000213672	827.274	2.25651	0.088391	597.841	4.93685e-132	1.80413e-130	3	48701364	48723797	-1
PATL1	ENSG00000166889	12102	-1.29106	0.0519717	597.64	5.45863e-132	1.9903e-130	11	59404189	59436453	-1
TTC39A	ENSG00000085831	125.669	-4.56622	0.165605	597.18	6.87429e-132	2.50081e-130	1	51752930	51810788	-1
EIF2AK4	ENSG00000128829	1324.02	2.17343	0.0853138	597.149	6.97925e-132	2.53328e-130	15	40226347	40327797	1
ZNF200	ENSG00000010539	2185.24	-1.44427	0.0579495	596.977	7.6098e-132	2.75594e-130	16	3272325	3286221	-1
NA	ENSG00000264875+ENSG00000164754	21382.3	-1.14141	0.0461824	595.609	1.50998e-131	5.45626e-130	NA	NA	NA	NA
ANP32A	ENSG00000140350	4780.67	2.10144	0.0826538	595.597	1.51906e-131	5.47678e-130	15	69070874	69113236	-1
PSMA3	ENSG00000100567	19718.7	-1.51554	0.060753	595.398	1.67793e-131	6.03605e-130	14	58711549	58738730	1
TM7SF3	ENSG00000064115	1160.94	2.08331	0.0822216	594.753	2.31725e-131	8.31732e-130	12	27126128	27167367	-1
DENND5A	ENSG00000184014	42542.1	-2.21256	0.0867592	594.707	2.37167e-131	8.49372e-130	11	9160372	9286937	-1
C10orf54	ENSG00000107738	6279.9	4.37316	0.156096	593.84	3.66215e-131	1.30863e-129	10	73507316	73533255	-1
TXN	ENSG00000136810	108255	-3.53803	0.131326	593.12	5.25242e-131	1.87274e-129	9	113006091	113018920	-1
GFPT1	ENSG00000198380	5540.75	-1.68963	0.0675705	592.396	7.54584e-131	2.68452e-129	2	69546905	69614382	-1
SLC2A6	ENSG00000160326	37101.8	-2.08965	0.0825432	591.62	1.11337e-130	3.95223e-129	9	136336217	136344259	-1
CD38	ENSG00000004468	10187	-5.06142	0.175016	591.508	1.17735e-130	4.17014e-129	4	15779898	15851069	1
HS2ST1	ENSG00000153936	1377.98	1.78461	0.0713415	591.123	1.42751e-130	5.04512e-129	1	87380331	87602334	1
FKTN	ENSG00000106692	928.008	-1.77247	0.0708895	590.513	1.93763e-130	6.83301e-129	9	108320411	108403399	1
PARVG	ENSG00000138964	10507.2	1.36479	0.0552249	589.269	3.6127e-130	1.27123e-128	22	44568836	44615413	1
DHRS1	ENSG00000157379	448.365	2.12075	0.0841481	589.251	3.64584e-130	1.2801e-128	14	24759804	24769039	-1
PRPSAP1	ENSG00000161542	1383.76	1.39149	0.0563581	588.665	4.88914e-130	1.7129e-128	17	74305567	74380602	-1
TMEM237	ENSG00000155755	715.956	-3.90552	0.143633	588.272	5.95239e-130	2.08088e-128	2	202484907	202508293	-1
UBTF	ENSG00000108312	5119.77	1.00808	0.0411591	588.108	6.46368e-130	2.25473e-128	17	42282401	42298994	-1
TNFAIP6	ENSG00000123610	133282	-4.31849	0.155231	587.137	1.05127e-129	3.65924e-128	2	152214106	152236560	1
EDEM1	ENSG00000134109	15745.2	-1.49235	0.06028	587.12	1.06015e-129	3.6822e-128	3	5229331	5261642	1
IBTK	ENSG00000005700	10702.8	-1.22201	0.0497193	586.811	1.23783e-129	4.29009e-128	6	82879700	82957471	-1
CERS2	ENSG00000143418	10804.5	1.23887	0.0504019	586.557	1.40568e-129	4.86135e-128	1	150933059	150947479	-1
MANBA	ENSG00000109323	5460.8	1.39698	0.0566501	585.875	1.97794e-129	6.82581e-128	4	103552660	103682151	-1
MAP3K3	ENSG00000198909	3837.81	2.13392	0.0846252	585.367	2.55112e-129	8.78502e-128	17	61699775	61773663	1
WDTC1	ENSG00000142784	2787.61	2.01306	0.0801724	585.17	2.81521e-129	9.67377e-128	1	27561007	27635110	1
RAB7L1	ENSG00000117280	5514.45	-2.15304	0.0853178	585.077	2.94977e-129	1.01146e-127	1	205737114	205744588	-1
GPBP1	ENSG00000062194	11762	-1.46819	0.0594622	584.864	3.2811e-129	1.12268e-127	5	56469775	56560506	1
VEGFC	ENSG00000150630	16.2061	-6.84333	0.34921	584.706	3.55104e-129	1.21247e-127	4	177604689	177713881	-1
FUT7	ENSG00000180549	89.1371	4.63851	0.175963	584.654	3.64473e-129	1.24183e-127	9	139924626	139927462	-1
PIAS3	ENSG00000131788	1339.91	1.33721	0.0544275	584.387	4.16731e-129	1.41689e-127	1	145575233	145586546	1
FADS1	ENSG00000149485	1086.57	2.82085	0.109198	584.34	4.26617e-129	1.44744e-127	11	61567099	61596790	-1
PDHB	ENSG00000168291	2585.34	1.43137	0.0580986	584.182	4.61805e-129	1.56285e-127	3	58413357	58419584	-1
CCDC112	ENSG00000164221	730.611	2.0658	0.0824096	584.179	4.6257e-129	1.56285e-127	5	114602885	114632528	-1
SLC35C2	ENSG00000080189	4612.49	-1.13422	0.0463558	583.935	5.2255e-129	1.7618e-127	20	44978167	44993043	-1
FAM92A1	ENSG00000188343	227.323	-3.23992	0.124172	583.258	7.33498e-129	2.46786e-127	8	94710789	94743755	1
TBC1D24	ENSG00000162065	311.452	2.66648	0.104668	582.753	9.44701e-129	3.17183e-127	16	2525147	2555735	1
FAM78A	ENSG00000126882	1244.52	3.83446	0.141539	582.698	9.7116e-129	3.25389e-127	9	134133463	134151934	-1
PPP1R15B	ENSG00000158615	15116.1	-2.28467	0.0903131	582.589	1.02532e-128	3.42821e-127	1	204372515	204380919	-1
CCRN4L	ENSG00000151014	474.713	-4.25307	0.155284	581.719	1.58565e-128	5.29074e-127	4	139936943	139966906	1
FBXO6	ENSG00000116663	4125.72	-2.84792	0.110196	581.498	1.77094e-128	5.89678e-127	1	11724181	11734411	1
LDB1	ENSG00000198728	3305.3	1.88721	0.075719	581.337	1.9201e-128	6.38028e-127	10	103867317	103880210	-1
GTF2B	ENSG00000137947	7271.29	-1.4995	0.0609077	580.645	2.71468e-128	9.00203e-127	1	89318615	89357627	-1
RAB11FIP1	ENSG00000156675	1856.03	2.22195	0.0882364	580.437	3.01299e-128	9.97071e-127	8	37716136	37756985	-1
CALM2	ENSG00000143933	23814.1	1.3727	0.0559765	580.026	3.70155e-128	1.22242e-126	2	47272677	47403740	-1
CD180	ENSG00000134061	797.52	5.92893	0.201683	579.736	4.27969e-128	1.41046e-126	5	66478103	66492627	-1
UBTD1	ENSG00000165886	545.405	2.07382	0.0831493	579.29	5.35117e-128	1.75999e-126	10	99258625	99330966	1
HNRNPC	ENSG00000092199	48311.9	-1.25648	0.0514206	579.097	5.8955e-128	1.93507e-126	14	21677295	21737653	-1
RHCG	ENSG00000140519	175.759	-6.8899	0.235441	579.037	6.07378e-128	1.98953e-126	15	89998680	90039844	-1
CXCL9	ENSG00000138755	250990	-12.4813	0.320303	578.882	6.56586e-128	2.14636e-126	4	76922428	76928641	-1
GTPBP4	ENSG00000107937	6462.87	-1.56401	0.063545	578.254	8.99068e-128	2.93307e-126	10	1034338	1065876	1
PLEKHS1	ENSG00000148735	53.6481	-4.20942	0.161896	578.232	9.09049e-128	2.95964e-126	10	115511213	115543188	1
TMEM54	ENSG00000121900	485.948	-5.00643	0.177473	576.548	2.11367e-127	6.86772e-126	1	33360195	33367039	-1
MIF4GD	ENSG00000125457	821.817	2.2705	0.0904598	576.385	2.29269e-127	7.43442e-126	17	73262309	73267308	-1
ATPAF1	ENSG00000123472	751.428	1.1714	0.0482754	575.603	3.39235e-127	1.09781e-125	1	47098409	47139539	-1
ARL8B	ENSG00000134108	25791.2	-1.48691	0.0607108	574.892	4.84478e-127	1.5647e-125	3	5163905	5222596	1
TBC1D9	ENSG00000109436	38985.6	-2.66155	0.104333	574.693	5.35236e-127	1.72517e-125	4	141541919	141677274	-1
ZNFX1	ENSG00000124201	18884.6	-2.08764	0.0836824	574.66	5.44065e-127	1.75013e-125	20	47854483	47894963	-1
SLC25A32	ENSG00000164933	1401.96	-1.29134	0.0530217	574.655	5.45345e-127	1.75075e-125	8	104410863	104427417	-1
APBB1IP	ENSG00000077420	3092.92	2.46351	0.0974073	574.606	5.58978e-127	1.79095e-125	10	26727132	26856732	1
BCL2L1	ENSG00000171552	4888.17	-2.43045	0.0962385	574.443	6.06641e-127	1.93981e-125	20	30252255	30311792	-1
HNRNPF	ENSG00000169813	12496.9	-0.812659	0.0337159	573.422	1.01168e-126	3.22856e-125	10	43881065	43904614	-1
KIAA0513	ENSG00000135709	2670.68	3.21942	0.123486	573.383	1.03118e-126	3.28427e-125	16	85061375	85127836	1
ALAD	ENSG00000148218	1077.07	2.07643	0.0835431	572.652	1.48756e-126	4.7285e-125	9	116148597	116163613	-1
XYLT1	ENSG00000103489	2339.23	2.92842	0.113894	571.754	2.33241e-126	7.39942e-125	16	17195626	17564738	-1
MAPK9	ENSG00000050748	1556.9	1.18893	0.0491073	571.39	2.79885e-126	8.86174e-125	5	179660143	179719099	-1
ANKRD13D	ENSG00000172932	4056.83	2.50365	0.0988536	570.762	3.83396e-126	1.21153e-124	11	67056018	67069956	1
STOM	ENSG00000148175	16918.9	-2.0878	0.0839827	570.682	3.98977e-126	1.2583e-124	9	124101355	124132531	-1
GMEB2	ENSG00000101216	1701	-1.29669	0.0534409	570.465	4.44729e-126	1.39985e-124	20	62218955	62258394	-1
CACHD1	ENSG00000158966	56.8199	-2.90635	0.116806	570.448	4.48631e-126	1.40938e-124	1	64936428	65158741	1
ZFAND5	ENSG00000107372	13160.3	0.793704	0.0330304	570.298	4.83683e-126	1.51654e-124	9	74966341	74980163	-1
IMPA2	ENSG00000141401	185.956	4.11249	0.155021	569.748	6.36845e-126	1.99289e-124	18	11981024	12030876	1
PHF19	ENSG00000119403	5004.29	-3.32843	0.127389	569.622	6.78639e-126	2.11956e-124	9	123617977	123639606	-1
TACC3	ENSG00000013810	1857.84	2.60995	0.102806	569.503	7.2006e-126	2.24458e-124	4	1723227	1746898	1
AANAT	ENSG00000129673	322.797	-2.59662	0.103073	568.974	9.38663e-126	2.92037e-124	17	74449433	74466199	1
CMTM3	ENSG00000140931	3607.31	1.28322	0.0529945	568.432	1.23121e-125	3.82315e-124	16	66637777	66647795	1
KCTD6	ENSG00000168301	253.236	1.90408	0.0778274	568.344	1.28714e-125	3.98916e-124	3	58477841	58488087	1
INSIG2	ENSG00000125629	3686.58	-2.08687	0.0841105	568.185	1.39373e-125	4.31119e-124	2	118846028	118868573	1
AP1S1	ENSG00000106367	829.419	2.41825	0.0965822	566.708	2.92042e-125	9.01639e-124	7	100797678	100804877	1
IER5L	ENSG00000188483	993.769	3.18951	0.123503	566.543	3.17234e-125	9.77542e-124	9	131937835	131940540	-1
CENPJ	ENSG00000151849	1188.17	-1.79713	0.0734298	564.713	7.93087e-125	2.4392e-123	13	25457171	25497018	-1
TLR4	ENSG00000136869	20555.8	-2.38094	0.0952665	564.501	8.82139e-125	2.70791e-123	9	120466610	120479149	1
CORO1C	ENSG00000110880	11333.6	2.12555	0.0859133	563.761	1.27757e-124	3.91433e-123	12	109038885	109125372	-1
SLC23A2	ENSG00000089057	1814.23	2.49029	0.0993887	563.617	1.37342e-124	4.20002e-123	20	4833002	4990939	-1
SLC37A2	ENSG00000134955	4166.62	2.90153	0.113879	562.651	2.22864e-124	6.8024e-123	11	124932963	124959131	1
DPY19L3	ENSG00000178904	383.452	1.58128	0.0653945	562.631	2.25077e-124	6.85699e-123	19	32896655	32976801	1
MYO1F	ENSG00000142347	37906.9	1.92535	0.0784256	562.206	2.78501e-124	8.463e-123	19	8585674	8642461	-1
DAGLB	ENSG00000164535	2519.34	1.50799	0.0622723	562.203	2.78844e-124	8.463e-123	7	6448757	6523821	-1
HFE	ENSG00000010704	370.572	2.9483	0.116262	561.981	3.11641e-124	9.4406e-123	6	26087509	26098571	1
SLC41A1	ENSG00000133065	1113.06	-2.81234	0.110989	561.588	3.79488e-124	1.14744e-122	1	205758221	205782876	-1
VAV3	ENSG00000134215	2185.61	3.22433	0.124925	561.213	4.57902e-124	1.38194e-122	1	108113782	108507766	-1
C12ORF55	ENSG00000270032	24.1151	-5.15715	0.215297	560.73	5.83203e-124	1.7568e-122	12	97041753	97269333	1
TMEM14C	ENSG00000111843	1335.46	1.73325	0.0712429	560.51	6.51203e-124	1.95798e-122	6	10723148	10731362	1
FN3KRP	ENSG00000141560	444.995	1.9562	0.0799589	560.371	6.9807e-124	2.09499e-122	17	80674559	80688204	1
MIA3	ENSG00000154305	10714.3	-1.04664	0.0437535	560.219	7.53382e-124	2.25679e-122	1	222791428	222841354	1
CLEC1A	ENSG00000150048	69.6468	3.23102	0.130834	559.712	9.70918e-124	2.90303e-122	12	10222153	10264226	-1
DERA	ENSG00000023697	1342.1	1.09267	0.0457922	557.584	2.81989e-123	8.41579e-122	12	16064106	16190220	1
SSBP3	ENSG00000157216	3322.21	2.08532	0.0847784	557.478	2.97343e-123	8.85763e-122	1	54691105	54879152	-1
SNIP1	ENSG00000163877	1534.35	-1.15122	0.0481639	557.38	3.12351e-123	9.28755e-122	1	38002142	38019903	-1
SP140L	ENSG00000185404	3407.62	-1.41416	0.0587959	556.973	3.82859e-123	1.13631e-121	2	231191899	231268447	1
FNBP4	ENSG00000109920	10734.9	-1.37169	0.0570871	556.856	4.05938e-123	1.20259e-121	11	47738072	47788995	-1
HDGFRP2	ENSG00000167674	1698.2	2.04041	0.0831876	556.12	5.87078e-123	1.73603e-121	19	4472284	4502223	1
BRI3BP	ENSG00000184992	145.796	3.78897	0.147602	555.818	6.82807e-123	2.01541e-121	12	125478246	125515777	1
GPSM2	ENSG00000121957	95.8093	2.84383	0.11557	555.787	6.93587e-123	2.04348e-121	1	109417972	109473044	1
MYO1G	ENSG00000136286	58622.7	-2.74321	0.109008	555.074	9.91188e-123	2.91496e-121	7	45002261	45018697	-1
POLD1	ENSG00000062822	2780.98	2.90031	0.11463	554.927	1.06677e-122	3.13151e-121	19	50887461	50921273	1
CRISPLD1	ENSG00000121005	20.1233	-6.04623	0.272761	554.816	1.12796e-122	3.30513e-121	8	75896750	75946793	1
FHOD1	ENSG00000135723	5724.58	1.68896	0.0698124	554.644	1.22966e-122	3.59659e-121	16	67263290	67281561	-1
VAMP5	ENSG00000168899	4754.08	-3.60821	0.138344	553.801	1.87545e-122	5.4755e-121	2	85811531	85820535	1
TBC1D14	ENSG00000132405	6265.69	2.43653	0.0981559	553.626	2.04734e-122	5.96652e-121	4	6910969	7034845	1
PSMB8	ENSG00000204264	13577.8	-1.69123	0.0699787	553.37	2.3274e-122	6.77046e-121	6	32808494	32812480	-1
MEFV	ENSG00000103313	6367.99	-3.96613	0.149142	553.218	2.51155e-122	7.29299e-121	16	3292028	3306627	-1
EWSR1	ENSG00000182944	35226.7	-1.03047	0.0433549	553.121	2.63597e-122	7.64053e-121	22	29663998	29696515	1
FAM210B	ENSG00000124098	477.108	2.51089	0.101295	552.572	3.47126e-122	1.00436e-120	20	54933971	54943719	1
FAM57A	ENSG00000167695	204.893	-3.01609	0.119948	551.476	6.00926e-122	1.73558e-120	17	635652	646206	1
HPN	ENSG00000105707	2882.56	-5.68693	0.19802	551.403	6.23458e-122	1.79743e-120	19	35531410	35557475	1
PMM2	ENSG00000140650	2645.36	-1.63031	0.0677599	550.684	8.93643e-122	2.57178e-120	16	8882680	8943188	1
ATPIF1	ENSG00000130770	1342.22	1.74989	0.0724565	550.402	1.02927e-121	2.95681e-120	1	28562620	28573417	1
RASSF2	ENSG00000101265	10320.8	2.42418	0.0981042	550.174	1.154e-121	3.30921e-120	20	4760669	4804291	-1
ICAM1	ENSG00000090339	46089.9	-2.1703	0.0886709	549.618	1.52407e-121	4.36268e-120	19	10381511	10397291	1
TRIM65	ENSG00000141569	840.666	2.66264	0.107021	548.812	2.28316e-121	6.52401e-120	17	73876416	73893084	-1
TNFRSF14	ENSG00000157873	18433.9	-1.29597	0.0544535	548.226	3.06191e-121	8.73376e-120	1	2487078	2496821	1
LRCH1	ENSG00000136141	5398.89	-1.85504	0.0768179	547.138	5.27839e-121	1.50294e-119	13	47127303	47327175	1
APMAP	ENSG00000101474	7679.2	1.44206	0.0604779	546.498	7.27606e-121	2.0681e-119	20	24943561	24973615	-1
FAM186B	ENSG00000135436	1184.31	-4.2097	0.158404	545.172	1.41344e-120	4.01038e-119	12	49976668	49999422	-1
ANKRD50	ENSG00000151458	731.795	1.75974	0.0733945	544.758	1.73962e-120	4.92719e-119	4	125585207	125633887	-1
CPNE8	ENSG00000139117	4888.48	-2.12348	0.0873263	544.733	1.76071e-120	4.97819e-119	12	39040624	39301232	-1
PSMB9	ENSG00000240065	11165	-2.61846	0.105717	544.128	2.385e-120	6.73146e-119	6	32811913	32827362	1
ARF6	ENSG00000165527	8648.08	-1.01666	0.04314	544.032	2.50174e-120	7.04862e-119	14	50359810	50361490	1
B3GNT8	ENSG00000177191	208.736	2.6618	0.108363	543.906	2.66534e-120	7.49643e-119	19	41931264	41934635	-1
PCID2	ENSG00000126226	12193.5	-2.09094	0.0860431	543.55	3.18494e-120	8.94226e-119	13	113831891	113863029	-1
BTAF1	ENSG00000095564	14455.5	-1.55966	0.0653599	543.484	3.29223e-120	9.22741e-119	10	93683526	93790082	1
LSS	ENSG00000160285	25647.8	-2.56141	0.103699	543.03	4.13393e-120	1.15664e-118	21	47608055	47648738	-1
FAM198B	ENSG00000164125	4588.68	3.26553	0.128292	542.459	5.50259e-120	1.53691e-118	4	159045626	159094470	-1
BCL2L14	ENSG00000121380	5430.61	-9.33464	0.281648	542.157	6.399e-120	1.78419e-118	12	12202778	12364018	1
BIRC2	ENSG00000110330	11701.3	-1.77501	0.0740233	541.897	7.29028e-120	2.02919e-118	11	102217942	102249401	1
PITPNM1	ENSG00000110697	5532.01	1.26792	0.0536401	541.752	7.84046e-120	2.17857e-118	11	67259239	67273734	-1
APOBEC3G	ENSG00000239713	3385.63	-2.18347	0.0898696	540.988	1.1493e-119	3.18798e-118	22	39436924	39483748	1
LRRC4	ENSG00000128594	150.862	2.90426	0.118233	540.79	1.26912e-119	3.51428e-118	7	127667124	127672160	-1
TBC1D22B	ENSG00000065491	1131.45	-1.12673	0.0479007	540.772	1.28063e-119	3.54009e-118	6	37225548	37300746	1
C1orf159	ENSG00000131591	972.586	-1.36261	0.0576124	540.459	1.49822e-119	4.13446e-118	1	1017198	1051741	-1
NCEH1	ENSG00000144959	2213.56	4.1246	0.156224	540.39	1.55107e-119	4.27299e-118	3	172348039	172429008	-1
LTA	ENSG00000226979	547.892	-5.57045	0.198712	540.019	1.86769e-119	5.13648e-118	6	31539831	31542101	1
E2F7	ENSG00000165891	338.927	-6.83437	0.234757	539.663	2.23199e-119	6.1279e-118	12	77415027	77459360	-1
KIAA0195	ENSG00000177728	3984.77	1.88891	0.0786479	539.431	2.50757e-119	6.8728e-118	17	73437240	73496171	1
C12orf52	ENSG00000139405	246.907	2.40179	0.0989981	539.18	2.84274e-119	7.77819e-118	12	113623331	113630173	1
BTN3A1	ENSG00000026950	5061.87	-2.03068	0.0842704	537.952	5.2594e-119	1.43662e-117	6	26402465	26415444	1
PMFBP1	ENSG00000118557	526.449	3.71554	0.144785	537.777	5.74212e-119	1.56582e-117	16	72146056	72210777	-1
PXMP2	ENSG00000176894	68.5884	2.46122	0.103842	537.536	6.47831e-119	1.76359e-117	12	133264192	133297276	1
GIT1	ENSG00000108262	1658.95	2.01436	0.0836557	537.311	7.25053e-119	1.97048e-117	17	27900487	27921072	-1
C1orf233	ENSG00000228594	73.876	3.99692	0.161315	536.94	8.7308e-119	2.36878e-117	1	1533392	1535476	-1
STAU2	ENSG00000040341	774.759	2.28357	0.0941377	536.926	8.79285e-119	2.38161e-117	8	74332604	74659943	-1
EIF2A	ENSG00000144895	8798.19	-1.26722	0.0538672	536.323	1.18978e-118	3.2172e-117	3	150264465	150302029	1
PNRC1	ENSG00000146278	26416.7	-2.49516	0.101917	536.279	1.21575e-118	3.28192e-117	6	89790470	89794879	1
CD44	ENSG00000026508	391091	-1.509	0.0637671	535.908	1.46422e-118	3.94605e-117	11	35160417	35253949	1
GCH1	ENSG00000131979	48482.3	-4.25374	0.160469	535.806	1.54076e-118	4.14539e-117	14	55308726	55369570	-1
UBE2D3	ENSG00000109332	34178.1	-0.695061	0.0298901	535.536	1.76441e-118	4.73921e-117	4	103715540	103790053	-1
CA13	ENSG00000185015	435.168	-3.19151	0.127305	535.335	1.95138e-118	5.23269e-117	8	86132816	86196302	1
FSCN1	ENSG00000075618	8052.4	-3.53742	0.138329	535.217	2.06962e-118	5.54054e-117	7	5632439	5646286	1
WTAP	ENSG00000146457	51682.1	-2.11542	0.0877738	535.017	2.28798e-118	6.11494e-117	6	160146617	160177351	1
RBM7	ENSG00000076053	2286.95	-1.18993	0.0507671	534.795	2.55767e-118	6.8244e-117	11	114270752	114284925	1
FIG4	ENSG00000112367	2456.54	1.21445	0.0518217	534.383	3.14305e-118	8.37246e-117	6	110012499	110146631	1
SLC12A9	ENSG00000146828	3540.85	1.77348	0.0745178	534.277	3.3157e-118	8.81778e-117	7	100424442	100464631	1
ABI1	ENSG00000136754	25742.7	-1.7064	0.071856	533.672	4.48744e-118	1.19143e-116	10	27035522	27150016	-1
SORD	ENSG00000140263	502.217	2.86517	0.115968	533.668	4.4985e-118	1.1924e-116	15	45315302	45369383	1
TRERF1	ENSG00000124496	1138.29	4.55854	0.170525	533.269	5.49254e-118	1.45349e-116	6	42192669	42419789	-1
SGOL2	ENSG00000163535	191.511	2.09099	0.0878708	533.103	5.97001e-118	1.57726e-116	2	201374731	201448505	1
POMP	ENSG00000132963	16649.6	-1.63063	0.0688766	532.617	7.61335e-118	2.00813e-116	13	29233241	29253062	1
MERTK	ENSG00000153208	4126.8	5.86425	0.206367	532.587	7.72817e-118	2.03509e-116	2	112656056	112787138	1
PDLIM2	ENSG00000120913	790.053	2.67507	0.109068	531.916	1.08189e-117	2.84432e-116	8	22435792	22455538	1
DDX21	ENSG00000165732	17888.7	-1.9308	0.0808794	531.621	1.2539e-117	3.29117e-116	10	70715884	70744829	1
SCLY	ENSG00000132330	461.715	1.58345	0.0673547	530.568	2.12468e-117	5.5677e-116	2	238969530	239008054	1
ARL3	ENSG00000138175	1062.59	2.0169	0.0844544	530.337	2.38632e-117	6.24318e-116	10	104436315	104474164	-1
FKRP	ENSG00000181027	937.95	-0.958563	0.0413045	529.985	2.84584e-117	7.43333e-116	19	47249303	47280245	1
RASAL1	ENSG00000111344	4197.74	4.14261	0.158555	529.407	3.80106e-117	9.91227e-116	12	113536624	113574044	-1
PSTPIP1	ENSG00000140368	4153.82	3.72806	0.14492	529.359	3.89373e-117	1.01375e-115	15	77285700	77329673	1
ZFP69	ENSG00000187815	78.5662	2.2259	0.0949067	529.288	4.03457e-117	1.04873e-115	1	40942887	40962015	1
EFNA4	ENSG00000243364	229.724	2.22188	0.0931938	529.135	4.35576e-117	1.13039e-115	1	155036207	155042029	1
ZNF189	ENSG00000136870	1891.5	-1.30959	0.0560157	529.04	4.56875e-117	1.18376e-115	9	104161155	104172942	1
OPRL1	ENSG00000125510	126.232	3.09875	0.126995	528.727	5.34455e-117	1.38255e-115	20	62711526	62731996	1
EPOR	ENSG00000187266	114.307	3.16812	0.129998	528.177	7.04137e-117	1.81857e-115	19	11488236	11495018	-1
DMTF1	ENSG00000135164	6642.52	-1.22664	0.0526035	527.988	7.74031e-117	1.99589e-115	7	86781677	86825653	1
RPA1	ENSG00000132383	3815.01	1.90284	0.0800915	527.827	8.39014e-117	2.15999e-115	17	1732996	1803376	1
GOLT1B	ENSG00000111711	5115.17	-1.55083	0.0659861	527.813	8.44584e-117	2.17086e-115	12	21654715	21671342	1
PGM2	ENSG00000169299	2161.41	2.08983	0.0874631	527.79	8.54651e-117	2.19324e-115	4	37828255	37864558	1
LRP11	ENSG00000120256	311.565	-4.11071	0.158963	527.674	9.05779e-117	2.32075e-115	6	150139934	150186199	-1
LTA4H	ENSG00000111144	35479.4	3.3122	0.131741	527.642	9.20248e-117	2.35408e-115	12	96394606	96437298	-1
CSRNP2	ENSG00000110925	2041.96	-1.22372	0.0525573	526.783	1.41558e-116	3.61545e-115	12	51454990	51477447	-1
HNRNPK	ENSG00000165119	73664.9	-0.761982	0.03305	525.406	2.8213e-116	7.19431e-115	9	86582998	86595569	-1
NSUN2	ENSG00000037474	8774.27	-0.924233	0.0399919	525.191	3.14249e-116	8.00069e-115	5	6599352	6633404	-1
PIM1	ENSG00000137193	16938.2	-2.79058	0.113844	524.792	3.83734e-116	9.75434e-115	6	37137979	37143202	1
GMPPB	ENSG00000173540	4096.82	-1.6316	0.0694984	524.057	5.54443e-116	1.40715e-114	3	49754277	49761384	-1
TBK1	ENSG00000183735	15275.5	-1.46077	0.0625413	523.503	7.31774e-116	1.85429e-114	12	64845660	64895888	1
NMI	ENSG00000123609	10104.3	-2.04065	0.085861	523.21	8.47664e-116	2.14458e-114	2	152126979	152146571	-1
PCTP	ENSG00000141179	1100.55	1.25282	0.054046	522.533	1.18955e-115	3.00482e-114	17	53828340	53920191	1
PYCARD	ENSG00000103490	645.443	3.02899	0.123104	522.388	1.27935e-115	3.22661e-114	16	31212806	31214771	-1
F3	ENSG00000117525	9013.62	-5.73286	0.204843	520.9	2.69642e-115	6.78993e-114	1	94994781	95007356	-1
SMARCD2	ENSG00000108604	5333.11	0.809296	0.0352463	520.508	3.28101e-115	8.24911e-114	17	61909444	61920425	-1
INSIG1	ENSG00000186480	65817.7	-3.24823	0.130591	519.023	6.90327e-115	1.73291e-113	7	155089486	155101945	1
HSPA9	ENSG00000113013	18007.8	-1.07277	0.0465946	518.151	1.06845e-114	2.67793e-113	5	137890571	137911133	-1
KPNA2	ENSG00000182481	5633.45	-1.54017	0.0661625	518.143	1.07287e-114	2.68483e-113	17	66031635	66042958	1
BTG1	ENSG00000133639	20549	-2.0498	0.0865086	517.997	1.15442e-114	2.88444e-113	12	92536286	92539673	-1
ABHD11	ENSG00000106077	455.239	1.61535	0.0694791	517.933	1.19219e-114	2.97419e-113	7	73150424	73153197	-1
61E3.4	ENSG00000243716	875.584	-1.63771	0.0702524	517.717	1.32842e-114	3.30892e-113	16	22490442	22547842	1
PCYOX1	ENSG00000116005	459.196	2.73732	0.113263	517.661	1.36626e-114	3.39794e-113	2	70484518	70508323	1
BTBD19	ENSG00000222009	2930.12	-2.52282	0.104779	517.476	1.49881e-114	3.72185e-113	1	45274154	45281257	1
ELOVL5	ENSG00000012660	7468.16	-1.47352	0.0634749	517.011	1.89193e-114	4.69082e-113	6	53132196	53213947	-1
GALK1	ENSG00000108479	535.359	2.45035	0.102454	516.897	2.00277e-114	4.95801e-113	17	73747675	73761792	-1
CHEK1	ENSG00000149554	146.297	-2.31767	0.0980063	516.396	2.57456e-114	6.36375e-113	11	125495036	125546150	1
KDM6B	ENSG00000132510	33633.2	-2.8849	0.118206	515.692	3.66327e-114	9.04094e-113	17	7743222	7758114	1
GBP3	ENSG00000117226	9551.34	-3.86889	0.151759	515.393	4.25441e-114	1.04838e-112	1	89472349	89488577	-1
DUSP2	ENSG00000158050	11717	-3.46473	0.138479	515.347	4.35332e-114	1.07112e-112	2	96808905	96811179	-1
CASZ1	ENSG00000130940	647.232	-2.07301	0.0879959	514.72	5.96058e-114	1.46434e-112	1	10696661	10856707	-1
CD160	ENSG00000117281	67.8519	-2.77073	0.116838	514.597	6.33918e-114	1.55498e-112	1	145695798	145715614	-1
ANXA7	ENSG00000138279	19830.2	-1.02231	0.044612	514.482	6.71641e-114	1.64501e-112	10	75135203	75173834	-1
ILF2	ENSG00000143621	14649.8	-0.978639	0.0427708	513.749	9.69329e-114	2.37052e-112	1	153634512	153643524	-1
STK38L	ENSG00000211455	3607.35	1.60237	0.0690566	513.142	1.31393e-113	3.20839e-112	12	27396901	27478892	1
ATP1B3	ENSG00000069849	17340.3	-1.48063	0.063982	513.102	1.34044e-113	3.26815e-112	3	141594966	141645356	1
COPB2	ENSG00000184432	20428.1	-0.756269	0.0332044	512.899	1.48432e-113	3.6135e-112	3	139074442	139108574	-1
SPCS2	ENSG00000118363	9616.42	-1.12052	0.0489239	511.838	2.52526e-113	6.13831e-112	11	74660292	74690076	1
DGKZ	ENSG00000149091	9302.61	1.29951	0.0565216	511.722	2.67702e-113	6.49741e-112	11	46354455	46402104	1
VCL	ENSG00000035403	1384.92	2.40678	0.101206	511.5	2.99122e-113	7.24911e-112	10	75757872	75879918	1
SRPR	ENSG00000182934	18899.3	-1.01333	0.0443606	511.37	3.19179e-113	7.72355e-112	11	126132814	126139039	-1
DERL1	ENSG00000136986	8084.42	-0.835043	0.0366883	511.007	3.83003e-113	9.25408e-112	8	124025404	124054663	-1
ZNF841	ENSG00000197608	1121.99	-1.34103	0.0583489	510.974	3.8938e-113	9.39409e-112	19	52567719	52599018	-1
OTUD4	ENSG00000164164	9740.11	-1.73041	0.0744196	510.749	4.35797e-113	1.04982e-111	4	146031990	146101313	-1
HPCAL1	ENSG00000115756	1787.98	2.07919	0.0885717	510.183	5.78701e-113	1.39199e-111	2	10443015	10567743	1
LAP3	ENSG00000002549	86807.2	-3.18682	0.129711	510.108	6.00657e-113	1.44265e-111	4	17578815	17609595	1
ALDH3B1	ENSG00000006534	2812.76	2.19493	0.0931028	509.783	7.07081e-113	1.69573e-111	11	67776048	67796744	1
PELI2	ENSG00000139946	538.86	2.49877	0.104816	509.721	7.29383e-113	1.74662e-111	14	56584532	56768244	1
BET1	ENSG00000105829	2096.97	-1.45236	0.0630629	509.618	7.68116e-113	1.83664e-111	7	93592074	93633694	-1
REPS1	ENSG00000135597	2615.92	0.841924	0.0370532	509.592	7.78003e-113	1.85752e-111	6	139224630	139309398	-1
PARP11	ENSG00000111224	1252.5	-1.62652	0.0703302	509.504	8.13057e-113	1.93835e-111	12	3900213	3982608	-1
FAM65A	ENSG00000039523	3450.92	1.81607	0.0779093	509.226	9.34501e-113	2.22458e-111	16	67552321	67580691	1
EIF2S2	ENSG00000125977	9448.8	-0.975459	0.042829	509.165	9.63718e-113	2.29075e-111	20	32676104	32700138	-1
SNX10	ENSG00000086300	29493.4	-2.72491	0.113091	508.924	1.08747e-112	2.5811e-111	7	26331541	26413949	1
VPS26B	ENSG00000151502	1577.6	2.30283	0.0973118	508.83	1.13941e-112	2.7004e-111	11	134094539	134117686	1
PLOD1	ENSG00000083444	4479.53	1.76529	0.0760982	507.948	1.77329e-112	4.19652e-111	1	11994262	12035595	1
WDR91	ENSG00000105875	2609.2	1.96308	0.0840574	507.626	2.08358e-112	4.9236e-111	7	134868590	134896316	-1
NA	ENSG00000134970+ENSG00000243414	11151.9	-0.966902	0.0425235	507.545	2.16947e-112	5.11906e-111	NA	NA	NA	NA
PNPLA2	ENSG00000177666	3935.5	1.28157	0.055996	507.435	2.29184e-112	5.39991e-111	11	818902	825573	1
RAP2A	ENSG00000125249	1750.73	1.36407	0.0595205	507.089	2.72651e-112	6.41467e-111	13	98086476	98121382	1
PHLDA2	ENSG00000181649	843.824	-3.60819	0.144696	506.992	2.86136e-112	6.72212e-111	11	2949503	2950685	-1
C1QB	ENSG00000173369	1929.18	-3.33431	0.135329	506.976	2.88461e-112	6.76687e-111	1	22979255	22988031	1
TMEM86A	ENSG00000151117	310.854	3.06212	0.126844	506.623	3.44347e-112	8.06613e-111	11	18714669	18726332	1
EIF2S1	ENSG00000134001	6381.33	-1.0786	0.0473755	506.613	3.45984e-112	8.0927e-111	14	67826714	67853233	1
STT3A	ENSG00000134910	15262.2	-1.26378	0.0552809	506.425	3.80169e-112	8.87943e-111	11	125461607	125495110	1
MICB	ENSG00000204516	2070.03	-1.36809	0.0597346	506.399	3.85183e-112	8.98351e-111	6	31462658	31478901	1
CCL15	ENSG00000267596	6979.42	-7.01477	0.239927	506.378	3.89352e-112	9.06762e-111	17	34323476	34329084	-1
CD101	ENSG00000134256	963.539	4.3556	0.169456	505.753	5.32454e-112	1.23824e-110	1	117544382	117579167	1
CCL5	ENSG00000161570	21210.7	-4.89058	0.184154	505.559	5.86818e-112	1.3627e-110	17	34198495	34207797	-1
CSF1R	ENSG00000182578	74321.6	2.34847	0.0993562	505.55	5.89481e-112	1.36692e-110	5	149432854	149492935	-1
SIK3	ENSG00000160584	8798.07	-1.63952	0.0710941	505.242	6.87667e-112	1.5923e-110	11	116714118	116969153	-1
SGSH	ENSG00000181523	2191.71	1.76097	0.0761266	504.971	7.87596e-112	1.82107e-110	17	78180515	78194722	-1
RDH11	ENSG00000072042	3488.82	1.60911	0.0698891	504.939	8.00475e-112	1.8482e-110	14	68143518	68162531	-1
BATF3	ENSG00000123685	529.698	-4.61264	0.177204	504.897	8.17356e-112	1.88448e-110	1	212859760	212873327	-1
PHF21A	ENSG00000135365	2808.95	1.63431	0.0709331	504.56	9.6783e-112	2.22822e-110	11	45950871	46142985	-1
BAD	ENSG00000002330	273.594	1.60601	0.0701431	504.434	1.03089e-111	2.37001e-110	11	64037302	64052176	-1
FAF1	ENSG00000185104	1056.49	1.52174	0.0663004	504.182	1.16988e-111	2.68573e-110	1	50905150	51425935	-1
DDX52	ENSG00000141141	3370.12	-0.759607	0.0336482	503.982	1.29309e-111	2.96435e-110	17	35969787	36003493	-1
SEC24A	ENSG00000113615	4955.87	-1.30966	0.0573969	503.714	1.47907e-111	3.38589e-110	5	133984479	134063513	1
SMTNL1	ENSG00000214872	284.007	-3.92233	0.1566	503.508	1.63939e-111	3.74758e-110	11	57308979	57318108	1
OPTN	ENSG00000123240	17750.5	-2.75815	0.114993	503.444	1.69308e-111	3.86484e-110	10	13141449	13180291	1
EIF4EBP1	ENSG00000187840	421.681	2.69799	0.113201	502.853	2.27669e-111	5.18971e-110	8	37887859	37917883	1
FAM49A	ENSG00000197872	20098.6	-2.46992	0.104299	502.651	2.51899e-111	5.73389e-110	2	16730727	16847599	-1
SLC46A2	ENSG00000119457	146.794	2.71414	0.115229	502.582	2.60782e-111	5.92774e-110	9	115641200	115653193	-1
ZBTB14	ENSG00000198081	590.354	1.35594	0.0595797	502.194	3.16703e-111	7.18872e-110	18	5289018	5297052	-1
AVPI1	ENSG00000119986	328.534	3.65034	0.148188	502.124	3.28002e-111	7.43471e-110	10	99437181	99447080	-1
CC2D1A	ENSG00000132024	1653.65	2.02841	0.0872413	501.702	4.05243e-111	9.17261e-110	19	14017014	14041692	1
SSH2	ENSG00000141298	3709.04	2.85448	0.118189	501.48	4.52919e-111	1.02374e-109	17	27952956	28257294	-1
CMTM6	ENSG00000091317	42087.8	-1.25213	0.0550717	501.341	4.85603e-111	1.09607e-109	3	32522804	32544900	-1
TUBB6	ENSG00000176014	10980.2	-2.49231	0.105316	501.087	5.51495e-111	1.24306e-109	18	12307668	12344319	1
RNF144B	ENSG00000137393	24597.5	-2.32522	0.0989662	500.876	6.1282e-111	1.37936e-109	6	18368779	18469105	1
ARHGAP19	ENSG00000213390	1030.16	2.60478	0.109837	500.664	6.81443e-111	1.53168e-109	10	98978996	99052413	-1
FEM1C	ENSG00000145780	2437.65	-1.31267	0.0577643	499.778	1.06217e-110	2.3841e-109	5	114856608	114880591	-1
ETF1	ENSG00000120705	13419.7	-1.0686	0.0472642	499.679	1.11647e-110	2.5025e-109	5	137841784	137878989	-1
SLC2A8	ENSG00000136856	365.37	2.29897	0.0985846	499.591	1.16695e-110	2.61203e-109	9	130159421	130170703	1
DDX47	ENSG00000213782	4533.36	-1.47232	0.0645345	499.459	1.24672e-110	2.78669e-109	12	12966250	12982915	1
ANXA9	ENSG00000143412	73.4173	2.83275	0.122212	499.195	1.42273e-110	3.17572e-109	1	150954493	150968110	1
GPR137B	ENSG00000077585	16468.3	-2.24281	0.095873	499.113	1.48245e-110	3.30445e-109	1	236305832	236385165	1
CDK19	ENSG00000155111	2140.01	1.32575	0.0583991	498.933	1.62209e-110	3.61073e-109	6	110931181	111137161	-1
RND1	ENSG00000172602	833.085	-4.03339	0.16014	498.717	1.80755e-110	4.018e-109	12	49250928	49259681	-1
C5AR2	ENSG00000134830	375.547	3.96485	0.158976	498.482	2.03377e-110	4.51463e-109	19	47835404	47846606	1
HAVCR2	ENSG00000135077	2286.79	2.84674	0.118788	498.376	2.144e-110	4.75277e-109	5	156512843	156569880	-1
GMPR2	ENSG00000100938	3158.4	0.883542	0.0392925	498.269	2.26303e-110	5.00975e-109	14	24701628	24708448	1
C20orf96	ENSG00000196476	130.637	2.6378	0.112889	498.161	2.38811e-110	5.27939e-109	20	251504	271390	-1
ZNF274	ENSG00000171606	2848.93	-1.02828	0.0456035	498.078	2.48997e-110	5.49703e-109	19	58694396	58724928	1
C1orf61	ENSG00000125462	827.602	-4.50704	0.175032	497.588	3.18318e-110	7.01779e-109	1	156374044	156400493	-1
NDUFA9	ENSG00000139180	5427.02	-1.24582	0.0550149	497.521	3.29068e-110	7.24489e-109	12	4714110	4798454	1
SLC25A47	ENSG00000140107	12.8139	-3.74946	0.174814	497.458	3.39628e-110	7.46718e-109	14	100789674	100796715	1
CLINT1	ENSG00000113282	17564.4	-1.8418	0.0800392	497.02	4.23095e-110	9.28965e-109	5	157212751	157286183	-1
MRPL32	ENSG00000106591	2051.43	-1.42085	0.0625867	496.15	6.5427e-110	1.43459e-108	7	42971799	42988557	1
ZNF140	ENSG00000196387	1228.82	-1.27209	0.0562928	495.386	9.58959e-110	2.09981e-108	12	133656424	133684130	1
LPAR6	ENSG00000139679	2713.85	2.69194	0.113654	495.216	1.04444e-109	2.28388e-108	13	48963707	49018840	-1
SFT2D2	ENSG00000213064	4246.15	-1.79545	0.0782902	495.138	1.08607e-109	2.37169e-108	1	168195176	168212378	1
TUFT1	ENSG00000143367	374.639	-2.941	0.123308	494.972	1.18008e-109	2.5735e-108	1	151512781	151556059	1
C1orf35	ENSG00000143793	552.938	1.39363	0.06164	494.435	1.54435e-109	3.36335e-108	1	228288427	228293112	-1
GNAQ	ENSG00000156052	2151.82	1.80939	0.0790181	494.019	1.90205e-109	4.13677e-108	9	80331003	80646374	-1
TAB2	ENSG00000055208	11593.7	-1.47493	0.0650056	493.837	2.084e-109	4.52637e-108	6	149539777	149732749	1
OSR2	ENSG00000164920	122.908	-8.52003	0.328083	493.218	2.84128e-109	6.16287e-108	8	99956631	99964332	1
GUCY1A3	ENSG00000164116	323.864	-3.76517	0.152804	493.123	2.98018e-109	6.45545e-108	4	156587863	156653501	1
NUDT17	ENSG00000186364	322.758	-2.32362	0.100052	493.097	3.01906e-109	6.5309e-108	1	145586115	145590461	-1
NDRG3	ENSG00000101079	1029.87	2.16778	0.0936399	492.849	3.41904e-109	7.38623e-108	20	35280169	35374481	-1
COLGALT1	ENSG00000130309	15423.3	1.62942	0.0715874	492.783	3.5332e-109	7.62263e-108	19	17666403	17693971	1
TRAM2	ENSG00000065308	387.92	2.37379	0.1021	492.673	3.73413e-109	8.04535e-108	6	52362200	52441713	-1
NCK2	ENSG00000071051	1680.34	-2.01284	0.087455	492.121	4.92318e-109	1.0593e-107	2	106361354	106510730	1
SH3BP5L	ENSG00000175137	1998.74	1.11645	0.0497799	491.427	6.97025e-109	1.49777e-107	1	249104648	249120832	-1
PRR12	ENSG00000126464	946.714	2.72161	0.114923	491.168	7.93631e-109	1.70308e-107	19	50094900	50129696	1
KDELR2	ENSG00000136240	8016.3	-1.02714	0.0458675	491.164	7.95387e-109	1.70458e-107	7	6485584	6523873	-1
NFKBIB	ENSG00000104825	3245.54	-1.25913	0.0559717	490.981	8.71806e-109	1.86587e-107	19	39390340	39399533	1
SLC9A1	ENSG00000090020	1505.7	1.8753	0.0819409	490.908	9.04199e-109	1.93264e-107	1	27425306	27493472	-1
TMEM55A	ENSG00000155099	874.033	2.15119	0.0932405	490.881	9.16433e-109	1.95619e-107	8	92006024	92053292	-1
ORAI3	ENSG00000175938	415.822	2.39723	0.103119	490.857	9.2777e-109	1.97777e-107	16	30960387	30967782	1
SUFU	ENSG00000107882	1161.13	2.07365	0.0901483	490.439	1.14375e-108	2.43496e-107	10	104263744	104393292	1
VCPIP1	ENSG00000175073	3267.34	-1.45653	0.0644761	490.277	1.24061e-108	2.6377e-107	8	67540722	67579452	-1
NFKBIA	ENSG00000100906	141469	-2.17519	0.0941435	489.406	1.91862e-108	4.07385e-107	14	35870717	35873955	-1
ARIH2	ENSG00000177479	6168.09	-0.734137	0.0330125	489.266	2.05837e-108	4.36482e-107	3	48956254	49023815	1
SLC7A5	ENSG00000103257	10653.7	-4.36147	0.171515	488.794	2.60773e-108	5.5225e-107	16	87863629	87903094	-1
ICAM4	ENSG00000105371	278.479	-2.63138	0.112541	488.483	3.04743e-108	6.4452e-107	19	10397643	10399198	1
PARM1	ENSG00000169116	210.837	2.74376	0.117571	488.329	3.29151e-108	6.9523e-107	4	75858305	75975325	1
MIR645	ENSG00000208018	18.7359	-2.93831	0.133264	488.083	3.72415e-108	7.85581e-107	20	49202323	49202416	1
KIAA1841	ENSG00000162929	502.676	1.51411	0.0672568	487.995	3.89168e-108	8.19848e-107	2	61293006	61391960	1
CLEC4A	ENSG00000111729	5885	2.85533	0.120563	487.717	4.47295e-108	9.41071e-107	12	8276228	8291203	1
SAC3D1	ENSG00000168061	115.764	2.44815	0.106895	487.693	4.52577e-108	9.50942e-107	11	64808373	64812300	1
NFATC3	ENSG00000072736	1418.27	1.81134	0.0796121	487.561	4.83623e-108	1.01485e-106	16	68118654	68263162	1
CA2	ENSG00000104267	2096.46	3.35451	0.138861	487.213	5.75684e-108	1.20646e-106	8	86376081	86393722	1
TRAF3IP3	ENSG00000009790	4214.86	-2.17674	0.0944026	486.451	8.43398e-108	1.76522e-106	1	209929377	209955668	1
RHOBTB3	ENSG00000164292	1134.58	-3.37645	0.13951	486.151	9.80132e-108	2.04874e-106	5	95049226	95160087	1
CDKN2C	ENSG00000123080	102.187	3.02721	0.129559	485.469	1.37944e-107	2.87967e-106	1	51426417	51440305	1
PNPLA6	ENSG00000032444	14665.5	2.00157	0.0875362	485.41	1.42099e-107	2.96257e-106	19	7598890	7626650	1
PSMB2	ENSG00000126067	6486.52	-0.941303	0.0423691	485.008	1.73801e-107	3.61883e-106	1	36067185	36107445	-1
AIDA	ENSG00000186063	5085.25	-1.18556	0.0531144	484.935	1.80292e-107	3.74914e-106	1	222841355	222886552	-1
BMP2K	ENSG00000138756	2840.34	1.81193	0.079848	484.696	2.03158e-107	4.21918e-106	4	79697496	79837526	1
SYTL3	ENSG00000164674	985.633	-3.02146	0.126882	484.481	2.26349e-107	4.68889e-106	6	159071046	159185908	1
JUNB	ENSG00000171223	21698.9	-1.56685	0.0695208	484.481	2.26356e-107	4.68889e-106	19	12902310	12904124	1
CCDC69	ENSG00000198624	2711.87	2.04369	0.0892244	484.41	2.34519e-107	4.85175e-106	5	150560613	150603706	-1
ZMAT5	ENSG00000100319	543.52	1.44504	0.0645434	484.393	2.36473e-107	4.8859e-106	22	30126945	30163000	-1
P4HTM	ENSG00000178467	431.857	1.51108	0.0674159	484.312	2.46266e-107	5.08172e-106	3	49027319	49044587	1
WDPCP	ENSG00000143951	180.441	1.32388	0.0596694	484.281	2.50135e-107	5.15495e-106	2	63348518	64054977	-1
MAP4K4	ENSG00000071054	17849.5	-2.13298	0.0930079	484.075	2.77293e-107	5.70735e-106	2	102313312	102511149	1
SH3TC1	ENSG00000125089	4353.12	1.86877	0.0822499	484.052	2.8063e-107	5.76866e-106	4	8183799	8242830	1
UBXN4	ENSG00000144224	16071.5	-0.928418	0.0418527	483.751	3.26314e-107	6.6992e-106	2	136499189	136542625	1
NCOA5	ENSG00000124160	4292.13	-0.941932	0.0424712	483.516	3.66992e-107	7.52474e-106	20	44689624	44718591	-1
SERPINB1	ENSG00000021355	19818.4	-1.74148	0.0769803	483.263	4.1658e-107	8.53062e-106	6	2832566	2842240	-1
PPP4R2	ENSG00000163605	6726.51	-1.67639	0.074272	483.253	4.18644e-107	8.56201e-106	3	73045936	73118350	1
SMC2	ENSG00000136824	587.172	2.13616	0.09343	483.026	4.6904e-107	9.58055e-106	9	106856541	106903698	1
G0S2	ENSG00000123689	19992.5	-4.42624	0.174599	482.882	5.04353e-107	1.02888e-105	1	209848765	209849733	1
ERCC2	ENSG00000104884	466.822	2.60765	0.111995	482.269	6.85603e-107	1.39686e-105	19	45853095	45874176	-1
SRSF10	ENSG00000188529	7147.78	-0.924749	0.0417736	481.899	8.25043e-107	1.67884e-105	1	24291294	24307417	-1
TMEM129	ENSG00000168936	761.259	1.44522	0.0647104	480.628	1.55964e-106	3.16963e-105	4	1717679	1723085	-1
PLCB2	ENSG00000137841	5713.48	3.2606	0.136171	480.345	1.79719e-106	3.6478e-105	15	40570377	40600136	-1
RANBP3L	ENSG00000164188	62.1376	-7.56148	0.31446	480.186	1.94684e-106	3.94658e-105	5	36248536	36302216	-1
ABCF1	ENSG00000204574	11710.1	-1.09332	0.0493274	479.918	2.22658e-106	4.50798e-105	6	30539153	30564956	1
BRAT1	ENSG00000106009	1776.81	1.45394	0.0650857	479.83	2.32651e-106	4.7044e-105	7	2577511	2595361	-1
RASSF1	ENSG00000068028	1717.91	1.14791	0.0517636	479.778	2.38796e-106	4.8226e-105	3	50367219	50378411	-1
GNB4	ENSG00000114450	15840.1	-1.69184	0.0753045	478.268	5.08959e-106	1.02658e-104	3	179116990	179169378	-1
WARS2	ENSG00000116874	524.666	-1.63568	0.0730691	478.072	5.61425e-106	1.13099e-104	1	119573839	119683294	-1
WDR86	ENSG00000187260	31.7184	-5.18532	0.221868	477.675	6.8486e-106	1.37793e-104	7	151072995	151107813	-1
HENMT1	ENSG00000162639	372.317	1.86803	0.0829595	477.596	7.12749e-106	1.43225e-104	1	109190912	109204148	-1
UBE2R2	ENSG00000107341	2749.68	1.05935	0.0479825	477.342	8.09137e-106	1.62392e-104	9	33817565	33920402	1
KATNB1	ENSG00000140854	995.192	2.27313	0.0992164	477.087	9.19503e-106	1.84312e-104	16	57769642	57791162	1
NUSAP1	ENSG00000137804	138.585	2.25673	0.0999181	476.857	1.03193e-105	2.06591e-104	15	41624892	41673248	1
SAR1B	ENSG00000152700	3228.48	-0.5703	0.0260439	476.494	1.23778e-105	2.47494e-104	5	133936834	133984961	-1
THAP8	ENSG00000161277	105.974	1.95312	0.0877337	476.42	1.28486e-105	2.56589e-104	19	36525887	36545664	-1
CEP135	ENSG00000174799	9429.55	-2.02863	0.0895015	476.341	1.33671e-105	2.66615e-104	4	56815037	56899529	1
TYK2	ENSG00000105397	14487.7	0.842441	0.0383371	476.259	1.39273e-105	2.77444e-104	19	10461209	10491352	-1
NA	ENSG00000213949+ENSG00000152684	2716.68	-2.3873	0.103888	475.897	1.66966e-105	3.322e-104	NA	NA	NA	NA
ATXN7L1	ENSG00000146776	2405.65	-2.24643	0.0984909	475.15	2.42727e-105	4.82341e-104	7	105245514	105517050	-1
MUC1	ENSG00000185499	367.761	-5.76998	0.21868	474.064	4.18256e-105	8.30125e-104	1	155158300	155162707	-1
PLGRKT	ENSG00000107020	3545.39	-1.69485	0.0757575	474.016	4.28431e-105	8.49274e-104	9	5357973	5437878	-1
PLSCR3	ENSG00000187838	721.106	1.8314	0.0816638	473.543	5.42928e-105	1.07492e-103	17	7293046	7307416	-1
CBX1	ENSG00000108468	1962.09	1.48902	0.0670125	473.509	5.52322e-105	1.09217e-103	17	46147414	46178883	-1
SELK	ENSG00000113811	9733.45	-1.7658	0.0787788	473.436	5.72923e-105	1.13152e-103	3	53918437	53926015	-1
RHOT1	ENSG00000126858	4376.95	1.54144	0.0692939	473.307	6.11121e-105	1.20549e-103	17	30469473	30580393	1
ZNF136	ENSG00000196646	976.15	-1.00641	0.0458412	473.242	6.31487e-105	1.24414e-103	19	12273879	12300064	1
KDELC2	ENSG00000178202	507.323	-2.1247	0.093937	473.199	6.45232e-105	1.26967e-103	11	108342832	108369159	-1
SNRNP25	ENSG00000161981	397.073	2.47057	0.107969	472.935	7.36496e-105	1.44748e-103	16	103010	107669	1
TMEM201	ENSG00000188807	143.718	1.87932	0.0845535	472.791	7.91458e-105	1.55361e-103	1	9648932	9674935	1
CD53	ENSG00000143119	90541.1	-1.22612	0.0555617	472.602	8.70044e-105	1.70579e-103	1	111415775	111442550	1
RBCK1	ENSG00000125826	6692.55	-1.4565	0.0656629	472.407	9.59489e-105	1.87887e-103	20	388142	411610	1
MAPK14	ENSG00000112062	3665.87	1.72243	0.0771207	471.735	1.34328e-104	2.62722e-103	6	35995488	36079013	1
ZNF358	ENSG00000198816	144.257	2.53774	0.111837	471.711	1.35957e-104	2.65585e-103	19	7580178	7585912	1
IQCE	ENSG00000106012	738.699	2.4134	0.105744	471.692	1.37263e-104	2.67813e-103	7	2598632	2654368	1
CYB5D1	ENSG00000182224	1665.46	-3.29357	0.138754	471.239	1.72284e-104	3.35735e-103	17	7761064	7765600	1
MVB12A	ENSG00000141971	1135.51	1.26392	0.0573856	471.148	1.80304e-104	3.50939e-103	19	17516531	17544533	1
CTD-3088G3.8	ENSG00000188897	448.095	-3.99668	0.163942	470.234	2.85063e-104	5.5417e-103	16	11453702	11617444	-1
PEX5	ENSG00000139197	851.264	1.15368	0.0525856	470.188	2.91586e-104	5.66168e-103	12	7341281	7371170	1
VWA3B	ENSG00000168658	9.17906	-5.65013	0.314264	469.524	4.06686e-104	7.88707e-103	2	98703579	98929762	1
GRAMD3	ENSG00000155324	478.077	-2.67867	0.116514	468.751	5.99036e-104	1.16034e-102	5	125695824	125832186	1
R3HDM1	ENSG00000048991	1092.77	1.6008	0.0722519	468.485	6.84563e-104	1.32442e-102	2	136289025	136482840	1
TIPRL	ENSG00000143155	4216.54	-0.972041	0.0445062	468.363	7.27659e-104	1.40611e-102	1	168148171	168169950	1
IFT122	ENSG00000163913	1803.09	1.9501	0.0870777	468.035	8.57942e-104	1.65588e-102	3	129158968	129239198	1
RGS19	ENSG00000171700	2636.81	1.61885	0.073033	467.87	9.31764e-104	1.79621e-102	20	62704534	62711323	-1
SEC61A1	ENSG00000058262	28980.4	-1.20536	0.054951	467.631	1.05029e-103	2.02227e-102	3	127770484	127790526	1
DOK1	ENSG00000115325	1906.14	1.73848	0.0782145	467.387	1.18676e-103	2.28232e-102	2	74776153	74784681	1
NUDCD1	ENSG00000120526	1970.93	-1.6143	0.0728959	467.246	1.27344e-103	2.44609e-102	8	110253148	110346614	-1
SCYL3	ENSG00000000457	1362.39	-0.900309	0.0413562	466.93	1.49207e-103	2.86265e-102	1	169821804	169863408	-1
TNFRSF11A	ENSG00000141655	152.654	5.23089	0.210595	466.803	1.59039e-103	3.04764e-102	18	59992520	60058516	1
DCLRE1B	ENSG00000118655	1218.45	1.2719	0.0580203	466.785	1.60485e-103	3.07171e-102	1	114447763	114456708	1
HOMER3	ENSG00000051128	2513.76	1.71353	0.0771666	466.485	1.86518e-103	3.56576e-102	19	19040010	19052070	-1
SLC16A5	ENSG00000170190	287.985	2.39804	0.106084	466.437	1.91011e-103	3.64732e-102	17	73083822	73102257	1
PHLDB1	ENSG00000019144	6834	-2.56973	0.112278	466.226	2.12285e-103	4.04874e-102	11	118477155	118528741	1
CCDC28A	ENSG00000024862	1462.31	1.84467	0.0828193	465.671	2.80366e-103	5.34087e-102	6	139094657	139114456	1
RGS14	ENSG00000169220	1189.65	4.56543	0.182228	465.291	3.39302e-103	6.45595e-102	5	176784838	176799602	1
ARL15	ENSG00000185305	605.86	1.47942	0.0672987	465.278	3.41464e-103	6.48942e-102	5	53179775	53606412	-1
NA	ENSG00000168118+ENSG00000213029	2175.32	1.12621	0.0516209	464.933	4.05788e-103	7.7028e-102	NA	NA	NA	NA
2001-03-01	ENSG00000145416	3225.96	3.90449	0.160875	464.251	5.71222e-103	1.08304e-101	4	164445450	165305202	-1
C7orf50	ENSG00000146540	781.665	1.96403	0.0881068	464.093	6.18239e-103	1.1708e-101	7	1036622	1177896	-1
CEP76	ENSG00000101624	352.624	1.09993	0.0506564	464.086	6.20307e-103	1.17334e-101	18	12661832	12702776	-1
UAP1	ENSG00000117143	3492.77	-2.19815	0.0977317	463.55	8.1153e-103	1.53325e-101	1	162531321	162569627	1
KTI12	ENSG00000198841	459.083	-0.822408	0.0380036	463.266	9.35548e-103	1.76549e-101	1	52497775	52499488	-1
RNF19B	ENSG00000116514	40788.1	-2.21112	0.0982693	463.196	9.69264e-103	1.82698e-101	1	33402046	33430286	-1
SNX2	ENSG00000205302	13868.5	1.45007	0.0660747	462.708	1.23739e-102	2.32965e-101	5	122110691	122165803	1
ALKBH7	ENSG00000125652	658.275	1.58335	0.071968	462.661	1.26695e-102	2.38252e-101	19	6372444	6375042	1
ARFGAP3	ENSG00000242247	23461.2	-1.62785	0.0738262	462.079	1.69616e-102	3.18594e-101	22	43192508	43254112	-1
ABHD8	ENSG00000127220	536.71	2.93717	0.127419	461.773	1.97712e-102	3.70935e-101	19	17402940	17421045	-1
WDSUB1	ENSG00000196151	462.454	2.54694	0.1124	461.707	2.04371e-102	3.82982e-101	2	160092304	160143310	-1
FARP2	ENSG00000006607	1195.08	-1.70759	0.0773333	461.635	2.11863e-102	3.96559e-101	2	242295658	242434256	1
ACVR1	ENSG00000115170	2471.53	1.67504	0.0759742	461.592	2.1648e-102	4.04733e-101	2	158592958	158732374	-1
RPL36AL	ENSG00000165502	11149.2	-1.25218	0.0574041	461.509	2.25688e-102	4.21458e-101	14	50085237	50087403	-1
KBTBD6	ENSG00000165572	121.715	1.59367	0.0732818	461.384	2.40249e-102	4.48131e-101	13	41701705	41706882	-1
CASP1	ENSG00000137752	20231.9	-2.28263	0.101356	461.344	2.45088e-102	4.56628e-101	11	104896170	104972158	-1
PLXDC2	ENSG00000120594	3704.85	1.859	0.0838287	461.294	2.51301e-102	4.67664e-101	10	20105168	20569286	1
NA	ENSG00000200463+ENSG00000179029	351.043	2.24565	0.100247	461.183	2.65774e-102	4.94026e-101	NA	NA	NA	NA
EIF2AK3	ENSG00000172071	3499.21	-1.42045	0.064905	460.939	3.00348e-102	5.57652e-101	2	88856259	88927094	-1
ZNF524	ENSG00000171443	395.862	1.35816	0.0623501	460.928	3.01988e-102	5.60051e-101	19	56111388	56114504	1
EFCAB11	ENSG00000140025	68.9241	2.50511	0.113543	460.797	3.22443e-102	5.97298e-101	14	90261013	90421121	-1
PPM1F	ENSG00000100034	5362.95	1.64475	0.0746908	460.695	3.39431e-102	6.28044e-101	22	22273793	22307209	-1
IGFBP4	ENSG00000141753	987.111	-4.9969	0.197097	460.633	3.50027e-102	6.46907e-101	17	38599702	38613983	1
CUL4A	ENSG00000139842	21158.1	-1.7923	0.0809357	460.235	4.27329e-102	7.88869e-101	13	113862552	113919399	1
RNF44	ENSG00000146083	1833.16	1.65517	0.0751439	460.162	4.43207e-102	8.17245e-101	5	175953698	175965026	-1
CGN	ENSG00000143375	244.495	-4.87694	0.195597	460.113	4.54343e-102	8.36822e-101	1	151482986	151511168	1
ZMYM2	ENSG00000121741	3862.01	1.17809	0.054215	459.962	4.89969e-102	9.01409e-101	13	20532810	20665968	1
NTPCR	ENSG00000135778	355.806	1.98181	0.089455	459.908	5.03482e-102	9.25213e-101	1	233086351	233114548	1
CENPBD1	ENSG00000177946	836.082	1.04096	0.0481138	459.742	5.47175e-102	1.00436e-100	16	90036206	90038942	-1
MCM5	ENSG00000100297	1607.65	2.01925	0.0906212	459.581	5.93109e-102	1.08743e-100	22	35796056	35821423	1
VPS54	ENSG00000143952	3777.23	-0.949559	0.043914	459.436	6.37724e-102	1.1679e-100	2	64120035	64246206	-1
PCF11	ENSG00000165494	7645.08	-0.847295	0.0392716	458.947	8.14975e-102	1.49082e-100	11	82868030	82898493	1
C9orf156	ENSG00000136932	1180.18	-0.721619	0.0335367	458.627	9.56624e-102	1.74795e-100	9	100666771	100684852	-1
DHX15	ENSG00000109606	13408	-0.865999	0.0401332	458.5	1.01923e-101	1.86024e-100	4	24519064	24586173	-1
NDEL1	ENSG00000166579	5266.81	-1.21634	0.0559958	458.438	1.05137e-101	1.91674e-100	17	8316449	8393729	1
MBP	ENSG00000197971	2996.36	2.70542	0.1186	457.767	1.47141e-101	2.67947e-100	18	74690783	74845639	-1
PKNOX1	ENSG00000160199	1992.13	-0.93569	0.0433749	457.402	1.76718e-101	3.21443e-100	21	44394620	44454172	1
ZKSCAN5	ENSG00000196652	917.714	-0.773805	0.0359993	457.186	1.96955e-101	3.57849e-100	7	99102274	99132323	1
VEGFB	ENSG00000173511	1023.85	2.36012	0.1051	457.114	2.04141e-101	3.70488e-100	11	64002010	64006259	1
PIK3CB	ENSG00000051382	2593.67	1.88153	0.0851518	456.9	2.27298e-101	4.12051e-100	3	138372860	138553780	-1
PIK3R2	ENSG00000105647	977.313	2.26599	0.101246	456.796	2.39366e-101	4.33441e-100	19	18263626	18281350	1
APBB3	ENSG00000113108	3849.78	2.08413	0.0936762	456.715	2.49371e-101	4.51052e-100	5	139937853	139973337	-1
SRP68	ENSG00000167881	7557.33	-1.09322	0.0505843	456.374	2.9574e-101	5.34321e-100	17	74035184	74068734	-1
NRAS	ENSG00000213281	9280.37	-1.2925	0.0595333	456.37	2.96413e-101	5.34937e-100	1	115247090	115259515	-1
TRPV2	ENSG00000187688	8992.68	-1.39879	0.0642509	456.189	3.24558e-101	5.85076e-100	17	16318856	16340317	1
PPP1R11	ENSG00000204619	4631.29	-0.709916	0.0330773	456.051	3.47804e-101	6.26281e-100	6	30034486	30038110	1
CDKN1A	ENSG00000124762	47959.3	-2.14505	0.0962461	455.96	3.6392e-101	6.54569e-100	6	36644305	36655116	1
ACSF2	ENSG00000167107	481.121	3.62024	0.153213	455.856	3.83416e-101	6.88867e-100	17	48503519	48552206	1
CCSAP	ENSG00000154429	1349.66	1.64526	0.0752101	455.596	4.36726e-101	7.83773e-100	1	229456758	229479041	-1
FAM212B	ENSG00000197852	233.734	2.35514	0.105874	455.235	5.23343e-101	9.38176e-100	1	112223252	112298446	-1
NINJ1	ENSG00000131669	45931.9	-1.99413	0.0901181	454.87	6.28338e-101	1.12514e-99	9	95883771	95896570	-1
DNMBP	ENSG00000107554	920.878	1.87235	0.0851583	454.44	7.79525e-101	1.39432e-99	10	101635334	101769676	-1
MGEA5	ENSG00000198408	9486.75	-1.10029	0.0510179	454.173	8.91144e-101	1.5922e-99	10	103544200	103578696	-1
CAMKMT	ENSG00000143919	91.924	2.09797	0.0962991	453.623	1.17377e-100	2.09485e-99	2	44589089	44999731	1
RNASEH1	ENSG00000171865	2259.38	-1.16252	0.0538881	453.527	1.23159e-100	2.19561e-99	2	3592383	3606206	-1
SLCO2B1	ENSG00000137491	4516.7	4.56588	0.185009	453.367	1.33434e-100	2.37616e-99	11	74811608	74917594	1
PLAGL1	ENSG00000118495	2319.75	-1.7806	0.0812437	452.993	1.60981e-100	2.86354e-99	6	144261437	144385735	-1
IWS1	ENSG00000163166	6456.9	-0.846986	0.0395218	452.733	1.83382e-100	3.25842e-99	2	128193783	128284462	-1
PINK1	ENSG00000158828	2140.71	1.66014	0.0760504	452.25	2.33558e-100	4.1454e-99	1	20959948	20978004	1
ARHGAP35	ENSG00000160007	1420.68	1.83084	0.0835243	451.905	2.77674e-100	4.92299e-99	19	47421933	47508334	1
KCNE3	ENSG00000175538	1573.8	3.06147	0.133417	451.25	3.85537e-100	6.82782e-99	11	74165886	74178774	-1
TP53I13	ENSG00000167543	773.857	1.77669	0.0812002	451.183	3.98766e-100	7.05435e-99	17	27893070	27900175	1
FANCE	ENSG00000112039	140.173	1.7562	0.0812105	451.173	4.00648e-100	7.07987e-99	6	35420138	35434880	1
SRGN	ENSG00000122862	117025	-1.98395	0.0899863	451.015	4.33631e-100	7.65432e-99	10	70847862	70864567	1
ZNF768	ENSG00000169957	427.23	1.85175	0.084684	450.983	4.40684e-100	7.77031e-99	16	30535325	30538142	-1
ACADS	ENSG00000122971	464.663	1.58027	0.0729366	450.182	6.58359e-100	1.15957e-98	12	121163538	121177811	1
OSBP	ENSG00000110048	6494.93	-1.20415	0.0559793	449.947	7.40597e-100	1.303e-98	11	59341871	59383617	-1
UBR1	ENSG00000159459	4155.12	-1.33815	0.0620079	449.855	7.75843e-100	1.36352e-98	15	43235095	43398311	-1
NSRP1	ENSG00000126653	2397.65	-0.739754	0.0346997	449.753	8.16521e-100	1.43345e-98	17	28442539	28513493	1
STX17	ENSG00000136874	1406.09	-1.36848	0.0634115	449.716	8.31641e-100	1.4584e-98	9	102668915	102732618	1
RCOR3	ENSG00000117625	1182.72	1.29384	0.0601027	449.596	8.83174e-100	1.54709e-98	1	211431719	211489727	1
TOB1	ENSG00000141232	431.184	1.73679	0.0798906	449.528	9.13757e-100	1.59893e-98	17	48939584	48945339	-1
PPP2R5D	ENSG00000112640	1930.97	1.25826	0.0584977	449.095	1.13529e-99	1.98443e-98	6	42952237	42980080	1
RIOK3	ENSG00000101782	7949.83	-0.794053	0.0372448	448.83	1.29642e-99	2.26361e-98	18	21032787	21066567	1
FBXO41	ENSG00000163013	553.883	1.87654	0.0858945	448.625	1.43631e-99	2.50514e-98	2	73481810	73511559	-1
HMGB1	ENSG00000189403	10494.8	1.162	0.0541184	448.555	1.48762e-99	2.59184e-98	13	31032884	31191734	-1
PAAF1	ENSG00000175575	376.757	1.57109	0.0727564	448.306	1.68549e-99	2.93342e-98	11	73587744	73638790	1
NA	ENSG00000264831+ENSG00000196878	6221.5	-2.70004	0.119589	448.294	1.69569e-99	2.94797e-98	NA	NA	NA	NA
AMIGO3	ENSG00000176020	336.986	-1.62078	0.0748432	448.256	1.72874e-99	3.0022e-98	3	49754267	49761349	-1
TWISTNB	ENSG00000105849	992.049	-1.88051	0.0860558	447.955	2.01028e-99	3.48737e-98	7	19735085	19748710	-1
PSMB4	ENSG00000159377	18440.2	-1.18425	0.0552006	447.622	2.37457e-99	4.11491e-98	1	151372010	151374420	1
TKT	ENSG00000163931	13226	1.73118	0.0795344	447.026	3.20137e-99	5.54171e-98	3	53258723	53290068	-1
SERAC1	ENSG00000122335	547.517	1.38975	0.0647046	446.876	3.45082e-99	5.96711e-98	6	158530536	158589312	-1
TNFRSF10C	ENSG00000173535	83.7149	2.6044	0.118796	446.786	3.61012e-99	6.23587e-98	8	22941868	22974950	1
GNL2	ENSG00000134697	6129.45	-0.974956	0.0457051	446.633	3.89813e-99	6.72616e-98	1	38032417	38061536	-1
MPPE1	ENSG00000154889	625.505	2.41883	0.108769	446.587	3.98877e-99	6.8752e-98	18	11882621	11909222	-1
MIRLET7I	ENSG00000199179	40.1213	-2.84285	0.129492	446.541	4.08301e-99	7.0301e-98	12	62997466	62997550	1
SEC61G	ENSG00000132432	10091.1	-1.6867	0.0776645	446.271	4.67349e-99	8.03821e-98	7	54819943	54827667	-1
CCL14	ENSG00000213494	230.739	-5.92452	0.231684	446.11	5.06533e-99	8.70286e-98	17	34310327	34329100	-1
KAT5	ENSG00000172977	3642.34	-0.751726	0.0354195	445.526	6.78891e-99	1.16518e-97	11	65479467	65487075	1
GLCE	ENSG00000138604	372.178	2.10889	0.0965592	444.045	1.4258e-98	2.44449e-97	15	69452923	69564556	1
SESTD1	ENSG00000187231	6542.37	-1.44183	0.0670924	443.854	1.5694e-98	2.68782e-97	2	179966419	180129517	-1
SSBP2	ENSG00000145687	1331.01	1.56898	0.0728289	443.421	1.94983e-98	3.33582e-97	5	80708840	81047616	-1
PIM3	ENSG00000198355	20724	-2.05377	0.0938381	443.023	2.37981e-98	4.06713e-97	22	50354161	50357728	1
SLC43A3	ENSG00000134802	44905.1	-1.41002	0.065711	442.923	2.50145e-98	4.27048e-97	11	57174427	57195053	-1
BMP1	ENSG00000168487	3362.09	-2.14629	0.0978914	442.192	3.60959e-98	6.15578e-97	8	22022249	22069839	1
FAM188A	ENSG00000148481	2333.58	-1.38463	0.0646515	442.063	3.84979e-98	6.55847e-97	10	15820169	15902519	-1
RINT1	ENSG00000135249	1519.47	-0.759555	0.0359518	441.699	4.61948e-98	7.86141e-97	7	105172532	105208124	1
CHEK2	ENSG00000183765	1670.35	-2.28614	0.103868	441.516	5.0636e-98	8.60813e-97	22	29083731	29138410	-1
NA	ENSG00000239704+ENSG00000259024+ENSG00000175106	331.019	-1.53671	0.0718059	440.201	9.78785e-98	1.66218e-96	NA	NA	NA	NA
SRC	ENSG00000197122	64846.8	-1.83616	0.0847596	440.115	1.02173e-97	1.73328e-96	20	35973088	36034453	1
USP15	ENSG00000135655	19255.1	-1.2233	0.0574814	439.798	1.19814e-97	2.03042e-96	12	62654119	62811211	1
TMEM214	ENSG00000119777	8588.93	-1.12594	0.0530503	439.515	1.38056e-97	2.33709e-96	2	27255778	27264563	1
SH2D3A	ENSG00000125731	459.563	-3.24977	0.142452	439.36	1.49205e-97	2.52318e-96	19	6752171	6767599	-1
SIGMAR1	ENSG00000147955	709.236	1.62668	0.0758486	439.079	1.71766e-97	2.90166e-96	9	34634719	34637806	-1
TAX1BP3	ENSG00000213977	2134.13	1.09953	0.051882	439.023	1.76615e-97	2.98044e-96	17	3566196	3571976	-1
FAM63A	ENSG00000143409	427.673	2.0004	0.092352	438.606	2.17644e-97	3.66898e-96	1	150969025	150980851	-1
SEPN1	ENSG00000162430	1981.24	1.48646	0.0695755	438.095	2.81245e-97	4.7362e-96	1	26126667	26144713	1
SLC17A5	ENSG00000119899	1634.69	1.17931	0.0556289	438.07	2.84836e-97	4.79167e-96	6	74303102	74363878	-1
CCNT2	ENSG00000082258	5647.01	-1.11134	0.0524828	437.742	3.35608e-97	5.6399e-96	2	135675805	135716912	1
FAM177A1	ENSG00000151327	3581.52	-2.11895	0.0972459	437.437	3.90994e-97	6.56382e-96	14	35514113	35582336	1
EHMT2	ENSG00000204371	1152.89	2.50687	0.112927	437.146	4.52531e-97	7.58896e-96	6	31847536	31865464	-1
EPS15	ENSG00000085832	11742.5	-1.2949	0.0609428	437.141	4.53589e-97	7.59131e-96	1	51819935	51985000	-1
THEM6	ENSG00000130193	81.1364	2.82597	0.128832	437.141	4.53614e-97	7.59131e-96	8	143808621	143818345	1
TFG	ENSG00000114354	6369.82	-0.991069	0.0469663	436.812	5.34796e-97	8.94063e-96	3	100428205	100467810	1
TMEM218	ENSG00000150433	544.276	2.0957	0.0966027	436.488	6.29095e-97	1.05062e-95	11	124966398	124981659	-1
RAB3D	ENSG00000105514	668.175	4.16261	0.175106	436.336	6.78986e-97	1.13277e-95	19	11432722	11456946	-1
CAMKK1	ENSG00000004660	422.339	2.89325	0.129567	436.171	7.37467e-97	1.22906e-95	17	3763609	3798185	-1
RIN1	ENSG00000174791	691.825	2.82659	0.12658	435.727	9.21174e-97	1.53364e-95	11	66097713	66104311	-1
SENP2	ENSG00000163904	3172.98	-0.918062	0.0436252	435.617	9.7363e-97	1.6193e-95	3	185300284	185351339	1
TTC13	ENSG00000143643	1298.54	1.73561	0.0809128	435.558	1.00281e-96	1.66612e-95	1	231041989	231114621	-1
RFC5	ENSG00000111445	353.195	1.38837	0.0655284	435.301	1.14075e-96	1.89333e-95	12	118451393	118470935	1
LCP2	ENSG00000043462	43103.8	-2.65202	0.11941	435.175	1.21519e-96	2.01482e-95	5	169673241	169725231	-1
TCF3	ENSG00000071564	2019.25	0.783309	0.037379	434.272	1.90988e-96	3.16337e-95	19	1609291	1652604	-1
SAMD8	ENSG00000156671	4325.59	-1.30071	0.0614018	434.044	2.14135e-96	3.54311e-95	10	76859344	76941881	1
ARF4	ENSG00000168374	15600.5	-1.1917	0.0564103	433.97	2.22228e-96	3.67326e-95	3	57557090	57583947	-1
IQCD	ENSG00000166578	75.5049	5.37142	0.232225	433.914	2.28527e-96	3.77351e-95	12	113633246	113658899	-1
ETV7	ENSG00000010030	3445.69	-5.81109	0.226839	433.81	2.40794e-96	3.97199e-95	6	36322419	36356164	-1
LRRC33	ENSG00000174004	1945.85	2.5162	0.114334	433.782	2.44139e-96	4.02304e-95	3	196366557	196388875	1
CKAP2	ENSG00000136108	562.266	1.90621	0.0885924	433.752	2.4795e-96	4.08168e-95	13	53029564	53050763	1
C11orf68	ENSG00000175573	778.244	0.974841	0.046412	433.643	2.61756e-96	4.30455e-95	11	65684279	65686588	-1
WDFY2	ENSG00000139668	986.398	1.96864	0.0912705	433.588	2.69131e-96	4.42132e-95	13	52158644	52336171	1
XIRP1	ENSG00000168334	98.1924	-6.53211	0.264303	433.451	2.8819e-96	4.72961e-95	3	39224701	39234087	-1
FCGR1A	ENSG00000150337	3581.89	-4.11889	0.174352	433.419	2.9299e-96	4.80349e-95	1	149754227	149764074	1
TTYH3	ENSG00000136295	11577.9	2.14111	0.0986548	433.353	3.02824e-96	4.95966e-95	7	2671585	2704436	1
VAV1	ENSG00000141968	50055.6	-1.36386	0.0644028	432.693	4.21375e-96	6.89429e-95	19	6772725	6857377	1
B4GALT1	ENSG00000086062	13932	-1.52534	0.0717212	432.681	4.23942e-96	6.92926e-95	9	33104080	33167354	-1
SLC19A1	ENSG00000173638	160.501	3.08875	0.138721	432.377	4.93853e-96	8.06377e-95	21	46913486	46964325	-1
TMEM134	ENSG00000172663	662.477	1.553	0.0731467	432.1	5.67425e-96	9.25569e-95	11	67231824	67236743	-1
ST7	ENSG00000004866	844.902	-1.32116	0.0625579	431.862	6.39129e-96	1.04148e-94	7	116593292	116870157	1
VWA5A	ENSG00000110002	611.586	2.20294	0.101662	431.834	6.48285e-96	1.05533e-94	11	123986069	124018428	1
CRTAP	ENSG00000170275	1870	2.65378	0.120061	431.582	7.35402e-96	1.19594e-94	3	33155471	33185153	1
TGS1	ENSG00000137574	2527.38	-0.665552	0.0319096	431.444	7.88284e-96	1.28064e-94	8	56685701	56738007	1
MIR146A	ENSG00000207936	598.597	-2.30719	0.106085	431.166	9.05932e-96	1.47029e-94	5	159912359	159912457	1
ATP10B	ENSG00000118322	77.5643	-2.28869	0.106501	431.145	9.15331e-96	1.48405e-94	5	159990127	160279221	-1
ULK3	ENSG00000140474	1486.93	1.48701	0.0701714	430.87	1.05106e-95	1.7024e-94	15	75128457	75135687	-1
TEX264	ENSG00000164081	836.957	1.83505	0.0858281	430.355	1.36e-95	2.20057e-94	3	51696709	51738339	1
ARNTL2	ENSG00000029153	5269.66	-2.04632	0.0950085	429.514	2.07377e-95	3.35214e-94	12	27485787	27576241	1
ACAN	ENSG00000157766	9.97913	-6.02155	0.345385	429.442	2.14928e-95	3.47072e-94	15	89346674	89418585	1
GRIK1	ENSG00000171189	114.038	-2.00918	0.0941494	429.353	2.24735e-95	3.62546e-94	21	30909254	31312351	-1
DCTN4	ENSG00000132912	5451.73	-1.18162	0.0562755	429.024	2.6499e-95	4.27057e-94	5	150088002	150138671	-1
PTPLAD1	ENSG00000074696	680.759	1.98675	0.0926195	428.901	2.81857e-95	4.53768e-94	15	65822756	65870687	1
RHBDF2	ENSG00000129667	23423.9	-1.48132	0.0700233	428.899	2.82127e-95	4.53768e-94	17	74466973	74497872	-1
GTPBP3	ENSG00000130299	255.984	1.92557	0.0901603	428.724	3.08028e-95	4.94933e-94	19	17445729	17453544	1
LRRC59	ENSG00000108829	10263.9	-1.49912	0.0708718	428.597	3.28311e-95	5.26998e-94	17	48452420	48474914	-1
SASH1	ENSG00000111961	7065.85	-2.54931	0.116261	428.449	3.53518e-95	5.66896e-94	6	148593440	148873186	1
MYH3	ENSG00000109063	638.135	-1.55288	0.07342	428.349	3.71665e-95	5.95403e-94	17	10531843	10560626	-1
ZBTB39	ENSG00000166860	685.705	-0.955963	0.0458269	428.305	3.80082e-95	6.08282e-94	12	57392618	57400230	-1
ATG16L2	ENSG00000168010	4776.66	1.88636	0.0881787	428.086	4.24107e-95	6.78066e-94	11	72525353	72554719	1
DGCR6L	ENSG00000128185	632.443	1.81129	0.0850088	428.034	4.35334e-95	6.95326e-94	22	20301799	20307603	-1
DYRK2	ENSG00000127334	1350.23	2.50124	0.114245	427.955	4.52901e-95	7.22669e-94	12	68042118	68059186	1
CLEC2D	ENSG00000069493	6443.12	-2.51615	0.115076	427.518	5.63842e-95	8.98801e-94	12	9809270	9848413	1
CCL4	ENSG00000129277	160085	-4.65799	0.193057	427.063	7.08112e-95	1.12766e-93	17	34430983	34433014	1
GOT1	ENSG00000120053	406.479	1.81969	0.0856864	426.903	7.67422e-95	1.2209e-93	10	101156627	101190381	-1
TCF7L1	ENSG00000152284	64.12	-2.58301	0.120074	426.762	8.23304e-95	1.30852e-93	2	85360533	85537511	1
LIN7B	ENSG00000104863	56.3421	3.08136	0.143123	426.748	8.29212e-95	1.31661e-93	19	49617581	49621717	1
PDIA5	ENSG00000065485	1038	-1.40483	0.0667864	426.733	8.35346e-95	1.32504e-93	3	122785909	122944074	1
CORO1A	ENSG00000102879	8503.42	2.83903	0.127423	426.684	8.56347e-95	1.35702e-93	16	30194148	30200397	1
CYB5R1	ENSG00000159348	4036.42	1.53369	0.0726747	426.01	1.20065e-94	1.90075e-93	1	202930997	202936408	-1
RNF19A	ENSG00000034677	8362.83	-1.76756	0.0831558	425.889	1.27556e-94	2.01736e-93	8	101269288	101348446	-1
KPNB1	ENSG00000108424	33312.9	-0.941792	0.0452559	425.508	1.54369e-94	2.43903e-93	17	45726842	45762871	1
HEATR3	ENSG00000155393	1993.74	1.56501	0.0741881	425.404	1.62645e-94	2.56728e-93	16	50099852	50140298	1
YTHDC1	ENSG00000083896	9033.39	-0.721099	0.0347849	425.366	1.65752e-94	2.61376e-93	4	69176105	69215807	-1
ARRB2	ENSG00000141480	36060.2	0.999674	0.0480065	425.194	1.80642e-94	2.844e-93	17	4613784	4624794	1
SLC36A1	ENSG00000123643	4453.86	1.71395	0.0808769	425.194	1.80706e-94	2.844e-93	5	150816607	150871942	1
COPB1	ENSG00000129083	19526	-0.721449	0.0348258	424.716	2.29637e-94	3.61056e-93	11	14464986	14521573	-1
SRPK2	ENSG00000135250	967.743	1.18048	0.0565681	424.483	2.58009e-94	4.05271e-93	7	104751151	105039755	-1
RBBP6	ENSG00000122257	4443.31	-1.11903	0.0537026	423.877	3.49617e-94	5.4863e-93	16	24549014	24584184	1
TCTEX1D4	ENSG00000188396	596.355	-2.87302	0.13015	423.792	3.64795e-94	5.7189e-93	1	45271585	45272957	-1
ACAA2	ENSG00000167315	2509.26	1.27972	0.0612295	423.611	3.99548e-94	6.25765e-93	18	47309869	47340330	-1
IDO2	ENSG00000188676	1348.64	-4.58952	0.192316	423.595	4.02617e-94	6.29958e-93	8	39792133	39873910	1
PNPO	ENSG00000108439	523.301	1.88111	0.0887401	423.263	4.75673e-94	7.43544e-93	17	46018872	46025654	1
FFAR4	ENSG00000186188	26.5158	6.91929	0.383994	422.957	5.54468e-94	8.65873e-93	10	95326422	95364237	1
FLYWCH2	ENSG00000162076	260.971	2.29254	0.106726	422.865	5.80523e-94	9.05684e-93	16	2933187	2949383	1
GOLGA5	ENSG00000066455	4642.6	-0.654066	0.0316807	422.717	6.25226e-94	9.73931e-93	14	93260576	93306308	1
GOSR1	ENSG00000108587	4454.23	-0.774371	0.0374415	422.716	6.25477e-94	9.73931e-93	17	28804380	28854610	1
MCL1	ENSG00000143384	46236	-1.36984	0.0653928	422.678	6.37718e-94	9.92033e-93	1	150547032	150552066	-1
TUBA1A	ENSG00000167552	4098.67	1.97104	0.0924918	422.459	7.11496e-94	1.10574e-92	12	49578579	49583107	-1
NUP188	ENSG00000095319	15328.1	-1.7975	0.0848596	422.251	7.89772e-94	1.2262e-92	9	131709978	131769375	1
SEC31A	ENSG00000138674	13677	-1.14481	0.0550125	422.132	8.38368e-94	1.3004e-92	4	83739814	83822319	-1
ARID5B	ENSG00000150347	4384.03	-1.88304	0.0886996	422.046	8.75048e-94	1.35599e-92	10	63661059	63856703	1
FYTTD1	ENSG00000122068	8267.31	-0.960116	0.0463226	421.892	9.45359e-94	1.46354e-92	3	197464050	197511317	1
ZNF277	ENSG00000198839	2809.69	-1.72673	0.0817549	421.842	9.69564e-94	1.49957e-92	7	111846643	111983151	1
ACSL5	ENSG00000197142	41741.2	-2.08237	0.0973626	421.794	9.93e-94	1.53434e-92	10	114133776	114188138	1
ERLEC1	ENSG00000068912	7000.75	-0.80656	0.039027	421.732	1.02416e-93	1.58097e-92	2	54014181	54045956	1
PSME1	ENSG00000092010	35726.1	-1.29956	0.0622529	421.611	1.08831e-93	1.67839e-92	14	24605367	24608176	1
ZNF440	ENSG00000171295	306.519	1.01373	0.0491004	421.485	1.15953e-93	1.78651e-92	19	11925099	11946016	1
PHKG2	ENSG00000156873	2018.27	1.39831	0.0669025	421.197	1.33953e-93	2.06187e-92	16	30759591	30772490	1
PLEKHH3	ENSG00000068137	33.2214	3.21834	0.153825	420.984	1.49062e-93	2.29226e-92	17	40819932	40829048	-1
CNDP2	ENSG00000133313	23931.8	-2.05515	0.0963373	420.967	1.50266e-93	2.30857e-92	18	72163051	72188366	1
DUSP5	ENSG00000138166	9911.17	-4.41973	0.186783	420.938	1.52484e-93	2.34041e-92	10	112257596	112271302	1
PKIG	ENSG00000168734	1518.83	-4.08088	0.175528	420.783	1.64855e-93	2.52788e-92	20	43160426	43252888	1
PLIN3	ENSG00000105355	6202.98	1.17757	0.0566869	420.043	2.38802e-93	3.6583e-92	19	4838353	4867780	-1
ISG20	ENSG00000172183	9781.3	-4.82153	0.200029	419.831	2.65635e-93	4.06551e-92	15	89179384	89199714	1
CERK	ENSG00000100422	2370.86	1.8494	0.0873048	419.743	2.77576e-93	4.24422e-92	22	47080308	47134158	-1
OAZ3	ENSG00000143450	255.901	-3.7518	0.165243	419.671	2.87774e-93	4.39598e-92	1	151735445	151743808	1
LIMK2	ENSG00000182541	27128.4	-3.71584	0.162253	419.661	2.8926e-93	4.4145e-92	22	31608225	31676066	1
DAPP1	ENSG00000070190	7149.66	-1.48835	0.0711588	419.443	3.22626e-93	4.91905e-92	4	100737990	100791311	1
TST	ENSG00000128311	193.329	1.83835	0.0875472	419.41	3.28049e-93	4.99702e-92	22	37406900	37415681	-1
ZNF34	ENSG00000196378	189.657	1.1045	0.0536694	419.407	3.28475e-93	4.99878e-92	8	145998499	146012730	-1
TFEC	ENSG00000105967	22814.9	-1.32028	0.0633912	419.361	3.36221e-93	5.11182e-92	7	115575202	115799950	-1
LAMA3	ENSG00000053747	266.943	-5.97438	0.239633	419.129	3.77578e-93	5.7352e-92	18	21269407	21535030	1
OGFR	ENSG00000060491	8666.03	-1.22054	0.0587736	419.001	4.02574e-93	6.10912e-92	20	61436187	61445352	1
ARMC10	ENSG00000170632	1059.65	1.32927	0.0639237	418.971	4.08727e-93	6.19665e-92	7	102715328	102740205	1
TNFRSF4	ENSG00000186827	15471.9	-3.07773	0.138865	418.752	4.56021e-93	6.90718e-92	1	1146706	1149518	-1
ALOX5	ENSG00000012779	5369.45	3.08742	0.139403	418.425	5.37323e-93	8.13099e-92	10	45869661	45941561	1
PSEN1	ENSG00000080815	22491.6	-1.23171	0.0593448	418.248	5.87078e-93	8.87557e-92	14	73603126	73690399	1
NA	ENSG00000215012+ENSG00000185838	534.993	1.407	0.0676386	417.737	7.58649e-93	1.14587e-91	NA	NA	NA	NA
SERGEF	ENSG00000129158	340.922	1.4731	0.0708282	417.672	7.83733e-93	1.18264e-91	11	17809595	18034709	-1
ALKBH1	ENSG00000100601	866.55	-0.651807	0.031783	417.385	9.04895e-93	1.3642e-91	14	78138747	78174363	-1
NA	ENSG00000115561+ENSG00000239305	10190.6	-0.591767	0.0288679	417.208	9.88902e-93	1.48945e-91	NA	NA	NA	NA
MAP3K5	ENSG00000197442	9999.71	-1.94663	0.0919252	417.178	1.0038e-92	1.51048e-91	6	136878185	137113656	-1
ZNF799	ENSG00000196466	156.592	1.04541	0.0510517	417.154	1.01607e-92	1.52752e-91	19	12500830	12512085	-1
TAX1BP1	ENSG00000106052	20998.7	-0.701733	0.0341898	417.102	1.04304e-92	1.5666e-91	7	27778950	27880938	1
PTTG1	ENSG00000164611	342.535	-1.65345	0.0790885	417.058	1.06622e-92	1.59992e-91	5	159848829	159855748	1
SSR1	ENSG00000124783	12245.7	-0.778378	0.0379139	416.442	1.45209e-92	2.17692e-91	6	7268539	7347679	-1
MTMR14	ENSG00000163719	14147.3	-1.117	0.0540869	416.253	1.59599e-92	2.39043e-91	3	9691117	9744077	1
TMEM254	ENSG00000133678	270.577	1.7281	0.0827439	416.242	1.60518e-92	2.40196e-91	10	81838402	81852313	1
DEPDC5	ENSG00000100150	1999.04	1.48274	0.0712182	416.066	1.75257e-92	2.62007e-91	22	32149944	32303001	1
NOC3L	ENSG00000173145	1600.56	-1.35004	0.0650817	415.782	2.02127e-92	3.01898e-91	10	96075004	96122716	-1
HCFC2	ENSG00000111727	1950.18	-1.19331	0.0577556	415.502	2.32596e-92	3.47085e-91	12	104458235	104498639	1
LYPD3	ENSG00000124466	205.628	-3.58434	0.159884	415.313	2.55653e-92	3.81138e-91	19	43964939	43969812	-1
ZYG11B	ENSG00000162378	1127.78	1.7335	0.0827636	415.263	2.62137e-92	3.90443e-91	1	53192126	53293014	1
SFPQ	ENSG00000116560	19815	-1.23839	0.0598712	415.089	2.86075e-92	4.25705e-91	1	35641979	35658749	-1
ABHD10	ENSG00000144827	568.376	1.88747	0.0898429	414.983	3.01635e-92	4.48445e-91	3	111697857	111712210	1
ATF6B	ENSG00000213676	11587.1	0.835591	0.0407396	414.932	3.09394e-92	4.59557e-91	6	32065953	32096030	-1
ZHX3	ENSG00000174306	74.4159	2.82979	0.132868	414.653	3.55901e-92	5.28149e-91	20	39807088	39946312	-1
C17orf59	ENSG00000196544	380.496	1.28748	0.0624044	414.569	3.71265e-92	5.50442e-91	17	8091652	8093564	-1
CCDC96	ENSG00000173013	50.3372	1.75172	0.0860377	414.505	3.83302e-92	5.67766e-91	4	7042579	7044728	-1
RHOF	ENSG00000139725	147.13	-3.32417	0.150571	414.406	4.02758e-92	5.96037e-91	12	122215664	122232261	-1
SRI	ENSG00000075142	6598.33	-1.44403	0.0695236	414.213	4.43727e-92	6.56064e-91	7	87834433	87856308	-1
BATF	ENSG00000156127	3608.43	-3.88524	0.169698	413.998	4.94136e-92	7.29926e-91	14	75988768	76013358	1
PRPF40B	ENSG00000110844	747.703	-1.9062	0.090686	413.865	5.28268e-92	7.79631e-91	12	49962001	50038449	1
NBPF15	ENSG00000243452	1995.99	-2.10679	0.0994848	413.776	5.52243e-92	8.14268e-91	1	148555979	148596267	1
UBQLN4	ENSG00000160803	1660.75	1.03927	0.0506022	413.545	6.20139e-92	9.13386e-91	1	156005092	156023585	-1
RTN3	ENSG00000133318	8997.72	1.01975	0.0496354	413.543	6.20599e-92	9.13386e-91	11	63448918	63527363	1
SLC15A3	ENSG00000110446	31323.7	-1.6881	0.0808079	413.089	7.79524e-92	1.14624e-90	11	60704556	60720002	-1
NA	ENSG00000243444+ENSG00000241978+ENSG00000157654	3529.01	-3.46191	0.154371	412.68	9.56441e-92	1.4051e-90	NA	NA	NA	NA
ARAP2	ENSG00000047365	4778.26	-2.42609	0.113345	412.678	9.57486e-92	1.40536e-90	4	36067620	36246131	-1
AGO4	ENSG00000134698	4046.75	1.24745	0.0605059	412.618	9.86865e-92	1.44716e-90	1	36273773	36323491	1
RHOQ	ENSG00000119729	48463.1	-1.60665	0.0771684	412.49	1.05219e-91	1.54155e-90	2	46768945	46810260	1
RHBDD1	ENSG00000144468	1426.7	-1.17524	0.0571307	412.347	1.13071e-91	1.65509e-90	2	227700297	227863931	1
AKIP1	ENSG00000166452	438.34	1.98125	0.0943986	412.224	1.20255e-91	1.75865e-90	11	8932686	8941631	1
C16orf54	ENSG00000185905	418.515	3.56827	0.15914	412.119	1.26726e-91	1.85161e-90	16	29753784	29757327	-1
MIR29B2	ENSG00000207790	55.9758	-2.16524	0.103997	411.59	1.65184e-91	2.41133e-90	1	207975788	207975868	-1
NEK4	ENSG00000114904	1554.73	1.90982	0.0910765	411.464	1.76019e-91	2.56717e-90	3	52744800	52804965	-1
MOSPD3	ENSG00000106330	200.025	1.54724	0.0750044	411.441	1.78024e-91	2.59406e-90	7	100209725	100213007	1
TGFBI	ENSG00000120708	52946.9	2.9032	0.133211	411.22	1.98826e-91	2.89457e-90	5	135364584	135399507	1
ABHD3	ENSG00000158201	2625.44	1.16358	0.0566538	411.162	2.04695e-91	2.97731e-90	18	19230858	19284766	-1
SQRDL	ENSG00000137767	35727.6	-1.57634	0.0759193	410.874	2.36535e-91	3.43732e-90	15	45923346	45983492	1
ELK4	ENSG00000158711	2682.05	-1.06361	0.0519137	410.8	2.45483e-91	3.56414e-90	1	205577071	205601090	-1
RNF185	ENSG00000138942	4205.25	-0.895755	0.0438635	410.578	2.74304e-91	3.97901e-90	22	31556168	31602999	1
SYNPO	ENSG00000171992	195.313	-5.47233	0.226559	410.554	2.77708e-91	4.02477e-90	5	149980642	150038782	1
ZNF362	ENSG00000160094	449.784	2.81872	0.130072	410.487	2.87096e-91	4.15709e-90	1	33722146	33766320	1
RECQL	ENSG00000004700	5926.95	-0.837313	0.0410492	410.413	2.98063e-91	4.31201e-90	12	21621845	21654603	-1
FLT3LG	ENSG00000090554	681.676	-1.56167	0.0754258	410.071	3.53662e-91	5.11177e-90	19	49977464	49990894	1
S100PBP	ENSG00000116497	487.77	1.51475	0.0733298	409.879	3.89387e-91	5.62308e-90	1	33282368	33324476	1
FAM136A	ENSG00000035141	582.966	1.52478	0.0738066	409.858	3.93507e-91	5.67749e-90	2	70523107	70529222	-1
PVRL2	ENSG00000130202	16590.1	-1.5935	0.0768291	409.847	3.95824e-91	5.70581e-90	19	45349432	45392485	1
ISOC1	ENSG00000066583	1186.64	-1.34798	0.0654782	409.81	4.03175e-91	5.80658e-90	5	128430444	128449721	1
ANXA1	ENSG00000135046	18754.6	1.94927	0.0929237	409.771	4.11051e-91	5.91473e-90	9	75766673	75785309	1
AIM2	ENSG00000163568	581.847	-4.08132	0.17822	409.605	4.46744e-91	6.42259e-90	1	159032274	159116886	-1
C11orf45	ENSG00000174370	122.422	4.12289	0.184375	409.591	4.50014e-91	6.46384e-90	11	128769460	128775930	-1
DYNLL2	ENSG00000121083	953.519	1.18755	0.0579248	409.513	4.67987e-91	6.71601e-90	17	56160776	56168592	1
NA	ENSG00000266459+ENSG00000131242	1513.47	2.28139	0.107687	409.127	5.67742e-91	8.14032e-90	NA	NA	NA	NA
TNIP1	ENSG00000145901	140902	-1.94959	0.0930383	409.115	5.71234e-91	8.18312e-90	5	150409506	150473138	-1
NA	ENSG00000185013+ENSG00000240857+ENSG00000250741	523.276	-0.986593	0.0483962	408.645	7.23032e-91	1.03485e-89	NA	NA	NA	NA
SMG9	ENSG00000105771	8541.15	-1.35472	0.0658377	408.436	8.02881e-91	1.14811e-89	19	44235301	44259142	-1
NTN1	ENSG00000065320	101.425	-3.2848	0.150817	408.229	8.90636e-91	1.27247e-89	17	8924859	9147317	1
P2RY14	ENSG00000174944	192.454	-5.53015	0.22961	408.207	9.00206e-91	1.28501e-89	3	150929905	150996255	-1
TAF13	ENSG00000197780	2378.98	-1.00374	0.0492082	407.767	1.12267e-90	1.60114e-89	1	109605108	109618624	-1
CCDC91	ENSG00000123106	981.668	1.04702	0.0513498	407.552	1.25017e-90	1.78141e-89	12	28286182	28732883	1
CALHM2	ENSG00000138172	1257.74	2.47225	0.116181	407.405	1.34603e-90	1.91631e-89	10	105206543	105212660	-1
ANKMY2	ENSG00000106524	355.767	1.07341	0.0527486	407.248	1.45617e-90	2.07128e-89	7	16639401	16685442	-1
ZNRF2	ENSG00000180233	10115.4	-1.8004	0.0865283	407.222	1.4754e-90	2.09679e-89	7	30323923	30452118	1
ZDHHC8	ENSG00000099904	1329.36	1.11187	0.0544609	407.177	1.509e-90	2.14264e-89	22	20116979	20135530	1
PLEKHH1	ENSG00000054690	140.03	-3.06038	0.141505	407.169	1.5152e-90	2.14956e-89	14	68000018	68056329	1
EIF2B5	ENSG00000145191	6190.91	-0.858684	0.0422496	407.094	1.57278e-90	2.22929e-89	3	183852826	184402546	1
ICOSLG	ENSG00000160223	5551.26	-2.58194	0.120637	406.873	1.75718e-90	2.48846e-89	21	45642874	45660849	-1
ATF7IP	ENSG00000171681	5645.9	-2.04414	0.0975476	406.798	1.82409e-90	2.58095e-89	12	14518610	14651697	1
SWSAP1	ENSG00000173928	84.1775	1.53848	0.0757554	406.768	1.85221e-90	2.61844e-89	19	11485361	11487627	1
MIR155	ENSG00000207795	1098.99	-6.09133	0.243052	406.466	2.1551e-90	3.04396e-89	21	26946292	26946356	1
ARMC5	ENSG00000140691	731.951	-1.40742	0.0685724	406.332	2.30433e-90	3.25188e-89	16	31469401	31478487	1
TPCN1	ENSG00000186815	3674.62	3.76149	0.167201	405.929	2.82049e-90	3.97682e-89	12	113658855	113736390	1
WAPAL	ENSG00000062650	9140.51	-0.940153	0.0462709	405.721	3.13079e-90	4.41047e-89	10	88195013	88281572	-1
CCL16	ENSG00000161573	18.5692	-6.88559	0.369014	405.231	4.00113e-90	5.63163e-89	17	34303529	34308532	-1
IDO1	ENSG00000131203	362682	-5.93884	0.23783	405.009	4.47211e-90	6.28905e-89	8	39759794	39785963	1
ARHGAP30	ENSG00000186517	12291.3	2.00895	0.0961117	404.924	4.66699e-90	6.55739e-89	1	161016736	161039760	-1
DISP1	ENSG00000154309	155.542	1.6036	0.0785221	404.842	4.86373e-90	6.82787e-89	1	222988406	223179337	1
TGFBR1	ENSG00000106799	3226.93	1.462	0.0712294	404.657	5.33599e-90	7.48432e-89	9	101866320	101916474	1
SBDS	ENSG00000126524	3940.92	-1.16872	0.0573467	404.45	5.91909e-90	8.29496e-89	7	66452664	66460588	-1
ERP44	ENSG00000023318	18635.9	-0.99062	0.0487786	404.402	6.06358e-90	8.49007e-89	9	102741461	102861322	-1
CRTC3	ENSG00000140577	2999.65	1.38282	0.0675593	404.18	6.77688e-90	9.48057e-89	15	91073157	91188577	1
ATF3	ENSG00000162772	20402.6	-2.95641	0.136302	404.123	6.97247e-90	9.74573e-89	1	212738676	212794119	1
PPP2CB	ENSG00000104695	7300.9	-0.929403	0.0458455	404.091	7.08446e-90	9.89368e-89	8	30631973	30671830	-1
EPB41L5	ENSG00000115109	183.101	-2.69816	0.126473	403.987	7.46472e-90	1.04157e-88	2	120770581	120936695	1
RUNX2	ENSG00000124813	1354.79	-1.97546	0.0948875	403.848	8.00388e-90	1.11537e-88	6	45295894	45632086	1
KCNK5	ENSG00000164626	343.053	-5.09438	0.214924	403.847	8.00748e-90	1.11537e-88	6	39156749	39197226	-1
TXNDC11	ENSG00000153066	4750.68	-0.805361	0.0398274	403.759	8.36901e-90	1.16472e-88	16	11772936	11836734	-1
SCG3	ENSG00000104112	165.182	-3.17647	0.146547	403.554	9.27455e-90	1.28963e-88	15	51973550	52013223	1
NHSL1	ENSG00000135540	82.4686	2.1147	0.103016	403.153	1.13415e-89	1.57568e-88	6	138743180	139013708	-1
NA	ENSG00000175970+ENSG00000265455	1089.8	1.28635	0.0631188	403.086	1.17264e-89	1.62776e-88	NA	NA	NA	NA
CTNNBIP1	ENSG00000178585	474.059	2.90877	0.135317	402.829	1.33394e-89	1.85006e-88	1	9908334	9970394	-1
CCNF	ENSG00000162063	98.9882	2.13195	0.103441	402.82	1.33981e-89	1.85661e-88	16	2479395	2508855	1
ING3	ENSG00000071243	2375.04	-0.849741	0.0420468	402.729	1.40261e-89	1.94196e-88	7	120590803	120617270	1
NDUFS8	ENSG00000110717	1473.65	1.6338	0.079433	402.607	1.49119e-89	2.06283e-88	11	67798084	67804111	1
SLC25A40	ENSG00000075303	2770.07	1.97617	0.0950522	402.592	1.50198e-89	2.07598e-88	7	87462883	87505672	-1
B4GALT4	ENSG00000121578	708.074	-1.22392	0.0601777	402.528	1.55112e-89	2.14206e-88	3	118930579	118959950	-1
EBI3	ENSG00000105246	20132	-4.52392	0.194264	402.513	1.56265e-89	2.15613e-88	19	4229495	4237528	1
CPPED1	ENSG00000103381	2166.19	1.73099	0.0839031	402.444	1.61781e-89	2.23034e-88	16	12756919	12897874	-1
TEF	ENSG00000167074	108.969	2.51096	0.120083	402.122	1.90121e-89	2.6188e-88	22	41763337	41795330	1
UBE2N	ENSG00000177889	5213.73	-0.873882	0.043263	401.995	2.02597e-89	2.78827e-88	12	93799449	93836038	-1
TAPT1	ENSG00000169762	2017.02	0.934515	0.0462344	401.991	2.02973e-89	2.79105e-88	4	16162128	16229033	-1
SMG7	ENSG00000116698	10487.4	-1.66273	0.080808	401.9	2.12498e-89	2.91954e-88	1	183441351	183567381	1
SLC46A3	ENSG00000139508	741.713	2.82621	0.131896	401.866	2.1619e-89	2.96773e-88	13	29274201	29293107	-1
ARL6IP5	ENSG00000144746	15040.5	1.27601	0.0626577	401.776	2.26082e-89	3.10088e-88	3	69134095	69155217	1
ENTPD1	ENSG00000138185	1046.45	1.85771	0.0898519	401.747	2.29378e-89	3.14341e-88	10	97471536	97637023	1
SH3GLB2	ENSG00000148341	1052.13	1.47392	0.0719893	401.715	2.33108e-89	3.19182e-88	9	131769315	131790582	-1
CUL2	ENSG00000108094	4838.36	-0.657597	0.0326785	401.466	2.64172e-89	3.61409e-88	10	35297479	35379570	-1
AMPD2	ENSG00000116337	6706.49	1.77658	0.0861264	401.208	3.00659e-89	4.10977e-88	1	110158726	110174673	1
RAB3GAP1	ENSG00000115839	8566.26	-0.981481	0.0485503	401.093	3.1846e-89	4.34941e-88	2	135809835	135933964	1
FCGR1B	ENSG00000198019	1668.94	-4.12488	0.181562	400.797	3.69394e-89	5.04077e-88	1	120926979	120935937	-1
TTLL12	ENSG00000100304	1892.23	1.53559	0.0750574	400.701	3.87593e-89	5.28464e-88	22	43562628	43583139	-1
MIR3945	ENSG00000266698	120.82	-5.14081	0.220568	400.591	4.09447e-89	5.57789e-88	4	185772167	185772264	-1
HCN3	ENSG00000143630	54.8371	2.0777	0.102552	400.346	4.63105e-89	6.30354e-88	1	155247374	155259639	1
AKR7A2	ENSG00000053371	690.075	1.47094	0.0721055	400.1	5.23687e-89	7.12215e-88	1	19630459	19638640	-1
C14orf93	ENSG00000100802	236.924	1.49079	0.073417	399.464	7.20506e-89	9.79062e-88	14	23456110	23479375	-1
NRGN	ENSG00000154146	318.803	2.52582	0.119759	399.454	7.23918e-89	9.8287e-88	11	124609829	124617869	1
SLC8A2	ENSG00000118160	30.9117	-4.67835	0.21675	399.343	7.65593e-89	1.03858e-87	19	47931274	47975425	-1
ADORA2A	ENSG00000128271	22165	-2.92469	0.135988	399.226	8.11572e-89	1.10002e-87	22	24813847	24838328	1
NECAB3	ENSG00000125967	168.067	2.34745	0.112678	398.997	9.104e-89	1.23294e-87	20	32244893	32262269	-1
ZNF563	ENSG00000188868	68.1817	1.68082	0.0836253	398.822	9.93929e-89	1.34493e-87	19	12428291	12444534	-1
EBLN2	ENSG00000255423	158.186	-1.88987	0.0920827	398.642	1.088e-88	1.47099e-87	3	73110810	73112488	1
PLCD3	ENSG00000161714	94.3033	2.48261	0.119657	398.56	1.13336e-88	1.53103e-87	17	43186335	43210721	-1
CCNA1	ENSG00000133101	449.915	-3.48404	0.158556	398.045	1.46739e-88	1.98061e-87	13	37005967	37017019	1
SLC33A1	ENSG00000169359	3041.27	-0.719382	0.0358824	397.883	1.59162e-88	2.14649e-87	3	155544305	155572218	-1
UVRAG	ENSG00000198382	2081.59	1.61861	0.0792044	397.871	1.60106e-88	2.15742e-87	11	75526212	75854239	1
EHD1	ENSG00000110047	35346.2	-3.04118	0.140948	397.477	1.95065e-88	2.62629e-87	11	64619114	64655768	-1
NCKAP5L	ENSG00000167566	1716.32	1.76317	0.0859522	397.35	2.0791e-88	2.79689e-87	12	50184929	50222533	-1
ECT2	ENSG00000114346	600.236	1.75698	0.0858035	397.262	2.17283e-88	2.92054e-87	3	172468472	172539264	1
SOCS1	ENSG00000185338	3537.71	-4.69758	0.200954	397.236	2.20099e-88	2.95592e-87	16	11348262	11350036	-1
KDM2B	ENSG00000089094	19043	-1.46621	0.0721086	396.801	2.73711e-88	3.67287e-87	12	121866900	122018920	-1
PVRL4	ENSG00000143217	69.1542	3.88924	0.181653	396.585	3.04997e-88	4.0893e-87	1	161040785	161059389	-1
METAP1	ENSG00000164024	1546.06	1.33479	0.0659665	396.308	3.50471e-88	4.69509e-87	4	99916771	99983964	1
LSM14B	ENSG00000149657	2415.11	0.792814	0.0396045	396.207	3.68719e-88	4.93544e-87	20	60697517	60710434	1
ATP1B1	ENSG00000143153	2461.63	-2.55817	0.121386	396.174	3.74742e-88	5.01191e-87	1	169074935	169101960	1
CDC73	ENSG00000134371	6979.03	-0.866036	0.0431964	396.086	3.91743e-88	5.23493e-87	1	193091147	193223031	1
L3MBTL4	ENSG00000154655	208.026	-1.86619	0.0911413	395.943	4.20804e-88	5.61862e-87	18	5954705	6415236	-1
RGS18	ENSG00000150681	317.813	3.94132	0.177034	395.865	4.37558e-88	5.83749e-87	1	192127587	192154945	1
COPG1	ENSG00000181789	17053	-1.29299	0.0639727	395.511	5.22689e-88	6.96746e-87	3	128968449	128996614	1
ZNF250	ENSG00000196150	192.04	1.06183	0.0531421	395.154	6.25061e-88	8.32519e-87	8	146076632	146127553	-1
NABP1	ENSG00000173559	9526.57	-2.41485	0.115402	394.383	9.19878e-88	1.22417e-86	2	192542794	192553251	1
TMEM88	ENSG00000167874	694.067	-3.60829	0.163998	394.293	9.62473e-88	1.2798e-86	17	7758383	7759417	1
CWC25	ENSG00000108296	5103.39	-1.20208	0.0596946	394.289	9.64301e-88	1.28118e-86	17	36957340	36981734	-1
EDARADD	ENSG00000186197	272.286	-6.20249	0.253935	394.217	9.99661e-88	1.32706e-86	1	236511562	236648214	1
LRRC45	ENSG00000169683	336.957	3.23333	0.149626	393.91	1.166e-87	1.5466e-86	17	79981178	79989027	1
CNPY4	ENSG00000166997	170.582	2.40246	0.115661	393.906	1.16854e-87	1.5487e-86	7	99717236	99723134	1
FAM111A	ENSG00000166801	5725.95	-1.8533	0.0904196	393.783	1.2423e-87	1.64511e-86	11	58910221	58922512	1
TNNI1	ENSG00000159173	28.3096	-3.68251	0.176173	393.62	1.34822e-87	1.7839e-86	1	201373625	201398994	-1
NCAPD3	ENSG00000151503	1130.49	1.48553	0.0733979	393.494	1.43628e-87	1.89886e-86	11	134020014	134095348	-1
TDG	ENSG00000139372	4680.44	-0.778064	0.0389973	393.351	1.54275e-87	2.03794e-86	12	104359582	104382652	1
PNO1	ENSG00000115946	1504.64	-1.26889	0.0629934	393.203	1.66176e-87	2.19337e-86	2	68384976	68403370	1
ZNF703	ENSG00000183779	70.9397	2.17559	0.107412	392.771	2.06314e-87	2.72091e-86	8	37553269	37557537	1
C1orf112	ENSG00000000460	442.318	0.969802	0.0486217	392.714	2.12375e-87	2.79856e-86	1	169631245	169823221	1
FUS	ENSG00000089280	36867.2	-0.890784	0.0445982	392.55	2.30488e-87	3.03476e-86	16	31191431	31203127	1
MTAP	ENSG00000099810	254.269	2.31588	0.111735	392.486	2.38e-87	3.13111e-86	9	21802542	21932738	1
ZNF589	ENSG00000164048	278.295	2.58413	0.123448	392.148	2.81963e-87	3.70645e-86	3	48282590	48340743	1
HINT1	ENSG00000169567	5685.82	-1.028	0.0513935	391.915	3.16901e-87	4.16233e-86	5	130494720	130507428	-1
SLC25A29	ENSG00000197119	847.958	1.40467	0.0697303	391.778	3.3949e-87	4.4554e-86	14	100757448	100772884	-1
CLN6	ENSG00000128973	1092.65	2.13939	0.103825	391.635	3.64682e-87	4.78211e-86	15	68499330	68549549	-1
B3GAT3	ENSG00000149541	1054.98	1.18145	0.0589335	391.487	3.92839e-87	5.14715e-86	11	62382768	62389647	-1
SMCR7	ENSG00000177427	155.215	1.66938	0.0827853	391.463	3.97508e-87	5.2041e-86	17	18163848	18169866	1
CIR1	ENSG00000138433	7712.04	-1.30498	0.0648939	391.317	4.27727e-87	5.59517e-86	2	175212750	175260443	-1
PUSL1	ENSG00000169972	439.389	0.975328	0.0489903	391.145	4.66267e-87	6.09437e-86	1	1243947	1247057	1
REEP4	ENSG00000168476	1284.71	1.75946	0.0864822	391.088	4.7975e-87	6.26552e-86	8	21995533	21999464	-1
INSR	ENSG00000171105	487.889	2.74884	0.130565	391.081	4.81347e-87	6.28128e-86	19	7112266	7294045	-1
LSMEM1	ENSG00000181016	114.197	-2.23029	0.108665	390.966	5.09914e-87	6.64869e-86	7	112120908	112131117	1
FAM98C	ENSG00000130244	348.225	1.52985	0.0758491	390.87	5.35154e-87	6.97214e-86	19	38893775	38899728	1
ZNF823	ENSG00000197933	53.266	2.23583	0.111011	390.777	5.60663e-87	7.29858e-86	19	11832080	11849824	-1
RNASE6	ENSG00000169413	1063.56	2.9523	0.139059	390.142	7.70865e-87	1.00268e-85	14	21249210	21250626	1
ADAD2	ENSG00000140955	53.6212	-8.16902	0.384074	390.022	8.18499e-87	1.06378e-85	16	84224744	84230774	1
RAB1A	ENSG00000138069	20852.7	-0.939968	0.0471863	389.886	8.76579e-87	1.13835e-85	2	65297835	65357240	-1
CUTC	ENSG00000119929	629.057	1.091	0.0547438	389.495	1.06595e-86	1.38316e-85	10	101462315	101515891	1
TARS	ENSG00000113407	7472.79	-0.940306	0.0472497	389.286	1.18373e-86	1.53475e-85	5	33440802	33469644	1
C8orf58	ENSG00000241852	390.941	1.20524	0.0604008	388.964	1.39136e-86	1.8025e-85	8	22457114	22461663	1
AKIRIN2	ENSG00000135334	4846.65	-1.11347	0.0557709	388.936	1.41085e-86	1.82629e-85	6	88384790	88411927	-1
MAST3	ENSG00000099308	1449.9	2.19731	0.106566	388.686	1.59919e-86	2.06843e-85	19	18208603	18262494	1
TRIM62	ENSG00000116525	295.897	1.41683	0.0707275	388.645	1.63234e-86	2.1096e-85	1	33611003	33647660	-1
SERINC5	ENSG00000164300	1607.46	1.66506	0.0823688	388.372	1.87179e-86	2.41713e-85	5	79407050	79551898	-1
ABCC5	ENSG00000114770	1880.41	1.97516	0.0966299	388.36	1.88333e-86	2.43008e-85	3	183637722	183735803	-1
GMEB1	ENSG00000162419	2361.87	-1.07887	0.0541421	388.281	1.95885e-86	2.5255e-85	1	28995244	29045865	1
DIEXF	ENSG00000117597	1472.33	-1.14663	0.0574842	388.225	2.015e-86	2.59582e-85	1	210001352	210030910	1
PAK1	ENSG00000149269	6610.27	2.09318	0.102084	388.197	2.04371e-86	2.6307e-85	11	77032752	77185680	-1
LACTB	ENSG00000103642	11947.8	-1.28056	0.0639807	388.136	2.10744e-86	2.71058e-85	15	63413999	63434260	1
PCNA	ENSG00000132646	2169.05	1.34691	0.0672145	388.003	2.25223e-86	2.89449e-85	20	5095599	5107272	-1
NR4A3	ENSG00000119508	4976.42	-4.74793	0.206022	387.409	3.03336e-86	3.89527e-85	9	102584137	102629173	1
NA	ENSG00000213563+ENSG00000254402	527.758	1.09506	0.0551136	387.066	3.60213e-86	4.62197e-85	NA	NA	NA	NA
PTPN2	ENSG00000175354	10690.4	-1.72506	0.0852752	386.981	3.75911e-86	4.81956e-85	18	12785477	12929642	-1
SNCA	ENSG00000145335	975.914	2.0866	0.102082	386.804	4.10916e-86	5.26416e-85	4	90645250	90759466	-1
NCR3LG1	ENSG00000188211	5081.27	-2.93163	0.138616	386.684	4.36315e-86	5.58511e-85	11	17373273	17398888	1
C5orf58	ENSG00000234511	16.1215	-3.13417	0.158209	386.387	5.0627e-86	6.47543e-85	5	169659451	169679579	1
XPO7	ENSG00000130227	4437	1.48038	0.073777	386.343	5.1764e-86	6.61561e-85	8	21777180	21864096	1
ZCCHC17	ENSG00000121766	1304.3	0.703514	0.0356515	386.232	5.47128e-86	6.98693e-85	1	31769842	31837783	1
SGPP2	ENSG00000163082	5274.32	-2.56898	0.123381	386.146	5.71323e-86	7.29013e-85	2	223289236	223425667	1
TIMM17A	ENSG00000134375	5774.06	-1.13366	0.0570593	384.991	1.01949e-85	1.29986e-84	1	201924619	201939789	1
METTL4	ENSG00000101574	745.805	-0.9121	0.0461441	384.796	1.12395e-85	1.4319e-84	18	2537524	2571508	-1
ZC3H12C	ENSG00000149289	4606.99	-1.60978	0.0800903	384.746	1.1526e-85	1.46725e-84	11	109964087	110042566	1
CNPY3	ENSG00000137161	7213.6	1.45118	0.0725157	384.56	1.26556e-85	1.60977e-84	6	42896938	42907025	1
THYN1	ENSG00000151500	844.819	2.40808	0.116067	384.531	1.28409e-85	1.63205e-84	11	134118173	134123264	-1
NA	ENSG00000264624+ENSG00000109062	744.519	2.05518	0.100716	384.483	1.3151e-85	1.67014e-84	NA	NA	NA	NA
MED27	ENSG00000160563	1134.05	-0.823488	0.0417388	384.356	1.40144e-85	1.77839e-84	9	134735494	134955295	-1
JAM2	ENSG00000154721	22.3649	-3.281	0.162359	384.319	1.42781e-85	1.81043e-84	21	27011584	27089874	1
PHF7	ENSG00000010318	185.802	1.3122	0.0662267	384.312	1.43314e-85	1.81577e-84	3	52443510	52457657	1
SOCS6	ENSG00000170677	769.299	1.06844	0.0539714	384.258	1.47243e-85	1.86407e-84	18	67956137	67997436	1
HAL	ENSG00000084110	216.023	2.59954	0.125944	384.227	1.49489e-85	1.89102e-84	12	96366440	96390143	-1
PEX26	ENSG00000215193	1555.78	-0.8902	0.0450874	384.138	1.56359e-85	1.97638e-84	22	18560689	18613905	1
ATG4C	ENSG00000125703	1130.91	2.16432	0.105947	384.112	1.58357e-85	2.00007e-84	1	63249806	63331184	1
SMIM8	ENSG00000111850	102.307	1.48309	0.0750079	384.101	1.59259e-85	2.00988e-84	6	88032306	88052043	1
CISD3	ENSG00000230055	252.601	1.76358	0.087891	383.543	2.10621e-85	2.656e-84	17	36886488	36891297	1
ATP6V1G1	ENSG00000136888	9092.01	-0.895837	0.0453866	383.469	2.18647e-85	2.75506e-84	9	117350026	117360653	1
VDAC1	ENSG00000213585	12082.4	-0.946134	0.0479161	383.038	2.71349e-85	3.41646e-84	5	133307606	133340824	-1
STX5	ENSG00000162236	4840.93	-1.05243	0.053208	382.897	2.91199e-85	3.66352e-84	11	62574369	62599560	-1
LYRM4	ENSG00000214113	693.044	-1.62534	0.0811209	382.562	3.44536e-85	4.33116e-84	6	5108653	5261172	-1
MFNG	ENSG00000100060	1222.83	2.33442	0.113262	382.267	3.99316e-85	5.01588e-84	22	37865101	37882439	-1
GHITM	ENSG00000165678	17162.9	-0.547539	0.0279275	382.049	4.45408e-85	5.59049e-84	10	85899196	85913001	1
COG3	ENSG00000136152	4550.38	-0.94403	0.0478695	381.948	4.68547e-85	5.87634e-84	13	46039060	46110765	1
ACAT2	ENSG00000120437	957.25	-1.17634	0.0594273	381.938	4.7099e-85	5.90239e-84	6	160181360	160200144	1
MIR4645	ENSG00000266750	97.9279	-3.92301	0.181266	381.891	4.82348e-85	6.04003e-84	6	2854265	2854341	-1
LASP1	ENSG00000002834	14196.1	1.8059	0.0896405	381.878	4.85372e-85	6.07318e-84	17	37026112	37078023	1
TMTC4	ENSG00000125247	323.041	2.65568	0.128112	381.449	6.0184e-85	7.52464e-84	13	101256181	101327347	-1
CYBRD1	ENSG00000071967	598.101	3.20215	0.151123	381.416	6.11852e-85	7.64388e-84	2	172378757	172414643	1
CCNL1	ENSG00000163660	19717.1	-1.47262	0.0738585	381.207	6.79548e-85	8.48303e-84	3	156864297	156878549	-1
CFB	ENSG00000243649	19651.2	-5.46134	0.230886	381.014	7.48572e-85	9.33745e-84	6	31895475	31919861	1
PITPNB	ENSG00000180957	7700.17	-1.02722	0.0520923	380.912	7.87723e-85	9.81821e-84	22	28247657	28316122	-1
SCARF1	ENSG00000074660	8867.79	-2.73385	0.131315	380.868	8.05535e-85	1.00325e-83	17	1537152	1549041	-1
GTF3C6	ENSG00000155115	5681.88	-1.41168	0.0709744	380.781	8.411e-85	1.04673e-83	6	111279763	111289093	1
IL12RB1	ENSG00000096996	847.965	-1.78734	0.0889666	380.685	8.82715e-85	1.09767e-83	19	18169805	18209759	-1
IL12A	ENSG00000168811	2972.27	-8.65805	0.319836	380.41	1.01338e-84	1.25918e-83	3	159706537	159713806	1
KIAA0947	ENSG00000164151	4392.28	-1.0626	0.0538944	380.335	1.05221e-84	1.30643e-83	5	5420777	5490347	1
TWF2	ENSG00000247596	9045.14	1.34103	0.0675923	380.321	1.05952e-84	1.31449e-83	3	52262626	52273177	-1
KRBA1	ENSG00000133619	259.24	1.7923	0.0894781	379.983	1.25495e-84	1.55575e-83	7	149411872	149431664	1
HERPUD2	ENSG00000122557	3457.63	-0.815457	0.0415675	379.926	1.29146e-84	1.59978e-83	7	35672269	35735181	-1
FOXP1	ENSG00000114861	1957.94	-2.12769	0.104878	379.272	1.79213e-84	2.21827e-83	3	71003844	71633140	-1
PLA1A	ENSG00000144837	429.631	-4.96069	0.216682	379.173	1.88411e-84	2.33034e-83	3	119316689	119348658	1
LSG1	ENSG00000041802	2954.04	-0.97103	0.0494198	379.016	2.03788e-84	2.5186e-83	3	194361517	194393206	-1
CMTM7	ENSG00000153551	1974	1.79298	0.0894485	378.758	2.31981e-84	2.86483e-83	3	32433163	32524559	1
KIF3C	ENSG00000084731	128.884	1.97885	0.0990533	378.685	2.40636e-84	2.96944e-83	2	26149471	26205618	-1
MKL2	ENSG00000186260	613.612	2.20808	0.108792	378.568	2.55155e-84	3.14619e-83	16	14165178	14360630	1
ST3GAL4	ENSG00000110080	1407.61	-2.06366	0.102074	378.477	2.66978e-84	3.28947e-83	11	126225535	126310239	1
SPRED1	ENSG00000166068	1564.37	2.13144	0.105214	378.365	2.82454e-84	3.47748e-83	15	38544527	38649450	1
BCL2L13	ENSG00000099968	2406.59	-0.722209	0.0369502	378.288	2.93535e-84	3.61115e-83	22	18111621	18213388	1
FGD4	ENSG00000139132	1359.89	3.12524	0.148253	378.16	3.12953e-84	3.84711e-83	12	32552463	32798984	1
ASTL	ENSG00000188886	180.319	-3.09915	0.148035	378.128	3.18011e-84	3.9063e-83	2	96789589	96804175	-1
EXOC6	ENSG00000138190	790.451	1.10639	0.0563189	377.968	3.44593e-84	4.22959e-83	10	94590935	94819250	1
CHST13	ENSG00000180767	46.0532	5.21022	0.249341	377.644	4.05341e-84	4.97144e-83	3	126243126	126262134	1
PPP1R15A	ENSG00000087074	25658.1	-1.91688	0.095285	377.598	4.14953e-84	5.08546e-83	19	49375649	49379314	1
COPS6	ENSG00000168090	2681.21	1.06652	0.0542888	377.406	4.56755e-84	5.59351e-83	7	99686577	99689823	1
ARIH2OS	ENSG00000221883	69.0308	-1.43422	0.073073	377.399	4.58415e-84	5.60958e-83	3	48955221	48956818	-1
PAXIP1	ENSG00000157212	2570.15	-1.31578	0.0666134	377.341	4.7204e-84	5.77193e-83	7	154735397	154794794	-1
POLR3GL	ENSG00000121851	920.95	1.59954	0.08055	376.217	8.29044e-84	1.01295e-82	1	145456236	145470388	-1
C15orf52	ENSG00000188549	134.376	3.57921	0.169774	376.077	8.8915e-84	1.08557e-82	15	40623653	40633168	-1
FSD1L	ENSG00000106701	4880.22	-3.36614	0.158147	376.024	9.13317e-84	1.11423e-82	9	108210077	108314714	1
GFPT2	ENSG00000131459	464.053	-4.76178	0.210561	375.965	9.40685e-84	1.14675e-82	5	179727690	179780387	-1
ARPC1B	ENSG00000130429	36467.2	0.837773	0.0429227	375.714	1.06691e-83	1.29964e-82	7	98971872	98992424	1
FAM20A	ENSG00000108950	3219.43	-3.556	0.165471	375.693	1.07824e-83	1.31246e-82	17	66531254	66597530	-1
PI4K2A	ENSG00000155252	6178.07	1.20497	0.0613264	375.45	1.21752e-83	1.48087e-82	10	99344131	99436191	1
DAXX	ENSG00000204209	7829.04	-0.909561	0.0465524	375.43	1.23034e-83	1.49534e-82	6	33286335	33297046	-1
NCF1	ENSG00000158517	83940.1	-2.22374	0.109644	375.366	1.27015e-83	1.54256e-82	7	74188309	74203659	1
ASRGL1	ENSG00000162174	764.456	3.17954	0.151211	375.298	1.31425e-83	1.59491e-82	11	62104920	62160882	1
GUCY1B3	ENSG00000061918	449.223	-2.26885	0.112041	375.2	1.38059e-83	1.67416e-82	4	156680144	156728743	1
AKT1	ENSG00000142208	5944.83	1.00937	0.0516134	374.732	1.74532e-83	2.11486e-82	14	105235686	105262088	-1
GHDC	ENSG00000167925	691.87	1.75245	0.0880847	374.537	1.92496e-83	2.33078e-82	17	40340817	40346531	-1
IGDCC4	ENSG00000103742	25.3345	-3.07718	0.153934	374.306	2.16069e-83	2.61424e-82	15	65673802	65715410	-1
NDUFV1	ENSG00000167792	2361.76	1.1733	0.0598304	374.126	2.36543e-83	2.85981e-82	11	67374323	67380006	1
ATG3	ENSG00000144848	20607.9	-0.995356	0.0509685	374.015	2.49989e-83	3.02011e-82	3	112251356	112280893	-1
ZC3H7A	ENSG00000122299	8199.63	-0.809814	0.041609	373.928	2.61182e-83	3.15296e-82	16	11844442	11891123	-1
GNAI2	ENSG00000114353	39949	1.5311	0.0774001	373.832	2.74112e-83	3.30658e-82	3	50263724	50296787	1
GPR17	ENSG00000144230	10.0024	-5.29177	0.29794	373.504	3.23107e-83	3.89468e-82	2	128403439	128410213	1
ZNF747	ENSG00000169955	293.845	0.758817	0.0392189	373.218	3.7281e-83	4.49044e-82	16	30537244	30546668	-1
SERPINB9	ENSG00000170542	58547	-3.70716	0.171701	373.15	3.85858e-83	4.64413e-82	6	2887500	2903514	-1
CCDC9	ENSG00000105321	3004.89	-1.40493	0.071378	372.975	4.21086e-83	5.06434e-82	19	47759237	47775210	1
LIPT2	ENSG00000175536	22.0125	2.18338	0.115651	372.954	4.25621e-83	5.11507e-82	11	74202757	74204778	-1
CD48	ENSG00000117091	28845.4	-1.49617	0.0758039	372.894	4.38696e-83	5.26828e-82	1	160648536	160681641	-1
RPUSD4	ENSG00000165526	1187.5	-0.955862	0.0490902	372.762	4.68707e-83	5.62448e-82	11	126071993	126081587	-1
SIK1	ENSG00000142178	1096.03	-2.88293	0.139166	372.685	4.87037e-83	5.84009e-82	21	44834395	44847008	-1
NA	ENSG00000223244+ENSG00000079313	3612.2	-0.889667	0.0457446	372.478	5.40344e-83	6.47448e-82	NA	NA	NA	NA
RAPGEF3	ENSG00000079337	376.863	-3.41243	0.161517	372.358	5.73832e-83	6.87064e-82	12	48128455	48164823	-1
APH1A	ENSG00000117362	12908.6	-0.602883	0.0311398	372.109	6.50287e-83	7.78027e-82	1	150237804	150241980	-1
SLC46A1	ENSG00000076351	116.241	6.18172	0.274374	372.063	6.65228e-83	7.95313e-82	17	26721661	26734215	-1
PPP1R26	ENSG00000196422	358.958	1.19916	0.0614712	372.045	6.7127e-83	8.01942e-82	9	138370925	138380739	1
UTP23	ENSG00000147679	1123	-0.824507	0.0424938	371.877	7.30304e-83	8.7182e-82	8	117778742	117861702	1
UBR4	ENSG00000127481	27858.7	-1.84135	0.0925424	371.639	8.22806e-83	9.8152e-82	1	19401000	19536770	-1
UBB	ENSG00000170315	30716.5	-1.48562	0.0754091	371.635	8.24678e-83	9.83026e-82	17	16284112	16286059	1
YIF1B	ENSG00000167645	1748.25	1.52607	0.0774773	371.252	9.98937e-83	1.18987e-81	19	38795753	38807913	-1
ZNF259	ENSG00000109917	4671.88	-0.970044	0.0498781	371.165	1.04362e-82	1.24217e-81	11	116648436	116658766	-1
NR2F6	ENSG00000160113	91.7229	2.7795	0.137541	371.155	1.04891e-82	1.24754e-81	19	17342692	17356749	-1
CSNK1G2	ENSG00000133275	5029.64	0.852012	0.0438916	371.112	1.07179e-82	1.27381e-81	19	1941188	1981337	1
SYMPK	ENSG00000125755	10912.4	-1.31861	0.0673056	371.094	1.08132e-82	1.28419e-81	19	46318668	46366548	-1
FBXL17	ENSG00000145743	346.99	1.56841	0.0797294	371.027	1.11848e-82	1.32735e-81	5	107194736	107717799	-1
BRD9	ENSG00000028310	3340.26	-0.652117	0.0337246	370.857	1.21758e-82	1.44389e-81	5	850406	892939	-1
UBTD2	ENSG00000168246	1984	-1.55223	0.0788091	370.629	1.36556e-82	1.61819e-81	5	171636644	171711075	-1
IFT172	ENSG00000138002	300.943	2.04122	0.102408	370.351	1.56958e-82	1.85858e-81	2	27667238	27712656	-1
TP53INP2	ENSG00000078804	3706.48	-2.1424	0.106869	369.661	2.21835e-82	2.62488e-81	20	33292094	33301243	1
COLQ	ENSG00000206561	191.857	-2.7341	0.134088	369.587	2.30206e-82	2.72194e-81	3	15491640	15563258	-1
EPG5	ENSG00000152223	6563.84	-1.64026	0.0831934	369.515	2.38666e-82	2.8199e-81	18	43427574	43547240	-1
TATDN2	ENSG00000157014	1776.4	1.03907	0.0535279	369.391	2.53923e-82	2.99796e-81	3	10289707	10327480	1
SPRYD3	ENSG00000167778	3791.37	-0.909124	0.046949	369.048	3.01656e-82	3.55892e-81	12	53458388	53473204	-1
MAK	ENSG00000111837	98.2778	1.76047	0.0901008	368.993	3.0999e-82	3.65458e-81	6	10762956	10838764	-1
IARS2	ENSG00000067704	4498.28	1.16267	0.0597436	368.975	3.12813e-82	3.68515e-81	1	220267444	220321380	1
HIVEP3	ENSG00000127124	1767.54	-2.56571	0.126002	368.745	3.51132e-82	4.13356e-81	1	41972036	42501596	-1
UCHL3	ENSG00000118939	1030.64	1.29894	0.0666229	368.578	3.81821e-82	4.49156e-81	13	76123619	76180085	1
PUS3	ENSG00000110060	494.501	-0.967621	0.050017	368.49	3.99061e-82	4.69093e-81	11	125763381	125773116	-1
AGAP3	ENSG00000133612	11329.8	1.17034	0.0601606	368.486	3.99861e-82	4.69691e-81	7	150782918	150841523	1
RNF215	ENSG00000099999	186.006	1.56323	0.0800827	368.105	4.83938e-82	5.68037e-81	22	30773835	30817760	-1
TBX19	ENSG00000143178	568.038	-1.45921	0.074649	367.909	5.3398e-82	6.26319e-81	1	168250278	168283664	1
ARHGEF40	ENSG00000165801	5610.71	2.43188	0.120333	367.775	5.70996e-82	6.69248e-81	14	21538429	21558399	1
THAP1	ENSG00000131931	930.679	-0.861089	0.0446153	367.444	6.73959e-82	7.89354e-81	8	42691817	42698468	-1
CDK17	ENSG00000059758	3687	-1.4193	0.0726348	367.43	6.78983e-82	7.94662e-81	12	96672039	96794338	-1
CATSPER1	ENSG00000175294	228.34	2.65221	0.130845	367.272	7.34934e-82	8.59521e-81	11	65784223	65793988	-1
MRI1	ENSG00000037757	495.717	2.21117	0.110432	367.25	7.42847e-82	8.68145e-81	19	13875346	13885096	1
FECH	ENSG00000066926	612.742	1.49795	0.0766645	366.931	8.71604e-82	1.01788e-80	18	55215515	55254004	-1
SIRT3	ENSG00000142082	222.215	1.50839	0.0773414	366.929	8.7265e-82	1.01837e-80	11	215458	236931	-1
TTBK1	ENSG00000146216	28.9463	-4.25855	0.207106	366.922	8.75621e-82	1.02109e-80	6	43211418	43255997	1
MAPK11	ENSG00000185386	313.833	-2.20146	0.110201	366.899	8.85974e-82	1.03242e-80	22	50702142	50709196	-1
PCMT1	ENSG00000120265	6528.22	-0.907881	0.047008	366.888	8.9082e-82	1.03732e-80	6	150070579	150132556	1
USP16	ENSG00000156256	7592.82	-0.821531	0.0426271	366.506	1.07868e-81	1.25517e-80	21	30396950	30426809	1
ARHGAP31	ENSG00000031081	17811	-1.75025	0.0888037	366.498	1.08315e-81	1.25945e-80	3	119013220	119139561	1
PLEKHA4	ENSG00000105559	144.747	-3.13573	0.152106	366.449	1.1099e-81	1.28962e-80	19	49340354	49371889	-1
ARIH1	ENSG00000166233	5258.05	-0.733575	0.0381232	366.376	1.15123e-81	1.33669e-80	15	72766667	72879692	1
OLFM1	ENSG00000130558	240.192	4.66774	0.212587	366.302	1.19515e-81	1.38669e-80	9	137967268	138013025	1
ABCC9	ENSG00000069431	266.046	-1.69238	0.086332	366.188	1.26502e-81	1.4667e-80	12	21950335	22094336	-1
GCNT4	ENSG00000176928	294.2	-4.16574	0.191883	366.162	1.28184e-81	1.48513e-80	5	74323289	74326724	-1
EVA1B	ENSG00000142694	558.216	1.51359	0.0775464	365.826	1.51731e-81	1.75668e-80	1	36787632	36789755	-1
ZC3H14	ENSG00000100722	1863.27	0.911297	0.0473067	365.543	1.74824e-81	2.02259e-80	14	89029253	89079853	1
KIAA0020	ENSG00000080608	3166.66	-1.3625	0.0700048	365.469	1.8147e-81	2.09797e-80	9	2720469	2844241	-1
CDK18	ENSG00000117266	182.576	2.20303	0.110904	365.467	1.81664e-81	2.09871e-80	1	205473723	205501921	1
SAP30BP	ENSG00000161526	8672.54	-1.08547	0.0561393	365.344	1.93199e-81	2.23036e-80	17	73663196	73704142	1
FAM175B	ENSG00000165660	2461.69	-0.703791	0.0366628	365.051	2.23768e-81	2.58142e-80	10	126490354	126525239	1
ORAI1	ENSG00000182500	3406.35	-1.7761	0.0902833	364.945	2.36011e-81	2.71901e-80	12	122064455	122080583	1
ZADH2	ENSG00000180011	753.626	1.1336	0.0586717	364.944	2.36032e-81	2.71901e-80	18	72907063	72921303	-1
CFH	ENSG00000000971	119.367	-4.47293	0.206111	364.915	2.39576e-81	2.75786e-80	1	196621008	196716634	1
KIFC2	ENSG00000167702	664.948	1.55329	0.0795617	364.821	2.51083e-81	2.88826e-80	8	145691426	145699585	1
ARF1	ENSG00000143761	35513.4	-0.86428	0.0449397	364.434	3.04799e-81	3.50366e-80	1	228270361	228286912	1
CACNB1	ENSG00000067191	134.467	1.87472	0.0958043	364.347	3.18517e-81	3.65875e-80	17	37329709	37353956	-1
ETFB	ENSG00000105379	1133.88	1.4145	0.0727073	364.028	3.73778e-81	4.29046e-80	19	51848423	51869672	-1
FAM96A	ENSG00000166797	3341.06	1.47301	0.0756632	363.855	4.07459e-81	4.67374e-80	15	64364758	64386217	-1
ASGR1	ENSG00000141505	225.473	3.42945	0.165101	363.668	4.47591e-81	5.13042e-80	17	7076750	7082883	-1
SLC25A22	ENSG00000177542	752.831	-1.19117	0.061682	363.596	4.64009e-81	5.31483e-80	11	790475	798316	-1
TMPRSS13	ENSG00000137747	781.08	-2.89123	0.141393	363.546	4.75838e-81	5.44645e-80	11	117771358	117800174	-1
SPIRE1	ENSG00000134278	1105.96	1.47967	0.0760961	363.349	5.25357e-81	6.00898e-80	18	12446511	12658133	-1
ALG6	ENSG00000088035	605.607	1.78731	0.091155	363.298	5.38915e-81	6.15968e-80	1	63833261	63904233	1
XYLT2	ENSG00000015532	215.967	2.6296	0.130093	363.215	5.61695e-81	6.41551e-80	17	48423453	48440499	1
TCAIM	ENSG00000179152	857.814	1.16333	0.0603375	363.086	5.99297e-81	6.84013e-80	3	44379611	44450943	1
DNM1L	ENSG00000087470	7356.48	-0.859362	0.0447756	363.036	6.14551e-81	7.00928e-80	12	32832134	32898486	1
TLR5	ENSG00000187554	678.073	3.01864	0.146951	362.998	6.26151e-81	7.13652e-80	1	223282748	223316624	-1
ZCCHC24	ENSG00000165424	104.96	1.90041	0.097546	362.889	6.61631e-81	7.53558e-80	10	81142081	81205383	-1
DUSP8	ENSG00000184545	415.74	-3.24978	0.156562	362.844	6.76473e-81	7.69918e-80	11	1575274	1593150	-1
ERO1LB	ENSG00000086619	3419.88	-1.27349	0.0658449	362.664	7.40501e-81	8.42196e-80	1	236378855	236445319	-1
P2RY1	ENSG00000169860	27.9333	2.89276	0.150496	362.506	8.01486e-81	9.10913e-80	3	152552736	152555841	1
USP12	ENSG00000152484	12016.2	-1.79014	0.0912625	362.391	8.49261e-81	9.64531e-80	13	27640293	27746033	-1
BTG3	ENSG00000154640	6246.71	-1.7571	0.0896212	362.224	9.23083e-81	1.04763e-79	21	18965971	18985265	-1
XPNPEP1	ENSG00000108039	6757.25	-1.10348	0.0572921	362.153	9.56518e-81	1.08482e-79	10	111624524	111683311	-1
CLSTN1	ENSG00000171603	2527.75	1.4608	0.0752182	362.073	9.95929e-81	1.12872e-79	1	9789084	9884584	-1
ZFP36	ENSG00000128016	11176.8	-1.87127	0.0951568	361.967	1.05037e-80	1.18959e-79	19	39897453	39900052	1
NAA40	ENSG00000110583	396.842	2.48989	0.124019	361.885	1.09443e-80	1.23862e-79	11	63706431	63724800	1
TPK1	ENSG00000196511	397.96	1.23681	0.0642479	361.721	1.18782e-80	1.34337e-79	7	144149034	144533488	-1
ACBD6	ENSG00000135847	560.307	1.49122	0.0769436	361.366	1.41926e-80	1.60398e-79	1	180244515	180472089	-1
PXMP4	ENSG00000101417	100.061	2.20764	0.112611	361.252	1.50308e-80	1.69752e-79	20	32294512	32308125	-1
ADAM17	ENSG00000151694	18674.9	-1.66003	0.085085	361.215	1.53089e-80	1.72772e-79	2	9628615	9695921	-1
ZNF24	ENSG00000172466	5911.71	-0.805453	0.0421577	360.431	2.26797e-80	2.55778e-79	18	32912176	32925446	-1
NA	ENSG00000104205+ENSG00000270024+ENSG00000213865	19946.5	-1.29889	0.0673097	360.417	2.28461e-80	2.57474e-79	NA	NA	NA	NA
CPD	ENSG00000108582	19928.2	-1.74965	0.0895719	360.26	2.47186e-80	2.78383e-79	17	28705923	28797007	1
ARFGAP1	ENSG00000101199	8289.84	-0.88399	0.0462237	360.199	2.54777e-80	2.86731e-79	20	61904137	61921142	1
SIPA1L2	ENSG00000116991	1723.02	1.93602	0.0985981	360.181	2.57149e-80	2.89199e-79	1	232533711	232697304	-1
DYRK3	ENSG00000143479	311.324	-3.30887	0.15974	360.135	2.63079e-80	2.95661e-79	1	206808881	206857764	1
DEF6	ENSG00000023892	2180.94	2.79931	0.137335	359.957	2.8777e-80	3.23184e-79	6	35265595	35289548	1
SOCS3	ENSG00000184557	43708.2	-2.99587	0.146176	359.618	3.41037e-80	3.8274e-79	17	76352864	76356158	-1
NA	ENSG00000173933+ENSG00000239306+ENSG00000248643	7595.35	-0.678572	0.0356224	359.554	3.52114e-80	3.94897e-79	NA	NA	NA	NA
CASC4	ENSG00000166734	3555.08	1.19084	0.0619611	359.527	3.56933e-80	4.00024e-79	15	44580927	44707956	1
LRRFIP2	ENSG00000093167	5394.3	-0.838572	0.0439254	359.478	3.65864e-80	4.09747e-79	3	37094117	37225180	-1
ZFR	ENSG00000056097	9331.02	-0.842716	0.0441442	359.375	3.85231e-80	4.31138e-79	5	32354456	32444867	-1
STRADA	ENSG00000266173	2066.28	1.01663	0.0531258	359.201	4.2032e-80	4.70082e-79	17	61780192	61819330	-1
NPIPL3	ENSG00000169246	2715.25	-1.30031	0.0675308	359.016	4.61219e-80	5.15465e-79	16	21413558	21459888	-1
RFNG	ENSG00000169733	999.814	1.15726	0.0603416	358.816	5.09791e-80	5.69355e-79	17	80005778	80009707	-1
HLA-E	ENSG00000204592	129331	-1.25371	0.0651813	358.729	5.32498e-80	5.94303e-79	6	30457244	30461982	1
DNAAF1	ENSG00000154099	1007.22	-5.56697	0.242098	358.53	5.88405e-80	6.56245e-79	16	84178865	84212373	1
SRSF3	ENSG00000112081	17142.4	-0.86742	0.0454761	358.438	6.16177e-80	6.86743e-79	6	36562145	36571209	1
GUK1	ENSG00000143774	9657.11	-0.881221	0.0462089	358.104	7.2836e-80	8.11212e-79	1	228327663	228336685	1
GNG4	ENSG00000168243	82.1311	-6.17517	0.274493	358.097	7.31123e-80	8.13727e-79	1	235710987	235814054	-1
TXNL4B	ENSG00000140830	1298.06	-0.89407	0.046884	358.081	7.36921e-80	8.19615e-79	16	72078188	72128330	-1
FICD	ENSG00000198855	622.108	-1.58888	0.0820327	358.057	7.45719e-80	8.28828e-79	12	108908962	108919614	1
ZNF740	ENSG00000139651	1372.08	0.987797	0.0517519	357.798	8.49387e-80	9.43399e-79	12	53574484	53584596	1
UBE2L6	ENSG00000156587	11260.1	-2.50135	0.125162	357.551	9.61523e-80	1.06721e-78	11	57319129	57335757	-1
RCN2	ENSG00000117906	1041.41	1.89735	0.0971189	357.523	9.74759e-80	1.08116e-78	15	77223960	77242601	1
ESF1	ENSG00000089048	2114.85	-0.976548	0.0511854	357.361	1.0573e-79	1.1719e-78	20	13694969	13765532	-1
IER3	ENSG00000137331	79775.2	-2.58734	0.129001	357.049	1.23619e-79	1.36924e-78	6	30710976	30712331	-1
SSH3	ENSG00000172830	450.255	2.36187	0.119133	357.035	1.24542e-79	1.37851e-78	11	67070919	67080078	1
GRB10	ENSG00000106070	1051.84	-2.49881	0.125299	356.642	1.51597e-79	1.67682e-78	7	50657760	50861159	-1
TRAIP	ENSG00000183763	64.3532	1.83928	0.0961572	356.247	1.84849e-79	2.04323e-78	3	49866034	49894007	-1
ADPGK	ENSG00000159322	14387.2	-0.779105	0.0410292	356.139	1.95103e-79	2.15509e-78	15	73043710	73078187	-1
LCLAT1	ENSG00000172954	118.863	2.03732	0.105001	356.029	2.06191e-79	2.27601e-78	2	30670092	30867091	1
AKT3	ENSG00000117020	4396.69	-1.34347	0.0700202	355.533	2.64449e-79	2.91709e-78	1	243651535	244014381	-1
SPPL2A	ENSG00000138600	37491.7	-1.12271	0.0588061	355.453	2.75179e-79	3.03337e-78	15	50999506	51058005	-1
RRAS	ENSG00000126458	2059.85	1.96845	0.100808	355.309	2.95809e-79	3.25855e-78	19	50138549	50143458	-1
IST1	ENSG00000182149	15944	-0.921179	0.0484609	355.291	2.98521e-79	3.28618e-78	16	71919136	71962913	1
TMEM170A	ENSG00000166822	1043.83	-1.15149	0.0603024	355.172	3.16797e-79	3.48499e-78	16	75476952	75499395	-1
ZC3H7B	ENSG00000100403	4838.18	-1.05924	0.0556193	354.941	3.55749e-79	3.91081e-78	22	41697526	41756151	1
RDX	ENSG00000137710	18117.9	-1.86211	0.095691	354.691	4.03225e-79	4.42971e-78	11	110045605	110167447	-1
CBX2	ENSG00000173894	13.4572	2.79942	0.157115	354.457	4.5361e-79	4.97983e-78	17	77751931	77761782	1
ADPRH	ENSG00000144843	2442.39	-1.92775	0.0989358	354.296	4.91556e-79	5.39272e-78	3	119298115	119308792	1
C16orf70	ENSG00000125149	2397.74	0.966915	0.050926	354.255	5.01723e-79	5.50052e-78	16	67143861	67182442	1
SLC35F5	ENSG00000115084	6946.83	-1.4336	0.0746654	354.172	5.23285e-79	5.73301e-78	2	114462588	114514400	-1
FAM220A	ENSG00000178397	424.345	1.13373	0.0596432	354.115	5.38257e-79	5.89304e-78	7	6369040	6388612	-1
MESDC1	ENSG00000140406	2861.73	-1.30523	0.0682119	354.082	5.47232e-79	5.98723e-78	15	81293295	81296342	1
DGKA	ENSG00000065357	3721.82	1.62695	0.0841664	354.068	5.51142e-79	6.02591e-78	12	56321103	56347811	1
AHCYL2	ENSG00000158467	925.556	1.22835	0.0644114	353.987	5.74019e-79	6.27179e-78	7	128864864	129070052	1
ZNF331	ENSG00000130844	991.65	1.67066	0.0865208	353.909	5.96986e-79	6.51831e-78	19	54024235	54083523	1
DRAP1	ENSG00000175550	6522.62	1.31675	0.0687923	353.882	6.04986e-79	6.60118e-78	11	65686728	65689032	1
PXN	ENSG00000089159	4147.68	2.19206	0.111352	353.632	6.85954e-79	7.47959e-78	12	120648250	120703574	-1
BANP	ENSG00000172530	2656.79	-0.927897	0.0489415	353.56	7.10911e-79	7.74648e-78	16	87982850	88110924	1
RAN	ENSG00000132341	14449.4	-0.897537	0.0473617	353.347	7.91393e-79	8.61763e-78	12	131356424	131362223	1
ATP8B3	ENSG00000130270	99.0063	2.67978	0.135732	353.215	8.45492e-79	9.20051e-78	19	1782074	1812275	-1
RPS6KA4	ENSG00000162302	1498.8	1.71968	0.0890426	353.195	8.54072e-79	9.2876e-78	11	64126620	64139687	1
DTX3L	ENSG00000163840	14208.8	-1.89894	0.0977163	353.186	8.5756e-79	9.31924e-78	3	122283085	122294050	1
C19orf60	ENSG00000006015	1082.97	1.57865	0.0819875	353.057	9.14927e-79	9.93596e-78	19	18699495	18703146	1
ABTB2	ENSG00000166016	1765.65	-3.53143	0.170257	352.982	9.50069e-79	1.03107e-77	11	34172535	34379555	-1
RANBP9	ENSG00000010017	3321.91	0.789337	0.0417882	352.649	1.12279e-78	1.21769e-77	6	13621730	13711796	-1
LAMTOR3	ENSG00000109270	6680.29	-0.937267	0.0494796	352.549	1.18066e-78	1.27959e-77	4	100799493	100815647	-1
SPATA12	ENSG00000186451	7.29571	6.49397	0.540426	352.34	1.31117e-78	1.42009e-77	3	57094469	57109460	1
COPS4	ENSG00000138663	3381.57	-0.923739	0.0488068	352.334	1.315e-78	1.42327e-77	4	83955600	83996971	1
PGP	ENSG00000184207	801.785	1.0137	0.0535155	352.205	1.40238e-78	1.51683e-77	16	2261998	2264808	-1
CYHR1	ENSG00000187954	854.915	1.03509	0.0546037	352.116	1.4667e-78	1.58534e-77	8	145674965	145691060	-1
H2AFY	ENSG00000113648	25116.4	1.08939	0.0573962	352.028	1.5329e-78	1.65578e-77	5	134669590	134735604	-1
EXPH5	ENSG00000110723	20.7897	-3.55035	0.182011	351.917	1.62045e-78	1.74918e-77	11	108376158	108464465	-1
TMEM229B	ENSG00000198133	504.052	-2.43667	0.12349	351.551	1.9474e-78	2.10069e-77	14	67913801	68000456	-1
CSRP2	ENSG00000175183	66.0867	-4.10039	0.197126	351.304	2.20373e-78	2.3756e-77	12	77252495	77272840	-1
TSPYL4	ENSG00000187189	308.791	1.09071	0.0577167	351.298	2.21041e-78	2.38122e-77	6	116571151	116575261	-1
SLC11A2	ENSG00000110911	20215	-1.07604	0.0567682	351.079	2.4676e-78	2.6565e-77	12	51373184	51422349	-1
ADNP2	ENSG00000101544	1320.01	-1.15263	0.0607587	350.937	2.64917e-78	2.85007e-77	18	77866915	77905406	1
KBTBD2	ENSG00000170852	4175.65	-0.915773	0.0484943	350.838	2.78344e-78	2.99252e-77	7	32907784	32933743	-1
PLK3	ENSG00000173846	21692.2	-2.15612	0.110191	350.836	2.78644e-78	2.99375e-77	1	45265897	45271662	1
PSMD7	ENSG00000103035	10431.7	-0.761354	0.0404147	350.791	2.85011e-78	3.06012e-77	16	74330673	74340186	1
PACS2	ENSG00000179364	1755.25	1.23479	0.0650545	350.156	3.91903e-78	4.205e-77	14	105766900	105864484	1
AMICA1	ENSG00000160593	4678.46	3.53026	0.170679	350.032	4.17135e-78	4.47275e-77	11	118064455	118095809	-1
SLFN5	ENSG00000166750	7496.47	-1.78961	0.0928788	349.707	4.90898e-78	5.26018e-77	17	33570055	33600674	1
RASSF7	ENSG00000099849	345.748	2.66667	0.133826	349.451	5.58178e-78	5.97714e-77	11	560404	564021	1
HLA-F	ENSG00000204642	28336.2	-1.60545	0.0838503	349.005	6.97983e-78	7.46925e-77	6	29690552	29706305	1
NFXL1	ENSG00000170448	6444.69	3.53012	0.170965	348.996	7.00976e-78	7.49631e-77	4	47849257	47916653	-1
DHX58	ENSG00000108771	10847	-2.72678	0.136882	348.912	7.31087e-78	7.81313e-77	17	40253422	40264751	-1
ATP6V1E2	ENSG00000250565	219.66	-1.79182	0.0933742	348.772	7.84523e-78	8.37864e-77	2	46717889	46769696	-1
ZNF385A	ENSG00000161642	7413.12	2.08164	0.107113	348.677	8.22723e-78	8.7808e-77	12	54762917	54785082	-1
SLC44A1	ENSG00000070214	3703.01	1.60098	0.0837094	348.466	9.14539e-78	9.75428e-77	9	108006903	108201452	1
AP5Z1	ENSG00000242802	7580.93	-1.01715	0.0539436	348.425	9.33646e-78	9.95148e-77	7	4815253	4833943	1
C19orf10	ENSG00000074842	11912	-1.16714	0.0616887	348.415	9.38098e-78	9.99232e-77	19	4641386	4670382	-1
INPP5A	ENSG00000068383	649.846	0.875114	0.0466136	348.014	1.14716e-77	1.22111e-76	10	134351324	134596979	1
IKBKAP	ENSG00000070061	2488.85	0.897836	0.0477751	347.968	1.17396e-77	1.24882e-76	9	111629797	111696396	-1
MTSS1	ENSG00000170873	2935.58	2.28256	0.116777	347.947	1.18636e-77	1.26118e-76	8	125563031	125740730	-1
PSIP1	ENSG00000164985	2270.26	1.53969	0.0806321	347.845	1.24872e-77	1.32659e-76	9	15464064	15511017	-1
KBTBD11	ENSG00000176595	109.635	2.48673	0.127612	347.675	1.35964e-77	1.44347e-76	8	1922044	1955102	1
ARSG	ENSG00000141337	589.011	1.45329	0.0765214	347.621	1.39671e-77	1.48185e-76	17	66255323	66418872	1
HAUS1	ENSG00000152240	891.053	1.56196	0.0819195	347.5	1.4841e-77	1.57354e-76	18	43684298	43708299	1
ZC3H15	ENSG00000065548	6835.4	-0.680806	0.036375	347.123	1.79359e-77	1.90043e-76	2	187350883	187374090	1
ARHGAP27	ENSG00000159314	6451.49	1.14646	0.0607599	347.077	1.83515e-77	1.94318e-76	17	43471275	43511787	-1
ID2	ENSG00000115738	12399.7	-2.13972	0.110211	346.76	2.1514e-77	2.27656e-76	2	8818975	8824583	1
UBE2G1	ENSG00000132388	2146.32	0.699943	0.0374336	346.589	2.34409e-77	2.47883e-76	17	4172554	4269923	-1
COQ10B	ENSG00000115520	3485.32	-1.13294	0.0600954	346.519	2.42817e-77	2.56606e-76	2	198318147	198340032	1
BCLAF1	ENSG00000029363	12770.9	-0.666867	0.0356764	346.348	2.64485e-77	2.79321e-76	6	136578001	136610989	-1
ACTR6	ENSG00000075089	2555.39	-0.954197	0.0508295	346.106	2.98641e-77	3.15186e-76	12	100592900	100635643	1
NA	ENSG00000168283+ENSG00000269897+ENSG00000148444	4063.26	1.26538	0.066989	345.972	3.19362e-77	3.36835e-76	NA	NA	NA	NA
H2AFJ	ENSG00000246705	482.318	1.56634	0.0823967	345.797	3.48629e-77	3.67463e-76	12	14927270	14930936	1
PSMD5	ENSG00000095261	5602.02	-2.30604	0.118206	345.612	3.82578e-77	4.02982e-76	9	123577774	123605262	-1
UBE2T	ENSG00000077152	64.1314	2.5603	0.132911	345.461	4.12625e-77	4.34348e-76	1	202300785	202311108	-1
TSHZ1	ENSG00000179981	242.408	2.14947	0.111087	345.448	4.15325e-77	4.36904e-76	18	72922710	73001905	1
MRPL34	ENSG00000130312	489.748	1.69849	0.0891244	345.31	4.45007e-77	4.67823e-76	19	17403418	17417652	1
NPRL2	ENSG00000114388	776.347	1.89267	0.098545	345.138	4.85111e-77	5.09651e-76	3	50384761	50388522	-1
NAPEPLD	ENSG00000161048	387.825	1.43985	0.0762016	345.117	4.90271e-77	5.14736e-76	7	102740223	102790007	-1
NUDT7	ENSG00000140876	68.7238	2.45834	0.127953	345.079	4.99862e-77	5.24396e-76	16	77756411	77776157	1
SLMO1	ENSG00000141391	53.1403	2.63227	0.137006	345.078	5.00122e-77	5.24396e-76	18	12407895	12432237	1
TNRC18	ENSG00000182095	7244.87	1.52916	0.0805073	344.993	5.21719e-77	5.46685e-76	7	5346421	5465045	-1
TUBGCP3	ENSG00000126216	3390.47	0.961177	0.0513121	344.834	5.65223e-77	5.91887e-76	13	113139325	113242481	-1
NT5C3A	ENSG00000122643	7480.81	-2.85381	0.143296	344.804	5.73808e-77	6.00487e-76	7	33053742	33102409	-1
SCRN2	ENSG00000141295	337.131	2.13221	0.10991	344.641	6.22477e-77	6.50996e-76	17	45915058	45918699	-1
EXO5	ENSG00000164002	302.856	0.984775	0.0526675	344.529	6.5852e-77	6.88243e-76	1	40974413	40982228	1
C2orf42	ENSG00000115998	873.697	-0.580256	0.0311774	344.47	6.78419e-77	7.08581e-76	2	70377012	70475747	-1
PSRC1	ENSG00000134222	72.0536	4.33834	0.212185	344.4	7.02642e-77	7.33405e-76	1	109822178	109825808	-1
FMNL3	ENSG00000161791	34880.5	-1.21555	0.0645823	344.215	7.70836e-77	8.04064e-76	12	50031724	50101948	-1
ARFRP1	ENSG00000101246	3266.22	-0.976712	0.0521487	344.213	7.71373e-77	8.04104e-76	20	62329996	62339355	-1
ZC3HC1	ENSG00000091732	875.482	-0.644401	0.0346077	344.133	8.03014e-77	8.36546e-76	7	129658126	129691291	-1
SLCO5A1	ENSG00000137571	114.319	-4.43686	0.210813	344.122	8.0753e-77	8.40708e-76	8	70584568	70747299	-1
NA	ENSG00000167323+ENSG00000263421	1819.01	1.13575	0.0605165	343.899	9.03253e-77	9.39756e-76	NA	NA	NA	NA
LIMD2	ENSG00000136490	3172.36	2.13823	0.110073	343.879	9.12102e-77	9.4835e-76	17	61773262	61778532	-1
ERICH1	ENSG00000104714	2645.03	-1.4109	0.074655	343.834	9.32909e-77	9.6936e-76	8	564746	688106	-1
PDE6D	ENSG00000156973	992.05	1.01148	0.0540625	343.768	9.64612e-77	1.00166e-75	2	232597135	232650982	-1
ROGDI	ENSG00000067836	584.16	1.94109	0.101264	343.696	1.00002e-76	1.03776e-75	16	4846969	4852951	-1
SUCO	ENSG00000094975	4240.18	-1.05332	0.0562076	343.646	1.02546e-76	1.06347e-75	1	172501489	172580971	1
ZNF74	ENSG00000185252	129.942	2.45187	0.126388	343.591	1.05378e-76	1.09214e-75	22	20748405	20762745	1
LAMTOR4	ENSG00000188186	3344.31	1.05575	0.0563561	343.423	1.14678e-76	1.18776e-75	7	99746530	99753567	1
GPBP1L1	ENSG00000159592	10865.3	-0.40782	0.0219717	343.333	1.19964e-76	1.24171e-75	1	46092976	46153785	-1
BAIAP2	ENSG00000175866	841.828	2.02464	0.105341	343.231	1.26258e-76	1.30602e-75	17	79008948	79091232	1
ADORA3	ENSG00000121933	295.321	4.81098	0.223368	343.073	1.36691e-76	1.41303e-75	1	112025970	112106584	-1
ZKSCAN4	ENSG00000187626	231.871	1.27068	0.0678453	342.985	1.42825e-76	1.47549e-75	6	28212401	28227011	-1
MPG	ENSG00000103152	788.369	1.2182	0.0648838	342.943	1.45828e-76	1.50555e-75	16	127006	135852	1
CHFR	ENSG00000072609	8606.82	-0.676933	0.0363927	342.857	1.52323e-76	1.5716e-75	12	133416937	133485772	-1
MAPK8	ENSG00000107643	2275.65	-0.927554	0.0496896	342.69	1.65628e-76	1.70778e-75	10	49514698	49647403	1
UBE2E2	ENSG00000182247	3083.16	-1.00967	0.0540127	342.634	1.70335e-76	1.75519e-75	3	23244511	23633284	1
MED17	ENSG00000042429	3490.34	-0.698048	0.0375384	342.528	1.79633e-76	1.84981e-75	11	93517393	93547861	1
PTGES2	ENSG00000148334	1516.69	1.62879	0.0858448	342.505	1.81702e-76	1.86993e-75	9	130882972	130890741	-1
C17orf66	ENSG00000172653	69.1507	-3.48297	0.173766	342.417	1.8985e-76	1.95253e-75	17	34181955	34195895	-1
BRD3	ENSG00000169925	860.404	1.89324	0.0989317	342.348	1.96605e-76	2.02072e-75	9	136895427	136933657	-1
KLF9	ENSG00000119138	3575.58	-1.42318	0.0754479	341.981	2.36275e-76	2.4269e-75	9	72999503	73029540	-1
ARG2	ENSG00000081181	564.567	1.28892	0.0687345	341.785	2.6069e-76	2.67598e-75	14	68086515	68118437	1
PIGM	ENSG00000143315	382.47	1.47678	0.0784862	341.74	2.66611e-76	2.73501e-75	1	159997462	160001783	-1
2004-09-01	ENSG00000108387	156.9	-3.60304	0.177309	341.707	2.71089e-76	2.77918e-75	17	56597611	56618179	-1
ATAD2	ENSG00000156802	594.021	1.51851	0.0805309	341.28	3.35758e-76	3.43997e-75	8	124332090	124428590	-1
LYPLAL1	ENSG00000143353	658.222	1.38613	0.0738216	340.853	4.16045e-76	4.25983e-75	1	219347186	219386207	1
GBP1	ENSG00000117228	439487	-7.18118	0.296682	340.817	4.2356e-76	4.33403e-75	1	89518002	89531043	-1
SLC35B4	ENSG00000205060	658.465	1.23637	0.0661024	340.795	4.28322e-76	4.37998e-75	7	133974084	134001803	-1
SPINT1	ENSG00000166145	1698.39	3.29477	0.163499	340.586	4.75585e-76	4.86019e-75	15	41136216	41150405	1
EGLN2	ENSG00000269858	8300.17	-1.16814	0.0624657	340.541	4.86499e-76	4.96858e-75	19	41304901	41314338	1
RRN3	ENSG00000085721	3232.61	-0.86454	0.0465198	340.348	5.36015e-76	5.47081e-75	16	15153879	15188174	-1
PPOX	ENSG00000143224	324.423	2.20618	0.114415	340.344	5.37084e-76	5.47825e-75	1	161136200	161147803	1
TMEM160	ENSG00000130748	428.882	1.63503	0.0865654	340.154	5.90732e-76	6.02166e-75	19	47549165	47551888	-1
TBC1D9B	ENSG00000197226	8710.71	1.23225	0.0658646	339.939	6.57754e-76	6.70061e-75	5	179289066	179334859	-1
NIP7	ENSG00000132603	1407.42	-0.922442	0.0496315	339.906	6.69017e-76	6.81104e-75	16	69373333	69377014	1
CXCL11	ENSG00000169248	32438.9	-8.10127	0.322262	339.851	6.87578e-76	6.99558e-75	4	76954835	76962568	-1
PGM2L1	ENSG00000165434	233.721	2.07185	0.10838	339.816	6.99714e-76	7.11457e-75	11	74041363	74109518	-1
SLC7A8	ENSG00000092068	476.542	5.65278	0.253626	339.785	7.10825e-76	7.22298e-75	14	23594504	23652883	-1
SEC13	ENSG00000157020	6439.19	-0.865638	0.0466186	339.706	7.39605e-76	7.51069e-75	3	10334815	10362862	-1
PML	ENSG00000140464	8993.99	-2.25452	0.116866	339.561	7.95303e-76	8.07122e-75	15	74287014	74340153	1
ATP2B1	ENSG00000070961	28997.7	-2.29875	0.11887	339.368	8.75995e-76	8.88454e-75	12	89981828	90103077	-1
IFT27	ENSG00000100360	354.547	1.63612	0.0867882	339.363	8.78309e-76	8.9024e-75	22	37154246	37172300	-1
NRDE2	ENSG00000119720	1295.49	-0.601833	0.0325732	339.227	9.40263e-76	9.52438e-75	14	90742580	90798481	-1
DPY30	ENSG00000162961	1000.01	1.52063	0.0807669	339.102	1.00083e-75	1.01315e-74	2	32092878	32264881	-1
ZBTB47	ENSG00000114853	523.896	1.96656	0.103206	339.07	1.01742e-75	1.0293e-74	3	42695176	42709072	1
CPNE2	ENSG00000140848	3392.32	1.19498	0.0640302	338.906	1.10447e-75	1.11666e-74	16	57126449	57181878	1
KIAA1737	ENSG00000198894	534.463	1.18493	0.0636369	338.88	1.11874e-75	1.13038e-74	14	77564440	77583630	1
SETDB1	ENSG00000143379	4753.34	-0.604352	0.0327176	338.75	1.19438e-75	1.20606e-74	1	150898739	150937213	1
UBE2E3	ENSG00000170035	1919.37	0.968896	0.0521847	338.653	1.2538e-75	1.26526e-74	2	181831975	181941312	1
ASAP2	ENSG00000151693	2943.32	-3.36382	0.166556	338.594	1.2916e-75	1.30259e-74	2	9346894	9545812	1
RASSF5	ENSG00000136653	23200.9	-1.65038	0.0873605	338.224	1.55507e-75	1.56733e-74	1	206680879	206762616	1
TRAM1	ENSG00000067167	27740.7	-0.761425	0.0411771	338.011	1.73015e-75	1.74269e-74	8	71485677	71520622	-1
MAP2K3	ENSG00000034152	16029	-1.74848	0.0923769	337.543	2.18731e-75	2.2018e-74	17	21187984	21218552	1
IL23A	ENSG00000110944	10647	-6.67208	0.283546	337.398	2.35277e-75	2.36687e-74	12	56732663	56734193	1
CREM	ENSG00000095794	3898.37	-2.0396	0.10684	337.349	2.4117e-75	2.42463e-74	10	35415719	35501886	1
C7orf60	ENSG00000164603	5143.93	-1.54075	0.0820278	337.275	2.50276e-75	2.51462e-74	7	112459202	112579971	-1
LILRB3	ENSG00000204577	17903.8	-1.2834	0.0687581	337.196	2.60344e-75	2.61415e-74	19	54720147	54746602	-1
AP1S3	ENSG00000152056	179.418	-1.64466	0.087632	337.153	2.66002e-75	2.66929e-74	2	224616403	224702744	-1
ECE1	ENSG00000117298	2434.34	-2.60379	0.133249	337.046	2.80705e-75	2.81508e-74	1	21543740	21671997	-1
IRGM	ENSG00000237693	16.8163	-4.74369	0.24912	336.965	2.92358e-75	2.93012e-74	5	150226085	150280298	1
YPEL3	ENSG00000090238	2755.99	2.87967	0.145318	336.832	3.12516e-75	3.13021e-74	16	30103635	30108236	-1
CECR6	ENSG00000183307	424.903	2.53365	0.1308	336.677	3.3775e-75	3.38085e-74	22	17597189	17602257	-1
TCHP	ENSG00000139437	796.565	1.26482	0.0679502	336.62	3.47459e-75	3.47588e-74	12	110338069	110421646	1
QRSL1	ENSG00000130348	1245.19	-1.02182	0.0551462	336.591	3.52655e-75	3.52567e-74	6	107077453	107116292	1
KRR1	ENSG00000111615	1309.07	-0.932837	0.0504337	336.508	3.67665e-75	3.67346e-74	12	75890684	75905416	-1
WIZ	ENSG00000011451	1569.4	-0.756446	0.0410237	336.455	3.77418e-75	3.76857e-74	19	15530792	15560762	-1
C1orf162	ENSG00000143110	2056.06	3.11257	0.156458	336.446	3.79215e-75	3.78417e-74	1	112016414	112021134	1
C18orf25	ENSG00000152242	1819.57	-0.597809	0.0324895	336.289	4.10215e-75	4.09099e-74	18	43753519	43846949	1
DDX39A	ENSG00000123136	10394.5	-0.951967	0.0514494	336.267	4.14872e-75	4.13487e-74	19	14519631	14530192	-1
BUB3	ENSG00000154473	5033.14	-0.587014	0.0319122	336.068	4.58298e-75	4.56486e-74	10	124913793	124924886	1
TMEM140	ENSG00000146859	1995.68	-1.76938	0.0938055	335.735	5.41528e-75	5.39053e-74	7	134832824	134850650	1
METTL7A	ENSG00000185432	996.853	3.47204	0.172373	335.612	5.76003e-75	5.73016e-74	12	51317255	51326300	1
DNAJC28	ENSG00000177692	57.4143	1.34523	0.073565	335.383	6.46342e-75	6.42594e-74	21	34860497	34864027	-1
BCL2A1	ENSG00000140379	23408.9	-4.32044	0.204117	335.232	6.96931e-75	6.92462e-74	15	80253231	80263788	-1
EXOC2	ENSG00000112685	3433.28	-1.05786	0.0571617	335.184	7.13946e-75	7.08621e-74	6	485133	693117	-1
DNMT1	ENSG00000130816	16791.2	1.32499	0.071162	335.184	7.14073e-75	7.08621e-74	19	10244021	10341962	-1
SCCPDH	ENSG00000143653	562.209	1.63969	0.0874511	335.077	7.53361e-75	7.47149e-74	1	246887349	246931439	1
SERPINB8	ENSG00000166401	9033.2	-1.36615	0.0733111	334.825	8.54806e-75	8.47236e-74	18	61637159	61672278	1
ACSL1	ENSG00000151726	156959	-2.27001	0.11843	334.727	8.97775e-75	8.89277e-74	4	185676749	185747972	-1
PLIN2	ENSG00000147872	3266.93	1.71262	0.0910948	334.607	9.53628e-75	9.44021e-74	9	19108373	19149288	-1
NUDT13	ENSG00000166321	203.519	1.39828	0.0753783	334.491	1.01068e-74	9.99889e-74	10	74870217	74891586	1
MAN2A2	ENSG00000196547	3826.36	2.11251	0.11084	334.489	1.01169e-74	1.00027e-73	15	91445448	91465814	1
ZSCAN2	ENSG00000176371	117.852	1.97173	0.104779	334.377	1.07038e-74	1.05765e-73	15	85144217	85171027	1
FLYWCH1	ENSG00000059122	619.659	2.09433	0.109956	334.274	1.12695e-74	1.11286e-73	16	2961938	3001209	1
PRRX1	ENSG00000116132	14.526	-6.73209	0.395384	334.232	1.15071e-74	1.13563e-73	1	170631869	170708560	1
DIRC2	ENSG00000138463	1106.75	2.01016	0.10584	334.219	1.15842e-74	1.14254e-73	3	122513642	122599986	1
MIR4773-2	ENSG00000264684	9.26703	-4.9641	0.287486	334.17	1.1871e-74	1.17011e-73	2	152224848	152224925	1
CROT	ENSG00000005469	171.682	2.20371	0.115997	333.993	1.29725e-74	1.27791e-73	7	86974997	87029111	1
POLR2G	ENSG00000168002	3894.35	0.873347	0.0474428	333.965	1.31567e-74	1.29525e-73	11	62529016	62534182	1
ZNF410	ENSG00000119725	3894.44	-0.750946	0.0408756	333.744	1.47003e-74	1.44634e-73	14	74353320	74399214	1
AGPAT3	ENSG00000160216	8614.93	-0.975257	0.0528851	333.678	1.51993e-74	1.49452e-73	21	45285067	45406417	1
GMCL1	ENSG00000087338	902.131	1.72027	0.0916346	333.318	1.81993e-74	1.78842e-73	2	70056774	70108528	1
ZNF2	ENSG00000163067	268.765	0.667968	0.036583	333.266	1.86815e-74	1.83468e-73	2	95831177	95850065	1
TRIM36	ENSG00000152503	3727.67	-1.65784	0.0884952	333.119	2.0111e-74	1.97386e-73	5	114460459	114516243	-1
SLC1A2	ENSG00000110436	1711.71	-3.37228	0.168541	332.892	2.25337e-74	2.2103e-73	11	35272753	35441610	-1
CHTF18	ENSG00000127586	405.154	1.60938	0.0861628	332.884	2.26237e-74	2.21779e-73	16	838046	850737	1
NA	ENSG00000113391+ENSG00000251725	830.227	0.900809	0.0490379	332.847	2.30573e-74	2.25891e-73	NA	NA	NA	NA
ZFYVE19	ENSG00000166140	1033.92	1.17906	0.0637938	332.752	2.4176e-74	2.36708e-73	15	41099284	41106767	1
MRPL44	ENSG00000135900	1823.93	-0.718965	0.0392304	332.584	2.63021e-74	2.57368e-73	2	224822121	224832431	1
VPS45	ENSG00000136631	2264.39	1.43033	0.0769515	332.552	2.67239e-74	2.61336e-73	1	150039369	150117505	1
CD84	ENSG00000066294	12559.3	2.06894	0.10907	332.342	2.97007e-74	2.9027e-73	1	160510885	160549306	-1
TTC30B	ENSG00000196659	56.1359	1.82059	0.0989865	332.043	3.44983e-74	3.36954e-73	2	178414973	178417742	-1
SRSF6	ENSG00000124193	10894.1	-0.805598	0.0439525	331.658	4.18577e-74	4.08588e-73	20	42086568	42092245	1
SIRPB2	ENSG00000196209	1615.9	3.51814	0.174405	331.651	4.19853e-74	4.09586e-73	20	1451386	1472233	-1
OSGIN2	ENSG00000164823	5209.52	-1.65608	0.0885532	331.572	4.36984e-74	4.2604e-73	8	90914087	90940116	1
AGPAT1	ENSG00000204310	1822.05	1.03621	0.0563434	331.536	4.44866e-74	4.33462e-73	6	32135989	32145873	-1
NMNAT1	ENSG00000173614	728.661	1.0013	0.0545345	331.526	4.47198e-74	4.35471e-73	1	10003486	10045559	1
CDC42SE1	ENSG00000197622	20110.3	-0.808287	0.0441137	331.404	4.75262e-74	4.6252e-73	1	151023447	151032249	-1
DBNDD2	ENSG00000244274	986.333	2.55113	0.132366	331.237	5.16858e-74	5.02697e-73	20	44034697	44039250	1
STK32C	ENSG00000165752	404.406	1.96683	0.104576	331.153	5.38973e-74	5.2389e-73	10	134020996	134145351	-1
HEXB	ENSG00000049860	20715.3	1.55658	0.0835949	330.88	6.18256e-74	6.00591e-73	5	73935848	74018472	1
NUDT4	ENSG00000173598	1001.08	1.13889	0.0618868	330.789	6.46961e-74	6.28098e-73	12	93771659	93797024	1
FUCA2	ENSG00000001036	2783.5	0.890185	0.0485808	330.774	6.51813e-74	6.32428e-73	6	143816614	143832827	-1
AMIGO2	ENSG00000139211	255.628	-3.21935	0.162381	330.38	7.94445e-74	7.70353e-73	12	47469490	47473734	-1
ZFP14	ENSG00000142065	254.959	1.4541	0.0787242	330.314	8.21277e-74	7.95893e-73	19	36827162	36870101	-1
POLDIP3	ENSG00000100227	7019.01	-0.530397	0.0291206	329.906	1.00733e-73	9.75607e-73	22	42979727	43010968	-1
PCCA	ENSG00000175198	321.169	1.96716	0.104844	329.903	1.00904e-73	9.76678e-73	13	100741269	101182686	1
NA	ENSG00000244115+ENSG00000242616+ENSG00000059769	7208.76	-1.46197	0.0788629	329.892	1.01478e-73	9.81644e-73	NA	NA	NA	NA
VSIG10L	ENSG00000186806	106.889	1.45248	0.0791047	329.849	1.03668e-73	1.00223e-72	19	51834790	51845378	-1
MRPS34	ENSG00000074071	726.465	1.34864	0.0730273	329.789	1.06868e-73	1.03255e-72	16	1821891	1823156	-1
SIMC1	ENSG00000170085	231.079	1.36556	0.074175	329.723	1.10411e-73	1.06614e-72	5	175665365	175772994	1
TOM1L2	ENSG00000175662	877.548	1.16559	0.0634351	329.491	1.24061e-73	1.19723e-72	17	17746828	17875736	-1
ZNF443	ENSG00000180855	36.3521	2.02574	0.111161	329.434	1.27671e-73	1.23132e-72	19	12540521	12551926	-1
MLEC	ENSG00000110917	4230.46	1.25551	0.0681419	329.388	1.3065e-73	1.25931e-72	12	121124672	121139667	1
MTA1	ENSG00000182979	2142.41	0.936999	0.0511928	329.31	1.35823e-73	1.30839e-72	14	105886159	105937066	1
SENP5	ENSG00000119231	2391.69	-0.903498	0.0494123	329.093	1.51456e-73	1.45811e-72	3	196594727	196661585	1
ZC3H11A	ENSG00000058673	13970.7	-0.915388	0.0500375	329.051	1.54691e-73	1.48835e-72	1	203764782	203823252	1
UROS	ENSG00000188690	827.232	1.42909	0.0773476	328.896	1.67242e-73	1.60816e-72	10	127477146	127511817	-1
FAM101B	ENSG00000183688	182.647	2.48001	0.130185	328.791	1.76239e-73	1.69366e-72	17	289769	295730	-1
YWHAQ	ENSG00000134308	9562.28	-0.915328	0.0500649	328.783	1.76955e-73	1.69953e-72	2	9724101	9771143	-1
BECN1	ENSG00000126581	6245.42	-0.425687	0.023443	328.558	1.98059e-73	1.90108e-72	17	40962152	40985367	-1
PREPL	ENSG00000138078	1476.39	1.12954	0.0615981	328.519	2.02042e-73	1.93816e-72	2	44543420	44589001	-1
ZNF93	ENSG00000184635	129.893	1.3205	0.0721258	328.461	2.07988e-73	1.99401e-72	19	20011722	20046384	1
FAM174A	ENSG00000174132	288.581	1.43472	0.077919	328.459	2.08183e-73	1.9947e-72	5	99871009	99922445	1
KHNYN	ENSG00000100441	8205.54	-0.742248	0.0407527	328.187	2.38651e-73	2.28527e-72	14	24898492	24910540	1
ZBTB1	ENSG00000126804	2987.74	0.859888	0.0471575	327.872	2.79392e-73	2.6738e-72	14	64970430	65000408	1
ACTR10	ENSG00000131966	7818.5	-0.753859	0.0413968	327.867	2.80189e-73	2.67984e-72	14	58666798	58701750	1
SLC39A4	ENSG00000147804	123.162	1.75724	0.0951579	327.763	2.95106e-73	2.82083e-72	8	145635126	145642279	-1
PRR11	ENSG00000068489	331.522	2.58305	0.135126	327.695	3.05433e-73	2.91782e-72	17	57232860	57282066	1
HADH	ENSG00000138796	281.696	2.07549	0.110417	327.633	3.14989e-73	3.00732e-72	4	108910870	108956331	1
BMF	ENSG00000104081	2019.18	2.80045	0.144253	327.267	3.78442e-73	3.611e-72	15	40380091	40401093	-1
TTC8	ENSG00000165533	112.831	2.22817	0.118943	327.048	4.22317e-73	4.02726e-72	14	89290497	89344335	1
FMNL2	ENSG00000157827	1938.65	-2.22257	0.117422	327.039	4.24366e-73	4.0444e-72	2	153191751	153506348	1
PXK	ENSG00000168297	2815.65	1.57475	0.085089	326.987	4.35571e-73	4.14874e-72	3	58318607	58411748	1
GAB2	ENSG00000033327	7997.27	-1.57107	0.0848885	326.88	4.59662e-73	4.37562e-72	11	77926343	78129394	-1
NANS	ENSG00000095380	5477.04	-1.25022	0.0681279	326.786	4.81783e-73	4.58348e-72	9	100819021	100845357	1
TRIM56	ENSG00000169871	2275.68	-1.28129	0.0697989	326.622	5.22982e-73	4.97249e-72	7	100728720	100735017	1
SDF4	ENSG00000078808	19479.7	-0.933081	0.0511888	326.561	5.39409e-73	5.12565e-72	1	1152288	1167411	-1
C1orf228	ENSG00000198520	398.62	-3.05129	0.156464	326.425	5.77492e-73	5.48431e-72	1	45140364	45191263	1
SOGA1	ENSG00000149639	1080.07	2.08198	0.110907	326.263	6.2626e-73	5.94394e-72	20	35405845	35492089	-1
ING2	ENSG00000168556	270.352	1.34415	0.0733166	326.06	6.93331e-73	6.57665e-72	4	184426147	184432249	1
BBS9	ENSG00000122507	328.333	1.23702	0.0676717	326.027	7.05038e-73	6.68376e-72	7	33168856	33645680	1
RAB34	ENSG00000109113	3462.83	1.38317	0.0752428	325.875	7.60604e-73	7.20629e-72	17	27041299	27045447	-1
PAPSS1	ENSG00000138801	9174.17	1.22961	0.0671223	325.858	7.67395e-73	7.26635e-72	4	108511433	108641608	-1
CCL3	ENSG00000006075	210475	-4.50369	0.215133	325.675	8.41127e-73	7.95983e-72	17	34415602	34417515	-1
DENND1C	ENSG00000205744	2197.81	1.08327	0.0593775	325.391	9.69745e-73	9.1716e-72	19	6467218	6482568	-1
HRSP12	ENSG00000132541	190.462	2.01674	0.108244	325.287	1.02167e-72	9.65699e-72	8	99114572	99129469	-1
ZNF75A	ENSG00000162086	859.359	-0.994754	0.0546714	325.098	1.12319e-72	1.06104e-71	16	3355406	3368852	1
DEPDC1B	ENSG00000035499	52.7636	-2.96731	0.155353	325.017	1.16961e-72	1.10424e-71	5	59892739	59996017	-1
SLBP	ENSG00000163950	2830.08	0.708157	0.0391015	324.949	1.21053e-72	1.14221e-71	4	1694527	1714282	-1
DTWD2	ENSG00000169570	111.355	2.02708	0.109309	324.893	1.2451e-72	1.17414e-71	5	118173017	118324240	-1
ARID4B	ENSG00000054267	8810.96	-1.0475	0.0575023	324.797	1.30624e-72	1.23108e-71	1	235294949	235491534	-1
INPP4A	ENSG00000040933	2721.46	1.51764	0.0824408	324.581	1.4554e-72	1.37085e-71	2	99061317	99207496	1
MNT	ENSG00000070444	1369.75	0.905868	0.04992	324.442	1.56052e-72	1.469e-71	17	2287354	2304412	-1
TRIT1	ENSG00000043514	493.579	1.96512	0.10548	324.438	1.56424e-72	1.47165e-71	1	40306723	40349183	-1
CD80	ENSG00000121594	12864.9	-3.92069	0.193231	324.408	1.58741e-72	1.49257e-71	3	119243140	119278449	-1
GPD1L	ENSG00000152642	228.564	1.92417	0.103671	324.357	1.62905e-72	1.53083e-71	3	32147181	32210205	1
DDR2	ENSG00000162733	60.3889	-2.67471	0.141567	324.354	1.63159e-72	1.53233e-71	1	162601163	162750237	1
CACNA2D4	ENSG00000151062	1240.95	1.65763	0.0897064	324.223	1.74175e-72	1.63483e-71	12	1901123	2028002	-1
AURKA	ENSG00000087586	218.755	2.22405	0.118657	324.213	1.75121e-72	1.64275e-71	20	54944445	54967393	-1
ULK1	ENSG00000177169	1757.15	1.61986	0.0875832	324.167	1.792e-72	1.68004e-71	12	132379196	132407712	1
C20orf27	ENSG00000101220	291.528	2.85506	0.148103	323.939	2.00906e-72	1.88245e-71	20	3734155	3749034	-1
RASGEF1B	ENSG00000138670	15414.4	-2.27998	0.120829	323.752	2.20652e-72	2.06626e-71	4	82347547	82393082	-1
TEC	ENSG00000135605	792	2.07014	0.110715	323.72	2.24201e-72	2.09827e-71	4	48137800	48271881	-1
KPNA4	ENSG00000186432	10237.1	-0.865156	0.0477372	323.594	2.38815e-72	2.23375e-71	3	160212783	160283376	-1
CEP250	ENSG00000126001	702.979	2.12286	0.113129	323.482	2.52655e-72	2.36182e-71	20	34042985	34099804	1
PSPC1	ENSG00000121390	3455.77	-1.03191	0.0567821	323.311	2.75243e-72	2.57149e-71	13	20248896	20357142	-1
SMARCC2	ENSG00000139613	5300.89	1.01394	0.0558399	323.177	2.94371e-72	2.7486e-71	12	56556767	56583351	-1
RETSAT	ENSG00000042445	845.752	1.06772	0.0587958	323.13	3.0139e-72	2.81251e-71	2	85569211	85581743	-1
ADCK1	ENSG00000063761	190.579	1.57555	0.0860845	323.012	3.19763e-72	2.98224e-71	14	78266426	78401355	1
IER5	ENSG00000162783	11740.1	-1.49784	0.0816044	322.735	3.67503e-72	3.4255e-71	1	181057638	181059977	1
MB21D1	ENSG00000164430	2327.86	-1.51699	0.082623	322.73	3.68269e-72	3.43065e-71	6	74123238	74161999	-1
WDR41	ENSG00000164253	2680.58	-0.870356	0.0480923	322.72	3.70239e-72	3.44701e-71	5	76721795	76916436	-1
NA	ENSG00000106003+ENSG00000264357	4554.49	1.12922	0.0621026	322.637	3.86006e-72	3.59172e-71	NA	NA	NA	NA
TMEM106A	ENSG00000184988	8550.34	-1.48623	0.0810112	322.632	3.86899e-72	3.59796e-71	17	41363854	41372061	1
DHDDS	ENSG00000117682	2407.7	-0.800824	0.0443085	322.567	3.99744e-72	3.71527e-71	1	26758773	26797785	1
LINGO3	ENSG00000220008	138.833	3.27408	0.168805	321.911	5.5541e-72	5.15907e-71	19	2289774	2308156	-1
RNF114	ENSG00000124226	8855.71	-1.02223	0.0564082	321.757	6.0012e-72	5.57116e-71	20	48552948	48570429	1
RNASEH2A	ENSG00000104889	283.114	1.67813	0.0913697	321.606	6.47366e-72	6.00631e-71	19	12917394	12924452	1
AP2A2	ENSG00000183020	5975.64	1.15018	0.0633239	321.601	6.48932e-72	6.01737e-71	11	924894	1012239	1
QTRTD1	ENSG00000151576	2580.22	-0.611484	0.033988	321.394	7.19807e-72	6.67074e-71	3	113724680	113807269	1
RARS	ENSG00000113643	5921.81	-0.755812	0.0419259	321.313	7.49863e-72	6.94528e-71	5	167913450	167946304	1
QARS	ENSG00000172053	7436.4	0.697835	0.0387543	321.059	8.51451e-72	7.88166e-71	3	49133365	49142553	-1
TOE1	ENSG00000132773	715.368	-0.800147	0.0444042	321.022	8.67668e-72	8.02717e-71	1	45805342	45809647	1
TRAF2	ENSG00000127191	2865.11	-0.932435	0.0516071	320.938	9.04822e-72	8.3661e-71	9	139776364	139821059	1
QSER1	ENSG00000060749	893.953	1.30606	0.0718414	320.603	1.07023e-71	9.88977e-71	11	32914724	33014862	1
ZDHHC5	ENSG00000156599	10176	-0.749024	0.0416054	320.494	1.1307e-71	1.04426e-70	11	57435219	57468659	1
TM2D3	ENSG00000184277	2265.18	-0.88548	0.0490914	320.376	1.19935e-71	1.10703e-70	15	102161847	102192594	-1
BRF1	ENSG00000185024	1051.48	0.88449	0.0490761	320.082	1.38975e-71	1.28204e-70	14	105675623	105781926	-1
RNF11	ENSG00000123091	4168.92	-0.972501	0.053857	320.071	1.39801e-71	1.28892e-70	1	51701943	51739127	1
SEC23IP	ENSG00000107651	5724.59	-0.738263	0.04105	320.005	1.44516e-71	1.33163e-70	10	121652223	121702014	1
RBM22	ENSG00000086589	5883.77	-0.894859	0.0496534	319.759	1.63493e-71	1.50563e-70	5	150070356	150080669	-1
NUP98	ENSG00000110713	20107.9	-1.15174	0.0635839	319.64	1.73499e-71	1.59686e-70	11	3692313	3819022	-1
TMED9	ENSG00000184840	15537.9	-0.793458	0.0441046	319.588	1.78101e-71	1.63829e-70	5	177019159	177023125	1
DTX1	ENSG00000135144	169.503	3.21568	0.166816	318.941	2.46346e-71	2.26476e-70	12	113494514	113535833	1
BDH1	ENSG00000161267	129.582	2.26989	0.122236	318.9	2.51544e-71	2.31123e-70	3	197236654	197300194	-1
TPRN	ENSG00000176058	241.033	1.16338	0.0644792	318.853	2.57455e-71	2.36418e-70	9	140086069	140098645	-1
MTL5	ENSG00000132749	43.3207	2.54295	0.138753	318.806	2.63589e-71	2.41913e-70	11	68474908	68519032	-1
TMEM19	ENSG00000139291	694.813	1.14989	0.0636713	318.558	2.98575e-71	2.73867e-70	12	72079867	72097836	1
AGAP6	ENSG00000204149	1164.58	-1.27817	0.0705374	318.427	3.18766e-71	2.9222e-70	10	51748078	51770259	1
ARID2	ENSG00000189079	4289.4	-1.32234	0.0728847	318.267	3.4541e-71	3.16465e-70	12	46123448	46301823	1
CCNB2	ENSG00000157456	117.173	1.62435	0.0895973	318.054	3.84437e-71	3.52022e-70	15	59397277	59417244	1
CD300LF	ENSG00000186074	851.348	3.31352	0.170293	317.687	4.62064e-71	4.22863e-70	17	72690452	72709117	-1
ADAM10	ENSG00000137845	23018.9	1.55114	0.0850656	317.642	4.72599e-71	4.32259e-70	15	58887403	59042177	-1
WDR63	ENSG00000162643	242.022	-3.9276	0.196834	317.603	4.82093e-71	4.40692e-70	1	85464830	85598821	1
RSRC2	ENSG00000111011	10029.9	-0.830004	0.0462896	317.112	6.16607e-71	5.63335e-70	12	122989190	123011547	-1
MNDA	ENSG00000163563	4578.88	3.26602	0.168074	316.899	6.86012e-71	6.26389e-70	1	158801107	158819296	1
PITPNA	ENSG00000174238	25270	-1.05178	0.0584296	316.83	7.10095e-71	6.48012e-70	17	1421012	1466110	-1
FITM2	ENSG00000197296	37.3322	2.01686	0.112857	316.829	7.10746e-71	6.48239e-70	20	42931478	42939809	-1
TRIOBP	ENSG00000100106	2846.46	0.981837	0.0546641	316.768	7.32716e-71	6.67899e-70	22	38093011	38172563	1
GORASP2	ENSG00000115806	5773.25	-0.89154	0.0497224	316.565	8.11309e-71	7.39122e-70	2	171784974	171823639	1
KLHDC8B	ENSG00000185909	113.606	2.74924	0.146341	316.563	8.11887e-71	7.3923e-70	3	49209044	49213917	1
PQLC3	ENSG00000162976	1795.99	1.51631	0.0834273	316.464	8.53477e-71	7.76659e-70	2	11295324	11319000	1
2005-03-01	ENSG00000198060	2187.3	-0.534514	0.0299677	316.453	8.58093e-71	7.80419e-70	10	94050920	94113721	1
TFCP2	ENSG00000135457	3441.28	0.536707	0.0300958	316.378	8.90944e-71	8.09839e-70	12	51487446	51566926	-1
ZC3H3	ENSG00000014164	2187.05	-1.24549	0.0690115	316.216	9.66405e-71	8.77935e-70	8	144519825	144623623	-1
ACTR3	ENSG00000115091	100406	-0.888748	0.0495958	316.136	1.0061e-70	9.13483e-70	2	114647537	114720173	1
DDX50	ENSG00000107625	3368.83	-0.695169	0.0389106	316.105	1.02166e-70	9.27085e-70	10	70661034	70706603	1
EAF1	ENSG00000144597	6088.68	-1.57508	0.0864466	316.04	1.05545e-70	9.57207e-70	3	15468862	15484120	1
FBXO9	ENSG00000112146	3107.25	1.07862	0.0600274	315.8	1.19079e-70	1.07935e-69	6	52916789	52965671	1
CASP5	ENSG00000137757	3892.88	-3.39278	0.173857	315.401	1.45415e-70	1.31732e-69	11	104864962	104893895	-1
MC1R	ENSG00000258839	98.7372	-1.9839	0.108485	315.18	1.62506e-70	1.47132e-69	16	89978527	89987385	1
ZNF232	ENSG00000167840	201.749	1.43951	0.0798292	315.163	1.63842e-70	1.48258e-69	17	5008836	5026411	-1
LAD1	ENSG00000159166	1531.36	-3.49109	0.178295	315.145	1.65394e-70	1.49579e-69	1	201342372	201368736	-1
AAAS	ENSG00000094914	1300.88	1.00251	0.0559635	315.063	1.72289e-70	1.55727e-69	12	53701240	53718648	-1
MIS12	ENSG00000167842	1727.12	-1.02608	0.0572386	314.951	1.82237e-70	1.64626e-69	17	5389605	5394134	1
ETV3	ENSG00000117036	3060.73	-1.94187	0.1057	314.885	1.88378e-70	1.70078e-69	1	157090983	157108266	-1
CD36	ENSG00000135218	8660.09	3.15475	0.163604	314.829	1.93802e-70	1.74877e-69	7	79998891	80308593	1
RALGPS1	ENSG00000136828	166.212	1.37114	0.0763515	314.751	2.01541e-70	1.81759e-69	9	129677053	129985445	1
RAB4B	ENSG00000167578	7018.96	-0.918391	0.0513349	314.647	2.12254e-70	1.91314e-69	19	41284121	41302847	1
SMCO2	ENSG00000165935	76.3397	-2.643	0.141709	314.554	2.2241e-70	2.00356e-69	12	27619743	27655118	1
OMA1	ENSG00000162600	717.699	1.17281	0.0653215	314.511	2.27228e-70	2.04582e-69	1	58881056	59012474	-1
AAR2	ENSG00000131043	1716.52	-0.696764	0.039112	314.461	2.33006e-70	2.09667e-69	20	34824381	34858840	1
GLT1D1	ENSG00000151948	1000.67	1.75562	0.0963	314.235	2.61e-70	2.34725e-69	12	129337972	129469509	1
PCK2	ENSG00000100889	2822.18	1.63139	0.0898274	313.668	3.46961e-70	3.11858e-69	14	24563262	24579807	1
PPAPDC3	ENSG00000160539	9.62701	3.65709	0.22621	313.647	3.506e-70	3.14954e-69	9	134165081	134184649	1
FUZ	ENSG00000010361	182.677	2.07926	0.113207	313.643	3.5122e-70	3.15335e-69	19	50310126	50320633	-1
ZNF263	ENSG00000006194	1745.35	-0.765552	0.0429879	313.613	3.5653e-70	3.19924e-69	16	3313743	3351401	1
NR3C1	ENSG00000113580	15729	-1.39042	0.0770737	313.598	3.59345e-70	3.22271e-69	5	142657496	142815077	-1
SYNPO2	ENSG00000172403	663.483	-5.20976	0.246934	313.584	3.61728e-70	3.24228e-69	4	119809996	119982402	1
NBPF11	ENSG00000152042	2623.77	-1.33469	0.0741103	313.495	3.78277e-70	3.38872e-69	1	146032647	146082765	-1
MYCBP	ENSG00000214114	1182.26	1.04865	0.0586416	313.452	3.86588e-70	3.46125e-69	1	39328636	39347289	-1
KLHL24	ENSG00000114796	1614.58	1.29841	0.0721499	313.336	4.0969e-70	3.66605e-69	3	183353356	183398733	1
YKT6	ENSG00000106636	7451.87	-0.710906	0.03997	313.171	4.44999e-70	3.9798e-69	7	44240567	44253893	1
RCBTB1	ENSG00000136144	1194.52	1.34945	0.0750549	312.623	5.85887e-70	5.23691e-69	13	50106082	50159719	-1
NA	ENSG00000010244+ENSG00000207928	14622.9	-0.683785	0.0384929	312.576	6e-70	5.36009e-69	NA	NA	NA	NA
SLC25A19	ENSG00000125454	2968.26	1.44756	0.0802656	312.573	6.0085e-70	5.36471e-69	17	73269073	73285591	-1
AUH	ENSG00000148090	205.302	2.35583	0.127267	312.381	6.6161e-70	5.90394e-69	9	93976097	94124195	-1
GBF1	ENSG00000107862	9296.67	-0.894172	0.0502077	312.206	7.22374e-70	6.4426e-69	10	104005289	104142656	1
C19orf68	ENSG00000185453	84.2392	1.78931	0.0995667	312.117	7.5529e-70	6.73245e-69	19	48673949	48700877	1
DLST	ENSG00000119689	6265.26	-0.755422	0.0425225	312.09	7.654e-70	6.81878e-69	14	75348594	75370448	1
GNG2	ENSG00000186469	2131.55	-2.72868	0.14486	311.931	8.2908e-70	7.38202e-69	14	52292913	52446060	1
ICA1	ENSG00000003147	67.3535	1.84427	0.102856	311.871	8.54561e-70	7.6047e-69	7	8152814	8302317	-1
CLCC1	ENSG00000121940	2023.47	-0.748828	0.0421813	311.856	8.60607e-70	7.65427e-69	1	109472130	109506111	-1
PPM1L	ENSG00000163590	106.028	1.69838	0.0946022	311.716	9.23325e-70	8.20756e-69	3	160473390	160796695	1
HDAC1	ENSG00000116478	7268.45	0.687246	0.0387491	311.707	9.27437e-70	8.23956e-69	1	32757687	32799236	1
BCKDHA	ENSG00000248098	1970.32	1.37748	0.076648	311.478	1.04068e-69	9.24052e-69	19	41856758	41930910	1
KIAA0247	ENSG00000100647	28283.2	-1.19252	0.0666397	311.219	1.18465e-69	1.05132e-68	14	70078313	70181859	1
DPYS	ENSG00000147647	52.0092	-2.7703	0.149395	311.176	1.21053e-69	1.07369e-68	8	105391652	105479281	-1
RNF5	ENSG00000204308	2020.11	0.944287	0.0530895	311.172	1.21307e-69	1.07535e-68	6	32146131	32151930	1
CNNM2	ENSG00000148842	154.907	1.74925	0.0969875	311.056	1.28613e-69	1.13949e-68	10	104678074	104838344	1
MACC1	ENSG00000183742	383.118	-2.87462	0.151962	310.816	1.4504e-69	1.28432e-68	7	20174278	20257027	-1
PDXP	ENSG00000241360	119.286	1.8361	0.101816	310.759	1.49208e-69	1.3205e-68	22	38054734	38062941	1
TNFAIP8L1	ENSG00000185361	852.924	1.52859	0.0848399	310.715	1.52582e-69	1.34962e-68	19	4639530	4655580	1
KCNH8	ENSG00000183960	11.6733	-4.22808	0.238695	310.65	1.57662e-69	1.39379e-68	3	19189946	19577138	1
SCARB1	ENSG00000073060	291.214	3.35649	0.174657	310.619	1.60065e-69	1.41426e-68	12	125261402	125367214	-1
CHAF1A	ENSG00000167670	615.613	0.936275	0.0527519	310.365	1.81878e-69	1.6061e-68	19	4402659	4445015	1
ZNF511	ENSG00000198546	671.73	0.937103	0.0528066	310.355	1.82719e-69	1.61265e-68	10	135121979	135166033	1
LUC7L	ENSG00000007392	4788.22	-1.09838	0.0616062	310.354	1.82857e-69	1.61298e-68	16	238968	279462	-1
NNT	ENSG00000112992	2128.99	1.21595	0.0680701	310.336	1.84523e-69	1.62679e-68	5	43602794	43707507	1
SCAP	ENSG00000114650	1736.39	1.32981	0.074221	310.235	1.94142e-69	1.71065e-68	3	47455203	47518616	-1
ARHGAP9	ENSG00000123329	4127.47	2.30504	0.124427	310.131	2.04467e-69	1.80065e-68	12	57866038	57882597	-1
EXD2	ENSG00000081177	240.407	1.85032	0.102237	309.908	2.28742e-69	2.01333e-68	14	69658228	69709075	1
DOCK4	ENSG00000128512	60117.5	-1.57947	0.0876185	309.824	2.38574e-69	2.09872e-68	7	111366166	111846466	-1
NBPF24	ENSG00000203836	143.732	-2.51043	0.135646	309.806	2.40733e-69	2.11656e-68	1	147574428	147624601	-1
KIAA0430	ENSG00000166783	7168.61	1.02557	0.0576697	309.803	2.41087e-69	2.11851e-68	16	15688243	15737023	-1
STXBP1	ENSG00000136854	585.69	2.22515	0.121077	309.749	2.47712e-69	2.17554e-68	9	130374544	130457460	1
CLMN	ENSG00000165959	2222.93	1.94135	0.106541	309.684	2.55946e-69	2.24664e-68	14	95654735	95786243	-1
LRIF1	ENSG00000121931	1211.07	-0.796753	0.0450138	309.532	2.76223e-69	2.4233e-68	1	111489807	111506701	-1
ARTN	ENSG00000117407	32.9497	-5.19003	0.26538	309.476	2.8409e-69	2.49097e-68	1	44398992	44402913	1
PCGF6	ENSG00000156374	406.353	1.42125	0.0794584	309.459	2.8648e-69	2.51056e-68	10	105062553	105110891	-1
TBRG4	ENSG00000136270	3647.72	-0.849581	0.047982	309.092	3.44315e-69	3.01575e-68	7	45139699	45151646	-1
PRRC2C	ENSG00000117523	18164.8	-1.40122	0.0782111	309.044	3.52769e-69	3.08811e-68	1	171454651	171562650	1
CARD14	ENSG00000141527	404.348	2.04144	0.112046	308.74	4.10956e-69	3.59553e-68	17	78143791	78183130	1
FOXRED2	ENSG00000100350	134.673	3.33311	0.175556	308.738	4.11307e-69	3.59665e-68	22	36883237	36903148	-1
PSD	ENSG00000059915	79.1058	-1.94716	0.107782	308.684	4.22502e-69	3.69254e-68	10	104162376	104181296	-1
MUM1	ENSG00000160953	1326.15	1.49711	0.0834209	308.68	4.2343e-69	3.69864e-68	19	1285890	1378430	1
NUS1	ENSG00000153989	8912.76	-1.04941	0.0591085	308.502	4.63066e-69	4.04267e-68	6	117996665	118031803	1
ARMC7	ENSG00000125449	261.843	1.44594	0.0810165	308.179	5.44334e-69	4.74959e-68	17	73106047	73126360	1
DUS2L	ENSG00000167264	628.053	1.1005	0.0620554	308.141	5.55002e-69	4.84005e-68	16	68021649	68113223	1
RBL2	ENSG00000103479	5641.76	1.4188	0.0792551	308.045	5.82349e-69	5.07579e-68	16	53467889	53525561	1
PROZ	ENSG00000126231	173.894	-3.13469	0.165438	308.033	5.85648e-69	5.10179e-68	13	113812968	113826694	1
PTPN13	ENSG00000163629	182.74	3.38141	0.177168	307.971	6.04373e-69	5.26206e-68	4	87515468	87736324	1
RNF125	ENSG00000101695	588.422	4.00503	0.201007	307.827	6.49439e-69	5.65138e-68	18	29598335	29653176	1
PDE8A	ENSG00000073417	3927.08	-0.932517	0.0527063	307.71	6.88932e-69	5.99181e-68	15	85523671	85682376	1
CAMK2G	ENSG00000148660	577.871	2.0665	0.113277	307.422	7.95843e-69	6.91791e-68	10	75572259	75634343	-1
C11orf49	ENSG00000149179	265.001	1.36395	0.0767221	307.367	8.17948e-69	7.10623e-68	11	46958240	47185936	1
HLA-DOB	ENSG00000241106	481.592	-3.01242	0.159465	307.296	8.47572e-69	7.35963e-68	6	32780540	32784825	-1
COX11	ENSG00000166260	192.997	1.34131	0.0756078	306.859	1.05535e-68	9.15883e-68	17	53029263	53046146	-1
USP21	ENSG00000143258	909.771	1.44352	0.080838	306.74	1.12042e-68	9.7183e-68	1	161129240	161135513	1
NUP160	ENSG00000030066	5568.39	-0.862659	0.0489004	306.662	1.16491e-68	1.00988e-67	11	47799639	47870107	-1
ARHGAP24	ENSG00000138639	2462.59	-1.41152	0.079083	306.451	1.29528e-68	1.1223e-67	4	86396267	86923823	1
GINS3	ENSG00000181938	55.7257	1.59845	0.0908042	306.445	1.29936e-68	1.12523e-67	16	58328984	58440048	1
C15orf39	ENSG00000167173	3459.46	-1.73139	0.0961108	306.422	1.31395e-68	1.13725e-67	15	75487984	75504510	1
F10	ENSG00000126218	34.666	-3.16739	0.171499	306.391	1.33479e-68	1.15467e-67	13	113777128	113803843	1
TMEM102	ENSG00000181284	226.727	1.35487	0.076366	306.232	1.44542e-68	1.2497e-67	17	7338762	7340998	1
CXCR2	ENSG00000180871	46.016	3.42733	0.185268	306.073	1.56594e-68	1.35318e-67	2	218990012	219001976	1
PTPRO	ENSG00000151490	649.781	2.19517	0.12033	306.035	1.59613e-68	1.37852e-67	12	15475331	15750333	1
CCDC106	ENSG00000173581	82.403	2.62235	0.142986	305.841	1.75863e-68	1.51806e-67	19	56152428	56164527	1
NAA25	ENSG00000111300	2984.1	-1.08604	0.0613968	305.826	1.77237e-68	1.5291e-67	12	112464500	112546826	-1
TRPA1	ENSG00000104321	749.517	-1.70916	0.0951444	305.788	1.80596e-68	1.55724e-67	8	72932152	72987852	-1
CUTA	ENSG00000112514	956.89	1.40596	0.0787977	305.575	2.00988e-68	1.73215e-67	6	33384219	33386094	-1
KIF5B	ENSG00000170759	25529.5	-1.02034	0.057767	305.549	2.03662e-68	1.75426e-67	10	32297938	32345359	-1
TP53BP2	ENSG00000143514	7880.53	-1.36177	0.0765444	305.416	2.17726e-68	1.8744e-67	1	223967601	224033674	-1
ZNF318	ENSG00000171467	1933.53	1.89041	0.104679	305.401	2.19361e-68	1.88746e-67	6	43299513	43337181	-1
CSTF2T	ENSG00000177613	2011.02	-0.97392	0.0552319	305.335	2.26681e-68	1.94941e-67	10	53455247	53459355	-1
ZCCHC10	ENSG00000155329	1729.51	-0.882683	0.0501371	305.319	2.2857e-68	1.96461e-67	5	132332677	132362296	-1
CCDC94	ENSG00000105248	2106.25	-1.38791	0.0779777	305.259	2.35568e-68	2.02368e-67	19	4247076	4269087	1
CR1L	ENSG00000197721	63.6715	-3.86001	0.2009	305.253	2.36229e-68	2.02827e-67	1	207818458	207911761	1
SPATS2	ENSG00000123352	211.818	1.81989	0.101514	305.114	2.53304e-68	2.17372e-67	12	49760367	49921205	1
LDLRAP1	ENSG00000157978	542.628	1.91457	0.105897	305.025	2.64856e-68	2.27164e-67	1	25870071	25895377	1
ZNF202	ENSG00000166261	804.192	-0.944705	0.0536632	304.95	2.75085e-68	2.35812e-67	11	123594885	123612383	-1
CD97	ENSG00000123146	24564.5	-1.63647	0.0913748	304.902	2.81736e-68	2.41385e-67	19	14491313	14519537	1
SFSWAP	ENSG00000061936	3949.06	-0.540186	0.0308503	304.856	2.88314e-68	2.4689e-67	12	132195626	132284282	1
NIF3L1	ENSG00000196290	812.709	1.05672	0.059936	304.816	2.94152e-68	2.51756e-67	2	201754050	201768655	1
TYW5	ENSG00000162971	700.003	-1.33212	0.0751046	304.525	3.40407e-68	2.91189e-67	2	200794698	200820459	-1
MANEA	ENSG00000172469	364.945	1.82601	0.101684	304.449	3.53518e-68	3.02244e-67	6	96025419	96057333	1
NOTCH3	ENSG00000074181	3618.15	2.74047	0.147242	304.416	3.59474e-68	3.07173e-67	19	15270444	15311792	-1
BLMH	ENSG00000108578	1017.58	0.727972	0.0415408	304.272	3.86338e-68	3.29953e-67	17	28575218	28619074	-1
DECR1	ENSG00000104325	4407.86	-1.21345	0.0685767	304.122	4.16607e-68	3.55616e-67	8	91013633	91064320	1
NECAP1	ENSG00000089818	5744.91	-1.10602	0.0626462	304.016	4.39346e-68	3.74828e-67	12	8234807	8250367	1
TSEN54	ENSG00000182173	361.341	2.03379	0.112175	303.754	5.0118e-68	4.27355e-67	17	73512141	73520820	1
BBC3	ENSG00000105327	1928.02	-2.00225	0.110815	303.43	5.89402e-68	5.02316e-67	19	47724081	47736023	-1
PCYT1A	ENSG00000161217	6621.8	-1.04358	0.0592762	303.36	6.10489e-68	5.20012e-67	3	195941093	196014828	-1
ZNF850	ENSG00000267041	53.4343	1.28478	0.0739513	303.345	6.15177e-68	5.23729e-67	19	37205285	37263727	-1
PCYOX1L	ENSG00000145882	238.016	2.18469	0.120559	303.19	6.64963e-68	5.65816e-67	5	148737570	148749216	1
EPM2AIP1	ENSG00000178567	4021.33	-1.46041	0.0821938	303.096	6.96963e-68	5.92731e-67	3	37027357	37034795	-1
TBX6	ENSG00000149922	38.5277	2.54982	0.143139	303.032	7.1969e-68	6.11736e-67	16	30097114	30103208	-1
GTPBP5	ENSG00000101181	1403.41	-0.531395	0.0304582	302.796	8.10416e-68	6.88491e-67	20	60758085	60778624	1
SRSF12	ENSG00000154548	110.03	-2.6629	0.144792	302.693	8.53102e-68	7.24372e-67	6	89805678	89827800	-1
SMEK1	ENSG00000100796	9186.35	-0.479815	0.0275164	302.682	8.57748e-68	7.27934e-67	14	91923955	91976898	-1
DHRS12	ENSG00000102796	585.273	-0.831788	0.0475251	302.6	8.93946e-68	7.58254e-67	13	52342129	52378293	-1
BTBD2	ENSG00000133243	1006.11	1.27084	0.0719264	302.451	9.63164e-68	8.16536e-67	19	1985447	2034880	-1
FLCN	ENSG00000154803	7271.84	-1.09584	0.0622686	302.45	9.64055e-68	8.16862e-67	17	17115526	17140502	-1
CMAS	ENSG00000111726	2935.39	1.6219	0.0910059	302.381	9.98024e-68	8.452e-67	12	22199108	22218608	1
BCL2L12	ENSG00000126453	706.413	1.01667	0.0579412	302.33	1.02344e-67	8.66266e-67	19	50168823	50177173	1
ACP5	ENSG00000102575	7182.51	2.75919	0.148628	302.185	1.10064e-67	9.31125e-67	19	11685475	11689823	-1
ZMAT3	ENSG00000172667	558.44	1.23792	0.0702597	302.155	1.11754e-67	9.44926e-67	3	178735011	178790067	-1
NME3	ENSG00000103024	731.418	1.41891	0.0800859	302.143	1.12404e-67	9.49924e-67	16	1820287	1821731	-1
ABT1	ENSG00000146109	1375.7	-0.617129	0.0353767	302.128	1.13277e-67	9.56796e-67	6	26597180	26600278	1
HIST1H2AC	ENSG00000180573	753.586	1.86801	0.104175	302.109	1.14394e-67	9.65727e-67	6	26124373	26139344	1
NA	ENSG00000185928+ENSG00000013364	30201.9	-1.12528	0.063948	302.061	1.17169e-67	9.88634e-67	NA	NA	NA	NA
AIFM2	ENSG00000042286	1915.8	-1.65316	0.0926856	302.014	1.19961e-67	1.01167e-66	10	71857979	71892690	-1
XPA	ENSG00000136936	548.343	1.18268	0.0672207	301.963	1.23077e-67	1.0374e-66	9	100437191	100459639	-1
CATSPERB	ENSG00000133962	57.2468	-5.17055	0.259123	301.589	1.48439e-67	1.25052e-66	14	92047040	92247051	-1
COX17	ENSG00000138495	3848.21	-1.36746	0.0773326	301.474	1.5726e-67	1.32414e-66	3	119373360	119396301	-1
SYNCRIP	ENSG00000135316	13806.8	-0.742601	0.0425535	301.209	1.79659e-67	1.51195e-66	6	86267696	86353510	-1
NFS1	ENSG00000244005	634.968	1.1293	0.0643743	301.162	1.83917e-67	1.54697e-66	20	34220262	34287281	-1
ANKRD42	ENSG00000137494	454.598	1.36291	0.0773381	300.983	2.01143e-67	1.69099e-66	11	82904781	82971736	1
ADCK3	ENSG00000163050	1457.73	1.97341	0.109579	300.895	2.10266e-67	1.76676e-66	1	227085237	227175246	1
KLHL7	ENSG00000122550	931.713	0.7409	0.0425196	300.881	2.11799e-67	1.77871e-66	7	23145353	23215040	1
CLPX	ENSG00000166855	2453.56	0.90156	0.0515975	300.68	2.3419e-67	1.96573e-66	15	65440557	65477680	-1
C1orf43	ENSG00000143612	12973.7	-0.458684	0.0264011	300.527	2.52868e-67	2.12111e-66	1	154179182	154193104	-1
PLEKHF2	ENSG00000175895	4786.03	-1.56	0.0879394	300.527	2.52965e-67	2.12111e-66	8	96146032	96168912	1
CLCF1	ENSG00000175505	1441.47	-2.83107	0.152567	300.46	2.61596e-67	2.19235e-66	11	67131639	67141648	-1
FUBP1	ENSG00000162613	8007.35	-0.781136	0.0448017	300.332	2.78947e-67	2.33654e-66	1	78409740	78444794	-1
MAK16	ENSG00000198042	1121.72	-1.02022	0.0582906	300.3	2.83447e-67	2.373e-66	8	33342268	33358778	1
PATL2	ENSG00000229474	690.98	-1.42268	0.080578	300.133	3.08196e-67	2.5777e-66	15	44957930	45003514	-1
TOP2A	ENSG00000131747	67.1801	-2.14447	0.120042	300.133	3.08217e-67	2.5777e-66	17	38544768	38574202	-1
APOA1BP	ENSG00000163382	543.739	1.57843	0.089107	299.917	3.43513e-67	2.8714e-66	1	156561554	156564091	1
INO80E	ENSG00000169592	967.343	1.11818	0.0638213	299.789	3.66201e-67	3.05946e-66	16	30006615	30017114	1
THOC3	ENSG00000051596	166.54	1.84928	0.104097	299.414	4.42078e-67	3.69147e-66	5	175344876	175461683	-1
NDUFB10	ENSG00000140990	1241.72	1.18417	0.0675048	299.411	4.42598e-67	3.69389e-66	16	2009509	2011976	1
TAGAP	ENSG00000164691	4127.83	-1.99363	0.111038	299.127	5.10399e-67	4.25755e-66	6	159455500	159466184	-1
ZNF658	ENSG00000196409	79.2577	1.55043	0.0887703	299.126	5.10839e-67	4.25901e-66	9	40760700	40836415	-1
ZNF267	ENSG00000185947	10749.4	-1.11488	0.0636921	298.97	5.52411e-67	4.60324e-66	16	31885079	31928668	1
RUSC1	ENSG00000160753	533.032	1.28968	0.0734354	298.947	5.58682e-67	4.65308e-66	1	155290687	155300905	1
TEX30	ENSG00000151287	1095.64	-1.78958	0.100513	298.851	5.86135e-67	4.87921e-66	13	103418340	103426161	-1
GRK6	ENSG00000198055	5460.66	1.41081	0.0800787	298.841	5.89124e-67	4.90156e-66	5	176830205	176869902	1
RB1	ENSG00000139687	19134.4	-1.15921	0.0661697	298.754	6.15364e-67	5.11724e-66	13	48877887	49056122	1
NFE2L2	ENSG00000116044	28239.1	-0.894933	0.0513726	298.716	6.27204e-67	5.21301e-66	2	178092323	178257425	-1
CCHCR1	ENSG00000204536	773.903	1.60564	0.0906189	298.69	6.35699e-67	5.28089e-66	6	31110216	31126015	-1
ELL2	ENSG00000118985	6912.3	-1.62275	0.0915618	298.615	6.59842e-67	5.47863e-66	5	95220802	95297775	-1
TOX4	ENSG00000092203	4934.19	-0.610453	0.0351981	298.579	6.71998e-67	5.57668e-66	14	21944756	21967319	1
RNF10	ENSG00000022840	12848.9	-0.580417	0.0334794	298.537	6.86327e-67	5.69267e-66	12	120971283	121015397	1
OLFML2B	ENSG00000162745	1887.35	6.53461	0.295474	297.965	9.14502e-67	7.58134e-66	1	161952982	161993644	-1
NSUN4	ENSG00000117481	1246.83	-0.745484	0.0429685	297.853	9.67247e-67	8.01447e-66	1	46805849	46830824	1
TMEM144	ENSG00000164124	309.571	2.04562	0.114488	297.693	1.04817e-66	8.68051e-66	4	159122756	159176563	1
ART3	ENSG00000156219	14.0897	-5.5424	0.316774	297.658	1.06677e-66	8.83e-66	4	76932337	77033955	1
MRPL35	ENSG00000132313	1071.77	0.909803	0.0523647	297.504	1.15241e-66	9.53402e-66	2	86426478	86440917	1
CBFA2T2	ENSG00000078699	996.185	0.978612	0.05626	297.395	1.21729e-66	1.00656e-65	20	32077881	32237842	1
INTS8	ENSG00000164941	2601.31	1.18718	0.0679394	297.212	1.33412e-66	1.1026e-65	8	95825539	95893974	1
NMRAL1	ENSG00000153406	350.76	1.81322	0.102192	297.146	1.37901e-66	1.13912e-65	16	4511681	4545764	-1
PTER	ENSG00000165983	436.363	1.22089	0.0699824	297.023	1.46698e-66	1.21116e-65	10	16478942	16555736	1
IL27RA	ENSG00000104998	2752.96	2.21503	0.12293	296.949	1.52238e-66	1.25625e-65	19	14142560	14163743	1
TMEM150B	ENSG00000180061	5968.66	-1.32963	0.075875	296.828	1.6178e-66	1.33431e-65	19	55824169	55845416	-1
TNC	ENSG00000041982	1150.54	-4.23199	0.215281	296.805	1.63624e-66	1.34883e-65	9	117782806	117880536	-1
ST5	ENSG00000166444	37.2244	3.00039	0.16807	296.737	1.69269e-66	1.39465e-65	11	8714898	8932498	-1
FANCI	ENSG00000140525	287.3	1.51444	0.0861752	296.543	1.86581e-66	1.5365e-65	15	89787180	89860492	1
SLC6A12	ENSG00000111181	1596.65	-2.35308	0.130112	296.488	1.91867e-66	1.57923e-65	12	299243	323736	-1
ARPC1A	ENSG00000241685	5372.57	-0.727859	0.0420575	296.282	2.12705e-66	1.74985e-65	7	98923521	98985787	1
LIN9	ENSG00000183814	112.033	2.2322	0.125225	295.979	2.47634e-66	2.03616e-65	1	226418850	226497570	-1
MARS	ENSG00000166986	11608.5	-0.622863	0.0360696	295.912	2.56142e-66	2.10504e-65	12	57869228	57911352	1
STX8	ENSG00000170310	910.449	1.25438	0.0718591	295.904	2.57186e-66	2.11254e-65	17	9153789	9479908	-1
ERP27	ENSG00000139055	169.883	2.74582	0.149946	295.878	2.60552e-66	2.1391e-65	12	15066969	15092016	-1
PTPN9	ENSG00000169410	3014.06	1.13926	0.0654179	295.845	2.64894e-66	2.17364e-65	15	75759462	75871630	-1
PFDN2	ENSG00000143256	3118.68	-0.853505	0.04927	295.765	2.75759e-66	2.26164e-65	1	161070346	161087901	-1
MIR4257	ENSG00000264553	36.2246	-2.00443	0.114324	295.759	2.76577e-66	2.2672e-65	1	150524405	150524490	1
RSRC1	ENSG00000174891	1159.81	1.04751	0.0603086	295.729	2.80761e-66	2.30033e-65	3	157823644	158263519	1
RBM18	ENSG00000119446	1811.39	-0.559858	0.0324636	295.576	3.03179e-66	2.48274e-65	9	124999903	125027118	-1
C12orf10	ENSG00000139637	639.824	1.35252	0.0774078	295.304	3.4751e-66	2.84433e-65	12	53693470	53700961	1
ADCK5	ENSG00000173137	871.136	1.23572	0.0709123	295.193	3.6733e-66	3.00502e-65	8	145596790	145618457	1
ZBTB4	ENSG00000174282	947.71	1.59494	0.0906291	295.049	3.94925e-66	3.22913e-65	17	7362685	7387582	-1
ABHD2	ENSG00000140526	10246.6	1.94189	0.109188	295.019	4.00765e-66	3.27521e-65	15	89630690	89745591	1
TVP23A	ENSG00000166676	243.384	-2.18227	0.121983	294.962	4.12579e-66	3.37006e-65	16	10854776	10912651	-1
TRIM10	ENSG00000204613	9.40633	-7.5851	0.57265	294.912	4.23008e-66	3.45349e-65	6	30119722	30128711	-1
ENDOG	ENSG00000167136	88.7879	1.33694	0.0773223	294.851	4.36137e-66	3.55887e-65	9	131580753	131584956	1
CHTOP	ENSG00000160679	4575.46	-0.551425	0.0320281	294.629	4.87595e-66	3.97676e-65	1	153606525	153618782	1
VMAC	ENSG00000187650	122.454	1.50411	0.0863243	294.557	5.05323e-66	4.11926e-65	19	5904869	5910864	1
DDX23	ENSG00000174243	13231.6	-0.672862	0.0390425	294.356	5.59029e-66	4.55476e-65	12	49223840	49246625	-1
ALDH6A1	ENSG00000119711	214.23	1.49136	0.085497	294.305	5.73639e-66	4.67143e-65	14	74523553	74551196	-1
BTN3A3	ENSG00000111801	3066.11	-1.69603	0.0962553	293.964	6.80473e-66	5.53863e-65	6	26440700	26453643	1
NAA16	ENSG00000172766	648.038	1.52411	0.0870596	293.817	7.32714e-66	5.96084e-65	13	41885341	41951166	1
NA	ENSG00000211519+ENSG00000166920	208492	-2.05042	0.114906	293.798	7.39663e-66	6.01433e-65	NA	NA	NA	NA
VIM	ENSG00000026025	296550	-1.78871	0.101258	293.585	8.23043e-66	6.68893e-65	10	17270258	17279592	1
MIR29C	ENSG00000207966	187.552	-1.78954	0.101695	293.512	8.53961e-66	6.93671e-65	1	207975197	207975284	-1
RNF130	ENSG00000113269	17804.2	1.50678	0.0860661	293.389	9.08136e-66	7.37306e-65	5	179338651	179499118	-1
EI24	ENSG00000149547	3366.6	-0.565638	0.0329239	293.364	9.19535e-66	7.46184e-65	11	125439112	125454575	1
TNKS2	ENSG00000107854	11079.5	-0.918423	0.0531863	293.241	9.78145e-66	7.93346e-65	10	93558069	93625033	1
POLG	ENSG00000140521	8359.04	-0.655265	0.0381041	293.234	9.81554e-66	7.9571e-65	15	89859534	89878092	-1
FAF2	ENSG00000113194	4383.85	-0.749049	0.0435041	293.181	1.00776e-65	8.1654e-65	5	175874629	175937075	1
TMEM119	ENSG00000183160	134.639	3.88639	0.205366	293.175	1.01113e-65	8.1886e-65	12	108983622	108992096	-1
TMEM52B	ENSG00000165685	372.88	2.65677	0.146398	292.746	1.25361e-65	1.01473e-64	12	10323141	10344400	1
TRAPPC10	ENSG00000160218	9482.59	-0.658422	0.0383189	292.662	1.30764e-65	1.05792e-64	21	45432200	45526433	1
CCDC17	ENSG00000159588	290.577	-1.13693	0.0657577	292.559	1.37702e-65	1.1135e-64	1	46085716	46089729	-1
MAPKAP1	ENSG00000119487	5267.41	0.681212	0.0396535	292.531	1.39692e-65	1.12902e-64	9	128199672	128469513	-1
EXOSC5	ENSG00000077348	375.872	2.22856	0.124672	292.37	1.51422e-65	1.22321e-64	19	41892279	41903384	-1
SPAG9	ENSG00000008294	21004.2	-1.39641	0.0801611	292.188	1.65866e-65	1.33923e-64	17	49039535	49198226	-1
ARNT	ENSG00000143437	3823.88	0.825782	0.0480085	292.01	1.81419e-65	1.46407e-64	1	150782181	150849244	-1
ARHGDIA	ENSG00000141522	28057.5	-1.00826	0.0584249	291.917	1.90045e-65	1.53292e-64	17	79825597	79829282	-1
BOD1	ENSG00000145919	1146.17	-0.961526	0.0557867	291.844	1.9712e-65	1.58919e-64	5	173034517	173043663	-1
[truncated: 17,184 more rows]
