# Supplementary material for: RNA-Seq of Huntington’s disease patient myeloid cells reveals innate transcriptional dysregulation associated with proinflammatory pathway activation
Source: Hum Mol Genet. 2016 May 11;25(14):2893–904. doi: 10.1093/hmg/ddw142 (PMC5181590; doi:10.1093/hmg/ddw142)
Supplement: Supplementary Data [file supp_ddw142_suppl_data.zip › Dataset S2.xlsx]

## Sheet: HD vs. control unstimulated DE
Gene ID	Ensembl ID	Base mean	RPKM (Control)	RPKM (HD)	log2 fold change	lfc standard error	Stat	p-value	FDR	Chromosome	Start position	End position	Strand
FAM124A	ENSG00000150510	208.783	0.242046	0.812217	2.68417	0.47144	29.8763	4.60508e-08	0.000605015	13	51796503	51858377	1
IL19	ENSG00000142224	39.287	0.5863	1.47292	2.35777	0.432861	28.0992	1.15253e-07	0.000757095	1	206972215	207016324	1
IL23A	ENSG00000110944	231.031	1.9144	3.59742	1.57637	0.316192	24.3969	7.83966e-07	0.0025452	12	56732663	56734193	1
FAM213B	ENSG00000157870	1781.87	7.83732	5.20134	-0.603644	0.122023	24.1342	8.98513e-07	0.0025452	1	2517930	2522908	1
TGFA	ENSG00000163235	369.182	0.664889	1.39246	1.54975	0.313826	23.9895	9.68639e-07	0.0025452	2	70674412	70781325	-1
FZD7	ENSG00000155760	118.942	0.396807	0.245522	-0.720642	0.146926	23.2985	1.38711e-06	0.0030373	2	202899310	202903160	1
C6orf223	ENSG00000181577	59.3384	0.0625282	0.297203	2.12705	0.434303	22.6759	1.91753e-06	0.00359893	6	43968317	43973695	1
PROCR	ENSG00000101000	972.064	3.69475	10.8715	1.55214	0.332217	21.4611	3.61074e-06	0.00568585	20	33759876	33765165	1
NT5E	ENSG00000135318	169.787	0.209965	0.724747	2.08166	0.442025	21.1537	4.23882e-06	0.00568585	6	86159809	86205500	1
SMO	ENSG00000128602	69.3897	0.25872	0.124158	-1.16101	0.242436	21.1139	4.32779e-06	0.00568585	7	128828713	128853386	1
CISH	ENSG00000114737	745.015	2.7229	5.16125	1.43866	0.315471	20.5215	5.89644e-06	0.00704249	3	50643921	50649262	-1
C6orf165	ENSG00000213204	12.7919	0.038405	0.0862431	1.20457	0.267166	20.3132	6.57455e-06	0.00719804	6	88117701	88221352	1
CCL19	ENSG00000172724	34.2401	0.517707	1.76653	1.76324	0.392005	19.757	8.79405e-06	0.0088874	9	34689564	34691274	-1
PTGS2	ENSG00000073756	1741.11	2.31863	18.6037	1.81283	0.394811	19.6063	9.51552e-06	0.00892964	1	186640923	186649559	-1
HPSE	ENSG00000173083	7930.11	11.3216	24.9411	1.1418	0.259521	19.3214	1.10464e-05	0.00967514	4	84213614	84256306	-1
VEGFA	ENSG00000112715	2669.96	5.47499	14.2514	0.898367	0.206886	18.9383	1.35017e-05	0.0110866	6	43737921	43754224	1
ANXA11	ENSG00000122359	31657.9	136.875	105.621	-0.373671	0.0865852	18.477	1.71971e-05	0.0132903	10	81910645	81965328	-1
CDK2	ENSG00000123374	1372.69	5.53429	7.18551	0.390099	0.0914674	18.3115	1.87572e-05	0.0136907	12	56360553	56366568	1
R3HCC1	ENSG00000104679	2016.46	15.2254	11.394	-0.42118	0.097996	18.0256	2.17956e-05	0.0144524	8	23127633	23153792	1
PGAP3	ENSG00000161395	673.872	2.94328	2.31023	-0.3645	0.0856347	17.9371	2.28328e-05	0.0144524	17	37827375	37853050	-1
TTLL7	ENSG00000137941	60.4095	0.135351	0.218652	0.712221	0.168722	17.9149	2.3101e-05	0.0144524	1	84330711	84464833	-1
NKX3-1	ENSG00000167034	14.5756	0.0248523	0.195283	2.15727	0.492169	17.8097	2.44141e-05	0.0145797	8	23536206	23540440	-1
PLEKHN1	ENSG00000187583	264.932	0.858467	1.46594	0.792685	0.188113	17.714	2.56729e-05	0.0146648	1	901877	911245	1
CSF2	ENSG00000164400	36.9213	0.679816	1.3694	2.88845	0.66063	17.4189	2.99834e-05	0.0155397	5	131409483	131411859	1
SLC25A37	ENSG00000147454	2713.69	8.57515	22.8648	1.29084	0.300678	17.3966	3.03366e-05	0.0155397	8	23386318	23432976	1
RASEF	ENSG00000165105	5.51744	0.00289334	0.0412404	3.58001	0.783211	17.3201	3.15823e-05	0.0155397	9	85594500	85678092	-1
DNAJB13	ENSG00000187726	22.9475	0.0948604	0.167734	0.81828	0.196932	17.299	3.19357e-05	0.0155397	11	73661364	73681411	1
FAM126A	ENSG00000122591	1653.92	2.42367	3.29388	0.456735	0.110878	17.1194	3.51012e-05	0.01647	7	22980878	23053749	-1
SERPINA9	ENSG00000170054	52.14	0.159227	0.502695	2.19646	0.520577	16.8719	3.99888e-05	0.0181163	14	94929054	94946026	-1
CHORDC1	ENSG00000110172	5909.48	16.3819	20.6506	0.34644	0.0849764	16.7002	4.37768e-05	0.018877	11	89934328	89956532	-1
IL2RA	ENSG00000134460	333.291	0.94463	4.62125	2.0468	0.487856	16.6673	4.45415e-05	0.018877	10	6052652	6104288	-1
CD300E	ENSG00000186407	41868.9	92.8716	161.854	0.80089	0.197278	16.5776	4.66985e-05	0.0191727	17	72606026	72619897	-1
IL12B	ENSG00000113302	458.561	1.77206	6.42945	2.53074	0.605986	16.2026	5.69162e-05	0.0226595	5	158741791	158757895	-1
BBS12	ENSG00000181004	234.413	0.640936	0.809533	0.344956	0.0863163	16.0974	6.01659e-05	0.0228164	4	123653857	123666098	1
LEPREL1	ENSG00000090530	92.3246	0.140452	0.365594	1.39999	0.337458	16.0781	6.07836e-05	0.0228164	3	189674517	189840226	-1
PLXNB1	ENSG00000164050	540.731	0.64894	0.916656	0.50741	0.127493	15.9777	6.40916e-05	0.0228577	3	48445261	48471594	-1
KANSL1L	ENSG00000144445	1314.52	2.32573	2.82844	0.293166	0.0737717	15.912	6.63568e-05	0.0228577	2	210886147	211036107	-1
STAC	ENSG00000144681	340.833	0.946554	2.00879	2.39904	0.567316	15.9061	6.6564e-05	0.0228577	3	36421836	36589499	1
BBS7	ENSG00000138686	1041.33	2.33717	2.81715	0.288697	0.0726817	15.8698	6.78527e-05	0.0228577	4	122745595	122791652	-1
MPND	ENSG00000008382	1062.04	7.74991	5.64687	-0.479851	0.12126	15.4116	8.64552e-05	0.0269145	19	4343524	4360083	1
STX1A	ENSG00000106089	721.748	2.16034	5.17155	1.31872	0.333974	15.4007	8.69575e-05	0.0269145	7	73113536	73134002	-1
IL6	ENSG00000136244	3114.31	12.6561	97.0482	2.6783	0.654743	15.393	8.73121e-05	0.0269145	7	22765503	22771621	1
SPARC	ENSG00000113140	1862.21	8.35589	3.88548	-1.16101	0.288477	15.3137	9.10522e-05	0.0269145	5	151040657	151066726	-1
PTGES	ENSG00000148344	319.832	0.767216	3.16072	1.79738	0.445589	15.2985	9.17918e-05	0.0269145	9	132500610	132515326	-1
WASF1	ENSG00000112290	132.204	0.344665	0.5324	0.666473	0.169979	15.2903	9.21871e-05	0.0269145	6	110421022	110501207	-1
NAGLU	ENSG00000108784	1936.5	8.15514	6.42752	-0.348827	0.0892074	15.2003	9.66873e-05	0.0276147	17	40688190	40696467	1
GK5	ENSG00000175066	1262.36	0.880604	1.87993	1.01434	0.259108	15.1569	9.89365e-05	0.0276559	3	141882414	141944449	-1
ZNF414	ENSG00000133250	634.356	4.68205	3.85652	-0.283558	0.0732248	14.9611	0.000109748	0.030039	19	8575462	8579048	-1
SERPINB7	ENSG00000166396	102.367	0.359626	1.80152	2.67669	0.646217	14.9064	0.000112979	0.0302923	18	61420169	61472604	1
NAT8L	ENSG00000185818	23.7071	0.0521991	0.0317542	-0.759962	0.194958	14.8104	0.000118879	0.0312368	4	2061239	2070816	1
ZDHHC13	ENSG00000177054	1307.7	5.09726	6.29526	0.31713	0.0828001	14.7383	0.000123513	0.0318021	11	19138646	19197969	1
FGF2	ENSG00000138685	28.9731	0.0131914	0.0806145	2.37143	0.572845	14.7026	0.000125872	0.0318021	4	123747863	123819391	1
DLL4	ENSG00000128917	10.5257	0.022062	0.118879	2.13456	0.546311	14.6004	0.000132885	0.0329403	15	41221538	41231237	1
HECW2	ENSG00000138411	135.715	0.142059	0.278236	0.955011	0.250758	14.5315	0.000137835	0.0335346	2	197063977	197458416	-1
PVALB	ENSG00000100362	16.1956	0.456545	0.122138	-1.86195	0.469774	14.4495	0.000143971	0.0343207	22	37196728	37215523	-1
TEFM	ENSG00000172171	656.67	4.70453	5.69048	0.285295	0.0753121	14.3932	0.000148334	0.0343207	17	29224354	29233838	-1
MIR1249	ENSG00000221598	26.1943	5.00059	3.26078	-0.635648	0.166694	14.386	0.000148902	0.0343207	22	45596835	45596900	-1
RETN	ENSG00000104918	153.459	3.52716	8.34623	1.38195	0.363373	14.3241	0.000153879	0.0346455	19	7733930	7735334	1
INHBA	ENSG00000122641	965.905	4.71111	7.52703	1.78135	0.464162	14.3034	0.000155586	0.0346455	7	41724712	41742706	-1
PF4	ENSG00000163737	55.0483	0.627275	1.88752	1.60571	0.421539	14.2503	0.000160035	0.0350335	4	74846794	74847841	-1
EVC2	ENSG00000173040	69.3252	0.0963639	0.193669	0.999218	0.264989	14.1667	0.000167302	0.0350335	4	5544499	5711275	-1
KCNJ15	ENSG00000157551	893.594	2.19075	4.17596	0.996165	0.261794	14.1643	0.00016752	0.0350335	21	39529128	39673748	1
TMEM54	ENSG00000121900	38.4306	0.272439	0.559589	1.04117	0.276469	14.159	0.000167995	0.0350335	1	33360195	33367039	-1
CCL8	ENSG00000108700	7237.32	41.0934	103.771	2.14162	0.547804	14.097	0.000173621	0.035355	17	32646055	32648421	1
HHLA2	ENSG00000114455	23.9833	0.0916192	0.193761	1.4919	0.394738	14.083	0.000174918	0.035355	3	108015376	108097132	1
TYRO3	ENSG00000092445	73.2378	0.159884	0.23299	0.565792	0.150853	14.0155	0.000181308	0.0360913	15	41849873	41871536	1
VCAN	ENSG00000038427	16824.5	9.82933	19.3055	0.974888	0.261062	13.9801	0.000184757	0.0362289	5	82767284	82878122	1
SOX5	ENSG00000134532	279.091	0.324459	0.957267	1.60929	0.427353	13.8665	0.000196264	0.0370328	12	23682440	24103966	-1
SMPDL3A	ENSG00000172594	3880.7	12.3507	25.6719	1.03634	0.278146	13.8408	0.000198969	0.0370328	6	123110315	123130865	1
TIA1	ENSG00000116001	5055.9	10.7147	12.2902	0.207166	0.0558563	13.8131	0.000201924	0.0370328	2	70436576	70475792	-1
ACOT2	ENSG00000119673	363.85	2.4883	1.80917	-0.474986	0.126927	13.7938	0.000204006	0.0370328	14	74034324	74042357	1
TSPAN33	ENSG00000158457	6841.43	30.8483	20.4319	-0.63001	0.167169	13.7887	0.000204563	0.0370328	7	128784712	128808671	1
JRKL	ENSG00000183340	718.628	1.98039	2.28077	0.224639	0.0605907	13.7777	0.000205769	0.0370328	11	96123153	96240738	1
SCARF2	ENSG00000244486	51.9524	0.182785	0.126252	-0.597244	0.158982	13.7306	0.000210989	0.0374591	22	20778874	20792146	-1
CECR5	ENSG00000069998	2593.36	16.022	12.8686	-0.336345	0.0901714	13.6958	0.000214937	0.0376512	22	17618401	17646177	-1
PRDM8	ENSG00000152784	289.197	0.442888	1.03812	1.06991	0.286118	13.6473	0.000220561	0.0381281	4	81105033	81125483	1
CEP152	ENSG00000103995	790.319	1.33145	1.645	0.319405	0.0872616	13.4807	0.000241033	0.0408325	15	49005125	49103343	-1
CCL20	ENSG00000115009	2150.3	9.41106	46.3344	2.21931	0.532878	13.4699	0.000242422	0.0408325	2	228678558	228682272	1
CHIT1	ENSG00000133063	53.2853	0.406421	0.327436	-0.64249	0.173395	13.436	0.00024684	0.0409891	1	203181955	203242769	-1
DDX52	ENSG00000141141	3277.28	8.6445	9.48053	0.142989	0.0391029	13.4152	0.000249591	0.0409891	17	35969787	36003493	-1
CASP5	ENSG00000137757	903.426	4.23522	8.79893	1.02958	0.280603	13.3769	0.000254745	0.041319	11	104864962	104893895	-1
MCTP2	ENSG00000140563	510.254	0.434149	0.840494	1.02308	0.280164	13.3079	0.000264291	0.0420025	15	94774767	95023632	1
SLC45A1	ENSG00000162426	17.8142	0.0926056	0.0620618	-0.576283	0.158187	13.2763	0.000268784	0.0420025	1	8377886	8404227	1
RYR1	ENSG00000196218	561.918	0.463378	0.296023	-0.63454	0.173298	13.2708	0.000269572	0.0420025	19	38924339	39078204	1
PPBP	ENSG00000163736	28567.9	104.558	372.455	1.86466	0.504261	13.2299	0.000275512	0.0420025	4	74852755	74853914	-1
NOD2	ENSG00000167207	3933.19	7.76933	10.9365	0.501082	0.138437	13.2216	0.000276741	0.0420025	16	50727514	50766988	1
LOXL2	ENSG00000134013	403.992	1.40937	0.784608	-0.811127	0.216601	13.1985	0.000280181	0.0420025	8	23154702	23282841	-1
IFT81	ENSG00000122970	445.233	1.06942	1.47724	0.489113	0.135006	13.1849	0.000282217	0.0420025	12	110562140	110656602	1
PHTF1	ENSG00000116793	1928.55	5.74437	6.85372	0.263393	0.072655	13.15	0.000287513	0.0420025	1	114239453	114302111	-1
KIAA0226L	ENSG00000102445	3318.51	6.74315	11.0804	0.743395	0.205548	13.1486	0.000287732	0.0420025	13	46916139	47012325	-1
SDCCAG8	ENSG00000054282	3403.94	12.1349	15.4817	0.36644	0.102014	13.0044	0.000310761	0.0443769	1	243419320	243663394	1
VWCE	ENSG00000167992	105.529	0.389964	0.228663	-0.777387	0.212712	12.9939	0.000312513	0.0443769	11	61025762	61062896	-1
CLDN1	ENSG00000163347	13.1224	0.0208844	0.0878289	2.15414	0.586381	12.9726	0.000316083	0.0443769	3	190023490	190040264	-1
PID1	ENSG00000153823	22001.5	66.8939	99.4154	0.600348	0.16616	12.9642	0.000317509	0.0443769	2	229715242	230136001	-1
SNX25	ENSG00000109762	446.003	1.14961	1.81586	0.700421	0.195061	12.8737	0.000333229	0.0460839	4	186125391	186291339	1
ATXN7L3	ENSG00000087152	8981.98	24.9587	27.6042	0.152696	0.0426803	12.8378	0.000339687	0.0463034	17	42269173	42277481	-1
EDN1	ENSG00000078401	432.839	1.4255	3.00274	1.09422	0.305126	12.8258	0.000341866	0.0463034	6	12290596	12297427	1
KTN1	ENSG00000126777	23422.6	47.1325	53.7407	0.20104	0.0564517	12.7623	0.000353673	0.0469785	14	56025790	56168244	1
NEK11	ENSG00000114670	155.308	0.434429	0.557723	0.364866	0.102439	12.7352	0.000358841	0.0469785	3	130745694	131069309	1
KLC2	ENSG00000174996	450.94	1.25605	1.67647	0.430801	0.120689	12.7285	0.000360118	0.0469785	11	66024765	66035331	1
MCFD2	ENSG00000180398	4069.35	8.66002	9.66966	0.17497	0.0491545	12.7074	0.000364208	0.0469785	2	47129009	47168994	-1
S100A12	ENSG00000163221	9440.51	181.237	250.205	0.457106	0.128132	12.7047	0.000364729	0.0469785	1	153346184	153348125	-1
ACSF3	ENSG00000176715	1717.26	5.40451	4.52174	-0.259686	0.0726461	12.684	0.000368802	0.0470151	16	89154783	89222254	1
PPM1H	ENSG00000111110	910.694	1.78168	1.28138	-0.471925	0.13141	12.667	0.00037217	0.0470151	12	63037762	63328817	-1
ZDHHC2	ENSG00000104219	2913.88	6.65566	8.80004	0.414019	0.117059	12.6183	0.000381994	0.0477942	8	17013538	17082308	1
NAMPT	ENSG00000105835	131747	216.56	399.133	0.86012	0.242568	12.6006	0.000385613	0.0477942	7	105888731	105926772	-1
OSM	ENSG00000099985	1416.47	4.08395	12.5132	1.44347	0.39636	12.5232	0.000401931	0.0493511	22	30658818	30662829	-1
MAPRE3	ENSG00000084764	1527.69	7.51191	9.85748	0.39663	0.11246	12.4649	0.000414674	0.049627	2	27193480	27250064	1
TMPRSS9	ENSG00000178297	32.1801	0.12611	0.0846819	-0.604667	0.170043	12.4458	0.00041893	0.049627	19	2389769	2426237	1
CXCL6	ENSG00000124875	4289.7	12.4169	43.757	1.80461	0.504162	12.4298	0.000422532	0.049627	4	74702214	74714781	1
MMP8	ENSG00000118113	71.1521	0.137725	0.36649	1.40639	0.396885	12.4097	0.000427098	0.049627	11	102582526	102597781	-1
GM2A	ENSG00000196743	14911.5	50.4396	33.6897	-0.585201	0.164254	12.3705	0.000436169	0.049627	5	150591711	150650001	1
C3orf80	ENSG00000180044	12.9237	0.0263121	0.0825299	1.64341	0.463428	12.3644	0.000437607	0.049627	3	159943423	159945999	1
FAM177A1	ENSG00000151327	1757.41	4.93317	6.16832	0.333589	0.0953383	12.3286	0.000446061	0.049627	14	35514113	35582336	1
C1orf233	ENSG00000228594	181.676	1.10902	0.703953	-0.703397	0.198297	12.2758	0.000458865	0.049627	1	1533392	1535476	-1
FGFR1OP2	ENSG00000111790	4587.83	14.5951	16.204	0.159793	0.0456722	12.271	0.000460046	0.049627	12	27091316	27119583	1
SOX13	ENSG00000143842	81.6584	0.258036	0.158429	-0.687488	0.194805	12.2572	0.000463469	0.049627	1	204042243	204096863	1
CA13	ENSG00000185015	112.496	0.264573	0.356188	0.435024	0.125045	12.2138	0.000474382	0.049627	8	86132816	86196302	1
SGK1	ENSG00000118515	26708.4	80.9368	59.6082	-0.40977	0.116309	12.2123	0.000474742	0.049627	6	134490384	134639250	-1
PLCB4	ENSG00000101333	11.0995	0.0148546	0.0319946	1.68191	0.476702	12.2086	0.000475686	0.049627	20	9049410	9461889	1
MYEOV	ENSG00000172927	42.9647	0.122152	0.282159	1.28104	0.364442	12.208	0.000475852	0.049627	11	69061605	69182494	1
SERPINB9	ENSG00000170542	11243.1	18.7584	39.5386	1.01672	0.288952	12.2052	0.000476567	0.049627	6	2887500	2903514	-1
ZNF654	ENSG00000175105	1015.83	1.97864	2.36186	0.266972	0.0767085	12.1902	0.000480412	0.049627	3	88188254	88193815	1
C1orf115	ENSG00000162817	30.4217	0.07241	0.147463	0.98476	0.281875	12.1828	0.000482327	0.049627	1	220863187	220872499	1
NME7	ENSG00000143156	588.895	3.38029	4.32312	0.37465	0.107638	12.178	0.000483564	0.049627	1	169101769	169337205	-1
FAM111A	ENSG00000166801	3248.45	7.94219	9.52986	0.273144	0.0784634	12.1757	0.00048417	0.049627	11	58910221	58922512	1
KRCC1	ENSG00000172086	3110.13	17.5487	19.998	0.196299	0.0563549	12.1745	0.000484464	0.049627	2	88326724	88355248	-1
OTOF	ENSG00000115155	260.1	0.164677	0.598231	1.81367	0.510116	12.1687	0.000485978	0.049627	2	26680071	26781566	-1
IGFN1	ENSG00000163395	157.741	0.089918	0.508836	1.71008	0.484553	12.1616	0.000487836	0.049627	1	201159953	201198080	1
GTF2E2	ENSG00000197265	2775.19	17.9466	20.2731	0.181432	0.0520943	12.1493	0.000491057	0.049627	8	30435835	30515768	-1
VRK2	ENSG00000028116	4777.59	21.6908	28.1827	0.400914	0.1156	12.1151	0.000500157	0.0500634	2	58134786	58387055	1
MMP1	ENSG00000196611	25.497	0.129143	0.814899	1.74442	0.491411	12.0974	0.000504927	0.0500634	11	102660651	102668891	-1
HTRA4	ENSG00000169495	150.549	0.941622	0.536503	-0.791247	0.221924	12.0905	0.000506807	0.0500634	8	38831683	38846181	1
FABP3	ENSG00000121769	385.743	4.86917	2.37221	-1.051	0.294346	12.053	0.000517079	0.0503036	1	31838472	31849697	-1
BBIP1	ENSG00000214413	1242.57	4.80376	5.90397	0.312826	0.0901246	12.0472	0.000518705	0.0503036	10	112658488	112679032	-1
CCDC126	ENSG00000169193	868.804	3.45286	3.98411	0.219551	0.0633512	12.0326	0.000522782	0.0503036	7	23636998	23684327	1
APAF1	ENSG00000120868	5883.99	7.89521	9.45603	0.268282	0.0777158	12.0236	0.000525316	0.0503036	12	99038919	99129204	1
PKIG	ENSG00000168734	223.715	1.1646	2.1792	0.94103	0.270986	12.0127	0.000528383	0.0503036	20	43160426	43252888	1
FAM135B	ENSG00000147724	31.4607	0.0311922	0.0661778	1.07506	0.310435	11.9743	0.00053939	0.0509821	8	139142266	139509065	-1
APBA1	ENSG00000107282	106.707	0.220629	0.115608	-0.924004	0.264535	11.9457	0.000547745	0.051402	9	72042446	72287222	-1
C1QTNF1	ENSG00000173918	805.824	1.38238	4.38297	1.61383	0.45864	11.9241	0.000554124	0.0516318	17	77018896	77045870	1
THRA	ENSG00000126351	698.575	2.56999	1.58055	-0.698515	0.201461	11.8285	0.000583301	0.0538815	17	38214543	38250120	1
C7orf49	ENSG00000122783	1505.72	10.6115	9.52091	-0.160014	0.046446	11.8154	0.000587425	0.0538815	7	134777115	134855547	-1
PCNP	ENSG00000081154	7172.17	32.1028	35.6287	0.163142	0.0475701	11.7949	0.000593944	0.0538815	3	101292939	101313281	1
P4HA1	ENSG00000122884	6472.1	20.8716	24.6145	0.254706	0.0743017	11.7926	0.000594674	0.0538815	10	74766975	74856732	-1
TBC1D3	ENSG00000197681	146.045	0.594768	0.751245	0.335155	0.0978455	11.7734	0.000600835	0.0540669	17	36337711	36358166	-1
H6PD	ENSG00000049239	4670.44	5.93046	4.81111	-0.303815	0.0887334	11.6948	0.000626755	0.0559904	1	9294834	9331396	1
DUSP4	ENSG00000120875	342.113	0.28084	0.777833	1.41913	0.404781	11.683	0.000630734	0.0559904	8	29190581	29208185	-1
GRTP1	ENSG00000139835	41.7362	0.397424	0.217025	-0.86956	0.252644	11.641	0.000645154	0.056823	13	113978505	114018446	-1
ITGA6	ENSG00000091409	886.885	1.97403	1.19071	-0.676833	0.19503	11.6306	0.000648763	0.056823	2	173292082	173371181	1
RPS6KA2	ENSG00000071242	1951.21	4.15174	2.54204	-0.691834	0.201445	11.5655	0.00067187	0.0582184	6	166822852	167319939	-1
CLGN	ENSG00000153132	18.9273	0.0454422	0.0985378	1.09626	0.318813	11.554	0.000676037	0.0582184	4	141309609	141349122	-1
EFTUD1	ENSG00000140598	2294.06	6.31312	6.8418	0.125658	0.0370219	11.5472	0.000678531	0.0582184	15	82422571	82555104	-1
DSE	ENSG00000111817	16123.4	36.0384	45.9059	0.363971	0.107593	11.5365	0.00068242	0.0582184	6	116575336	116759442	1
VAT1	ENSG00000108828	5157.38	23.053	15.9758	-0.540226	0.158614	11.4836	0.000702133	0.0595137	17	41166622	41177140	-1
AAGAB	ENSG00000103591	2558.05	8.9852	10.0345	0.165313	0.0489926	11.449	0.000715334	0.060244	15	67493371	67547533	-1
GPBP1	ENSG00000062194	8181.79	17.5766	19.6811	0.174464	0.0517268	11.4334	0.000721354	0.060364	5	56469775	56560506	1
ME2	ENSG00000082212	10567.3	21.9691	26.46	0.286953	0.0848862	11.4152	0.000728459	0.0605728	18	48405419	48474691	1
ZNF230	ENSG00000159882	609.741	1.43914	1.68737	0.236371	0.0703108	11.3578	0.000751324	0.0616741	19	44507100	44518078	1
HMGA2	ENSG00000149948	27.7742	0.0334213	0.0968413	1.72895	0.499434	11.3481	0.000755238	0.0616741	12	66217911	66360075	1
CTNND2	ENSG00000169862	55.9561	0.13993	0.073238	-0.935928	0.273432	11.3418	0.000757813	0.0616741	5	10971952	11904155	-1
C2orf42	ENSG00000115998	917.292	3.65047	4.03218	0.148882	0.0442053	11.3353	0.000760482	0.0616741	2	70377012	70475747	-1
EIF4A2	ENSG00000156976	22683.1	119.047	134.706	0.18895	0.0562526	11.2907	0.000778951	0.0627844	3	186500994	186507689	1
MLST8	ENSG00000167965	1920.56	10.4617	9.1549	-0.206496	0.0612946	11.2394	0.000800769	0.0641494	16	2254249	2259417	1
KIAA0930	ENSG00000100364	27009.7	51.2187	36.6554	-0.491818	0.146215	11.1786	0.000827444	0.0655644	22	45588114	45636650	-1
SPATS2	ENSG00000123352	432.951	1.08496	1.33252	0.305093	0.0914659	11.1682	0.000832112	0.0655644	12	49760367	49921205	1
DUSP1	ENSG00000120129	7303.86	29.6627	47.3321	0.705156	0.211453	11.1653	0.000833403	0.0655644	5	172195093	172198198	-1
ARHGAP18	ENSG00000146376	16075.5	44.9029	52.4053	0.231125	0.0694438	11.1392	0.000845201	0.0660968	6	129897277	130031370	-1
RNF8	ENSG00000112130	729.191	1.26438	1.48016	0.238067	0.0715975	11.1206	0.000853757	0.0663708	6	37321748	37362514	1
ITGB1	ENSG00000150093	55740.7	134.938	153.629	0.205674	0.0618158	11.0997	0.000863405	0.0665093	10	33189247	33294720	-1
C16orf46	ENSG00000166455	56.7826	0.235964	0.305519	0.389853	0.117012	11.0856	0.00087002	0.0665093	16	81087102	81110872	-1
GTSF1	ENSG00000170627	53.2019	0.512976	0.88979	0.805834	0.24293	11.0752	0.000874908	0.0665093	12	54849734	54867386	-1
TNIP3	ENSG00000050730	11903.1	32.3907	65.5339	1.00194	0.300752	11.0733	0.000875788	0.0665093	4	122052563	122148621	-1
OXER1	ENSG00000162881	124.809	0.858394	0.621045	-0.504082	0.149584	11.0608	0.000881743	0.0665766	2	42989642	42991401	-1
DNER	ENSG00000187957	835.174	1.85208	3.63571	1.08236	0.320788	10.9833	0.000919382	0.0689452	2	230222345	230579274	-1
C12orf68	ENSG00000177875	6.18805	0.0185903	0.0382601	1.04458	0.315271	10.9624	0.000929811	0.0689452	12	48577366	48579709	1
HIST1H2BI	ENSG00000168242	7.84219	0.260107	0.10681	-1.22269	0.359335	10.9568	0.000932626	0.0689452	6	26273144	26273622	1
NFAM1	ENSG00000235568	12315.8	25.7628	20.2766	-0.371732	0.111686	10.9515	0.000935256	0.0689452	22	42776416	42828401	-1
CDK8	ENSG00000132964	955.35	5.45749	5.95847	0.135553	0.0410394	10.9363	0.000942995	0.0689452	13	26828276	26979375	1
UBXN2B	ENSG00000215114	2937.88	5.41042	6.89268	0.361593	0.109818	10.9331	0.000944598	0.0689452	8	59323823	59364060	1
LAMP1	ENSG00000185896	36970.9	179.246	124.472	-0.521	0.157158	10.9096	0.000956664	0.0694401	13	113951556	113977987	1
BTBD3	ENSG00000132640	1094.95	2.1643	2.48455	0.210492	0.0638534	10.8928	0.000965406	0.0696896	20	11871371	11907257	1
C11orf58	ENSG00000110696	12980.7	32.9999	35.9237	0.130085	0.039584	10.8292	0.000999104	0.0710343	11	16634679	16778428	1
SLC39A8	ENSG00000138821	60161.7	80.1763	133.53	0.778667	0.23642	10.8283	0.000999628	0.0710343	4	103172198	103352415	-1
CCDC104	ENSG00000163001	1381.52	9.89656	12.689	0.372208	0.113444	10.8203	0.00100391	0.0710343	2	55746740	55773015	1
DR1	ENSG00000117505	4066.64	12.804	13.9927	0.133299	0.0406018	10.808	0.0010106	0.0710343	1	93811445	93828149	1
ODF2L	ENSG00000122417	606.693	0.807237	1.19076	0.564739	0.172628	10.7982	0.00101597	0.0710343	1	86814344	86862023	-1
ALKBH7	ENSG00000125652	1291.32	11.1198	9.24345	-0.279746	0.0848797	10.7973	0.00101648	0.0710343	19	6372444	6375042	1
TMEM167A	ENSG00000174695	8343.95	18.0663	20.4076	0.191593	0.0586719	10.7163	0.00106196	0.0731193	5	82348665	82373682	-1
WDR25	ENSG00000176473	376.919	1.97042	1.62498	-0.28265	0.0861466	10.7057	0.00106807	0.0731193	14	100842755	100996640	1
NAT1	ENSG00000171428	786.259	2.55784	2.99071	0.23128	0.0706911	10.7044	0.00106883	0.0731193	8	18027986	18081198	1
ENAH	ENSG00000154380	162.845	0.0964283	0.168822	0.857536	0.262	10.699	0.00107193	0.0731193	1	225677502	225840844	-1
RTN4R	ENSG00000040608	11.0477	0.0771667	0.0420323	-0.896087	0.272257	10.6871	0.00107888	0.0731193	22	20228938	20270769	-1
TPST1	ENSG00000169902	1890.48	6.73267	13.0309	1.04441	0.312898	10.6856	0.0010797	0.0731193	7	65670186	65885530	1
CARD8	ENSG00000105483	8788.76	14.934	17.3424	0.230129	0.0706317	10.6724	0.00108747	0.0732678	19	48684027	48759203	-1
FGFR1OP	ENSG00000213066	986.809	5.0069	6.09208	0.297419	0.0914362	10.6181	0.00111983	0.0746871	6	167412670	167455906	1
GCH1	ENSG00000131979	6419.08	16.451	30.5485	0.885554	0.272123	10.618	0.00111991	0.0746871	14	55308726	55369570	-1
SRD5A3	ENSG00000128039	2174.74	6.50398	4.60656	-0.51645	0.157	10.602	0.00112967	0.0749576	4	56212276	56239263	1
PRR22	ENSG00000212123	63.8884	0.545297	0.413321	-0.407852	0.124356	10.577	0.00114506	0.0753978	19	5782971	5784776	-1
VPS51	ENSG00000149823	2265.4	10.1205	8.83637	-0.201684	0.0618949	10.5726	0.00114778	0.0753978	11	64856796	64879332	1
CCP110	ENSG00000103540	1475.47	2.52512	3.07869	0.294164	0.090854	10.5618	0.00115447	0.0754596	16	19535133	19564730	1
AZI2	ENSG00000163512	6678.41	17.5085	21.1148	0.280841	0.0868774	10.5362	0.00117057	0.0757978	3	28356494	28390618	-1
HAAO	ENSG00000162882	543.398	5.03107	3.83111	-0.409942	0.125451	10.5283	0.00117562	0.0757978	2	42994229	43019733	-1
CCDC117	ENSG00000159873	2480.68	6.24502	6.91826	0.156558	0.0483619	10.5194	0.00118127	0.0757978	22	29168662	29185283	1
SAMD8	ENSG00000156671	3276.36	4.47323	5.43089	0.295446	0.0913995	10.5134	0.0011851	0.0757978	10	76859344	76941881	1
WDR73	ENSG00000177082	1662.29	8.89223	10.0684	0.184153	0.0568311	10.5082	0.00118849	0.0757978	15	85185999	85197574	-1
UBE2W	ENSG00000104343	3756.5	9.06318	10.6304	0.242061	0.0749905	10.4893	0.00120066	0.0762043	8	74692332	74791145	-1
NPTN	ENSG00000156642	23086.1	92.2709	106.806	0.225511	0.0697916	10.4613	0.00121904	0.076589	15	73852355	73926475	-1
FAM200A	ENSG00000221909	351.147	1.408	1.57703	0.174218	0.0538479	10.4607	0.00121944	0.076589	7	99143931	99156159	-1
C1orf226	ENSG00000239887	13.7319	0.0410443	0.0261886	-0.669066	0.206078	10.4489	0.00122721	0.076589	1	162336698	162356600	1
WDR66	ENSG00000158023	39.5653	0.0803963	0.115791	0.552283	0.171267	10.4447	0.00123004	0.076589	12	122355768	122441833	1
RTCA	ENSG00000137996	4383.24	16.5966	18.7644	0.188424	0.058446	10.417	0.00124861	0.076858	1	100731763	100758325	1
EZH2	ENSG00000106462	2459.29	7.61729	9.56145	0.339132	0.105441	10.4163	0.00124905	0.076858	7	148504475	148581413	-1
TBPL1	ENSG00000028839	1206.3	8.89815	10.4656	0.248123	0.0770409	10.4121	0.00125191	0.076858	6	134273308	134308637	1
C1orf63	ENSG00000117616	10246.3	66.645	81.7215	0.295961	0.0921062	10.3814	0.00127294	0.0776075	1	25568728	25664704	-1
WNT5A	ENSG00000114251	1969.93	2.36581	4.89247	1.05602	0.328062	10.3672	0.00128272	0.0776075	3	55499743	55523973	-1
FLT1	ENSG00000102755	1138.89	0.897678	2.26424	1.30498	0.399321	10.3585	0.00128879	0.0776075	13	28874489	29069265	-1
MCM2	ENSG00000073111	349.669	1.20507	0.924568	-0.370595	0.11467	10.3515	0.00129369	0.0776075	3	127317066	127341276	1
LAMA3	ENSG00000053747	11.2118	0.0064523	0.0162146	1.39427	0.430275	10.3426	0.00129993	0.0776075	18	21269407	21535030	1
GAS8	ENSG00000141013	383.898	1.13998	1.42008	0.327632	0.10227	10.3418	0.00130053	0.0776075	16	90086037	90111383	1
HRH1	ENSG00000196639	972.824	1.58693	2.72836	0.776494	0.242159	10.3348	0.00130547	0.0776075	3	11178779	11305243	1
MSL1	ENSG00000188895	6995.02	18.2138	20.5684	0.184743	0.057669	10.3074	0.001325	0.078286	17	38278551	38293040	1
LAIR2	ENSG00000167618	231.423	2.64993	4.39901	0.821042	0.252002	10.3021	0.0013288	0.078286	19	55009100	55021897	1
NBEAL2	ENSG00000160796	17938.4	23.6721	18.954	-0.324715	0.100906	10.2926	0.00133564	0.0783376	3	47021173	47051193	1
FANCL	ENSG00000115392	945.418	5.14989	6.43834	0.338969	0.106331	10.2268	0.00138416	0.0798376	2	58386378	58468507	-1
SLC29A3	ENSG00000198246	1565.98	8.41428	5.9699	-0.504069	0.155568	10.22	0.00138927	0.0798376	10	73079015	73123142	1
ANKRD22	ENSG00000152766	316.238	0.586289	1.11749	0.965254	0.300275	10.2189	0.00139006	0.0798376	10	90581889	90611575	-1
TNFSF15	ENSG00000181634	418.97	0.663063	0.89658	0.927738	0.289092	10.2142	0.00139364	0.0798376	9	117551600	117568406	-1
ACP5	ENSG00000102575	16373.9	112.308	76.2083	-0.556778	0.173153	10.2125	0.00139494	0.0798376	19	11685475	11689823	-1
TRAF3IP2	ENSG00000056972	992.689	2.562	5.12225	0.974971	0.305237	10.2089	0.00139767	0.0798376	6	111877657	111927481	-1
IGSF10	ENSG00000152580	5.91161	0.0104347	0.00761418	-1.57601	0.478866	10.1976	0.00140624	0.0799171	3	151143172	151176497	-1
TGM3	ENSG00000125780	157.178	0.335226	0.937056	1.49858	0.466065	10.1891	0.00141272	0.0799171	20	2276647	2321724	1
MAP3K8	ENSG00000107968	5173.1	15.3627	20.1439	0.391515	0.122511	10.1831	0.00141731	0.0799171	10	30722866	30750762	1
TSPAN4	ENSG00000214063	1468.16	10.5317	6.7778	-0.648896	0.202187	10.1541	0.00143979	0.080367	11	842808	867116	1
OTOA	ENSG00000155719	25.8996	0.0865114	0.0549421	-0.656512	0.204674	10.1487	0.001444	0.080367	16	21689835	21772050	1
BLZF1	ENSG00000117475	1920.24	7.8901	9.66659	0.308452	0.0972161	10.1456	0.00144649	0.080367	1	169337208	169365778	1
IVNS1ABP	ENSG00000116679	17252.3	35.9372	51.6377	0.500874	0.157611	10.1414	0.00144976	0.080367	1	185265520	185286461	-1
SPAG1	ENSG00000104450	247.371	0.5599	0.743848	0.422316	0.133265	10.1283	0.00146009	0.0804664	8	101170134	101271506	1
ZBTB9	ENSG00000213588	419.648	1.72572	1.52433	-0.178827	0.0561541	10.1236	0.0014638	0.0804664	6	33422356	33425325	1
STX6	ENSG00000135823	6430.09	14.0449	15.9701	0.190851	0.0602884	10.082	0.00149725	0.0819619	1	180941861	180992047	-1
CYB561A3	ENSG00000162144	24231.2	84.4105	66.0618	-0.372125	0.116782	10.0298	0.00154025	0.0837268	11	61116217	61129771	-1
LETM2	ENSG00000165046	272.691	1.34099	1.72255	0.404548	0.127559	10.0275	0.00154223	0.0837268	8	38243725	38267045	1
RNF19B	ENSG00000116514	18975.4	64.9053	90.1055	0.483755	0.153718	9.98009	0.00158242	0.0852105	1	33402046	33430286	-1
SUZ12	ENSG00000178691	4920.07	10.9692	12.2736	0.176904	0.0561186	9.97995	0.00158254	0.0852105	17	30264037	30328064	1
LIMK2	ENSG00000182541	5170.03	7.74696	14.5636	0.858409	0.270478	9.97141	0.0015899	0.0852575	22	31608225	31676066	1
FAM213A	ENSG00000122378	429.386	3.16735	1.92501	-0.729644	0.225593	9.95044	0.00160811	0.0855226	10	82167585	82192753	1
DOCK10	ENSG00000135905	34531.3	44.3375	54.1863	0.300889	0.0956319	9.94769	0.00161052	0.0855226	2	225629807	225907162	-1
CHST13	ENSG00000180767	116.997	0.895138	0.504322	-0.885179	0.276875	9.93885	0.00161827	0.0855226	3	126243126	126262134	1
SH2D4A	ENSG00000104611	6.27404	0.0118878	0.0266241	1.22302	0.385327	9.93588	0.00162088	0.0855226	8	19171128	19253729	1
RIMBP3B	ENSG00000196934	5.20204	0.0130124	0.00692172	-0.882628	0.281462	9.91336	0.00164083	0.0862291	22	21737663	21743446	1
KRT15	ENSG00000171346	12.3967	0.0335565	0.112782	1.763	0.554338	9.89851	0.00165413	0.0864466	17	39669995	39678781	-1
AKR1E2	ENSG00000165568	36.9281	0.28035	0.198082	-0.499032	0.157572	9.88712	0.0016644	0.0864466	10	4828821	4890254	1
SH2D3A	ENSG00000125731	115.971	0.427184	0.619032	0.551967	0.176255	9.87322	0.00167701	0.0864466	19	6752171	6767599	-1
PTCRA	ENSG00000171611	64.3588	0.724483	0.517391	-0.497189	0.157109	9.87069	0.00167932	0.0864466	6	42883727	42893573	1
ZMYM5	ENSG00000132950	1248.92	3.47903	4.14215	0.26846	0.0855833	9.86688	0.00168281	0.0864466	13	20397622	20437776	-1
TANC1	ENSG00000115183	23.608	0.0275113	0.0395539	0.513188	0.163606	9.86508	0.00168445	0.0864466	2	159825146	160089170	1
TUBE1	ENSG00000074935	441.962	1.68646	2.40545	0.532152	0.170326	9.83888	0.00170862	0.0873456	6	112391980	112408732	-1
PINLYP	ENSG00000234465	264.102	2.00581	3.89232	1.04972	0.314484	9.82138	0.00172495	0.0876687	19	44080952	44088116	1
ZC3H11A	ENSG00000058673	12686.4	26.1978	29.9732	0.20431	0.0654052	9.81783	0.00172828	0.0876687	1	203764782	203823252	1
MED17	ENSG00000042429	3488.07	10.03	11.0492	0.15191	0.0486154	9.79354	0.00175126	0.0878492	11	93517393	93547861	1
ZNF431	ENSG00000196705	467.523	1.17307	1.40489	0.265569	0.0852335	9.79232	0.00175242	0.0878492	19	21324827	21373034	1
MLK4	ENSG00000143674	146.013	0.231401	0.302896	0.382354	0.121968	9.79082	0.00175385	0.0878492	1	233463514	233520894	1
KCNT1	ENSG00000107147	9.59472	0.0245543	0.0174543	-0.518265	0.166574	9.76612	0.00177758	0.0878492	9	138594031	138684992	1
C6orf211	ENSG00000146476	4838.41	17.117	22.855	0.430859	0.138521	9.76185	0.00178171	0.0878492	6	151773422	151791236	1
PEBP1	ENSG00000089220	945.443	7.54975	5.72019	-0.391257	0.124858	9.75879	0.00178467	0.0878492	12	118573663	118583389	1
SPATA12	ENSG00000186451	18.8893	0.103116	0.0593924	-0.797365	0.251364	9.75796	0.00178548	0.0878492	3	57094469	57109460	1
ACAD9	ENSG00000177646	2735.42	11.632	10.7176	-0.119405	0.0382366	9.7497	0.00179352	0.0878492	3	128598439	128634910	1
GBAS	ENSG00000146729	3853.33	21.4833	18.9019	-0.175132	0.0559528	9.7327	0.00181019	0.0878492	7	56019486	56067874	1
NEDD1	ENSG00000139350	1769.83	4.29402	4.84637	0.184915	0.0594685	9.72698	0.00181582	0.0878492	12	97301001	97347129	1
ZBED3	ENSG00000132846	44.5939	0.416006	0.236501	-0.814361	0.259279	9.72449	0.00181828	0.0878492	5	76367897	76383148	-1
IMPA1	ENSG00000133731	2012.46	5.44181	6.40369	0.249573	0.0801684	9.7216	0.00182115	0.0878492	8	82570196	82598928	-1
RNF34	ENSG00000170633	2475.89	12.0733	13.1417	0.13315	0.0427285	9.71266	0.00183003	0.0878492	12	121837844	121868389	1
EPB41L5	ENSG00000115109	65.2785	0.0586189	0.0811188	0.479788	0.154651	9.70954	0.00183314	0.0878492	2	120770581	120936695	1
CASP4	ENSG00000196954	10834.4	69.892	92.3605	0.415006	0.133817	9.70064	0.00184204	0.0878492	11	104813593	104840163	-1
RAB28	ENSG00000157869	1302.1	6.71055	7.9224	0.257449	0.0827393	9.6966	0.00184609	0.0878492	4	13362978	13485989	-1
TNNT1	ENSG00000105048	866.763	5.77832	12.0622	1.06402	0.320246	9.69532	0.00184738	0.0878492	19	55644162	55660722	-1
MAFA	ENSG00000182759	10.5133	0.0606114	0.0305743	-0.94864	0.301001	9.69053	0.0018522	0.0878492	8	144501352	144512576	-1
TMEM92	ENSG00000167105	19.3191	0.0415994	0.107171	1.25366	0.399646	9.6799	0.00186295	0.0880409	17	48348767	48358844	1
KIAA1199	ENSG00000103888	1489.35	1.29912	3.24568	1.26661	0.405383	9.67107	0.00187192	0.088148	15	81071684	81244117	1
DHCR24	ENSG00000116133	1070.4	2.96861	2.25689	-0.398677	0.127772	9.66041	0.00188282	0.0883444	1	55315306	55352891	-1
G6PC3	ENSG00000141349	1577.87	11.5345	9.43178	-0.307486	0.0981488	9.64081	0.00190301	0.0889443	17	42148103	42153709	1
DNAJA1	ENSG00000086061	27068.3	169.483	203.38	0.272779	0.0880387	9.63215	0.00191201	0.0889443	9	33025209	33039905	1
MAP2K1	ENSG00000169032	7046.78	26.9346	30.7427	0.202335	0.0654639	9.62458	0.0019199	0.0889443	15	66679155	66784650	1
HNRNPH3	ENSG00000096746	14692.1	61.0947	67.6825	0.157644	0.0508448	9.61417	0.00193082	0.0889443	10	70090931	70102948	1
TP53BP1	ENSG00000067369	2852.86	4.35309	5.15269	0.25405	0.0821464	9.61407	0.00193092	0.0889443	15	43699407	43802926	-1
GPR108	ENSG00000125734	16405.8	88.3827	77.67	-0.183655	0.059164	9.60904	0.00193622	0.0889443	19	6729925	6737614	-1
THAP2	ENSG00000173451	224.448	0.460567	0.520677	0.187411	0.060614	9.59114	0.00195519	0.0889635	12	72056789	72074419	1
IVD	ENSG00000128928	1033.46	2.57642	2.06222	-0.327165	0.105348	9.58427	0.00196252	0.0889635	15	40697686	40728146	1
CRMP1	ENSG00000072832	67.12	0.141706	0.268531	0.90193	0.290808	9.58169	0.00196528	0.0889635	4	5749811	5894785	-1
CDCP1	ENSG00000163814	273.395	0.319778	0.622297	0.928099	0.299748	9.5729	0.00197471	0.0889635	3	45123770	45187914	-1
RTEL1	ENSG00000258366	4268.56	9.44506	8.39335	-0.173094	0.0558602	9.55786	0.00199095	0.0889635	20	62289163	62328416	1
PPP2R3C	ENSG00000092020	6275.24	33.0306	39.4581	0.264747	0.0858975	9.55161	0.00199774	0.0889635	14	35554673	35591723	-1
ARL13B	ENSG00000169379	1215.1	2.88096	3.58004	0.332896	0.108089	9.55104	0.00199836	0.0889635	3	93698983	93774512	1
STEAP1	ENSG00000164647	25.152	0.107575	0.306188	1.70408	0.539958	9.54336	0.00200674	0.0889635	7	89783689	89794143	1
CXCL3	ENSG00000163734	19092.5	100.538	254.756	1.25997	0.404667	9.54293	0.00200721	0.0889635	4	74902306	74904524	-1
FBRSL1	ENSG00000112787	3258.92	8.02578	7.02748	-0.195369	0.0630919	9.54189	0.00200835	0.0889635	12	133066137	133161774	1
ENTPD1	ENSG00000138185	2143.65	1.92145	1.51522	-0.333346	0.107455	9.53412	0.00201687	0.0889635	10	97471536	97637023	1
PTX3	ENSG00000163661	1102.21	4.16539	8.00248	0.913526	0.295275	9.52896	0.00202255	0.0889635	3	157154578	157161417	1
FSD1L	ENSG00000106701	1150.07	2.04367	3.37183	0.706108	0.229246	9.52531	0.00202657	0.0889635	9	108210077	108314714	1
ZUFSP	ENSG00000153975	1659.54	7.34883	8.53887	0.231131	0.0749619	9.51679	0.00203601	0.0889635	6	116956781	116989957	-1
DAK	ENSG00000149476	2428.98	6.8139	5.1481	-0.415406	0.133206	9.5148	0.00203821	0.0889635	11	61100682	61120767	1
IWS1	ENSG00000163166	6040.78	20.4669	22.0675	0.116266	0.0378209	9.44777	0.00211406	0.0916807	2	128193783	128284462	-1
HNRNPA2B1	ENSG00000122566	90987.3	247.252	272.517	0.145892	0.0475015	9.44336	0.00211915	0.0916807	7	26229547	26241149	-1
S100A9	ENSG00000163220	133745	2134.87	2792.45	0.397926	0.129934	9.44141	0.0021214	0.0916807	1	153330330	153333503	1
ACAT2	ENSG00000120437	768.586	5.59447	4.79942	-0.215566	0.0700411	9.42054	0.00214568	0.092426	6	160181360	160200144	1
MOK	ENSG00000080823	68.1688	0.306669	0.443784	0.549336	0.179723	9.41269	0.00215489	0.0925195	14	102690837	102771537	-1
FFAR2	ENSG00000126262	3448.88	12.106	23.9254	1.02035	0.332287	9.40489	0.00216407	0.0925537	19	35934809	35942667	1
TMEM160	ENSG00000130748	849.468	15.0377	12.1613	-0.327191	0.106323	9.40007	0.00216978	0.0925537	19	47549165	47551888	-1
LRRC38	ENSG00000162494	41.2341	0.14103	0.32553	1.15775	0.376306	9.3725	0.00220264	0.0931743	1	13801445	13840543	-1
CDH23	ENSG00000107736	605.546	0.562212	0.432882	-0.384416	0.124961	9.37111	0.00220431	0.0931743	10	73156691	73575702	1
PTGES2	ENSG00000148334	2999.06	16.5676	13.934	-0.274675	0.0888276	9.37004	0.0022056	0.0931743	9	130882972	130890741	-1
UCP3	ENSG00000175564	137.579	0.382273	0.454734	0.242877	0.0793856	9.36119	0.00221629	0.0933256	11	73711326	73720480	-1
ADARB1	ENSG00000197381	965.686	1.26914	1.64855	0.404488	0.132237	9.35149	0.00222804	0.0935206	21	46493768	46646478	1
ZDHHC6	ENSG00000023041	6507.12	29.7895	33.6347	0.185328	0.0606154	9.34145	0.00224028	0.093735	10	114190058	114206672	-1
DNPH1	ENSG00000112667	1932.51	27.753	23.1159	-0.282759	0.0920659	9.33186	0.00225204	0.0939279	6	43193367	43197222	-1
TRAPPC6B	ENSG00000182400	2555.17	7.58832	8.54089	0.183557	0.0601987	9.32505	0.00226042	0.0939793	14	39617015	39639736	-1
FBXO48	ENSG00000204923	281.171	1.00702	1.1824	0.244737	0.0804022	9.31063	0.00227828	0.0944171	2	68689486	68694390	-1
ZNRF1	ENSG00000186187	907.45	2.2725	1.83614	-0.323353	0.105371	9.30497	0.00228533	0.0944171	16	75032928	75144892	1
FKBP1B	ENSG00000119782	123.773	1.17204	1.46479	0.325936	0.107175	9.29361	0.00229954	0.0947066	2	24272571	24286551	1
C16orf52	ENSG00000185716	565.527	1.24353	1.44996	0.235778	0.0775195	9.28071	0.0023158	0.0950738	16	22018959	22098855	1
CTSK	ENSG00000143387	2910.68	20.975	12.5092	-0.804083	0.259229	9.27507	0.00232293	0.0950738	1	150768684	150780799	-1
FPR2	ENSG00000171049	7969.05	27.8876	55.9207	0.96014	0.313955	9.26466	0.00233618	0.0953192	19	52255279	52273779	1
WFS1	ENSG00000109501	352.981	1.21663	0.799645	-0.594257	0.194316	9.24843	0.00235698	0.0958699	4	6271576	6304992	1
SLC35E3	ENSG00000175782	1521.7	7.3145	6.29605	-0.21116	0.0692786	9.23795	0.0023705	0.0961224	12	69139886	69187744	1
C16orf87	ENSG00000155330	725.377	5.16413	5.9464	0.209824	0.0692075	9.23222	0.00237793	0.0961269	16	46830519	46865323	-1
INSIG2	ENSG00000125629	1846.3	6.64983	8.51297	0.372822	0.123368	9.20545	0.00241296	0.0970145	2	118846028	118868573	1
TSPO	ENSG00000100300	8380.65	111.854	91.0354	-0.33017	0.107967	9.20416	0.00241465	0.0970145	22	43547520	43559248	1
DOPEY2	ENSG00000142197	5455.28	8.23173	6.6527	-0.314774	0.103403	9.19108	0.00243198	0.0974126	21	37529080	37666572	1
CHCHD6	ENSG00000159685	66.4868	0.841249	0.627929	-0.420173	0.138063	9.18332	0.00244231	0.097529	3	126423063	126679249	1
DNAJC7	ENSG00000168259	9235.26	42.2786	46.3232	0.135539	0.0448117	9.17718	0.00245052	0.0975603	17	40128451	40173394	-1
GPNMB	ENSG00000136235	37808.2	173.997	110.699	-0.651813	0.213302	9.17154	0.00245807	0.0975654	7	23275586	23314727	1
KREMEN1	ENSG00000183762	213.675	0.242136	0.82399	0.82662	0.273904	9.15964	0.00247411	0.0979062	22	29469066	29564321	1
MCL1	ENSG00000143384	33895.5	78.6435	97.2656	0.319936	0.10625	9.14613	0.00249244	0.0979235	1	150547032	150552066	-1
DHRS3	ENSG00000162496	240.221	0.939234	1.92806	0.958472	0.316058	9.1436	0.00249589	0.0979235	1	12627939	12677737	-1
TMF1	ENSG00000144747	9409.64	13.5742	15.3613	0.189983	0.0629905	9.14286	0.00249691	0.0979235	3	69068978	69101484	-1
PLEKHA3	ENSG00000116095	1324.02	5.43019	5.8967	0.128116	0.042427	9.13563	0.00250679	0.0979647	2	179345195	179370093	1
TEX2	ENSG00000136478	1835.89	4.16913	3.38834	-0.29484	0.0971956	9.12102	0.00252689	0.0979647	17	62224587	62340661	-1
MORC3	ENSG00000159256	11361	26.2208	30.408	0.23018	0.0764373	9.11745	0.00253183	0.0979647	21	37692487	37758446	1
EML4	ENSG00000143924	12417	20.1386	27.4052	0.454374	0.151151	9.11611	0.00253368	0.0979647	2	42396490	42559688	1
SAMD15	ENSG00000100583	26.1627	0.111089	0.164729	0.567529	0.188235	9.10965	0.00254264	0.0979647	14	77843032	77857840	1
BLM	ENSG00000197299	193.961	0.500115	0.39652	-0.316325	0.104595	9.10961	0.0025427	0.0979647	15	91260558	91358859	1
BRD7	ENSG00000166164	6923.29	30.6476	32.6084	0.0962948	0.0319797	9.08891	0.00257164	0.0985002	16	50347398	50402845	-1
HS3ST2	ENSG00000122254	31.4937	0.2335	0.0997244	-1.22202	0.398775	9.08834	0.00257244	0.0985002	16	22825498	22927659	1
C1QTNF7	ENSG00000163145	6.31544	0.0152795	0.0356051	1.43308	0.455478	9.08362	0.00257909	0.0985002	4	15341442	15447790	1
GPBP1L1	ENSG00000159592	12232	33.553	35.5492	0.0943126	0.0313693	9.05421	0.00262091	0.0996412	1	46092976	46153785	-1
RAB3IP	ENSG00000127328	535.623	0.512454	0.619479	0.287833	0.0959405	9.05196	0.00262413	0.0996412	12	70132461	70216984	1
TRIM36	ENSG00000152503	2354.21	4.41808	5.8084	0.406568	0.135784	9.0451	0.002634	0.0997277	5	114460459	114516243	-1
CEP135	ENSG00000174799	4873.38	8.06536	10.165	0.34874	0.116559	9.03217	0.00265269	0.100063	4	56815037	56899529	1
DUSP23	ENSG00000158716	792.827	13.334	10.9393	-0.297298	0.0986457	9.02846	0.00265809	0.100063	1	159750722	159752333	1
DNAJC30	ENSG00000176410	228.797	1.00948	0.887167	-0.191981	0.063555	9.0097	0.0026855	0.100806	7	73096601	73097783	-1
KDM8	ENSG00000155666	328.673	1.36104	1.22496	-0.148272	0.0493266	8.99751	0.00270347	0.100924	16	27214807	27233089	1
FAM166A	ENSG00000188163	9.69764	0.121786	0.0549472	-1.10128	0.36228	8.99201	0.00271163	0.100924	9	140138036	140142222	-1
HDAC1	ENSG00000116478	11743.2	57.0245	61.6642	0.119771	0.039967	8.99046	0.00271393	0.100924	1	32757687	32799236	1
ZNF100	ENSG00000197020	856.775	1.85944	2.20363	0.254091	0.0850995	8.9868	0.00271936	0.100924	19	21905568	21950430	-1
LRP2BP	ENSG00000109771	12.6329	0.020553	0.0317467	0.663179	0.22159	8.95928	0.00276064	0.102004	4	186285032	186317053	-1
SOCS3	ENSG00000184557	12922.8	38.0552	62.9247	0.730112	0.244828	8.95644	0.00276493	0.102004	17	76352864	76356158	-1
DYNLL2	ENSG00000121083	1733.92	11.4585	12.6392	0.147765	0.0494722	8.95193	0.00277176	0.102004	17	56160776	56168592	1
TLE1	ENSG00000196781	645.453	1.794	2.40194	0.438593	0.146674	8.94183	0.00278714	0.102283	9	84198598	84304220	-1
TMEM132A	ENSG00000006118	223.165	0.495699	0.860915	0.856072	0.285629	8.92373	0.0028149	0.102884	11	60691935	60704631	1
FCER2	ENSG00000104921	975.496	5.29276	7.99425	0.9878	0.33052	8.91735	0.00282473	0.102884	19	7753644	7767032	-1
NECAB1	ENSG00000123119	6.27808	0.0100854	0.0160185	0.666066	0.223619	8.91462	0.00282897	0.102884	8	91803778	91971636	1
C5orf15	ENSG00000113583	4348.03	18.4074	21.9627	0.27152	0.0911765	8.91083	0.00283484	0.102884	5	133291201	133304478	-1
ZDHHC24	ENSG00000174165	427.479	3.67535	3.14146	-0.238314	0.0796874	8.88461	0.00287585	0.104085	11	66288108	66313709	-1
PI4K2B	ENSG00000038210	2381.38	6.1731	7.86976	0.3668	0.123531	8.87171	0.00289624	0.104453	4	25162263	25280714	1
IL1B	ENSG00000125538	200125	701.226	2190.27	1.55544	0.494702	8.86814	0.0029019	0.104453	2	113587328	113594480	-1
GTF2IRD1	ENSG00000006704	336.229	1.21	0.760353	-0.643558	0.212987	8.85645	0.00292055	0.104571	7	73868120	74016931	1
HIST1H3A	ENSG00000198366	8.41775	0.24417	0.125565	-0.922954	0.306906	8.85611	0.0029211	0.104571	6	26020718	26021186	1
PROB1	ENSG00000228672	20.7232	0.0560216	0.0798289	0.507545	0.170831	8.83985	0.00294723	0.104821	5	138727635	138730885	-1
FUBP1	ENSG00000162613	7717.09	26.8198	29.7638	0.160283	0.0540609	8.83628	0.00295301	0.104821	1	78409740	78444794	-1
TERF2IP	ENSG00000166848	4183.54	19.2523	21.3738	0.157627	0.0531231	8.83436	0.00295612	0.104821	16	75681684	75795051	1
IFNGR2	ENSG00000159128	30982	133.277	162.562	0.294166	0.0990543	8.82954	0.00296393	0.104821	21	34775202	34851655	1
KIF3A	ENSG00000131437	560.398	0.829824	1.07109	0.390421	0.131878	8.82704	0.00296799	0.104821	5	132028320	132073330	-1
ZC2HC1A	ENSG00000104427	351.93	1.00344	1.2244	0.296065	0.100112	8.80829	0.00299865	0.105612	8	79578282	79629935	1
SPOPL	ENSG00000144228	5246.53	9.11003	10.2495	0.180439	0.0610376	8.79671	0.00301774	0.105612	2	139259371	139331117	1
IL1A	ENSG00000115008	10654	17.0126	61.8525	1.89117	0.578789	8.79517	0.00302028	0.105612	2	113531492	113542167	-1
KIAA1984	ENSG00000213213	125.01	0.839815	0.688423	-0.283006	0.0951875	8.79059	0.00302788	0.105612	9	139690802	139704494	1
MAP3K7CL	ENSG00000156265	2357.18	10.2877	14.8402	0.511388	0.170294	8.78897	0.00303058	0.105612	21	30449792	30548210	1
TMEM106A	ENSG00000184988	5891.52	19.6559	25.122	0.365991	0.124005	8.76851	0.00306476	0.106521	17	41363854	41372061	1
SCUBE3	ENSG00000146197	30.705	0.0525797	0.0751516	0.514634	0.174354	8.76056	0.00307815	0.106704	6	35182190	35220856	1
RSRC2	ENSG00000111011	9459.52	40.0249	45.1496	0.182454	0.061741	8.75082	0.00309463	0.106993	12	122989190	123011547	-1
CCL3	ENSG00000006075	23861.3	205.254	436.255	1.043	0.350961	8.6892	0.003201	0.110312	17	34415602	34417515	-1
DNAJA4	ENSG00000140403	2007.78	5.45352	7.18525	0.413112	0.140665	8.68276	0.00321234	0.110312	15	78556428	78574538	1
TDRD7	ENSG00000196116	4938.09	12.3787	15.4655	0.33238	0.113262	8.67763	0.0032214	0.110312	9	100174232	100258407	1
GPAA1	ENSG00000197858	6734.95	36.3001	32.1988	-0.187167	0.0633083	8.67105	0.00323304	0.110312	8	145137493	145141119	1
DDB1	ENSG00000167986	39370.3	108.192	81.5157	-0.422877	0.142688	8.67086	0.00323339	0.110312	11	61066923	61110068	-1
STK17B	ENSG00000081320	7630.36	13.7257	16.7508	0.30314	0.103411	8.66425	0.00324513	0.110312	2	196998290	197041227	-1
KIAA1551	ENSG00000174718	9822.15	14.771	18.668	0.350724	0.1196	8.66085	0.0032512	0.110312	12	32112304	32146039	1
FN3KRP	ENSG00000141560	924.929	5.69321	4.94927	-0.207408	0.0703911	8.6532	0.00326487	0.110312	17	80674559	80688204	1
CYSTM1	ENSG00000120306	2384.02	24.115	31.5263	0.405133	0.138249	8.64897	0.00327246	0.110312	5	139554227	139661637	1
TMEM116	ENSG00000198270	249.457	1.78584	1.47388	-0.27842	0.0943018	8.64777	0.00327461	0.110312	12	112369086	112450970	-1
ZCCHC10	ENSG00000155329	1593.66	7.4432	8.44203	0.195746	0.0666515	8.64058	0.00328757	0.110466	5	132332677	132362296	-1
IFT80	ENSG00000068885	966.719	1.9114	2.36473	0.330723	0.112858	8.63232	0.00330252	0.110641	3	159974774	160117668	-1
CXCL1	ENSG00000163739	46464.9	255.068	648.413	1.31319	0.444669	8.6284	0.00330963	0.110641	4	74735110	74736959	1
ITGB8	ENSG00000105855	7088.86	5.11239	12.2738	1.18085	0.39697	8.61097	0.00334145	0.110983	7	20370325	20450419	1
KIAA0895L	ENSG00000196123	734.487	2.0346	2.55243	0.341076	0.116572	8.61003	0.00334316	0.110983	16	67209505	67217943	-1
TWF1	ENSG00000151239	3710.95	11.6895	13.9411	0.271918	0.0929224	8.60727	0.00334823	0.110983	12	44187526	44200178	-1
ZCCHC9	ENSG00000131732	1918.48	10.5885	12.0714	0.201079	0.0686664	8.6016	0.00335867	0.110983	5	80597409	80609116	1
NEU4	ENSG00000204099	43.3886	0.0884513	0.254814	1.46593	0.496423	8.59974	0.00336211	0.110983	2	242749920	242758739	1
TRAPPC6A	ENSG00000007255	571.78	8.62901	6.42165	-0.447435	0.151407	8.59072	0.00337881	0.111255	19	45666186	45681495	-1
WSB1	ENSG00000109046	11344.9	38.6279	46.2319	0.273144	0.0935743	8.58537	0.00338874	0.111303	17	25621102	25640657	1
FAM104A	ENSG00000133193	1655.7	5.83156	6.27987	0.114387	0.0390902	8.56829	0.00342069	0.112072	17	71203492	71232892	-1
ELOVL7	ENSG00000164181	952.474	1.60496	3.66678	1.11344	0.376988	8.56126	0.00343391	0.112148	5	60047618	60140216	-1
POLD3	ENSG00000077514	2453.86	7.22755	7.89876	0.14051	0.0481345	8.558	0.00344007	0.112148	11	74204896	74380162	1
STPG1	ENSG00000001460	41.2301	0.12009	0.167858	0.502226	0.172492	8.54044	0.00347342	0.112955	1	24683489	24743424	-1
ARPC1A	ENSG00000241685	5297.3	32.8797	36.8305	0.172501	0.059131	8.53232	0.00348895	0.113057	7	98923521	98985787	1
DYNC2H1	ENSG00000187240	222.363	0.144372	0.201175	0.506432	0.173798	8.52691	0.00349934	0.113057	11	102980160	103350591	1
SLC4A11	ENSG00000088836	107.615	0.279237	0.368247	0.411311	0.140507	8.52533	0.00350236	0.113057	20	3208063	3219887	-1
TTC33	ENSG00000113638	1433.01	2.59361	2.90987	0.177484	0.0610038	8.50727	0.00353731	0.113905	5	40714577	40756077	-1
FAIM	ENSG00000158234	361.559	2.74043	1.77844	-0.576817	0.194964	8.48964	0.00357175	0.114521	3	138327448	138352218	1
POLR2E	ENSG00000099817	11088.2	43.5558	37.7132	-0.220368	0.0753771	8.48855	0.00357388	0.114521	19	1086594	1095598	-1
TBK1	ENSG00000183735	10689.1	33.2642	40.0637	0.288961	0.099511	8.46658	0.00361731	0.115631	12	64845660	64895888	1
NA	ENSG00000213949+ENSG00000152684	1145.37	1.34531	1.80486	0.440276	0.151979	8.45718	0.00363605	0.115673	NA	NA	NA	NA
HIGD2A	ENSG00000146066	2479.01	45.464	39.7119	-0.203291	0.069435	8.45708	0.00363624	0.115673	5	175815748	175816772	1
MT1A	ENSG00000205362	15.2141	0.227579	0.606287	1.49719	0.511627	8.43657	0.00367749	0.116326	16	56672578	56673999	1
SRGN	ENSG00000122862	62151.2	462.431	589.701	0.365426	0.12642	8.43011	0.00369058	0.116326	10	70847862	70864567	1
NKIRAS2	ENSG00000168256	5342.12	21.0941	23.3124	0.151258	0.0521374	8.42945	0.00369192	0.116326	17	40163400	40177659	1
IFRD1	ENSG00000006652	3039.44	7.2872	8.61991	0.256414	0.0883952	8.42932	0.00369218	0.116326	7	112063023	112121072	1
IBA57	ENSG00000181873	278.583	0.393746	0.346453	-0.183686	0.0632229	8.42051	0.00371012	0.116455	1	228353516	228369958	1
PKD2	ENSG00000118762	1280.23	2.49124	2.84608	0.200568	0.0693427	8.41625	0.00371881	0.116455	4	88928820	88998929	1
KLHDC7B	ENSG00000130487	215.999	0.519298	1.03016	0.953568	0.327855	8.41068	0.00373023	0.116455	22	50986462	50989451	1
CDKN2D	ENSG00000129355	646.758	3.96468	5.72318	0.542935	0.18805	8.40875	0.00373419	0.116455	19	10677138	10679735	-1
ZNF48	ENSG00000180035	63.8774	0.208554	0.158554	-0.376349	0.129378	8.40563	0.0037406	0.116455	16	30389427	30411429	1
EBI3	ENSG00000105246	2216.31	14.1689	27.5191	0.951431	0.328792	8.3645	0.00382623	0.118583	19	4229495	4237528	1
PNMA1	ENSG00000176903	2133.68	7.58162	9.54448	0.352776	0.122185	8.36039	0.00383488	0.118583	14	74178494	74181128	-1
PSMA6	ENSG00000100902	32177.2	292.479	378.27	0.390399	0.135158	8.35766	0.00384066	0.118583	14	35747839	35786699	1
HARS2	ENSG00000112855	4118.15	16.7926	18.1572	0.118657	0.0411233	8.35145	0.00385379	0.118583	5	140071011	140078889	1
TNFRSF14	ENSG00000157873	13934.2	91.5281	79.9753	-0.200472	0.0692774	8.35132	0.00385407	0.118583	1	2487078	2496821	1
EXOSC3	ENSG00000107371	1259.22	10.4589	11.3506	0.123	0.0426333	8.33954	0.00387913	0.11874	9	37766975	37801434	-1
MRPS7	ENSG00000125445	2609.96	21.1274	17.5262	-0.273022	0.0939951	8.33246	0.00389428	0.11874	17	73257755	73262454	1
EVI2A	ENSG00000126860	16058.4	52.7086	60.2087	0.20112	0.0697808	8.31874	0.00392381	0.11874	17	29644578	29648902	-1
SPICE1	ENSG00000163611	654.359	1.18444	1.35891	0.209911	0.0730782	8.31422	0.00393359	0.11874	3	113161565	113234034	-1
CXCL2	ENSG00000081041	8631.71	50.6814	103.074	0.998527	0.346353	8.31271	0.00393685	0.11874	4	74962752	74965010	-1
SMC5	ENSG00000198887	5471.74	9.10542	10.3015	0.194481	0.0676302	8.31194	0.00393852	0.11874	9	72873937	72969804	1
C14orf79	ENSG00000140104	89.7694	0.444547	0.563015	0.370724	0.128506	8.31055	0.00394156	0.11874	14	105452112	105476819	1
CLEC1B	ENSG00000165682	40.0944	0.557839	0.292091	-0.849802	0.286043	8.30945	0.00394394	0.11874	12	10138241	10166023	-1
ARC	ENSG00000198576	12.0227	0.0554367	0.0287444	-0.921686	0.313385	8.30855	0.00394588	0.11874	8	143692405	143696833	-1
CHMP5	ENSG00000086065	13182.2	60.5121	74.5639	0.310953	0.108273	8.29606	0.00397313	0.11874	9	33264940	33281977	1
P4HA3	ENSG00000149380	40.7172	0.136919	0.247062	0.96892	0.331628	8.2959	0.00397347	0.11874	11	73946846	74022702	-1
PRPF38A	ENSG00000134748	4236.72	15.5705	16.7132	0.111869	0.0389431	8.28795	0.0039909	0.11874	1	52870236	52883992	1
ZNF350	ENSG00000256683	1418.59	6.15464	6.65016	0.122998	0.0428262	8.28669	0.00399366	0.11874	19	52467596	52490109	-1
CCZ1B	ENSG00000146574	1355.48	7.00533	8.66181	0.312168	0.108788	8.27632	0.00401654	0.11874	7	6836440	6866401	-1
ZNF703	ENSG00000183779	152.092	0.825519	0.639762	-0.366295	0.127209	8.2728	0.00402434	0.11874	8	37553269	37557537	1
KLHL2	ENSG00000109466	6316.98	18.9923	21.5104	0.19395	0.0675607	8.26948	0.00403171	0.11874	4	166128770	166244308	1
DOLK	ENSG00000175283	590.874	2.95458	2.68372	-0.144653	0.0502062	8.26695	0.00403733	0.11874	9	131707809	131709898	-1
ZNF514	ENSG00000144026	468.832	1.35932	1.75086	0.36881	0.127192	8.26571	0.00404007	0.11874	2	95813075	95831158	-1
PSD3	ENSG00000156011	1095.86	0.818152	1.15082	0.555798	0.192729	8.26041	0.0040519	0.11874	8	18384811	18942240	-1
LIPN	ENSG00000204020	147.936	0.891923	1.76947	0.922966	0.320884	8.25634	0.00406099	0.11874	10	90521163	90537999	1
AEBP2	ENSG00000139154	1533.74	2.72458	3.00656	0.154753	0.0538567	8.25611	0.00406151	0.11874	12	19556979	19873735	1
PPP6C	ENSG00000119414	6919.71	16.1383	17.4715	0.126689	0.0441273	8.25339	0.00406759	0.11874	9	127908852	127952218	-1
ERO1LB	ENSG00000086619	2620.02	5.06638	5.91847	0.231637	0.0810059	8.24333	0.00409021	0.11874	1	236378855	236445319	-1
VEGFB	ENSG00000173511	2242.1	23.9187	18.055	-0.422247	0.146577	8.24326	0.00409037	0.11874	11	64002010	64006259	1
LIPT2	ENSG00000175536	47.2714	0.563027	0.469679	-0.27534	0.0956107	8.23186	0.00411614	0.11874	11	74202757	74204778	-1
STEAP1B	ENSG00000105889	25.8832	0.0756047	0.256197	1.5905	0.539817	8.23036	0.00411953	0.11874	7	22459063	22672544	-1
BBS9	ENSG00000122507	603.037	1.47698	1.70155	0.214178	0.07495	8.22735	0.00412638	0.11874	7	33168856	33645680	1
TNFRSF9	ENSG00000049249	553.239	0.78018	1.18968	0.598696	0.206776	8.22437	0.00413316	0.11874	1	7979907	8000926	-1
TERF1	ENSG00000147601	1924.59	6.5267	7.22471	0.154823	0.0540914	8.22115	0.0041405	0.11874	8	73921099	73960357	1
TTYH3	ENSG00000136295	24686.4	59.5209	47.7739	-0.308625	0.107236	8.21808	0.00414751	0.11874	7	2671585	2704436	1
CRLF3	ENSG00000176390	5565.48	18.7318	21.3498	0.198148	0.0693766	8.21767	0.00414845	0.11874	17	29096406	29151794	-1
WDR81	ENSG00000167716	8569.79	14.0997	10.7428	-0.414071	0.143603	8.21633	0.0041515	0.11874	17	1619817	1641893	1
GXYLT1	ENSG00000151233	2477.62	3.25261	3.7486	0.216409	0.0757032	8.21374	0.00415743	0.11874	12	42475647	42538681	-1
MAP3K4	ENSG00000085511	3245.29	5.30322	7.27406	0.452041	0.158402	8.19344	0.00420421	0.119815	6	161412759	161538417	1
DCAF5	ENSG00000139990	4133.05	6.9905	7.61423	0.13003	0.0455492	8.17952	0.0042366	0.120082	14	69517598	69619867	-1
SUMF1	ENSG00000144455	2083.46	10.9705	9.25074	-0.251994	0.0875315	8.17786	0.00424046	0.120082	3	3742498	4508965	-1
FBLN2	ENSG00000163520	9.72221	0.0271053	0.0160725	-0.783557	0.271977	8.17495	0.00424729	0.120082	3	13573824	13679922	1
DDX28	ENSG00000182810	678.017	3.00147	2.47961	-0.287593	0.100217	8.16654	0.00426703	0.120082	16	68055179	68057770	-1
DCP2	ENSG00000172795	5932.43	5.74326	6.57312	0.200872	0.0705687	8.16528	0.00426999	0.120082	5	112312399	112356667	1
ZNF20	ENSG00000132010	332.283	1.08084	1.21601	0.175604	0.0615915	8.16484	0.00427103	0.120082	19	12203658	12251222	-1
VAMP4	ENSG00000117533	2903.74	5.31674	6.63331	0.330661	0.116274	8.16207	0.00427755	0.120082	1	171669300	171711387	-1
DDIT4	ENSG00000168209	2778.51	12.7643	21.1334	0.731996	0.257248	8.15507	0.00429409	0.12029	10	74033678	74035794	1
KCNJ2	ENSG00000123700	1651.94	2.57759	3.96261	0.63108	0.222055	8.14389	0.00432066	0.120776	17	68164814	68176189	1
TMEM104	ENSG00000109066	1335.67	3.20912	2.6953	-0.256491	0.0898606	8.12828	0.004358	0.121561	17	72772622	72835918	1
FIGNL1	ENSG00000132436	760.003	2.01653	2.54955	0.353133	0.124407	8.12386	0.00436864	0.1216	7	50511831	50518088	-1
IL15RA	ENSG00000134470	568.653	2.51506	4.87888	0.943487	0.328938	8.11844	0.00438173	0.121706	10	5990855	6020150	-1
ZNF594	ENSG00000180626	146.88	0.289456	0.348824	0.282143	0.0991427	8.11366	0.00439329	0.12177	17	5082831	5095178	-1
SNX17	ENSG00000115234	12917.9	70.559	62.349	-0.188627	0.0659925	8.10814	0.00440669	0.121884	2	27593389	27599995	1
HSBP1	ENSG00000230989	8877.41	46.8129	52.4702	0.169024	0.0593561	8.09485	0.00443912	0.122523	16	83841448	83853342	1
MIR3960	ENSG00000266070	19.1375	2.81139	1.55735	-0.845925	0.295188	8.08515	0.00446295	0.122923	9	130548112	130548202	1
KCNAB2	ENSG00000069424	20038.3	39.735	33.2879	-0.266708	0.0934176	8.0738	0.00449098	0.123331	1	6051526	6161253	1
BDH1	ENSG00000161267	280.056	0.869003	0.722941	-0.248233	0.0868245	8.07155	0.00449656	0.123331	3	197236654	197300194	-1
SPATS2L	ENSG00000196141	2986.9	3.8402	5.39	0.494161	0.175017	8.04756	0.00455649	0.12463	2	201170604	201343253	1
TMX1	ENSG00000139921	7391.3	18.1345	19.9368	0.145814	0.0514871	8.04503	0.00456286	0.12463	14	51706880	51722759	1
ADM	ENSG00000148926	3862.53	23.1608	33.5755	0.547236	0.193868	8.0373	0.00458239	0.124903	11	10326227	10328944	1
ZNF649	ENSG00000198093	1175.18	3.60362	4.1017	0.204381	0.0723285	8.01876	0.00462953	0.125927	19	52392477	52408293	-1
STRIP2	ENSG00000128578	123.425	0.16243	0.301637	0.827665	0.29252	8.00965	0.00465287	0.126128	7	129074274	129128240	1
BIRC2	ENSG00000110330	6934.84	18.4686	20.7059	0.177375	0.0628118	8.00838	0.00465614	0.126128	11	102217942	102249401	1
FAM214B	ENSG00000005238	8033.09	25.6895	30.5147	0.265243	0.0938056	8.00076	0.00467577	0.126303	9	35104109	35116338	-1
SOCS4	ENSG00000180008	1871.85	2.64957	2.99684	0.190174	0.0673968	7.9961	0.00468783	0.126303	14	55493948	55516206	1
ZNF430	ENSG00000118620	1025.92	2.58494	2.95353	0.20605	0.0730136	7.99054	0.00470223	0.126303	19	21203426	21242856	1
TOP1	ENSG00000198900	12365.7	33.0034	37.0604	0.179474	0.0636926	7.98684	0.00471185	0.126303	20	39657458	39753127	1
RCN1	ENSG00000049449	1357.67	5.08784	6.35297	0.329614	0.116424	7.98489	0.00471695	0.126303	11	31833939	32127301	1
MIR3687	ENSG00000264063	16.5669	3.33564	5.98404	-0.541489	0.190834	7.98361	0.00472027	0.126303	21	9826203	9826263	1
C19orf59	ENSG00000183019	4660.9	23.1748	53.6572	1.15921	0.407046	7.97742	0.00473643	0.126478	19	7741514	7744712	1
MMP10	ENSG00000166670	17.6033	0.0572751	0.177503	1.97197	0.681424	7.97283	0.00474846	0.126542	11	102641234	102651359	-1
CD93	ENSG00000125810	3651.53	3.16035	8.644	1.16008	0.387693	7.96437	0.00477072	0.126727	20	23059986	23066977	-1
CYGB	ENSG00000161544	13.0934	0.0891432	0.0498109	-0.820729	0.288373	7.96077	0.00478022	0.126727	17	74523438	74547257	-1
RAPGEF5	ENSG00000136237	10.2239	0.0125567	0.022287	1.24936	0.437907	7.9592	0.00478434	0.126727	7	22157856	22396763	-1
THAP6	ENSG00000174796	850.839	2.36529	2.66416	0.185337	0.0658761	7.95377	0.00479873	0.126853	4	76439156	76475683	1
ZNF195	ENSG00000005801	723.35	2.16749	2.40746	0.161377	0.0572826	7.94313	0.00482704	0.127345	11	3360491	3400448	-1
LIPA	ENSG00000107798	39055.8	190.065	115.151	-0.7537	0.265172	7.92253	0.00488229	0.128544	10	90973326	91174314	-1
MXD1	ENSG00000059728	26580.2	40.5747	60.3321	0.583867	0.20841	7.91689	0.00489754	0.128556	2	70124820	70170077	1
PRKAA1	ENSG00000132356	5529.81	10.5212	12.3212	0.248616	0.0885779	7.91513	0.00490231	0.128556	5	40759481	40798476	-1
POLK	ENSG00000122008	3720.3	8.11029	9.33822	0.219182	0.0782059	7.90939	0.0049179	0.128708	5	74807581	74896969	1
COL5A1	ENSG00000130635	15.5145	0.0267408	0.0111395	-1.22017	0.416417	7.90269	0.00493614	0.128928	9	137533620	137736686	1
LIF	ENSG00000128342	213.176	0.397473	0.768947	0.998707	0.354744	7.89316	0.0049622	0.1292	22	30636436	30642840	-1
ASPHD2	ENSG00000128203	349.584	1.0302	1.20684	0.228203	0.08146	7.87743	0.00500557	0.1292	22	26825239	26840981	1
KIAA1191	ENSG00000122203	2637.18	9.48551	10.2144	0.117484	0.0419002	7.87691	0.00500701	0.1292	5	175773064	175788971	-1
MIR125A	ENSG00000208008	13.4972	1.32225	2.0264	0.622721	0.222537	7.87676	0.00500742	0.1292	19	52196507	52196592	1
ADCK1	ENSG00000063761	373.407	1.94061	1.56378	-0.323838	0.114615	7.87625	0.00500883	0.1292	14	78266426	78401355	1
PRDM4	ENSG00000110851	3385.44	8.0033	9.10732	0.199036	0.0711396	7.8729	0.00501811	0.1292	12	108126643	108155049	-1
EMP2	ENSG00000213853	33.4718	0.0861438	0.0481524	-0.836742	0.295734	7.8657	0.00503814	0.1292	16	10622279	10674555	-1
RALB	ENSG00000144118	7403.74	32.8923	36.3391	0.156657	0.0559936	7.86348	0.00504432	0.1292	2	120997640	121052289	1
HAS1	ENSG00000105509	1092.62	2.39811	9.00793	1.64226	0.554399	7.86194	0.00504861	0.1292	19	52216365	52227247	-1
IRAK4	ENSG00000198001	4594.09	10.6884	11.6887	0.140435	0.0502005	7.86016	0.0050536	0.1292	12	44152747	44183346	1
SARS2	ENSG00000104835	511.138	2.80856	2.20049	-0.351992	0.124909	7.85977	0.00505469	0.1292	19	39405906	39440495	-1
RAB23	ENSG00000112210	146.726	0.442628	0.544671	0.326889	0.116598	7.85188	0.0050768	0.129493	6	57053607	57087078	-1
LRP5L	ENSG00000100068	485.279	3.42736	2.68569	-0.372942	0.132744	7.84865	0.00508588	0.129493	22	25747385	25801344	-1
BUB3	ENSG00000154473	5268.26	19.4337	20.8268	0.110002	0.0392678	7.84122	0.00510682	0.129775	10	124913793	124924886	1
ZNF704	ENSG00000164684	52.9714	0.049793	0.0264104	-0.910971	0.32245	7.82602	0.00514995	0.13047	8	81540686	81787016	-1
DGCR6	ENSG00000183628	159.348	1.56536	1.18363	-0.412482	0.147092	7.82165	0.00516241	0.13047	22	18893541	18901751	1
CASP1	ENSG00000137752	9051.28	59.7062	82.2067	0.471048	0.1692	7.82109	0.00516399	0.13047	11	104896170	104972158	-1
DCUN1D3	ENSG00000188215	745.038	2.18136	3.35121	0.602817	0.216066	7.81604	0.00517846	0.130583	16	20869396	20911706	-1
ALDH16A1	ENSG00000161618	3928.41	14.4635	12.0873	-0.271978	0.0968438	7.81259	0.00518834	0.130583	19	49956426	49974305	1
ITPRIPL2	ENSG00000205730	6639.43	8.59409	9.65222	0.17109	0.061389	7.80639	0.00520618	0.130782	16	19125254	19132946	1
JAG1	ENSG00000101384	692.387	1.02132	1.4416	0.51494	0.185245	7.78716	0.00526189	0.131929	20	10618332	10654694	-1
BIN3	ENSG00000147439	2949.51	15.8297	17.6491	0.164442	0.0590632	7.77551	0.00529592	0.132529	8	22477931	22526661	-1
PARVB	ENSG00000188677	6762.11	39.2535	33.3458	-0.234671	0.083916	7.76721	0.00532033	0.132853	22	44395091	44565106	1
SNX16	ENSG00000104497	1390.87	3.84436	4.68357	0.300116	0.1078	7.76423	0.0053291	0.132853	8	82711816	82755101	-1
JMJD6	ENSG00000070495	3558.69	6.08623	7.09664	0.230806	0.0830015	7.75545	0.00535508	0.13314	17	74708919	74722866	-1
RUFY4	ENSG00000188282	67.529	0.229826	0.627533	0.805747	0.290089	7.74396	0.00538926	0.13314	2	218899683	218955304	1
TMEM44	ENSG00000145014	141.086	0.447185	0.74794	0.748731	0.270078	7.73445	0.0054177	0.13314	3	194308402	194354418	-1
ZNF638	ENSG00000075292	9170.58	14.312	15.4565	0.117711	0.0424031	7.73214	0.00542464	0.13314	2	71503691	71662199	1
MIER3	ENSG00000155545	1572.19	2.93114	3.46799	0.254743	0.0919336	7.72718	0.00543958	0.13314	5	56215429	56267502	-1
PPP1R3B	ENSG00000173281	733.327	1.053	1.61875	0.581903	0.2092	7.72626	0.00544233	0.13314	8	8993765	9009084	-1
PROK2	ENSG00000163421	47.3457	0.211352	0.418828	0.883369	0.314335	7.7252	0.00544555	0.13314	3	71820807	71834357	-1
EXOG	ENSG00000157036	367.729	1.16175	1.31018	0.173053	0.0622039	7.72509	0.00544587	0.13314	3	38537618	38583652	1
PPID	ENSG00000171497	4913.24	26.4761	30.1944	0.198219	0.0713376	7.72397	0.00544924	0.13314	4	159630286	159644548	-1
CNGA1	ENSG00000198515	25.73	0.122431	0.0856658	-1.1332	0.40062	7.72189	0.00545553	0.13314	4	47937994	48018689	-1
SNORA21	ENSG00000199293	13.4047	0.914813	1.22606	0.477994	0.169957	7.72186	0.00545562	0.13314	17	37009116	37009247	-1
PDK2	ENSG00000005882	474.848	1.86151	1.35473	-0.478898	0.171706	7.71969	0.00546219	0.13314	17	48172101	48189516	1
FERMT2	ENSG00000073712	188.58	0.375768	0.801431	0.993842	0.355447	7.70649	0.00550226	0.133555	14	53323986	53419153	-1
C6orf62	ENSG00000112308	20922.5	82.8812	96.2926	0.223198	0.0806064	7.69856	0.00552649	0.133555	6	24705089	24721064	-1
LRRC63	ENSG00000173988	51.6619	0.213204	0.290274	0.448956	0.16261	7.69471	0.0055383	0.133555	13	46786083	46851501	1
CDC42EP4	ENSG00000179604	395.785	1.25778	1.44645	0.205363	0.0742846	7.69255	0.00554491	0.133555	17	71279763	71308314	-1
ZFP36	ENSG00000128016	6292.11	34.5434	41.931	0.29337	0.106209	7.68979	0.00555342	0.133555	19	39897453	39900052	1
C16orf95	ENSG00000260456	28.5582	0.298268	0.217889	-0.437391	0.157225	7.68718	0.00556144	0.133555	16	87117168	87351022	-1
C15orf57	ENSG00000128891	1195.11	6.71484	7.9069	0.253844	0.091811	7.68466	0.00556921	0.133555	15	40820882	40857256	-1
SNORD89	ENSG00000212283	41.6155	3.32627	4.42448	0.429189	0.155091	7.68464	0.00556928	0.133555	2	101889398	101889511	-1
CKAP4	ENSG00000136026	4629.4	13.5379	18.892	0.498419	0.180552	7.68333	0.00557333	0.133555	12	106631655	106698057	-1
DCDC2B	ENSG00000222046	229.694	1.61174	2.00101	0.317263	0.1147	7.68056	0.0055819	0.133555	1	32674695	32681797	1
IQCH	ENSG00000103599	10.9974	0.0203227	0.0289439	0.507448	0.184169	7.6776	0.00559106	0.133555	15	67547138	67794598	1
FMO4	ENSG00000076258	249.186	1.12552	1.34336	0.277454	0.100521	7.65723	0.00565451	0.1345	1	171283347	171311223	1
SLC6A12	ENSG00000111181	683.455	2.04434	1.55997	-0.438878	0.156763	7.65712	0.00565487	0.1345	12	299243	323736	-1
CDC42EP2	ENSG00000149798	1175.36	5.24408	7.37471	0.503793	0.182945	7.65223	0.00567022	0.1345	11	65082289	65089900	1
HIST1H2AM	ENSG00000233224	8.44346	0.221789	0.137811	-0.691675	0.248531	7.65022	0.00567655	0.1345	6	27860477	27860963	-1
STK24	ENSG00000102572	10062.9	19.9498	23.2166	0.230882	0.0838346	7.64585	0.00569031	0.1345	13	99102455	99230194	-1
CDIPT	ENSG00000103502	4228.85	25.4905	21.9225	-0.229102	0.0826463	7.64429	0.00569523	0.1345	16	29869678	29875057	-1
TTF1	ENSG00000125482	1650.76	5.3087	5.74861	0.125069	0.0453262	7.6402	0.00570814	0.1345	9	135251008	135282209	-1
RBM12B	ENSG00000183808	1204.44	2.35544	2.63362	0.172898	0.0627446	7.63384	0.00572834	0.1345	8	94741584	94753245	-1
FAM65B	ENSG00000111913	1281.15	1.5394	2.93668	0.855749	0.309284	7.63285	0.00573148	0.1345	6	24797601	25042238	-1
HSPA12B	ENSG00000132622	5.42683	0.0239341	0.0116845	-1.00436	0.35567	7.63237	0.00573299	0.1345	20	3713314	3733758	1
PLEK2	ENSG00000100558	698.064	4.295	5.87427	0.486093	0.175687	7.62644	0.00575186	0.134554	14	67853700	67878917	-1
PHF10	ENSG00000130024	2242.26	13.256	15.093	0.195909	0.0709441	7.62522	0.00575577	0.134554	6	170104001	170124151	-1
SH3BGRL3	ENSG00000142669	52987.8	537.543	459.928	-0.236916	0.0853076	7.62114	0.00576881	0.134619	1	26605667	26608007	1
MIR155	ENSG00000207795	26.779	4.6245	9.31002	0.938897	0.337851	7.6146	0.00578977	0.134869	21	26946292	26946356	1
NFAT5	ENSG00000102908	4604.19	2.93633	3.93935	0.43222	0.15744	7.60565	0.00581858	0.135279	16	69598997	69738569	1
FUT10	ENSG00000172728	82.7872	0.306396	0.178879	-0.736357	0.263897	7.60145	0.00583212	0.135279	8	33228342	33330940	-1
ZNF837	ENSG00000152475	37.9746	0.228505	0.183741	-0.320268	0.115978	7.59956	0.00583826	0.135279	19	58878985	58892427	-1
ZNF175	ENSG00000105497	844.277	2.22733	2.49111	0.172321	0.0626483	7.58333	0.00589104	0.136261	19	52074551	52092991	1
PLSCR3	ENSG00000187838	1472.88	7.04123	8.02119	0.195713	0.0712606	7.56951	0.0059364	0.136972	17	7293046	7307416	-1
ATP5D	ENSG00000099624	2058.89	23.5387	19.8282	-0.272799	0.0983926	7.56755	0.00594285	0.136972	19	1241749	1244824	1
B3GALT6	ENSG00000176022	1173.88	4.69488	4.13226	-0.191121	0.0692391	7.56447	0.00595302	0.136972	1	1167629	1170421	1
KIAA0753	ENSG00000198920	1293.05	2.7593	3.07782	0.16598	0.0605253	7.55374	0.00598858	0.13709	17	6481468	6544247	-1
ITPKB	ENSG00000143772	1435.85	2.79022	2.08154	-0.423007	0.153323	7.55362	0.00598895	0.13709	1	226819391	226927024	-1
SYNPO2	ENSG00000172403	46.1241	0.0256433	0.0459064	0.820105	0.29893	7.5504	0.00599967	0.13709	4	119809996	119982402	1
SUSD1	ENSG00000106868	3070.28	9.8984	11.8288	0.272699	0.0996298	7.54177	0.00602847	0.13709	9	114803065	114937688	-1
MGMT	ENSG00000170430	319.597	2.99055	2.30203	-0.394341	0.143255	7.54099	0.00603108	0.13709	10	131265448	131566271	1
TMEM68	ENSG00000167904	708.961	3.01602	3.45757	0.208435	0.0759691	7.53939	0.00603644	0.13709	8	56608983	56685966	-1
PPIL4	ENSG00000131013	3874.65	15.4306	16.8758	0.147135	0.0536679	7.53596	0.00604796	0.13709	6	149825869	149867174	-1
UBE2Q1	ENSG00000160714	9961.28	31.4008	33.8891	0.117089	0.0427135	7.5325	0.00605957	0.13709	1	154521053	154531504	-1
RAPSN	ENSG00000165917	121.589	0.850858	0.671653	-0.416434	0.149911	7.53061	0.00606595	0.13709	11	47459308	47470730	-1
EVC	ENSG00000072840	630.1	0.778112	1.3157	0.755776	0.275759	7.52714	0.00607764	0.13709	4	5712924	5830772	1
DNM1L	ENSG00000087470	6850.25	14.9731	16.4158	0.146804	0.0535438	7.52521	0.00608415	0.13709	12	32832134	32898486	1
AP5S1	ENSG00000125843	530.233	3.01573	2.67217	-0.17665	0.0643118	7.52398	0.00608832	0.13709	20	3801178	3805949	1
PFKFB3	ENSG00000170525	29847.8	54.1222	81.7434	0.598309	0.219039	7.52235	0.00609381	0.13709	10	6186881	6277495	1
ARL6	ENSG00000113966	139.416	0.928695	1.10512	0.271104	0.0990264	7.51229	0.00612794	0.137622	3	97483365	97519953	1
RNF149	ENSG00000163162	5207.86	16.4367	20.7693	0.350847	0.128646	7.50524	0.00615197	0.137926	2	101887681	101925163	-1
USP54	ENSG00000166348	496.86	0.80356	0.901661	0.178649	0.0653141	7.49889	0.0061737	0.138016	10	75257296	75385711	-1
PINK1	ENSG00000158828	4256.53	18.2288	15.3375	-0.257049	0.0935696	7.49793	0.00617701	0.138016	1	20959948	20978004	1
HABP4	ENSG00000130956	402.692	1.69226	1.45058	-0.213743	0.0781594	7.49197	0.00619747	0.138238	9	99212483	99253618	1
LYPD3	ENSG00000124466	41.409	0.298364	0.20818	-0.486685	0.175125	7.48205	0.00623169	0.138401	19	43964939	43969812	-1
ADCY3	ENSG00000138031	810.701	2.16252	1.69336	-0.356775	0.128486	7.4801	0.00623846	0.138401	2	25042038	25142708	-1
GNG12	ENSG00000172380	39.6663	0.0771194	0.114638	0.579506	0.21252	7.47923	0.00624147	0.138401	1	68167149	68299150	-1
BACH1	ENSG00000156273	17992.2	29.1929	36.3079	0.320101	0.117475	7.47767	0.00624689	0.138401	21	30566392	31003071	1
TLR2	ENSG00000137462	19921.4	54.0167	70.2142	0.394164	0.144747	7.46588	0.00628792	0.13894	4	154622652	154626851	1
IL27	ENSG00000197272	95.536	0.670476	1.2888	0.941171	0.343799	7.45964	0.00630976	0.13894	16	28510683	28523372	-1
CARD9	ENSG00000187796	7465.92	41.822	31.8142	-0.437064	0.158674	7.45894	0.0063122	0.13894	9	139256355	139268133	-1
RBM38	ENSG00000132819	1590.57	7.95359	5.92105	-0.432026	0.15585	7.45856	0.00631353	0.13894	20	55966463	55984389	1
C7orf31	ENSG00000153790	391.665	1.08246	1.21547	0.176416	0.0648379	7.44934	0.00634598	0.13942	7	25174316	25219975	-1
THBD	ENSG00000178726	787.783	1.39001	2.81645	0.933596	0.340395	7.43833	0.00638491	0.139999	20	23026270	23030378	-1
N4BP2L2	ENSG00000244754	6340.75	12.881	14.5272	0.180128	0.066127	7.43587	0.00639363	0.139999	13	33006554	33112970	-1
UBXN2A	ENSG00000173960	565.398	2.9562	3.35259	0.199465	0.073342	7.4221	0.00644276	0.140676	2	24150155	24227779	1
DNAL1	ENSG00000119661	546.568	0.617101	0.734552	0.26858	0.0988329	7.41951	0.00645205	0.140676	14	74111578	74164463	1
TVP23B	ENSG00000171928	2144.36	11.8321	13.5221	0.217565	0.0797712	7.41822	0.00645667	0.140676	17	18684308	18710027	1
HECA	ENSG00000112406	9612.85	16.719	19.4999	0.228562	0.0840573	7.40609	0.00650034	0.141393	6	139456249	139501939	1
MB21D1	ENSG00000164430	1578.22	8.37332	10.2084	0.293736	0.10841	7.40209	0.00651482	0.141474	6	74123238	74161999	-1
TFRC	ENSG00000072274	5989.46	13.5448	10.0819	-0.394773	0.144062	7.38889	0.00656281	0.142126	3	195754054	195809060	-1
STK33	ENSG00000130413	7.88281	0.0175138	0.0454262	1.30774	0.481584	7.38788	0.00656648	0.142126	11	8413418	8615836	-1
SESN2	ENSG00000130766	1615.39	4.2689	5.44615	0.364233	0.134671	7.38078	0.00659247	0.142454	1	28586038	28609002	1
ZNF254	ENSG00000213096	230.546	0.569007	0.65592	0.218958	0.0809434	7.37359	0.00661888	0.14279	19	24216276	24312654	1
CCL13	ENSG00000181374	423.762	5.33278	7.83536	1.51091	0.532992	7.36985	0.00663266	0.142852	17	32683471	32685629	1
DYNLT1	ENSG00000146425	5124.16	63.9412	79.3095	0.320369	0.118469	7.36684	0.00664376	0.142857	6	159057506	159065771	-1
PPP2R1B	ENSG00000137713	1705.54	2.87232	3.26696	0.203309	0.0751461	7.33702	0.00675486	0.145009	11	111597632	111637151	-1
C7orf26	ENSG00000146576	1584.5	9.02128	8.40635	-0.101002	0.0372489	7.33397	0.00676635	0.145019	7	6629648	6648357	1
PEX13	ENSG00000162928	1010.65	2.26723	2.46419	0.129298	0.0477395	7.32746	0.0067909	0.145156	2	61244360	61276394	1
UBIAD1	ENSG00000120942	707.257	2.16197	1.90331	-0.182893	0.0673195	7.32641	0.00679485	0.145156	1	11333263	11356106	1
KRIT1	ENSG00000001631	3542.15	7.00141	7.76527	0.161257	0.0597073	7.32061	0.00681685	0.145389	7	91828283	91875480	-1
INPP5F	ENSG00000198825	1095.77	2.56053	2.09281	-0.273742	0.100994	7.31592	0.00683466	0.145533	10	121485609	121588652	1
TMEM170A	ENSG00000166822	849.689	7.85768	9.10721	0.224653	0.083406	7.30978	0.00685805	0.145795	16	75476952	75499395	-1
GSTZ1	ENSG00000100577	893.233	5.8354	5.06287	-0.214557	0.0791037	7.30566	0.00687377	0.145848	14	77787227	77797940	1
MTF2	ENSG00000143033	2835.86	7.0061	7.50561	0.110722	0.0410551	7.30331	0.00688278	0.145848	1	93544792	93604638	1
STX12	ENSG00000117758	6800.68	21.8751	24.8575	0.200297	0.0743666	7.29952	0.00689732	0.145921	1	28099694	28150963	1
HR	ENSG00000168453	116.324	0.28393	0.15196	-0.963895	0.345644	7.294	0.00691853	0.146134	8	21971928	21990897	-1
IL7	ENSG00000104432	138.953	0.54428	0.88448	0.691999	0.25652	7.28611	0.00694899	0.146334	8	79587978	79717758	-1
RABL5	ENSG00000128581	125.613	0.473052	0.627322	0.414343	0.154213	7.28578	0.00695026	0.146334	7	100956975	100965104	-1
GTPBP2	ENSG00000172432	9851.54	32.0032	38.0699	0.260123	0.096641	7.27865	0.00697789	0.146681	6	43573053	43596899	-1
GPR160	ENSG00000173890	210.862	0.87145	1.3688	0.614392	0.227203	7.27435	0.00699462	0.146798	3	169755717	169803191	1
SNORD14D	ENSG00000207118	18.0368	1.85214	2.55424	0.476731	0.176942	7.26966	0.00701292	0.146947	11	122929617	122929703	-1
FNDC3B	ENSG00000075420	15943.1	20.1324	27.6899	0.470063	0.175321	7.25705	0.0070623	0.147554	3	171757418	172119455	1
CMYA5	ENSG00000164309	25.2304	0.0177462	0.023849	0.415337	0.154729	7.25653	0.00706436	0.147554	5	78985700	79096063	1
FFAR3	ENSG00000185897	173.7	0.727849	1.50177	1.03077	0.382345	7.2534	0.00707671	0.147577	19	35849362	35851387	1
RBM48	ENSG00000127993	1127.97	6.55311	7.3393	0.173344	0.0644372	7.24088	0.00712622	0.148373	7	92158087	92167319	1
SHB	ENSG00000107338	1234.71	2.45064	1.84325	-0.409099	0.151752	7.23774	0.00713869	0.148373	9	37919131	38069210	-1
KIAA1009	ENSG00000135315	1356.81	2.60307	2.98857	0.210043	0.078354	7.23521	0.00714873	0.148373	6	84833960	84937353	-1
PRADC1	ENSG00000135617	677.49	7.26065	5.83111	-0.350578	0.129074	7.22192	0.00720188	0.148864	2	73455134	73460366	-1
CCL4	ENSG00000129277	16342.3	184.245	339.014	0.861915	0.320874	7.22099	0.00720559	0.148864	17	34430983	34433014	1
HEY1	ENSG00000164683	57.7378	0.177523	0.360044	0.916342	0.339992	7.21877	0.00721452	0.148864	8	80676245	80680098	-1
RPTOR	ENSG00000141564	1745.88	2.96902	2.36611	-0.327855	0.121638	7.21685	0.00722221	0.148864	17	78518619	78940171	1
ABCG1	ENSG00000160179	1612.07	3.83883	5.71863	0.581018	0.217312	7.21213	0.00724124	0.148864	21	43619799	43717354	1
TMEM165	ENSG00000134851	12122.1	60.8541	69.6415	0.210968	0.0786582	7.20719	0.00726119	0.148864	4	56262124	56292339	1
MRPL50	ENSG00000136897	1016.21	9.89965	11.1472	0.181462	0.0675765	7.20549	0.00726807	0.148864	9	104149915	104160896	-1
NKIRAS1	ENSG00000197885	328.519	1.64681	1.8373	0.164818	0.061553	7.2044	0.00727251	0.148864	3	23933151	23988082	-1
BAZ1A	ENSG00000198604	15691.2	25.3871	29.8214	0.249271	0.0930547	7.20394	0.00727438	0.148864	14	35221937	35344853	-1
MELK	ENSG00000165304	67.9788	0.25016	0.343712	0.465515	0.174392	7.1882	0.00733845	0.149694	9	36572859	36677678	1
PLEKHG2	ENSG00000090924	3241.99	3.79441	5.28014	0.46377	0.173636	7.18516	0.0073509	0.149694	19	39903225	39919054	1
ZNF385A	ENSG00000161642	15670.8	73.8296	59.321	-0.320832	0.119477	7.17726	0.00738334	0.149694	12	54762917	54785082	-1
ZNF131	ENSG00000172262	1407.69	5.82527	6.49669	0.174297	0.0651536	7.17661	0.007386	0.149694	5	43065278	43192123	1
GFAP	ENSG00000131095	6.01878	0.0119451	0.019981	0.799582	0.297498	7.17554	0.00739044	0.149694	17	42982376	42994305	-1
PSEN2	ENSG00000143801	1032.58	5.20741	4.22	-0.326816	0.121277	7.17467	0.00739399	0.149694	1	227057885	227083806	1
GOPC	ENSG00000047932	2286.46	5.02416	5.41395	0.118142	0.0441907	7.17451	0.00739467	0.149694	6	117639374	117923691	-1
DDX59	ENSG00000118197	2926.13	12.2999	14.402	0.247355	0.0922992	7.16341	0.00744057	0.15026	1	200593024	200639097	-1
S100A10	ENSG00000197747	28218.4	255.851	311.151	0.303563	0.113269	7.16222	0.00744551	0.15026	1	151955391	151966866	-1
ALS2CL	ENSG00000178038	86.4805	0.194354	0.14504	-0.402621	0.150144	7.15856	0.00746069	0.150319	3	46710487	46735194	-1
GPX4	ENSG00000167468	28932.1	342.965	304.369	-0.182453	0.0678983	7.156	0.00747134	0.150319	19	1103936	1106787	1
DNMT3A	ENSG00000119772	722.363	1.50469	1.17955	-0.353236	0.132131	7.13773	0.00754788	0.151385	2	25455845	25565459	-1
KCTD9	ENSG00000104756	2166.19	6.2139	7.26327	0.244799	0.0918435	7.13581	0.00755596	0.151385	8	25285366	25315992	-1
CD48	ENSG00000117091	19793.1	176.505	215.709	0.300735	0.113113	7.13016	0.0075798	0.151385	1	160648536	160681641	-1
SUMF2	ENSG00000129103	3878.73	21.3942	18.2478	-0.234721	0.0873148	7.1297	0.00758175	0.151385	7	56131695	56148363	1
ZC3HAV1	ENSG00000105939	3850.74	4.71351	5.6621	0.270333	0.101611	7.12966	0.00758192	0.151385	7	138728266	138794465	-1
AICDA	ENSG00000111732	53.9847	0.25138	0.148564	-0.776831	0.277835	7.1262	0.00759654	0.151447	12	8754762	8765467	-1
FIZ1	ENSG00000179943	373.859	1.55735	1.39733	-0.159868	0.0598723	7.1208	0.00761946	0.15153	19	56102746	56113336	-1
ELL	ENSG00000105656	3587.52	8.28295	10.632	0.364064	0.13711	7.11669	0.00763695	0.15153	19	18553473	18632937	-1
HADHB	ENSG00000138029	8552.49	42.8045	39.4254	-0.117761	0.0441167	7.1147	0.00764546	0.15153	2	26466038	26513336	1
ZCCHC3	ENSG00000177764	1362.8	5.00463	5.42001	0.123737	0.0464148	7.11356	0.00765028	0.15153	20	277737	280965	1
ING5	ENSG00000168395	1461.92	2.83439	3.11443	0.142481	0.0535343	7.11167	0.00765837	0.15153	2	242641450	242668893	1
CBR3	ENSG00000159231	112.006	1.17974	0.92733	-0.373213	0.138993	7.10813	0.00767353	0.151601	21	37507210	37518864	1
NAB1	ENSG00000138386	5065.42	11.1896	12.808	0.205768	0.0775042	7.10204	0.00769964	0.151889	2	191511472	191557492	1
BCKDHA	ENSG00000248098	3721.24	23.969	20.0795	-0.268922	0.100573	7.09722	0.00772036	0.151981	19	41856758	41930910	1
DENND5A	ENSG00000184014	19805.7	37.8095	46.8376	0.323063	0.121798	7.09557	0.00772748	0.151981	11	9160372	9286937	-1
ZNF777	ENSG00000196453	441.667	1.6127	1.40807	-0.199189	0.0746985	7.09262	0.00774018	0.152004	7	149128454	149158214	-1
SNRNP27	ENSG00000124380	2811.26	19.5524	21.7699	0.171311	0.0643767	7.07983	0.00779566	0.152742	2	70120692	70132707	1
SHMT2	ENSG00000182199	2872.8	11.3731	9.95434	-0.201311	0.0753508	7.07326	0.00782426	0.152742	12	57623110	57628718	1
DPP9	ENSG00000142002	9948.4	26.1399	22.8117	-0.194937	0.0731651	7.07322	0.00782444	0.152742	19	4675236	4724685	-1
DYRK2	ENSG00000127334	3001.3	5.65805	4.54063	-0.326197	0.121875	7.06214	0.00787299	0.152742	12	68042118	68059186	1
DIRAS1	ENSG00000176490	42.6472	0.167683	0.0915294	-0.878754	0.32565	7.05855	0.00788877	0.152742	19	2714565	2721416	-1
HSD17B4	ENSG00000133835	19366.1	75.1858	63.2332	-0.247078	0.0929009	7.05618	0.00789924	0.152742	5	118788138	118972894	1
FCF1	ENSG00000119616	4059.35	17.2202	18.3671	0.106585	0.0400579	7.0545	0.00790665	0.152742	14	75179847	75203394	1
IFITM3	ENSG00000142089	5041.74	53.2507	109.764	0.999095	0.373372	7.05378	0.00790983	0.152742	11	319669	327537	-1
MEFV	ENSG00000103313	1015.91	2.3162	3.59317	0.587631	0.220571	7.05233	0.0079162	0.152742	16	3292028	3306627	-1
CXCR7	ENSG00000144476	39.0344	0.154494	0.353607	0.655516	0.248039	7.052	0.00791768	0.152742	2	237476430	237491001	1
AHSA1	ENSG00000100591	7795.58	55.6449	62.1248	0.157689	0.0593386	7.05032	0.00792512	0.152742	14	77924213	77935817	1
ATP5A1	ENSG00000152234	21126	117.997	105.48	-0.174443	0.0654519	7.05009	0.00792612	0.152742	18	43664110	43684300	-1
ZNF615	ENSG00000197619	982.192	2.41683	2.65824	0.146865	0.0553489	7.04946	0.00792893	0.152742	19	52494585	52511483	-1
RBM18	ENSG00000119446	1918	6.33816	6.86598	0.127022	0.047899	7.04625	0.00794316	0.152792	9	124999903	125027118	-1
COL20A1	ENSG00000101203	7.50031	0.0249672	0.0122878	-0.995365	0.373535	7.02398	0.00804252	0.154478	20	61924538	61966203	1
MAN1B1	ENSG00000177239	4110.04	16.7353	14.9175	-0.167218	0.063064	7.02115	0.00805526	0.154496	9	139981379	140003635	1
ZNF277	ENSG00000198839	1707.36	6.2812	7.16821	0.20041	0.0758751	7.01779	0.00807036	0.15456	7	111846643	111983151	1
CC2D1B	ENSG00000154222	6935.74	12.3058	13.6257	0.157731	0.0596426	7.01055	0.00810308	0.154961	1	52811395	52831865	-1
TAF13	ENSG00000197780	2075.65	35.7005	40.3459	0.19587	0.0739082	7.00358	0.00813467	0.155339	1	109605108	109618624	-1
FAM195A	ENSG00000172366	1550.56	19.5492	16.1613	-0.307702	0.114575	6.99774	0.00816127	0.155621	16	691813	698474	1
CECR6	ENSG00000183307	949.331	2.25639	1.64993	-0.46539	0.173972	6.9925	0.00818518	0.155754	22	17597189	17602257	-1
RHOBTB2	ENSG00000008853	608.376	1.2041	0.986359	-0.300314	0.113162	6.99102	0.00819195	0.155754	8	22844930	22877712	1
TOB2	ENSG00000183864	1692.62	3.73916	4.10076	0.141731	0.0537679	6.97719	0.00825551	0.156622	22	41829496	41843027	-1
NARFL	ENSG00000103245	1425.25	7.58537	6.72422	-0.183669	0.0692285	6.97519	0.00826474	0.156622	16	779753	791329	-1
TRERF1	ENSG00000124496	2850.44	4.70336	3.14412	-0.592665	0.222904	6.97332	0.00827339	0.156622	6	42192669	42419789	-1
SETD4	ENSG00000185917	987.081	3.14641	3.45312	0.13968	0.053031	6.96624	0.00830617	0.156772	21	37406839	37451687	-1
R3HCC1L	ENSG00000166024	2562.08	7.70207	8.35791	0.127499	0.0484483	6.96143	0.00832853	0.156772	10	99894387	100004654	1
ASIC1	ENSG00000110881	5.60907	0.0200803	0.00949206	-1.04075	0.393232	6.96025	0.00833402	0.156772	12	50451331	50477394	1
UBL3	ENSG00000122042	7293.28	16.8889	18.5864	0.149596	0.0568377	6.95965	0.00833684	0.156772	13	30338508	30424821	-1
KCNN3	ENSG00000143603	8.81624	0.00462287	0.00975378	1.04398	0.396821	6.95876	0.00834098	0.156772	1	154679902	154842756	-1
IDH3B	ENSG00000101365	7182.51	51.725	47.4722	-0.13106	0.0496052	6.95453	0.00836071	0.156919	20	2639041	2644865	-1
PLSCR1	ENSG00000188313	20518.8	81.6983	116.107	0.510554	0.194519	6.9516	0.00837442	0.156952	3	146232967	146262651	-1
OTUD6B	ENSG00000155100	1330.47	3.96494	4.57173	0.222864	0.084616	6.94459	0.00840733	0.157344	8	92082424	92099323	1
DCBLD1	ENSG00000164465	231.265	1.04646	1.44305	0.467744	0.178383	6.93912	0.00843307	0.157495	6	117774980	117891021	1
ODF2	ENSG00000136811	3119.09	6.37793	7.20733	0.180467	0.0685882	6.93779	0.00843935	0.157495	9	131217465	131263239	1
CHRNB1	ENSG00000170175	483.434	1.94366	2.25917	0.215538	0.0819385	6.93488	0.00845305	0.157527	17	7348380	7361026	1
RASGRF1	ENSG00000058335	148.58	0.246905	0.174952	-0.51279	0.193836	6.93054	0.00847363	0.157562	15	79252289	79383115	-1
UBE2K	ENSG00000078140	7119.25	13.8563	14.8089	0.105368	0.0400395	6.92941	0.00847895	0.157562	4	39699664	39784412	1
OLR1	ENSG00000173391	44497.9	161.054	214.396	0.432132	0.164707	6.92686	0.00849105	0.157564	12	10310902	10324737	-1
PLD3	ENSG00000105223	27785	136.632	101.755	-0.428722	0.161895	6.92107	0.00851861	0.157853	19	40854363	40886346	1
UBE2H	ENSG00000186591	3834.93	7.57419	8.12184	0.11046	0.042035	6.91837	0.00853148	0.157868	7	129470572	129592789	-1
CXCL10	ENSG00000169245	2887.57	15.1854	36.3204	1.24917	0.472753	6.91095	0.00856694	0.158191	4	76942273	76944650	-1
SMARCD3	ENSG00000082014	460.227	2.79548	2.22592	-0.328403	0.12473	6.90691	0.00858633	0.158191	7	150935850	150974982	-1
INTS8	ENSG00000164941	4730.54	13.9334	15.7598	0.186652	0.0712001	6.90554	0.0085929	0.158191	8	95825539	95893974	1
SYT11	ENSG00000132718	4522.11	9.62152	8.36726	-0.205661	0.0776644	6.90414	0.00859964	0.158191	1	155829300	155854990	1
LIG1	ENSG00000105486	1531.89	5.58521	4.85259	-0.204562	0.0777096	6.89807	0.00862887	0.158191	19	48618702	48673860	-1
CDC26	ENSG00000176386	2092.23	23.4476	27.3573	0.223222	0.0851413	6.89775	0.00863041	0.158191	9	116018115	116037869	-1
MAP3K12	ENSG00000139625	993.602	3.17397	2.55402	-0.32153	0.122033	6.89717	0.00863321	0.158191	12	53874274	53893847	-1
TRAPPC12	ENSG00000171853	3199.87	13.9886	12.6821	-0.151404	0.0575751	6.88504	0.00869201	0.158628	2	3383446	3488865	1
STK3	ENSG00000104375	1708.09	6.04839	6.7354	0.167185	0.0638982	6.88427	0.00869575	0.158628	8	99413631	99955055	-1
ZFPM1	ENSG00000179588	103.11	0.36129	0.306091	-0.232761	0.0885406	6.88209	0.00870637	0.158628	16	88519725	88601572	1
PLAC9	ENSG00000189129	19.0792	0.355127	0.233533	-0.614502	0.231843	6.8789	0.00872193	0.158628	10	81891477	81905115	1
COL8A2	ENSG00000171812	339.253	0.968202	0.615576	-0.654056	0.245784	6.8777	0.00872776	0.158628	1	36560837	36590821	-1
MTX1	ENSG00000173171	1836.27	12.4181	11.066	-0.177263	0.0672351	6.87161	0.00875756	0.158628	1	155178490	155183614	1
AMN1	ENSG00000151743	507.918	2.32219	2.77431	0.286201	0.109354	6.8675	0.00877774	0.158628	12	31824071	31882108	-1
MSRB3	ENSG00000174099	38.8488	0.0767179	0.100053	0.395272	0.150839	6.86656	0.00878237	0.158628	12	65672423	65882024	1
DYNC1LI2	ENSG00000135720	6442.57	15.046	16.3589	0.132851	0.0507919	6.86638	0.00878324	0.158628	16	66754796	66785701	-1
ILVBL	ENSG00000105135	1551.86	7.54675	6.64341	-0.190876	0.0726446	6.86561	0.00878704	0.158628	19	15225795	15236596	-1
DENND1B	ENSG00000213047	1921.74	1.91603	2.54573	0.429444	0.164084	6.86504	0.00878984	0.158628	1	197473878	197744826	-1
CCDC42B	ENSG00000186710	27.8004	0.22617	0.156334	-0.542458	0.203689	6.85667	0.00883109	0.158731	12	113587663	113597081	1
FAM206A	ENSG00000119328	1127.36	5.87759	6.59201	0.178085	0.0680865	6.85456	0.00884154	0.158731	9	111696461	111713024	1
AIDA	ENSG00000186063	4065.95	13.5601	15.0481	0.158365	0.0606592	6.85449	0.0088419	0.158731	1	222841355	222886552	-1
C14orf80	ENSG00000185347	664.278	3.66688	3.1465	-0.227866	0.0868406	6.85305	0.008849	0.158731	14	105956192	105965912	1
TFAP2A	ENSG00000137203	116.606	0.211261	0.3765	0.91071	0.34496	6.85164	0.00885598	0.158731	6	10393419	10419892	-1
CA12	ENSG00000074410	486.968	0.972422	3.1004	1.25842	0.477347	6.84199	0.00890396	0.159363	15	63613577	63674360	-1
VPS37A	ENSG00000155975	3631.72	7.91669	8.82537	0.170851	0.0653868	6.83788	0.00892446	0.159363	8	17104080	17159936	1
LY9	ENSG00000122224	232.681	0.87237	0.562775	-0.602395	0.22851	6.8367	0.00893037	0.159363	1	160765896	160798045	1
SNORD97	ENSG00000238622	34.6655	2.30814	2.86871	0.336914	0.128846	6.83483	0.00893974	0.159363	11	10823014	10823155	-1
RAB26	ENSG00000167964	9.73985	0.0735428	0.0513466	-0.53177	0.203753	6.82795	0.0089742	0.159594	16	2190804	2204166	1
STX2	ENSG00000111450	2182.53	6.13959	7.23089	0.258165	0.0988595	6.8274	0.00897699	0.159594	12	131274145	131323811	-1
SPTBN4	ENSG00000160460	41.6249	0.0578085	0.036582	-0.697826	0.25931	6.82097	0.00900935	0.159689	19	40972148	41082370	1
CWC25	ENSG00000108296	4049.74	17.3422	19.4078	0.168895	0.0647972	6.81905	0.00901907	0.159689	17	36957340	36981734	-1
FPR3	ENSG00000187474	45983.5	173.739	214.213	0.315329	0.12126	6.81879	0.00902037	0.159689	19	52298416	52329442	1
PC	ENSG00000173599	1490.46	4.27731	3.06757	-0.503221	0.190513	6.81669	0.00903096	0.159689	11	66615704	66725847	-1
MYLK	ENSG00000065534	37.1598	0.0541747	0.0406595	-0.380682	0.144659	6.8071	0.00907963	0.160121	3	123328896	123603178	-1
DYNLL1	ENSG00000088986	12762	126.279	148.202	0.24463	0.0935951	6.80423	0.00909421	0.160121	12	120907653	120936296	1
C6orf226	ENSG00000221821	80.3065	1.63841	1.41649	-0.214612	0.0819302	6.80239	0.00910357	0.160121	6	42858005	42858554	-1
HIST2H3D	ENSG00000183598	20.7646	0.555516	0.479633	-0.482656	0.184361	6.80228	0.00910415	0.160121	1	149784826	149785236	-1
IFT88	ENSG00000032742	2372.39	7.28517	8.62432	0.260098	0.100155	6.79041	0.00916488	0.160974	13	21140585	21265503	1
REST	ENSG00000084093	3412.05	4.46804	5.21225	0.234005	0.0900106	6.78579	0.00918863	0.161175	4	57774075	57802010	1
ERI1	ENSG00000104626	1043.3	2.28805	2.48914	0.130331	0.050134	6.78211	0.00920762	0.161293	8	8859657	8974256	1
ARL6IP6	ENSG00000177917	1757.82	6.1861	7.05144	0.203084	0.0782216	6.7675	0.00928329	0.162205	2	153574407	153617767	1
TMEM45B	ENSG00000151715	669.676	2.29793	4.19399	0.862771	0.332351	6.76682	0.0092868	0.162205	11	129685714	129729898	1
CLDND1	ENSG00000080822	4686.25	17.8655	21.144	0.266916	0.102848	6.76406	0.00930117	0.162205	3	98216756	98241910	-1
ZNF577	ENSG00000161551	924.671	2.85886	3.34244	0.243885	0.0939327	6.76255	0.00930908	0.162205	19	52359055	52394203	-1
PPP1R2	ENSG00000184203	4774.94	13.8933	15.2139	0.144666	0.0557474	6.75425	0.00935244	0.162597	3	195241221	195270209	-1
DUS3L	ENSG00000141994	1851.99	9.7788	8.63184	-0.185328	0.0710188	6.75352	0.00935631	0.162597	19	5784843	5791249	-1
CASC4	ENSG00000166734	6468.69	16.1147	18.2663	0.19117	0.0737806	6.74766	0.00938706	0.162695	15	44580927	44707956	1
DUS2L	ENSG00000167264	1121.08	6.60149	5.61895	-0.242808	0.093141	6.74258	0.00941382	0.162695	16	68021649	68113223	1
H2AFY2	ENSG00000099284	158.808	0.893265	0.628161	-0.50192	0.192891	6.74105	0.00942193	0.162695	10	71812552	71872036	1
MLKL	ENSG00000168404	3752.73	13.7833	17.6254	0.362135	0.140162	6.73977	0.00942867	0.162695	16	74705753	74734858	-1
VWA5A	ENSG00000110002	1313.42	3.78285	3.00223	-0.336608	0.129047	6.7393	0.00943118	0.162695	11	123986069	124018428	1
GATSL2	ENSG00000198750	7.00857	0.0936652	0.0535059	-0.863765	0.330392	6.73568	0.0094503	0.162695	7	74807499	74867509	-1
CARD6	ENSG00000132357	2087.51	5.08789	5.6938	0.170024	0.0657374	6.73486	0.00945468	0.162695	5	40841286	40860275	1
KIAA1683	ENSG00000130518	67.1477	0.177017	0.139235	-0.365997	0.139774	6.73366	0.00946104	0.162695	19	18367906	18385319	-1
MYC	ENSG00000136997	2553.81	9.13215	13.8686	0.658622	0.246958	6.72284	0.00951861	0.162937	8	128747680	128753674	1
ALK	ENSG00000171094	9.91416	0.020309	0.0126487	-0.70688	0.27032	6.71874	0.00954048	0.162937	2	29415640	30144432	-1
CCDC88C	ENSG00000015133	1506.25	2.34545	1.83593	-0.346996	0.133671	6.71784	0.0095453	0.162937	14	91737667	91884188	-1
ZNF554	ENSG00000172006	118.392	0.37437	0.296866	-0.348929	0.134053	6.71669	0.00955147	0.162937	19	2819872	2835771	1
TMEM106C	ENSG00000134291	427.798	2.6049	3.10688	0.267522	0.10335	6.716	0.00955515	0.162937	12	48357352	48362661	1
C17orf85	ENSG00000074356	3567.15	9.50532	10.5263	0.158252	0.0612163	6.71575	0.00955652	0.162937	17	3714460	3749545	-1
TPGS1	ENSG00000141933	427.275	4.38476	3.66807	-0.271133	0.104509	6.71474	0.00956192	0.162937	19	507299	519654	1
NA	ENSG00000206483+ENSG00000197763	62.02	0.184439	0.135134	-0.51367	0.19588	6.71024	0.00958611	0.163055	NA	NA	NA	NA
SEMA4C	ENSG00000168758	423.573	0.935219	1.61905	0.694727	0.267733	6.70883	0.00959367	0.163055	2	97525453	97536494	-1
ABHD17C	ENSG00000136379	307.356	1.0356	1.74885	0.7659	0.29674	6.70502	0.00961417	0.163156	15	80972025	81047962	1
C7orf57	ENSG00000164746	6.34568	0.0348258	0.0435058	1.1232	0.432634	6.70312	0.00962444	0.163156	7	48075108	48100901	1
C5orf22	ENSG00000082213	2226.56	6.16758	6.86824	0.17092	0.0661632	6.69571	0.00966451	0.163624	5	31532373	31555165	1
ITPK1	ENSG00000100605	5590.57	12.7056	10.8465	-0.239328	0.0922264	6.69295	0.00967946	0.163666	14	93403259	93582665	-1
CDS1	ENSG00000163624	175.606	0.307095	0.520096	0.718543	0.276606	6.6853	0.00972114	0.16401	4	85504132	85572491	1
SNORD27	ENSG00000200851	64.4496	8.43796	10.5438	0.347338	0.134352	6.68314	0.00973289	0.16401	11	62622484	62622555	-1
EDEM2	ENSG00000088298	5423.98	27.4277	32.6569	0.264175	0.102568	6.68202	0.00973899	0.16401	20	33703160	33865928	-1
NA	ENSG00000198743+ENSG00000243927	5098.44	3.7649	4.84606	0.380443	0.147077	6.67976	0.00975135	0.16401	NA	NA	NA	NA
ENTPD4	ENSG00000197217	5889.08	19.4205	22.2613	0.212795	0.0825221	6.67778	0.00976222	0.16401	8	23243296	23315208	-1
SLC39A3	ENSG00000141873	1053.99	2.95834	2.65172	-0.166956	0.0644702	6.65945	0.00986314	0.165494	19	2732202	2740150	-1
PABPC4	ENSG00000090621	13748.2	48.668	41.409	-0.236054	0.0913866	6.6515	0.00990723	0.166022	1	40026488	40042462	-1
LRTM2	ENSG00000166159	18.7707	0.0639117	0.0328719	-0.920389	0.352727	6.64669	0.00993404	0.166169	12	1929433	1945918	1
RIC8B	ENSG00000111785	592.525	1.20657	1.30408	0.123574	0.0480505	6.64538	0.00994132	0.166169	12	107168373	107283090	1
ITIH3	ENSG00000162267	17.4785	0.0741496	0.044949	-0.66399	0.253882	6.6361	0.00999327	0.166726	3	52828784	52843025	1
FAF1	ENSG00000185104	2047.6	8.85882	7.80467	-0.183664	0.0711805	6.63489	0.01	0.166726	1	50905150	51425935	-1
TOPBP1	ENSG00000163781	5775.08	10.8978	11.9388	0.14237	0.0554194	6.62107	0.0100779	0.167633	3	133317019	133380737	-1
SEC61A2	ENSG00000065665	432.66	1.30883	1.52922	0.241607	0.0941016	6.62071	0.0100799	0.167633	10	12171636	12211960	1
DDX41	ENSG00000183258	7371.92	38.3491	35.3889	-0.12146	0.0471302	6.61757	0.0100978	0.167717	5	176938578	176944470	-1
NEMF	ENSG00000165525	8682.92	21.2453	23.2911	0.141386	0.0549875	6.6145	0.0101152	0.167794	14	50249997	50319921	-1
ZNF214	ENSG00000149050	9.77384	0.0286075	0.0499068	0.827786	0.322193	6.60828	0.0101505	0.168102	11	7020549	7041599	-1
AKR1A1	ENSG00000117448	16594.6	117.635	103.135	-0.207909	0.0806554	6.60674	0.0101593	0.168102	1	46016215	46035721	1
IL16	ENSG00000172349	4749.53	6.47502	5.47279	-0.239554	0.0931874	6.60347	0.010178	0.168199	15	81451916	81605104	1
SIKE1	ENSG00000052723	1554.15	2.82531	3.14012	0.164085	0.0640447	6.59526	0.010225	0.168551	1	115312100	115323306	-1
DNAL4	ENSG00000100246	462.906	3.08512	3.50052	0.189322	0.0737637	6.59454	0.0102292	0.168551	22	39174513	39190203	-1
IGFLR1	ENSG00000126246	6603.36	61.9054	54.1708	-0.216269	0.0837866	6.59306	0.0102377	0.168551	19	36230058	36233354	-1
RNF166	ENSG00000158717	4437.99	18.859	15.4651	-0.301313	0.116891	6.58742	0.0102702	0.168729	16	88762903	88772829	-1
RMI1	ENSG00000178966	890.852	2.57518	2.81166	0.136798	0.0533075	6.58671	0.0102743	0.168729	9	86595626	86618985	1
CENPK	ENSG00000123219	88.948	0.476313	0.614915	0.417076	0.16187	6.57574	0.0103378	0.169221	5	64813593	64858998	-1
IGSF3	ENSG00000143061	62.5376	0.0722365	0.11147	0.634254	0.248267	6.57529	0.0103404	0.169221	1	117117031	117210375	-1
FUT7	ENSG00000180549	224.017	1.12498	0.817035	-0.511086	0.1963	6.57487	0.0103429	0.169221	9	139924626	139927462	-1
SAMD9	ENSG00000205413	6042.59	7.82342	10.9666	0.491749	0.192724	6.57257	0.0103562	0.169229	7	92728829	92747336	-1
NPRL3	ENSG00000103148	834.837	3.15038	2.71479	-0.212241	0.0826596	6.57016	0.0103702	0.169248	16	134273	188859	-1
BRAT1	ENSG00000106009	3405.7	12.7074	11.0485	-0.213532	0.0832487	6.54381	0.010525	0.171375	7	2577511	2595361	-1
RNF175	ENSG00000145428	291.55	1.69329	2.2531	0.418661	0.16367	6.54352	0.0105267	0.171375	4	154631277	154681387	-1
HVCN1	ENSG00000122986	3055.81	20.3479	15.2419	-0.434438	0.168961	6.53766	0.0105614	0.171601	12	111065646	111142755	-1
WDR91	ENSG00000105875	5432.38	13.6236	11.0419	-0.330525	0.128317	6.53531	0.0105754	0.171601	7	134868590	134896316	-1
RSPH9	ENSG00000172426	47.802	0.390557	0.572611	0.556746	0.218342	6.53341	0.0105867	0.171601	6	43612783	43640336	1
KLHL28	ENSG00000179454	2045.82	3.03438	3.57809	0.24892	0.0977651	6.5316	0.0105975	0.171601	14	45397672	45511525	-1
C3orf67	ENSG00000163689	7.26377	0.023189	0.0375515	0.798503	0.311538	6.52775	0.0106204	0.171601	3	58703092	59035810	-1
KIF3B	ENSG00000101350	2820.9	4.40315	5.37362	0.301363	0.11843	6.5268	0.0106261	0.171601	20	30865467	30922814	1
SWT1	ENSG00000116668	1200.77	3.01161	3.42678	0.201223	0.0790218	6.52582	0.010632	0.171601	1	185126212	185260897	1
ZNF354A	ENSG00000169131	1063.49	4.14225	4.66126	0.188762	0.0740413	6.51369	0.0107047	0.172486	5	178138593	178157703	-1
ZBED5	ENSG00000236287	4606.31	16.6724	18.8807	0.192483	0.075312	6.51221	0.0107136	0.172486	11	10833621	10880343	-1
MAMSTR	ENSG00000176909	6.2457	0.040774	0.0260927	-0.603393	0.237671	6.50556	0.0107538	0.172486	19	49215999	49222978	-1
YIPF5	ENSG00000145817	3552.27	10.2715	11.4968	0.176766	0.0694968	6.50442	0.0107606	0.172486	5	143537723	143550278	-1
ELMOD3	ENSG00000115459	2520.89	8.20991	9.01395	0.137286	0.0539099	6.5044	0.0107608	0.172486	2	85581517	85618875	1
IFNB1	ENSG00000171855	6.63297	0.0549918	0.115044	1.10564	0.430117	6.50156	0.010778	0.172486	9	21077104	21077943	-1
FAM60A	ENSG00000139146	3235.7	9.79592	11.926	0.299204	0.117744	6.50143	0.0107788	0.172486	12	31433518	31479992	-1
RUFY2	ENSG00000204130	815.714	1.32671	1.50925	0.200397	0.0788099	6.48993	0.0108487	0.173395	10	70100864	70167051	-1
MIR3191	ENSG00000265134	33.9599	4.99381	3.87765	-0.368391	0.143683	6.4839	0.0108856	0.173773	19	47730199	47730278	1
ATG3	ENSG00000144848	18007.8	144.922	162.023	0.164452	0.0647056	6.47946	0.0109128	0.173995	3	112251356	112280893	-1
LIMD2	ENSG00000136490	6744.56	23.6537	20.2696	-0.235818	0.0923682	6.47369	0.0109483	0.174197	17	61773262	61778532	-1
PEX10	ENSG00000157911	482.618	2.58006	2.30959	-0.162488	0.0637019	6.4731	0.010952	0.174197	1	2336236	2345236	-1
ITGAV	ENSG00000138448	20172.8	26.947	32.3879	0.27479	0.108277	6.46678	0.0109909	0.17428	2	187454792	187545628	1
RAB21	ENSG00000080371	6589.5	24.9109	28.1463	0.189382	0.074638	6.46301	0.0110143	0.17428	12	72148654	72184699	1
DBF4B	ENSG00000161692	475.091	1.48436	1.78913	0.292455	0.115206	6.46196	0.0110208	0.17428	17	42785976	42829632	1
MAF1	ENSG00000179632	7041.4	44.1274	39.2754	-0.178836	0.0701928	6.45705	0.0110513	0.17428	8	145159402	145162514	1
RNF11	ENSG00000123091	3690.66	11.8533	13.5373	0.205092	0.0809033	6.45574	0.0110595	0.17428	1	51701943	51739127	1
MCOLN3	ENSG00000055732	50.3916	0.2251	0.14944	-0.575476	0.22395	6.45497	0.0110643	0.17428	1	85483765	85514182	-1
CBFA2T3	ENSG00000129993	546.357	1.48725	1.01854	-0.546242	0.214139	6.44879	0.0111028	0.17428	16	88941266	89043612	-1
SMYD2	ENSG00000143499	672.561	3.93675	4.51884	0.208334	0.0823434	6.44847	0.0111048	0.17428	1	214454445	214510474	1
EPHB3	ENSG00000182580	99.9961	0.321819	0.251687	-0.976297	0.377	6.44604	0.01112	0.17428	3	184279572	184300197	1
IP6K2	ENSG00000068745	2599.51	7.19726	7.82004	0.129171	0.0509433	6.44523	0.0111251	0.17428	3	48725436	48777786	-1
FAM173A	ENSG00000103254	840.885	11.0544	9.53231	-0.245809	0.0964034	6.44407	0.0111324	0.17428	16	770581	772601	1
FAM114A1	ENSG00000197712	818.126	1.95252	2.23491	0.205361	0.0811769	6.4438	0.011134	0.17428	4	38869298	38947360	1
GINS1	ENSG00000101003	60.8053	0.225221	0.161457	-0.480549	0.188748	6.43946	0.0111612	0.17428	20	25388363	25433264	1
RRP1B	ENSG00000160208	2352.12	5.21404	4.49134	-0.208371	0.0819519	6.43771	0.0111723	0.17428	21	45079429	45115958	1
CNOT10	ENSG00000182973	2582.47	9.65212	10.2502	0.0918674	0.0362876	6.43449	0.0111925	0.17428	3	32726637	32815367	1
PLAC8	ENSG00000145287	897.05	3.3383	11.6346	0.847607	0.334997	6.43433	0.0111935	0.17428	4	84011201	84058228	-1
SPIRE1	ENSG00000134278	2130.83	4.39067	3.69746	-0.2403	0.0945854	6.43363	0.011198	0.17428	18	12446511	12658133	-1
USP5	ENSG00000111667	5974.83	20.8414	18.5196	-0.178279	0.0701274	6.43029	0.011219	0.17428	12	6961292	6975796	1
AQP9	ENSG00000103569	28647.4	85.3284	116.273	0.461122	0.182689	6.42894	0.0112276	0.17428	15	58430368	58478110	1
ZNF681	ENSG00000196172	45.8935	0.0647999	0.0853136	0.414231	0.163944	6.42591	0.0112467	0.17428	19	23921997	23941693	-1
IL18BP	ENSG00000137496	14691.7	61.4576	44.2364	-0.484268	0.190113	6.42516	0.0112515	0.17428	11	71709587	71716761	1
FRMD3	ENSG00000172159	32.7471	0.110473	0.16616	0.583951	0.231245	6.42496	0.0112528	0.17428	9	85857905	86153461	-1
NA	ENSG00000241563+ENSG00000175279	228.058	0.714221	0.843727	0.235586	0.0925693	6.42345	0.0112623	0.17428	NA	NA	NA	NA
BUD13	ENSG00000137656	2840.44	13.1481	14.0559	0.10217	0.0403441	6.42046	0.0112813	0.174369	11	116618886	116643704	-1
XPO1	ENSG00000082898	25385.7	52.9952	58.0999	0.142648	0.0564412	6.41141	0.0113389	0.175021	2	61704984	61765761	-1
GRAMD4	ENSG00000075240	5605.59	15.1167	12.1287	-0.318741	0.125758	6.40781	0.011362	0.175021	22	46971909	47075688	1
ZSCAN20	ENSG00000121903	355.281	0.82444	0.960004	0.22666	0.0898983	6.40757	0.0113635	0.175021	1	33938246	33962107	1
BTG3	ENSG00000154640	3746.19	22.0524	27.7555	0.35582	0.140749	6.40436	0.011384	0.175133	21	18965971	18985265	-1
SLC30A4	ENSG00000104154	279.411	0.553042	0.834988	0.611753	0.242269	6.40149	0.0114025	0.175212	15	45771809	45815005	-1
N4BP1	ENSG00000102921	11575.1	15.327	19.2115	0.336752	0.133681	6.39858	0.0114211	0.175293	16	48572637	48654059	-1
HMOX2	ENSG00000103415	1417.85	7.40384	6.44052	-0.202729	0.0797073	6.39415	0.0114497	0.175527	16	4524691	4560348	1
C16orf54	ENSG00000185905	1008.2	4.57434	3.54592	-0.370798	0.146043	6.3888	0.0114843	0.175798	16	29753784	29757327	-1
INTS6	ENSG00000102786	3050.52	3.36436	3.7965	0.188326	0.0746178	6.38727	0.0114942	0.175798	13	51928213	52028400	-1
NT5C2	ENSG00000076685	12727	23.4715	26.7898	0.200423	0.0795971	6.38222	0.0115269	0.176013	10	104845940	104953056	-1
BCL6	ENSG00000113916	12904.9	29.9293	38.9642	0.396847	0.157421	6.38097	0.011535	0.176013	3	187439165	187463515	-1
GRIN2C	ENSG00000161509	8.75081	0.0247542	0.0181735	-0.456075	0.18129	6.37439	0.0115779	0.176462	17	72838162	72857627	-1
CCNE2	ENSG00000175305	60.9838	0.202057	0.677249	0.434697	0.172989	6.3699	0.0116072	0.176704	8	95891998	95908906	-1
NA	ENSG00000108654+ENSG00000265695	130908	338.126	382.679	0.18895	0.0748921	6.36752	0.0116228	0.176737	NA	NA	NA	NA
ABTB2	ENSG00000166016	370.122	0.636201	0.97143	0.612238	0.243536	6.36455	0.0116423	0.176828	11	34172535	34379555	-1
NLK	ENSG00000087095	1688.05	4.79599	5.27655	0.149677	0.0594804	6.36073	0.0116673	0.176972	17	26368763	26523407	1
OSCAR	ENSG00000170909	5627.72	27.1618	34.5534	0.354314	0.141179	6.35901	0.0116787	0.176972	19	54597933	54606000	-1
ARHGAP19	ENSG00000213390	2314.85	4.23478	4.70189	0.158603	0.0631009	6.35636	0.0116961	0.177032	10	98978996	99052413	-1
BTN2A1	ENSG00000112763	6896.75	18.8091	21.1597	0.182845	0.072701	6.35177	0.0117264	0.177269	6	26458150	26476849	1
CCND3	ENSG00000112576	3978.62	15.5389	19.2797	0.328424	0.130776	6.3499	0.0117388	0.177269	6	41902671	42018095	-1
ZDHHC14	ENSG00000175048	166.717	0.707875	0.54555	-0.389782	0.153282	6.34599	0.0117647	0.177324	6	157802165	158099178	1
MIR3916	ENSG00000263568	255.753	26.6424	30.9786	0.226204	0.0901068	6.34528	0.0117694	0.177324	1	247365269	247365362	-1
CLCN7	ENSG00000103249	31073.5	82.1774	72.2995	-0.19401	0.0768635	6.33672	0.0118263	0.177977	16	1494935	1525581	-1
RASL10A	ENSG00000100276	714.467	5.59672	4.42935	-0.384139	0.150722	6.33323	0.0118496	0.178124	22	29708922	29711745	-1
LRIF1	ENSG00000121931	1159.63	3.47121	3.87943	0.171968	0.0684206	6.33057	0.0118674	0.178187	1	111489807	111506701	-1
MIA3	ENSG00000154305	9147.56	11.3787	12.4402	0.134921	0.0537822	6.32804	0.0118843	0.178238	1	222791428	222841354	1
ABCA2	ENSG00000107331	1909.42	2.74224	2.03499	-0.459086	0.181259	6.32159	0.0119277	0.178684	9	139901686	139923367	-1
GABBR1	ENSG00000204681	3648.51	6.92846	8.17189	0.244915	0.0976722	6.317	0.0119585	0.178942	6	29523406	29601753	-1
CXCL5	ENSG00000163735	288178	627.321	1918.78	1.53198	0.602887	6.3077	0.0120214	0.179373	4	74861359	74864496	-1
DISP2	ENSG00000140323	17.5666	0.0442469	0.0284523	-0.700509	0.275152	6.30602	0.0120329	0.179373	15	40650436	40663257	1
WBP2NL	ENSG00000183066	12.7967	0.0510532	0.0663264	0.391266	0.156099	6.30489	0.0120405	0.179373	22	42394729	42454460	1
LRRC33	ENSG00000174004	4335.26	20.3958	16.4418	-0.307627	0.122235	6.30379	0.012048	0.179373	3	196366557	196388875	1
TTC14	ENSG00000163728	4988.98	10.2993	11.7528	0.205216	0.0818962	6.30267	0.0120556	0.179373	3	180319918	180335616	1
NMRK1	ENSG00000106733	1076.6	8.16629	11.0417	0.444451	0.177651	6.2923	0.0121263	0.180222	9	77675489	77703133	-1
TREM1	ENSG00000124731	5551.76	14.7792	24.026	0.700902	0.280596	6.28546	0.0121733	0.180466	6	41235664	41254457	-1
AMDHD2	ENSG00000162066	2271.39	11.4735	9.40992	-0.293883	0.117073	6.28412	0.0121824	0.180466	16	2570358	2581423	1
ERCC3	ENSG00000163161	3846.6	14.3337	15.2072	0.0926952	0.0370027	6.2839	0.012184	0.180466	2	128014866	128051752	-1
INF2	ENSG00000203485	5214.36	10.5627	9.09017	-0.234716	0.0931881	6.28087	0.0122048	0.180571	14	105155943	105185942	1
OSBP2	ENSG00000184792	49.1039	0.132828	0.104099	-0.362997	0.144229	6.27871	0.0122197	0.180588	22	31089769	31303811	1
RAB27A	ENSG00000069974	2675.22	6.86412	8.47988	0.316869	0.127115	6.27138	0.0122704	0.180949	15	55495164	55611311	-1
CSNK1G3	ENSG00000151292	1623.2	3.66406	4.02512	0.154437	0.0617957	6.26783	0.012295	0.180949	5	122847793	122952739	1
TREML2	ENSG00000112195	99.6073	0.212423	0.353432	0.732998	0.293637	6.26742	0.0122978	0.180949	6	41158015	41168932	-1
MIF4GD	ENSG00000125457	1780.19	14.2013	11.5388	-0.307832	0.122776	6.26721	0.0122992	0.180949	17	73262309	73267308	-1
TCEA3	ENSG00000204219	9.04449	0.0804656	0.0364634	-1.06433	0.415689	6.26479	0.0123161	0.180994	1	23707554	23751233	-1
MGAT1	ENSG00000131446	19241.1	55.3927	47.1457	-0.22934	0.0917255	6.25124	0.0124107	0.181838	5	180217541	180242652	-1
LCA5	ENSG00000135338	10.6826	0.0202028	0.0280118	0.50044	0.201089	6.25087	0.0124132	0.181838	6	80194708	80247147	-1
ABCB8	ENSG00000197150	1971.22	4.68138	4.1583	-0.176789	0.0703057	6.25061	0.012415	0.181838	7	150725510	150744869	1
LRRC8C	ENSG00000171488	2220.82	2.90541	3.63752	0.33025	0.132843	6.24057	0.0124856	0.182669	1	90098631	90398809	1
PPIC	ENSG00000168938	5.30215	0.032924	0.0591414	0.75573	0.3026	6.23812	0.0125029	0.182718	5	122358945	122372436	-1
MYL12A	ENSG00000101608	21171.1	167.339	197.41	0.254804	0.10244	6.22912	0.0125666	0.183161	18	3247479	3256234	1
PACRGL	ENSG00000163138	581.283	2.78332	3.1473	0.19539	0.0784545	6.22825	0.0125728	0.183161	4	20697905	20754530	1
SAMSN1	ENSG00000155307	35080.6	170.518	224.121	0.404423	0.162825	6.22793	0.0125751	0.183161	21	15857549	15955723	-1
POLR3F	ENSG00000132664	1070.41	4.96519	5.53994	0.173331	0.0695343	6.21843	0.0126427	0.183942	20	18447771	18465287	1
BET1	ENSG00000105829	1470.84	4.74979	5.41235	0.203343	0.0814926	6.21475	0.012669	0.184122	7	93592074	93633694	-1
DCUN1D5	ENSG00000137692	1485.92	1.14966	1.31976	0.206834	0.0829092	6.20706	0.0127242	0.184676	11	102932805	102962944	-1
PLXNA1	ENSG00000114554	8967.3	11.4925	9.21659	-0.349291	0.138829	6.20551	0.0127353	0.184676	3	126707437	126756235	1
FAM198B	ENSG00000164125	10859.1	24.6148	19.8149	-0.311507	0.124604	6.2022	0.0127592	0.184818	4	159045626	159094470	-1
CCDC151	ENSG00000198003	19.5274	0.0790986	0.114041	0.528298	0.213054	6.1989	0.012783	0.184959	19	11531272	11546603	-1
ALDH3B1	ENSG00000006534	6038.32	23.1381	20.1699	-0.198131	0.0795182	6.19145	0.0128369	0.185462	11	67776048	67796744	1
PCIF1	ENSG00000100982	4603.09	18.8969	17.0041	-0.151062	0.060624	6.19019	0.012846	0.185462	20	44563267	44576662	1
UCN	ENSG00000163794	31.3519	0.602845	0.465518	-0.41637	0.166883	6.18008	0.0129196	0.18605	2	27530268	27531313	-1
C1orf61	ENSG00000125462	91.2906	0.845434	1.37095	0.71168	0.287067	6.17941	0.0129245	0.18605	1	156374044	156400493	-1
S100A2	ENSG00000196754	45.4088	0.42412	0.578479	0.468767	0.187445	6.17733	0.0129397	0.18605	1	153533584	153540366	-1
TMEM234	ENSG00000160055	1087.98	9.88522	11.4034	0.213235	0.0859839	6.17684	0.0129433	0.18605	1	32680073	32687972	-1
FAM73B	ENSG00000148343	2745.66	7.65388	8.53551	0.161592	0.0650717	6.1698	0.0129949	0.186442	9	131798900	131834361	1
GLOD4	ENSG00000167699	3877.43	23.2449	21.1396	-0.132027	0.0530704	6.16746	0.0130121	0.186442	17	660337	685581	-1
TPRG1	ENSG00000188001	409.905	1.01551	1.36676	0.397256	0.159118	6.16732	0.0130132	0.186442	3	188665003	189043093	1
TSACC	ENSG00000163467	33.0928	0.417621	0.516508	0.320932	0.129749	6.16143	0.0130566	0.186536	1	156307105	156316786	1
2005-03-01	ENSG00000198060	2339.35	6.10435	6.48141	0.0958694	0.0386599	6.16092	0.0130603	0.186536	10	94050920	94113721	1
BCL2A1	ENSG00000140379	3087.64	24.5571	45.3788	0.815547	0.327996	6.16065	0.0130624	0.186536	15	80253231	80263788	-1
C2orf49	ENSG00000135974	755.882	8.61273	9.39435	0.143082	0.0577501	6.15696	0.0130896	0.186723	2	105953816	105965668	1
SDK2	ENSG00000069188	12.8893	0.0166924	0.00801322	-1.00938	0.401897	6.15352	0.0131151	0.186882	17	71330523	71640228	-1
CFB	ENSG00000243649	1140.4	3.30452	6.00803	0.866457	0.349807	6.14884	0.0131498	0.187021	6	31895475	31919861	1
SOX4	ENSG00000124766	449.853	0.860033	1.10052	0.364508	0.147688	6.14838	0.0131532	0.187021	6	21593972	21598847	1
GSN	ENSG00000148180	112145	406.079	328.798	-0.318246	0.127263	6.14633	0.0131685	0.187036	9	123970078	124095121	1
RNU4-2	ENSG00000202538	6.16744	0.594385	0.30528	-0.93458	0.371473	6.12655	0.0133166	0.188773	12	120729566	120729706	-1
ANGEL1	ENSG00000013523	2799.79	7.77766	6.50893	-0.259089	0.104057	6.12616	0.0133196	0.188773	14	77253588	77292589	-1
FBXW5	ENSG00000159069	14958.1	71.0486	62.9398	-0.183146	0.0736215	6.11813	0.0133802	0.189053	9	139834887	139839148	-1
KIAA0907	ENSG00000132680	4660.04	15.8769	17.5768	0.154426	0.0624414	6.118	0.0133812	0.189053	1	155882834	155904191	-1
SLC4A1AP	ENSG00000163798	5419.26	18.6343	19.9094	0.102393	0.0414113	6.11783	0.0133825	0.189053	2	27886338	27917840	1
TMEM185B	ENSG00000226479	1639.83	3.05004	2.74952	-0.139902	0.0564375	6.1141	0.0134108	0.189168	2	120978854	120980984	-1
LYNX1	ENSG00000180155	29.1462	0.0615487	0.0421408	-0.589939	0.23488	6.11069	0.0134367	0.189168	8	143845752	143859640	-1
NFATC3	ENSG00000072736	2889.62	5.02599	4.26657	-0.242199	0.0978296	6.11039	0.013439	0.189168	16	68118654	68263162	1
TPMT	ENSG00000137364	6671.65	19.9655	23.5074	0.245809	0.0994891	6.10762	0.0134601	0.189168	6	18128542	18155305	-1
C7orf50	ENSG00000146540	1628.28	14.1699	12.2868	-0.215252	0.0869657	6.10185	0.013504	0.189168	7	1036622	1177896	-1
CARD16	ENSG00000204397	3671.51	43.9795	59.0956	0.434707	0.176723	6.10005	0.0135178	0.189168	11	104912053	104972158	-1
VENTX	ENSG00000151650	839.492	3.1766	4.22781	0.413762	0.167671	6.09968	0.0135206	0.189168	10	135050908	135055433	1
SPRTN	ENSG00000010072	932.143	2.43331	2.70191	0.165096	0.0669865	6.09926	0.0135239	0.189168	1	231472850	231490769	1
SRSF10	ENSG00000188529	6460.11	14.3168	15.562	0.129115	0.0523336	6.0942	0.0135626	0.189168	1	24291294	24307417	-1
CLEC4G	ENSG00000182566	30.2983	0.16838	0.310043	0.86267	0.342965	6.09256	0.0135752	0.189168	19	7793843	7798792	-1
TET2	ENSG00000168769	11453	7.2584	8.57142	0.250593	0.101973	6.09081	0.0135887	0.189168	4	106067032	106200973	1
TOR1B	ENSG00000136816	4232.24	14.2597	18.1996	0.361246	0.146841	6.08999	0.013595	0.189168	9	132565432	132573560	1
CCNDBP1	ENSG00000166946	9131	36.979	40.1067	0.119929	0.0486317	6.08957	0.0135982	0.189168	15	43477316	43487396	1
FAM212B	ENSG00000197852	512.255	0.81614	0.971188	0.258587	0.105131	6.08931	0.0136002	0.189168	1	112223252	112298446	-1
RAB3IL1	ENSG00000167994	112.725	0.64983	0.377885	-0.782254	0.314282	6.08848	0.0136066	0.189168	11	61664773	61687741	-1
AP4M1	ENSG00000221838	929.53	4.96401	5.5692	0.169525	0.0688387	6.08629	0.0136235	0.189175	7	99699172	99707968	1
SNORD24	ENSG00000206611	7.33203	0.872141	1.20627	0.494082	0.200877	6.08071	0.0136666	0.189175	9	136216251	136216325	1
ATG5	ENSG00000057663	3023.86	9.48101	10.2064	0.116756	0.0473792	6.08013	0.0136711	0.189175	6	106632351	106773666	-1
FAM19A2	ENSG00000198673	13.1074	0.0406729	0.0267045	-0.563166	0.227374	6.07919	0.0136783	0.189175	12	62102040	62672931	-1
PCGF3	ENSG00000185619	6079.69	10.6393	12.067	0.191009	0.0776377	6.07845	0.0136841	0.189175	4	699537	764428	1
SOCS1	ENSG00000185338	264.527	2.11343	4.1534	0.688395	0.279829	6.07723	0.0136935	0.189175	16	11348262	11350036	-1
SMNDC1	ENSG00000119953	2893.21	14.4219	15.7148	0.134522	0.0546375	6.07053	0.0137456	0.189695	10	112052798	112064709	-1
MINK1	ENSG00000141503	21766.8	48.7788	41.8723	-0.214758	0.0868665	6.06636	0.0137781	0.189885	17	4736683	4801356	1
MYO10	ENSG00000145555	928.63	0.716951	1.01294	0.523383	0.213302	6.06505	0.0137883	0.189885	5	16665395	16936372	-1
SNW1	ENSG00000100603	7561.38	36.395	38.6831	0.0978652	0.0398014	6.06064	0.0138227	0.190099	14	78183942	78227550	-1
TMEM134	ENSG00000172663	1292.84	15.9226	13.519	-0.244739	0.0991746	6.05777	0.0138453	0.190099	11	67231824	67236743	-1
ALDH3A2	ENSG00000072210	5492.37	16.8354	13.1704	-0.358279	0.144036	6.05752	0.0138472	0.190099	17	19551449	19580911	1
SNORD3A	ENSG00000202364	71.0416	4.12987	4.11998	-0.628874	0.252197	6.05122	0.0138967	0.190487	17	19091329	19091544	1
GPR161	ENSG00000143147	94.6024	0.311662	0.441791	0.525809	0.213886	6.04989	0.0139072	0.190487	1	168053997	168106821	-1
PLA1A	ENSG00000144837	34.9326	0.145477	0.274578	0.923023	0.375371	6.04604	0.0139375	0.190487	3	119316689	119348658	1
EFR3B	ENSG00000084710	56.367	0.0645658	0.0964384	0.605425	0.246457	6.04588	0.0139388	0.190487	2	25264999	25378243	1
VDR	ENSG00000111424	6685.99	12.2847	15.175	0.310488	0.126886	6.04471	0.013948	0.190487	12	48235320	48336831	-1
SUV39H2	ENSG00000152455	214.824	0.635181	0.721777	0.186653	0.0759058	6.04177	0.0139713	0.190607	10	14920819	14946314	1
TBC1D2	ENSG00000095383	6466.01	22.838	17.9496	-0.341905	0.138926	6.03194	0.0140493	0.19139	9	100961311	101017915	-1
PFKFB2	ENSG00000123836	406.071	0.541834	0.387616	-0.479068	0.194657	6.03088	0.0140578	0.19139	1	207222801	207254369	1
ZC3H7A	ENSG00000122299	7802.43	20.7107	22.4977	0.131114	0.0534778	6.02573	0.0140988	0.191689	16	11844442	11891123	-1
SREK1	ENSG00000153914	4698.63	10.5867	11.5344	0.133162	0.0543213	6.024	0.0141126	0.191689	5	65435799	65479443	1
FAM76B	ENSG00000077458	3027.36	7.67082	8.5363	0.170432	0.0695927	6.02263	0.0141236	0.191689	11	95502106	95523573	-1
PRG2	ENSG00000186652	81.9376	1.203	0.781557	-0.573205	0.229016	6.01649	0.0141728	0.192059	11	57154267	57158130	-1
ZFC3H1	ENSG00000133858	7891.27	10.8702	12.4572	0.208236	0.0850491	6.01463	0.0141878	0.192059	12	72003252	72061505	-1
PIDD	ENSG00000177595	1147.91	4.29427	3.72058	-0.233198	0.094617	6.01377	0.0141947	0.192059	11	799179	809753	-1
STAU2	ENSG00000040341	1677.9	2.7464	3.28645	0.27053	0.110809	6.00732	0.0142467	0.192445	8	74332604	74659943	-1
NA	ENSG00000010244+ENSG00000207928	14702.5	61.4146	67.1244	0.140427	0.0573848	6.0066	0.0142524	0.192445	NA	NA	NA	NA
YPEL4	ENSG00000166793	1120.53	8.04116	5.52476	-0.550529	0.223657	6.00003	0.0143056	0.192964	11	57412560	57417417	-1
TMEM129	ENSG00000168936	1457.71	5.7309	5.07136	-0.196269	0.0797509	5.9968	0.0143319	0.19312	4	1717679	1723085	-1
CYC1	ENSG00000179091	5752.99	52.4345	47.4818	-0.154399	0.0625833	5.99179	0.0143726	0.193293	8	145149930	145152428	1
NA	ENSG00000078618+ENSG00000212076	24644.5	61.0233	64.6266	0.0871789	0.0356797	5.9916	0.0143741	0.193293	NA	NA	NA	NA
CDK4	ENSG00000135446	2068.51	16.0572	14.0295	-0.204924	0.0832697	5.98905	0.0143949	0.193375	12	58141510	58149796	-1
SCYL3	ENSG00000000457	1244.93	3.64465	3.91948	0.115854	0.0474632	5.98087	0.0144618	0.193903	1	169821804	169863408	-1
RAB7L1	ENSG00000117280	2648.64	7.52554	8.51745	0.187917	0.0770999	5.98064	0.0144638	0.193903	1	205737114	205744588	-1
GOLGA2	ENSG00000167110	8349.95	19.4984	21.9645	0.180372	0.0740178	5.97184	0.0145361	0.194521	9	131018108	131038274	-1
PACS2	ENSG00000179364	3221.99	5.67857	5.02026	-0.175039	0.0716525	5.97143	0.0145394	0.194521	14	105766900	105864484	1
TMEM203	ENSG00000187713	1062.77	7.55895	6.79172	-0.166396	0.0678782	5.96889	0.0145604	0.194603	9	140098534	140100090	-1
PLAT	ENSG00000104368	23.7207	0.0609241	0.0987832	0.709981	0.288475	5.96682	0.0145776	0.194634	8	42032236	42065242	-1
PRSS36	ENSG00000178226	667.869	2.77613	2.15731	-0.364031	0.148813	5.96413	0.0145998	0.194636	16	31150246	31161415	-1
TBCD	ENSG00000141556	4780.19	12.1505	10.5046	-0.206631	0.0845527	5.96095	0.0146262	0.194636	17	80709940	80900724	1
LYRM1	ENSG00000102897	700.991	3.47436	4.22646	0.292908	0.120487	5.96013	0.014633	0.194636	16	20911190	20936328	1
NA	ENSG00000211519+ENSG00000166920	106396	963.122	1302.16	0.45652	0.187343	5.95965	0.014637	0.194636	NA	NA	NA	NA
TAS2R14	ENSG00000212127	15.4522	0.150245	0.193508	0.364089	0.148763	5.95736	0.014656	0.194692	12	11090005	11324172	-1
LRRK2	ENSG00000188906	12870	13.1166	16.5119	0.336067	0.138157	5.95042	0.0147138	0.195262	12	40590546	40763087	1
SLIT2	ENSG00000145147	14.412	0.0395026	0.035229	-0.936835	0.374803	5.94731	0.0147397	0.195409	4	20254883	20622184	1
MED30	ENSG00000164758	960.944	9.47526	11.4717	0.290124	0.119481	5.93307	0.0148593	0.196689	8	118532952	118552501	1
FAM195B	ENSG00000225663	3829.45	34.4986	31.1589	-0.148382	0.0608257	5.93226	0.0148662	0.196689	17	79780287	79791178	-1
PPARGC1B	ENSG00000155846	1088.6	1.23803	0.852904	-0.547774	0.220873	5.9304	0.0148819	0.196699	5	149109861	149234585	1
ZIK1	ENSG00000171649	140.518	0.599583	0.502185	-0.246175	0.101334	5.92216	0.0149516	0.197274	19	58089824	58105145	1
NFATC2IP	ENSG00000176953	4037.71	10.521	11.4908	0.133955	0.0550786	5.91926	0.0149762	0.197274	16	28962128	28978418	1
ADAMTSL4	ENSG00000143382	3517.01	7.43616	9.98632	0.427187	0.176413	5.9189	0.0149793	0.197274	1	150521884	150533413	1
MED20	ENSG00000124641	716.069	2.94003	3.16798	0.118174	0.0486726	5.91413	0.0150199	0.197274	6	41873092	41888877	-1
SPATC1L	ENSG00000160284	130.279	0.669722	0.507467	-0.437128	0.177082	5.91304	0.0150292	0.197274	21	47581062	47604390	-1
HUS1	ENSG00000136273	2860.6	9.50866	10.5339	0.157383	0.0648776	5.91126	0.0150444	0.197274	7	47735328	48019178	-1
SUDS3	ENSG00000111707	3567.78	7.67973	8.26758	0.10863	0.0447211	5.91113	0.0150455	0.197274	12	118814185	118855840	1
RAB40B	ENSG00000141542	75.4487	0.527271	0.366147	-0.519301	0.211696	5.91075	0.0150488	0.197274	17	80612849	80656604	-1
LRRC57	ENSG00000180979	1511.22	6.37221	6.84785	0.112363	0.0462953	5.90937	0.0150606	0.197274	15	42834720	42841000	-1
IQCC	ENSG00000160051	108.886	0.468369	0.537065	0.199484	0.0821991	5.90526	0.0150958	0.197486	1	32671236	32674288	1
TOP1MT	ENSG00000184428	862.126	5.37315	4.07291	-0.416274	0.170186	5.90397	0.0151068	0.197486	8	144386554	144442149	-1
MRS2	ENSG00000124532	1146.71	3.81829	3.375	-0.169373	0.0696535	5.89777	0.0151601	0.197879	6	24403153	24425810	1
TINAGL1	ENSG00000142910	9.3115	0.0223151	0.0664291	1.5005	0.606785	5.89585	0.0151766	0.197879	1	32042116	32053288	1
SPNS1	ENSG00000169682	8195.25	41.1826	36.6184	-0.168158	0.069065	5.89521	0.0151821	0.197879	16	28985542	28995869	1
RNF6	ENSG00000127870	4141.02	10.6727	11.5431	0.125878	0.0518989	5.89269	0.0152038	0.197966	13	26706253	26796791	-1
KL	ENSG00000133116	19.6251	0.0242727	0.0608551	1.02063	0.404874	5.8863	0.0152591	0.198288	13	33590207	33640282	1
TROVE2	ENSG00000116747	1656.09	4.48523	4.91801	0.142062	0.0587637	5.88473	0.0152727	0.198288	1	193028552	193060907	1
SESTD1	ENSG00000187231	4613.41	4.402	4.93878	0.179176	0.0741151	5.88461	0.0152738	0.198288	2	179966419	180129517	-1
ITGA11	ENSG00000137809	1444.39	3.66066	2.32166	-0.738918	0.294613	5.88024	0.0153118	0.198368	15	68594050	68724501	-1
MB21D2	ENSG00000180611	1572.34	4.31498	5.60656	0.383523	0.158927	5.87821	0.0153294	0.198368	3	192514604	192635950	-1
ZCCHC7	ENSG00000147905	1603.86	6.11098	6.49713	0.10694	0.0440848	5.87746	0.0153359	0.198368	9	37120536	37358146	1
STX17	ENSG00000136874	1027.81	1.45791	1.69577	0.227388	0.0941624	5.8758	0.0153504	0.198368	9	102668915	102732618	1
SP100	ENSG00000067066	17782.2	22.5248	26.7666	0.25794	0.106836	5.87464	0.0153605	0.198368	2	231280657	231408805	1
PCCB	ENSG00000114054	1423.04	8.45847	7.47954	-0.18707	0.0769629	5.86681	0.015429	0.198368	3	135969148	136056738	1
IMMP2L	ENSG00000184903	47.208	0.363936	0.28675	-0.340846	0.140636	5.86557	0.0154398	0.198368	7	110303110	111202573	-1
BBS4	ENSG00000140463	1551.86	6.21151	6.95627	0.174574	0.0723384	5.86106	0.0154795	0.198368	15	72978527	73030817	1
TMEM26	ENSG00000196932	23.6227	0.0316508	0.0668549	1.09778	0.453311	5.85939	0.0154942	0.198368	10	63166401	63213208	-1
DDX49	ENSG00000105671	2836.86	17.1845	15.2913	-0.177459	0.0730823	5.85893	0.0154982	0.198368	19	19030484	19039436	1
S100PBP	ENSG00000116497	944.606	2.19298	2.46168	0.174021	0.0721003	5.85847	0.0155023	0.198368	1	33282368	33324476	1
TSFM	ENSG00000123297	1481.94	5.99103	7.06077	0.246365	0.101861	5.85787	0.0155076	0.198368	12	58176372	58201854	1
KIAA0513	ENSG00000135709	6303.76	10.0073	7.9583	-0.364491	0.149639	5.85771	0.015509	0.198368	16	85061375	85127836	1
RANBP9	ENSG00000010017	5511.12	17.9716	19.4418	0.124155	0.0513292	5.85521	0.015531	0.198368	6	13621730	13711796	-1
RNASE2	ENSG00000169385	56.4629	0.653909	0.991005	0.608056	0.252465	5.85372	0.0155441	0.198368	14	21423611	21424595	1
IQCB1	ENSG00000173226	2221.51	8.48816	9.62963	0.189789	0.0786082	5.84961	0.0155805	0.198368	3	121488610	121553926	-1
SERPINB2	ENSG00000197632	40966.6	109.264	298.704	1.23902	0.49	5.84737	0.0156003	0.198368	18	61538926	61571124	1
SSR3	ENSG00000114850	10589.4	31.5589	28.3112	-0.152405	0.0629597	5.84511	0.0156204	0.198368	3	156257929	156272973	-1
STK19	ENSG00000204344	1126.17	6.84173	7.75859	0.184553	0.0764621	5.84488	0.0156224	0.198368	6	31938868	31950598	1
CDK7	ENSG00000134058	2487.31	16.2316	18.4397	0.195493	0.0809817	5.84258	0.0156428	0.198368	5	68530668	68573250	1
C1orf95	ENSG00000203685	25.8744	0.0446873	0.024513	-0.82463	0.334146	5.84253	0.0156433	0.198368	1	226736501	226796915	1
MUT	ENSG00000146085	2539.49	6.62572	7.17862	0.133478	0.0552763	5.84203	0.0156478	0.198368	6	49398073	49430904	-1
IFIT2	ENSG00000119922	6691.77	14.0353	27.19	0.943899	0.39085	5.84188	0.0156491	0.198368	10	91061712	91069033	1
WDR35	ENSG00000118965	566.867	0.77555	0.953375	0.329991	0.136679	5.84118	0.0156554	0.198368	2	20110021	20189892	-1
PIK3R3	ENSG00000117461	76.6472	0.152677	0.118035	-0.361799	0.149777	5.8369	0.0156935	0.198368	1	46505812	46642160	-1
SOS1	ENSG00000115904	4834.21	5.50668	6.82695	0.319116	0.132705	5.83618	0.0156998	0.198368	2	39208537	39351486	-1
ZNF189	ENSG00000136870	1424.79	4.3051	4.81139	0.170686	0.0708411	5.83386	0.0157206	0.198368	9	104161155	104172942	1
LIN52	ENSG00000205659	510.803	2.84378	3.16117	0.167756	0.0696289	5.8329	0.0157292	0.198368	14	74551499	74667936	1
IFT43	ENSG00000119650	653.89	6.8422	8.08585	0.24785	0.102992	5.83178	0.0157392	0.198368	14	76368479	76550928	1
BRE	ENSG00000158019	2559.54	13.3694	12.2259	-0.129362	0.053477	5.83033	0.0157521	0.198368	2	28112808	28561768	1
IDO1	ENSG00000131203	15310.7	55.2	115.15	1.06036	0.439018	5.8301	0.0157542	0.198368	8	39759794	39785963	1
TMEM57	ENSG00000204178	2013.76	5.13211	5.67393	0.156195	0.0648776	5.82874	0.0157665	0.198368	1	25757388	25826700	1
KCNE1	ENSG00000180509	169.994	0.563792	0.369488	-0.59927	0.243937	5.82742	0.0157782	0.198368	21	35818988	35884573	-1
ZNF229	ENSG00000167383	36.6668	0.0890652	0.0649578	-0.424898	0.173982	5.81663	0.0158753	0.199397	19	44921685	44952766	-1
CCL2	ENSG00000108691	157466	1449.16	3064.13	1.05453	0.436962	5.8124	0.0159136	0.199687	17	32582237	32584222	1
DPP7	ENSG00000176978	10621.1	72.8389	65.2904	-0.171241	0.0708593	5.80753	0.0159577	0.20005	9	140004994	140009629	-1
C9orf72	ENSG00000147894	7264.08	16.0976	19.0778	0.256286	0.106853	5.80398	0.0159899	0.200234	9	27546544	27573864	-1
ATXN10	ENSG00000130638	4537.42	15.1301	13.5104	-0.160883	0.0666751	5.80182	0.0160096	0.200234	22	46067678	46241187	1
CLUH	ENSG00000132361	4132.86	9.01156	7.56772	-0.255827	0.105345	5.80088	0.0160181	0.200234	17	2592680	2615957	-1
MED21	ENSG00000152944	1195.51	6.93306	7.48031	0.12067	0.0502379	5.79437	0.0160776	0.200442	12	27175479	27219276	1
YPEL5	ENSG00000119801	5642.12	21.7179	23.8652	0.144238	0.0600257	5.79375	0.0160832	0.200442	2	30369807	30383399	1
LY86	ENSG00000112799	1985.37	28.2609	18.9057	-0.578533	0.239396	5.79284	0.0160916	0.200442	6	6588341	6655216	1
ZNRF2	ENSG00000180233	5915.92	16.1376	20.1223	0.325718	0.136002	5.78978	0.0161196	0.200442	7	30323923	30452118	1
DDR1	ENSG00000204580	1149.5	2.43309	3.38255	0.482014	0.201256	5.78861	0.0161304	0.200442	6	30844198	30867933	1
SLC2A8	ENSG00000136856	793.723	4.39326	3.48924	-0.334259	0.138783	5.78726	0.0161428	0.200442	9	130159421	130170703	1
AKIRIN1	ENSG00000174574	4997.86	18.1598	20.5969	0.2026	0.0843191	5.78633	0.0161512	0.200442	1	39456895	39471731	1
CDC14A	ENSG00000079335	735.733	1.33934	1.55046	0.228789	0.0954242	5.78419	0.016171	0.200442	1	100810584	100985833	1
INTS5	ENSG00000185085	1111.95	3.72885	3.38911	-0.140426	0.0582804	5.78324	0.0161797	0.200442	11	62414320	62420774	-1
RAB8B	ENSG00000166128	11913.6	23.9401	27.7571	0.226137	0.0943763	5.78241	0.0161873	0.200442	15	63481668	63559981	1
CPD	ENSG00000108582	11963	12.3873	15.1782	0.302119	0.12617	5.7806	0.016204	0.20046	17	28705923	28797007	1
C16orf55	ENSG00000167523	126.014	0.568964	0.649338	0.186157	0.077326	5.77281	0.016276	0.201161	16	89724210	89737680	1
PPP2R2A	ENSG00000221914	4122.19	10.4596	11.2632	0.118755	0.0494687	5.76736	0.0163265	0.201596	8	26149007	26230196	1
ZNF526	ENSG00000167625	700.046	1.97677	1.74446	-0.178252	0.0742771	5.76186	0.0163777	0.202038	19	42724423	42732353	1
TFDP2	ENSG00000114126	341.195	0.31604	0.398581	0.336724	0.140955	5.75865	0.0164077	0.202212	3	141663277	141868386	-1
NUSAP1	ENSG00000137804	299.554	1.20506	1.41971	0.254296	0.106252	5.75666	0.0164262	0.202212	15	41624892	41673248	1
CCNJ	ENSG00000107443	1156.13	2.80607	3.09713	0.153705	0.0642118	5.7554	0.016438	0.202212	10	97803151	97820627	1
UBAP1	ENSG00000165006	5788.5	19.3906	21.0882	0.136059	0.0568077	5.74656	0.016521	0.203043	9	34179003	34252521	1
ZNF234	ENSG00000263002	1004.55	2.19716	2.4206	0.142506	0.0595401	5.74402	0.0165449	0.203147	19	44645710	44663156	1
HPX	ENSG00000110169	16.4689	0.120238	0.0919244	-0.380408	0.158948	5.74167	0.016567	0.203228	11	6452279	6463847	-1
SMCR7L	ENSG00000100335	2690.86	5.25247	4.66721	-0.166096	0.0692007	5.73995	0.0165833	0.203238	22	39895437	39914137	1
CSNK1A1	ENSG00000113712	12819.9	41.3587	44.6448	0.122159	0.0511302	5.72666	0.0167092	0.204591	5	148871760	148931007	-1
ZNF680	ENSG00000173041	137.147	0.272936	0.318657	0.234503	0.0985471	5.71142	0.0168549	0.206182	7	63980262	64023484	-1
HIST1H4C	ENSG00000197061	11.7942	0.379844	0.247848	-0.650171	0.267333	5.70878	0.0168803	0.206301	6	26104104	26104518	1
MCC	ENSG00000171444	36.2056	0.0367256	0.0461957	0.326338	0.136824	5.70469	0.0169196	0.206541	5	112357796	112824527	-1
BRMS1L	ENSG00000100916	477.355	1.82619	2.08589	0.204061	0.0855067	5.7031	0.016935	0.206541	14	36295524	36401531	1
SPTB	ENSG00000070182	84.4111	0.0981237	0.0719468	-0.452891	0.18737	5.70184	0.0169471	0.206541	14	65213002	65346601	-1
ZSWIM6	ENSG00000130449	4769.45	8.67643	9.65792	0.166421	0.0699619	5.69918	0.0169729	0.206663	5	60628100	60841997	1
KAT2B	ENSG00000114166	3256.46	6.65761	7.64085	0.201507	0.0845454	5.6952	0.0170113	0.206784	3	20081515	20195896	1
MTUS1	ENSG00000129422	18.6871	0.0501016	0.0369259	-0.67007	0.279547	5.6949	0.0170143	0.206784	8	17501304	17658426	-1
PDZD7	ENSG00000186862	56.3707	0.352229	0.219749	-0.711874	0.295704	5.68995	0.0170623	0.206952	10	102767567	102790890	-1
ZNF502	ENSG00000196653	80.211	0.28843	0.224174	-0.361724	0.15122	5.68984	0.0170634	0.206952	3	44754135	44765323	1
GJC2	ENSG00000198835	8.54693	0.0438073	0.0310864	-0.505304	0.208419	5.6878	0.0170832	0.206952	1	228337553	228347527	1
DNAJC18	ENSG00000170464	256.22	0.4991	0.564013	0.184566	0.0775071	5.68594	0.0171014	0.206952	5	138744279	138780180	-1
CCDC82	ENSG00000149231	4181.73	14.9435	17.4707	0.242034	0.101826	5.68537	0.0171069	0.206952	11	96085933	96123087	-1
TAGLN	ENSG00000149591	612.19	4.54017	3.70805	-0.296872	0.124377	5.68339	0.0171262	0.206991	11	117070037	117075498	1
NDUFS7	ENSG00000115286	3383.62	48.0774	42.3705	-0.196183	0.0818862	5.68127	0.017147	0.206991	19	1383526	1395583	1
GPR18	ENSG00000125245	63.7369	0.327719	0.491016	0.551769	0.232159	5.67951	0.0171641	0.206991	13	99906968	99913998	-1
KCNMB1	ENSG00000145936	623.239	3.42054	5.36536	0.621563	0.260418	5.67672	0.0171915	0.206991	5	169805168	169816681	-1
SUPT20H	ENSG00000102710	6105.15	20.413	22.1815	0.126034	0.0530034	5.67587	0.0171998	0.206991	13	37583449	37633850	-1
C1D	ENSG00000197223	2771.17	21.6684	23.9507	0.152528	0.06408	5.67413	0.0172169	0.206991	2	68268262	68338080	-1
PPP4R2	ENSG00000163605	4205.51	28.4492	32.3701	0.206311	0.0868377	5.67377	0.0172204	0.206991	3	73045936	73118350	1
RHOH	ENSG00000168421	157.017	0.657071	1.55974	0.791895	0.332904	5.67203	0.0172375	0.207008	4	40192673	40246281	1
TMPRSS6	ENSG00000187045	11.1403	0.0417747	0.0311675	-0.396082	0.16674	5.66963	0.0172611	0.207102	22	37461476	37505603	-1
DNAJB4	ENSG00000162616	651.63	2.83714	3.31805	0.236792	0.099694	5.66322	0.0173243	0.207567	1	78444859	78483648	1
ITGB3	ENSG00000259207	129.251	0.222832	0.705402	1.1456	0.474123	5.66155	0.0173408	0.207567	17	45331212	45421658	1
PIGO	ENSG00000165282	1526.35	3.9787	3.65233	-0.120958	0.0508537	5.66089	0.0173473	0.207567	9	35088685	35096591	-1
FCRLB	ENSG00000162746	209.152	0.958056	1.5699	0.651887	0.27329	5.65542	0.0174015	0.208027	1	161691353	161697933	1
TRA2A	ENSG00000164548	3159.55	17.2657	19.0107	0.142702	0.059992	5.64718	0.0174835	0.208817	7	23544399	23571660	-1
KIN	ENSG00000151657	2130.21	11.1873	12.441	0.161028	0.0679865	5.63911	0.0175641	0.209589	10	7795188	7829990	-1
SMAD7	ENSG00000101665	3575.44	11.1098	12.5942	0.18947	0.0799151	5.63718	0.0175834	0.209629	18	46446223	46477081	-1
CEP170	ENSG00000143702	11227.1	14.5619	18.4483	0.342886	0.145135	5.63416	0.0176138	0.209801	1	243287730	243418650	-1
LIN54	ENSG00000189308	1834.32	2.87687	3.3618	0.235757	0.0997753	5.63154	0.0176401	0.209924	4	83831126	83934079	-1
GLI3	ENSG00000106571	6.44918	0.00579168	0.0110758	0.807177	0.337063	5.62578	0.0176982	0.21032	7	42000548	42277469	-1
METTL9	ENSG00000197006	9119.24	26.9751	33.5651	0.327951	0.138809	5.62506	0.0177054	0.21032	16	21608539	21668794	1
BTBD10	ENSG00000148925	2335.9	9.42328	10.2565	0.134246	0.056744	5.62215	0.0177348	0.210402	11	13409548	13484844	-1
RAB42	ENSG00000188060	320.411	3.57169	2.55491	-0.497041	0.208238	5.61962	0.0177605	0.210402	1	28918712	28921955	1
TMEM201	ENSG00000188807	295.716	0.520867	0.427117	-0.293026	0.123156	5.61882	0.0177686	0.210402	1	9648932	9674935	1
CYP19A1	ENSG00000137869	17.8868	0.0314831	0.0532653	0.769274	0.325307	5.61706	0.0177864	0.210402	15	51500254	51630807	-1
SS18	ENSG00000141380	6238.73	18.4657	19.9001	0.118616	0.05014	5.61648	0.0177924	0.210402	18	23596578	23671181	-1
BTBD11	ENSG00000151136	1109.89	2.19424	1.73432	-0.332332	0.139971	5.61015	0.0178568	0.210973	12	107712190	108053419	1
CCNH	ENSG00000134480	2704.99	16.4267	18.4874	0.181806	0.076832	5.60813	0.0178774	0.211027	5	86687311	86708836	-1
TCF25	ENSG00000141002	16026.6	77.266	71.9888	-0.100225	0.0422991	5.60092	0.0179511	0.211413	16	89940000	89977792	1
NA	ENSG00000270180+ENSG00000100129	15511	43.005	37.711	-0.191338	0.0807013	5.60084	0.0179519	0.211413	NA	NA	NA	NA
SLC2A14	ENSG00000173262	44.059	0.161087	0.325156	1.53283	0.637304	5.60021	0.0179583	0.211413	12	7965108	8043744	-1
ZFAND6	ENSG00000086666	7015.37	32.9689	36.0951	0.147885	0.0626307	5.59179	0.0180449	0.211554	15	80351910	80430735	1
CEBPE	ENSG00000092067	78.3131	0.600119	0.786862	0.393217	0.166758	5.58704	0.0180939	0.211554	14	23586513	23588825	-1
PHLDA3	ENSG00000174307	237.336	1.92237	1.33661	-0.568927	0.233032	5.58647	0.0180998	0.211554	1	201434620	201438365	-1
TIMP2	ENSG00000035862	21449.6	66.6249	56.6607	-0.238718	0.100857	5.58488	0.0181162	0.211554	17	76849059	76921469	-1
SLC25A3	ENSG00000075415	18344	97.8663	91.6411	-0.0928723	0.0392333	5.58386	0.0181268	0.211554	12	98987369	98995946	1
GID4	ENSG00000141034	926.091	2.19696	2.43552	0.152044	0.0645237	5.58309	0.0181347	0.211554	17	17942606	17971718	1
UPP1	ENSG00000183696	6450.09	27.9212	42.7848	0.604025	0.256325	5.58277	0.018138	0.211554	7	48128225	48148330	1
SSB	ENSG00000138385	13476.5	78.885	95.0816	0.277509	0.117621	5.58254	0.0181404	0.211554	2	170648443	170668574	1
FAM20C	ENSG00000177706	15473.4	65.5921	52.1062	-0.356118	0.148836	5.58137	0.0181526	0.211554	7	192969	300711	1
KIAA1211	ENSG00000109265	157.697	0.179133	0.301481	0.72959	0.309504	5.58121	0.0181542	0.211554	4	57036361	57194791	1
PIP5K1C	ENSG00000186111	6470.69	14.3822	12.351	-0.22097	0.0933376	5.58052	0.0181613	0.211554	19	3630181	3700477	-1
PGS1	ENSG00000087157	3327.58	15.0113	17.1225	0.199919	0.0849604	5.5803	0.0181636	0.211554	17	76374721	76421195	1
TIPRL	ENSG00000143155	3731.4	11.6554	12.8311	0.149487	0.0633963	5.57572	0.0182111	0.21192	1	168148171	168169950	1
GBP5	ENSG00000154451	3629.71	7.26307	11.8998	0.708034	0.301016	5.57051	0.0182655	0.212126	1	89724633	89738544	-1
PURA	ENSG00000185129	1015.82	1.9545	2.09945	0.114394	0.0485357	5.56921	0.018279	0.212126	5	139487362	139496321	1
LMBR1	ENSG00000105983	2471.6	5.04054	5.64791	0.18111	0.076864	5.56839	0.0182875	0.212126	7	156473571	156685924	-1
OXSR1	ENSG00000172939	9100.56	19.7193	22.8496	0.23556	0.0998992	5.56783	0.0182934	0.212126	3	38206580	38296979	1
ZNF143	ENSG00000166478	3421.03	11.925	12.5887	0.089393	0.0379342	5.56388	0.0183347	0.212418	11	9481866	9550071	1
LPIN3	ENSG00000132793	24.1588	0.069657	0.0459337	-0.611065	0.25722	5.561	0.018365	0.21258	20	39969560	39989222	1
RASD1	ENSG00000108551	53.4771	0.379866	0.255651	-0.537152	0.225326	5.557	0.018407	0.212879	17	17397751	17399709	-1
ZNF326	ENSG00000162664	1854.49	4.73306	5.26841	0.171425	0.0728164	5.5525	0.0184543	0.213239	1	90460671	90494097	1
BLOC1S4	ENSG00000186222	534.51	3.77848	3.49165	-0.113107	0.0479477	5.54523	0.0185311	0.213939	4	6717842	6719387	1
IER3	ENSG00000137331	29862.5	214.832	297.384	0.485811	0.207092	5.54318	0.0185528	0.213977	6	30710976	30712331	-1
FAM78A	ENSG00000126882	3036.58	9.01927	7.15382	-0.345859	0.146594	5.54184	0.0185671	0.213977	9	134133463	134151934	-1
TMEM150A	ENSG00000168890	1522.5	10.9685	9.62624	-0.194127	0.0822118	5.53693	0.0186192	0.21439	2	85825671	85830319	-1
F10	ENSG00000126218	9.07801	0.0510786	0.0748688	0.514387	0.2191	5.52717	0.0187234	0.215401	13	113777128	113803843	1
ATP1B3	ENSG00000069849	12000	63.9801	72.9503	0.205801	0.0877369	5.52222	0.0187764	0.215822	3	141594966	141645356	1
NAT14	ENSG00000090971	80.0798	0.666052	0.579762	-0.226248	0.0958744	5.51441	0.0188604	0.215964	19	55996371	55998935	1
TXNDC9	ENSG00000115514	2327.7	15.1667	16.9961	0.178825	0.0762835	5.51413	0.0188634	0.215964	2	99935445	99957165	-1
MFAP3	ENSG00000037749	2518.51	4.71276	5.24631	0.168506	0.0720014	5.51368	0.0188683	0.215964	5	153418466	153600038	1
TRGC1	ENSG00000211689	146.089	1.53615	3.47911	0.820903	0.349856	5.51152	0.0188916	0.215964	7	38297480	38305279	-1
TNFAIP6	ENSG00000123610	16698.2	100.572	148.854	0.5758	0.246358	5.51137	0.0188933	0.215964	2	152214106	152236560	1
TCP11L1	ENSG00000176148	2388.57	7.95511	8.83196	0.168298	0.0717173	5.50961	0.0189122	0.215964	11	33060963	33127489	1
IRGQ	ENSG00000167378	3776.69	3.68194	4.58084	0.337808	0.143887	5.50953	0.0189132	0.215964	19	44088521	44100287	-1
PHB2	ENSG00000215021	7850.77	59.7609	54.6377	-0.135269	0.0574628	5.50887	0.0189202	0.215964	12	7074490	7079988	-1
HMHA1	ENSG00000180448	19372.9	51.1252	44.3481	-0.211025	0.0898619	5.50596	0.0189518	0.216082	19	1065922	1086627	1
ZSCAN31	ENSG00000235109	29.8194	0.10734	0.081746	-0.368445	0.156623	5.50488	0.0189635	0.216082	6	28292470	28324048	-1
ATP6V0A1	ENSG00000033627	13716.8	36.6418	32.6709	-0.166616	0.0710458	5.5014	0.0190013	0.216325	17	40610862	40674629	1
SPNS3	ENSG00000182557	6.62775	0.0458883	0.0264986	-0.789841	0.336169	5.49331	0.0190893	0.217139	17	4336983	4391503	1
MRPL4	ENSG00000105364	2178.2	10.1443	8.87234	-0.215647	0.090893	5.48979	0.0191278	0.217238	19	10362577	10370721	1
PGM5	ENSG00000154330	22.2876	0.0867993	0.0523143	-0.758994	0.320861	5.48853	0.0191416	0.217238	9	70971815	71145977	1
NUP54	ENSG00000138750	2402.78	10.454	11.1016	0.0991241	0.0423807	5.48798	0.0191476	0.217238	4	77035812	77069668	-1
LIG4	ENSG00000174405	2193.06	4.95847	5.68569	0.214148	0.0915436	5.48412	0.0191899	0.217439	13	108859787	108870716	-1
WDPCP	ENSG00000143951	337.75	1.12421	1.01062	-0.148357	0.0633967	5.48335	0.0191985	0.217439	2	63348518	64054977	-1
CRCP	ENSG00000241258	2281	8.32674	8.85865	0.0950117	0.0405701	5.48173	0.0192162	0.217452	7	65579591	65619555	1
TJAP1	ENSG00000137221	2996.4	9.90636	10.6222	0.108253	0.0462482	5.47908	0.0192454	0.217596	6	43445261	43474294	1
MFAP1	ENSG00000140259	3379.22	16.8009	17.7966	0.0865783	0.0370562	5.47452	0.0192957	0.217977	15	44096690	44117000	-1
DECR2	ENSG00000242612	271.914	1.96631	1.63793	-0.266571	0.113521	5.4672	0.0193766	0.218446	16	451826	462487	1
EXO1	ENSG00000174371	20.3423	0.0547598	0.0700126	0.361999	0.155243	5.46631	0.0193865	0.218446	1	242011269	242058450	1
TDP1	ENSG00000042088	1624.26	4.37888	4.78651	0.141772	0.0606388	5.46625	0.0193872	0.218446	14	90421283	90511106	1
AIM2	ENSG00000163568	86.3921	0.472311	0.773097	0.713984	0.306455	5.46415	0.0194105	0.218522	1	159032274	159116886	-1
LAMB1	ENSG00000091136	321.802	0.473148	0.699811	0.55164	0.235737	5.45199	0.0195461	0.219536	7	107564244	107643700	-1
PSMB7	ENSG00000136930	10291.1	104.418	116.728	0.170515	0.0731078	5.45164	0.0195499	0.219536	9	127115745	127177723	-1
XRCC4	ENSG00000152422	1410.1	8.15489	9.36094	0.208359	0.0894961	5.45157	0.0195507	0.219536	5	82373317	82649606	1
2009-09-01	ENSG00000184640	20747.1	35.6922	30.5715	-0.22795	0.0975426	5.44646	0.019608	0.219992	17	75276651	75496678	1
BCL2L14	ENSG00000121380	22.0988	0.0661349	0.146694	1.20537	0.506819	5.44009	0.0196796	0.220607	12	12202778	12364018	1
C19orf24	ENSG00000228300	1077.18	13.5037	11.771	-0.217385	0.0927289	5.43669	0.019718	0.220761	19	1275026	1279248	1
DDX54	ENSG00000123064	4049.83	10.3898	9.03259	-0.21173	0.090454	5.43589	0.019727	0.220761	12	113594979	113623284	-1
GNG11	ENSG00000127920	144.325	1.10375	2.13335	0.941789	0.397363	5.42824	0.0198136	0.221414	7	93551011	93555831	1
MARCKSL1	ENSG00000175130	8429.41	51.4679	64.2073	0.342304	0.145845	5.42776	0.0198191	0.221414	1	32799433	32801980	-1
AGO1	ENSG00000092847	4880.37	7.49204	6.20052	-0.278309	0.119185	5.4232	0.0198709	0.22157	1	36335409	36395211	1
CNOT6	ENSG00000113300	3768.01	6.19707	6.69387	0.118674	0.0510521	5.41858	0.0199235	0.22157	5	179921412	180005405	1
H2AFY	ENSG00000113648	44690.4	229.724	206.695	-0.154198	0.0662339	5.4181	0.019929	0.22157	5	134669590	134735604	-1
ZNF16	ENSG00000170631	225.065	0.944498	0.8643	-0.127308	0.0546591	5.41785	0.0199319	0.22157	8	146155744	146176274	-1
PIGT	ENSG00000124155	5396.23	26.6863	23.8696	-0.162352	0.0697143	5.41655	0.0199467	0.22157	20	44044707	44054884	1
PHPT1	ENSG00000054148	2410.38	22.0333	18.3755	-0.287651	0.122618	5.41607	0.0199522	0.22157	9	139743176	139745488	1
UFSP1	ENSG00000176125	35.4752	0.405029	0.342427	-0.264484	0.113096	5.41428	0.0199727	0.22157	7	100486346	100487339	-1
TKT	ENSG00000163931	26579.9	98.5845	83.5046	-0.257465	0.11028	5.41382	0.0199779	0.22157	3	53258723	53290068	-1
OR7D2	ENSG00000188000	5.52123	0.0146479	0.027194	1.63356	0.61893	5.41222	0.0199962	0.22157	19	9296279	9299493	1
AFTPH	ENSG00000119844	7436.34	18.4192	19.651	0.104895	0.0451161	5.41116	0.0200084	0.22157	2	64751465	64820139	1
LSP1	ENSG00000130592	28121.2	133.301	95.7508	-0.473933	0.201472	5.41028	0.0200185	0.22157	11	1874200	1913497	1
MAGOH	ENSG00000162385	4175.06	54.2378	62.6255	0.21221	0.0914079	5.39837	0.0201555	0.222733	1	53692564	53704282	-1
GIN1	ENSG00000145723	713.792	2.02661	2.22413	0.147338	0.0634455	5.3982	0.0201575	0.222733	5	102421704	102455855	-1
SLC25A24	ENSG00000085491	9684.69	25.5801	29.4738	0.223161	0.0963039	5.39631	0.0201794	0.222787	1	108676658	108743471	-1
ANTXR2	ENSG00000163297	11277.8	13.5084	15.7654	0.257157	0.11093	5.39397	0.0202064	0.222899	4	80822303	81046608	-1
USP36	ENSG00000055483	2219.31	4.76157	4.13494	-0.191389	0.0822206	5.38962	0.0202569	0.223061	17	76783463	76837523	-1
HINFP	ENSG00000172273	1433.85	6.31879	6.86593	0.118371	0.0510496	5.38865	0.0202681	0.223061	11	118992297	119006752	1
HSD17B12	ENSG00000149084	2991.83	11.7182	13.1519	0.199737	0.0858113	5.38831	0.0202721	0.223061	11	43577986	43878167	1
SLC25A10	ENSG00000183048	67.365	0.420338	0.328989	-0.387496	0.166167	5.38203	0.0203452	0.223389	17	79670404	79688042	1
ECI1	ENSG00000167969	1126.44	11.9158	10.6124	-0.17709	0.0761625	5.38188	0.0203469	0.223389	16	2289396	2302301	-1
PELI1	ENSG00000197329	7264.65	18.1534	22.79	0.338004	0.146397	5.38137	0.0203529	0.223389	2	64319786	64371588	-1
NA	ENSG00000144362+ENSG00000213160	75.0831	0.125054	0.148205	0.265691	0.11472	5.37937	0.0203762	0.223458	NA	NA	NA	NA
PATL1	ENSG00000166889	9196.45	22.1627	24.951	0.182098	0.0786707	5.3764	0.020411	0.223652	11	59404189	59436453	-1
PDCD10	ENSG00000114209	6905.9	43.885	49.1501	0.178177	0.0770071	5.37362	0.0204435	0.223822	3	167401086	167452727	-1
SLC26A11	ENSG00000181045	10189.2	40.5089	28.9817	-0.467362	0.199223	5.37197	0.0204629	0.223848	17	78193498	78227299	1
GHDC	ENSG00000167925	1394.72	6.35812	5.19555	-0.300595	0.12954	5.3688	0.0205001	0.224068	17	40340817	40346531	-1
EXOC8	ENSG00000116903	2534.45	5.05212	5.45213	0.119658	0.0517492	5.36688	0.0205227	0.224129	1	231468480	231473598	-1
GLT8D2	ENSG00000120820	15.7393	0.0790606	0.0988682	0.328443	0.142225	5.36495	0.0205454	0.224191	12	104382762	104457961	-1
SLU7	ENSG00000164609	10710.3	30.6147	32.9465	0.116287	0.0502969	5.36076	0.0205948	0.224437	5	159828648	159848718	-1
PRDM2	ENSG00000116731	4726.69	4.90349	5.52386	0.184924	0.0801702	5.36007	0.020603	0.224437	1	14026693	14151574	1
E2F1	ENSG00000101412	17.5698	0.0786704	0.0571614	-0.425812	0.182655	5.3587	0.0206192	0.224437	20	32263489	32274210	-1
CHAC1	ENSG00000128965	22.5481	0.182518	0.116894	-0.618837	0.265116	5.35231	0.0206948	0.225073	15	41245160	41248710	1
NA	ENSG00000244115+ENSG00000242616+ENSG00000059769	5030.46	9.76526	11.4515	0.241308	0.104714	5.35053	0.0207159	0.225116	NA	NA	NA	NA
GPANK1	ENSG00000204438	1523.89	4.32843	4.8898	0.184012	0.0797356	5.34043	0.0208363	0.226192	6	31629006	31634060	-1
VTA1	ENSG00000009844	4485.86	14.1633	15.0361	0.0972977	0.0421875	5.33934	0.0208493	0.226192	6	142468367	142542085	1
TMEM91	ENSG00000142046	606.69	4.93082	3.99436	-0.385774	0.164572	5.33481	0.0209036	0.226571	19	41856816	41889988	1
CELSR2	ENSG00000143126	64.7968	0.0746489	0.0539339	-0.454269	0.196437	5.33294	0.0209261	0.226571	1	109792641	109818372	1
TNFAIP8	ENSG00000145779	11844.9	51.6445	62.8813	0.30331	0.131648	5.33211	0.020936	0.226571	5	118604387	118730294	1
ANPEP	ENSG00000166825	201671	549.109	620.719	0.186097	0.080682	5.32892	0.0209744	0.2268	15	90328120	90358633	-1
CSPG4	ENSG00000173546	21.9096	0.0344305	0.0202722	-0.698676	0.296447	5.32245	0.0210524	0.227332	15	75966663	76005189	-1
NUDCD3	ENSG00000015676	2003.58	4.56357	4.00219	-0.190526	0.0825612	5.32127	0.0210666	0.227332	7	44421969	44530479	-1
FEZ1	ENSG00000149557	788.34	2.24964	3.30215	0.550084	0.238555	5.32005	0.0210814	0.227332	11	125315646	125366213	-1
EXOC3L4	ENSG00000205436	6.99557	0.0204699	0.0376348	0.881885	0.382407	5.31786	0.0211079	0.227332	14	103566481	103576896	1
ABCB10	ENSG00000135776	1608.08	4.60922	4.15868	-0.141475	0.0613088	5.31768	0.0211101	0.227332	1	229652329	229694442	-1
TMEM205	ENSG00000105518	3709.09	32.117	28.089	-0.203582	0.0880866	5.31419	0.0211524	0.227601	19	11453452	11457194	-1
TRIM46	ENSG00000163462	29.538	0.112541	0.0836797	-0.416934	0.179677	5.30991	0.0212044	0.227974	1	155145873	155157447	1
STK38L	ENSG00000211455	7105.22	13.7901	15.7031	0.207067	0.0899313	5.30183	0.021303	0.228688	12	27396901	27478892	1
C19orf66	ENSG00000130813	4155.05	18.5561	22.963	0.313195	0.136338	5.29988	0.0213269	0.228688	19	10196798	10203928	1
TRIM5	ENSG00000132256	2213.98	5.53506	7.35463	0.415029	0.181133	5.29985	0.0213273	0.228688	11	5684425	5959849	-1
GRAP	ENSG00000154016	183.602	1.07805	0.808162	-0.409709	0.177128	5.29857	0.0213429	0.228688	17	18923986	18950950	-1
CLK4	ENSG00000113240	3854.54	15.3583	17.1545	0.170029	0.073971	5.29735	0.0213579	0.228688	5	178029665	178057616	-1
PTPN2	ENSG00000175354	6507.61	16.4401	19.3234	0.243398	0.106328	5.28834	0.0214686	0.229686	18	12785477	12929642	-1
CASP7	ENSG00000165806	2023.82	6.73264	7.82581	0.235875	0.1027	5.28311	0.0215332	0.23019	10	115438942	115490662	1
TTC26	ENSG00000105948	81.421	0.350972	0.451995	0.392626	0.17064	5.27974	0.0215749	0.230428	7	138818490	138876732	1
TTLL12	ENSG00000100304	3684.24	12.1315	10.7502	-0.190268	0.082411	5.27743	0.0216036	0.230428	22	43562628	43583139	-1
CHAC2	ENSG00000143942	76.8862	0.565203	0.713222	0.343461	0.149449	5.27559	0.0216265	0.230428	2	53994929	54002333	1
GSTT2	ENSG00000099984	7.56465	0.0879373	0.0527085	-0.736896	0.320563	5.2726	0.0216637	0.230428	22	24322339	24326106	1
CCM2L	ENSG00000101331	875.064	2.7938	4.59824	0.74403	0.324482	5.27251	0.0216648	0.230428	20	30598245	30619984	1
SORBS3	ENSG00000120896	4706.41	17.3642	12.6172	-0.472175	0.204997	5.27157	0.0216765	0.230428	8	22402499	22433301	1
DDB2	ENSG00000134574	2978.16	18.4166	15.4249	-0.258635	0.112266	5.27033	0.021692	0.230428	11	47236493	47260767	1
KCNMB3	ENSG00000171121	113.849	0.309075	0.3824	0.316142	0.138316	5.26949	0.0217023	0.230428	3	178957530	178984790	-1
GOLGA7	ENSG00000147533	5516.56	27.1824	28.5884	0.0806608	0.0351445	5.26767	0.0217251	0.230428	8	41347915	41368499	1
NACC2	ENSG00000148411	1361.19	2.25435	1.88889	-0.266025	0.115606	5.26639	0.0217411	0.230428	9	138898383	138987131	-1
SUFU	ENSG00000107882	2453.82	5.18047	4.46627	-0.224596	0.0975959	5.2658	0.0217484	0.230428	10	104263744	104393292	1
TNFAIP8L1	ENSG00000185361	1656.58	4.77568	4.01044	-0.260678	0.113528	5.26077	0.0218114	0.230646	19	4639530	4655580	1
ZNF784	ENSG00000179922	327.14	1.81029	1.6379	-0.148644	0.0647649	5.26076	0.0218114	0.230646	19	56132108	56135967	-1
HSD17B8	ENSG00000204228	134.012	1.58346	1.25401	-0.337729	0.146693	5.25879	0.0218362	0.230646	6	33172419	33174608	1
GPR137B	ENSG00000077585	7557.17	35.1084	43.3508	0.320652	0.140475	5.25699	0.0218588	0.230646	1	236305832	236385165	1
FBXO18	ENSG00000134452	5316.51	14.407	15.1468	0.07794	0.0340088	5.25601	0.0218712	0.230646	10	5931535	5979556	1
TP53	ENSG00000141510	2515.4	10.7281	8.68737	-0.320125	0.139192	5.25439	0.0218915	0.230646	17	7565097	7590856	-1
PMP22	ENSG00000109099	2955.2	11.7227	20.1833	0.710912	0.30764	5.25436	0.0218919	0.230646	17	15133095	15168643	-1
CTBP2	ENSG00000175029	5518.03	10.2291	11.1428	0.126451	0.0552782	5.25057	0.0219396	0.230964	10	126676421	126849739	-1
CLEC12B	ENSG00000256660	334.974	1.2202	0.763943	-0.613947	0.262451	5.24831	0.0219681	0.231078	12	10163226	10171218	1
MIR3174	ENSG00000265871	20.5563	2.21864	2.79435	0.329238	0.144171	5.24528	0.0220064	0.231296	15	90549987	90550073	1
CRK	ENSG00000167193	2619.98	10.8273	12.1052	0.177781	0.0778418	5.2406	0.0220656	0.23136	17	1323983	1366456	-1
RARRES1	ENSG00000118849	263.702	2.09975	1.19603	-0.796555	0.343867	5.23996	0.0220738	0.23136	3	158414681	158450485	-1
METTL6	ENSG00000206562	761.072	3.06428	3.37224	0.151469	0.0662527	5.23888	0.0220875	0.23136	3	15422782	15482073	-1
C22orf46	ENSG00000184208	670.854	1.35599	1.49553	0.149917	0.065674	5.23655	0.022117	0.23136	22	42084943	42094140	1
CDC20	ENSG00000117399	48.8047	0.338448	0.271571	-0.301906	0.131746	5.23646	0.0221183	0.23136	1	43824626	43828874	1
CDK1	ENSG00000170312	27.7548	0.130184	0.178142	0.50776	0.221728	5.23589	0.0221255	0.23136	10	62538089	62554610	1
TES	ENSG00000135269	4535.85	15.863	17.7176	0.170611	0.0747352	5.23395	0.0221501	0.23136	7	115850547	115898837	1
NAGS	ENSG00000161653	199.916	0.954466	1.08765	0.195233	0.0854104	5.2337	0.0221533	0.23136	17	42081914	42086431	1
DRG2	ENSG00000108591	2738.92	15.7452	14.781	-0.0961785	0.0419676	5.23116	0.0221857	0.231431	17	17991200	18011285	1
ANKRD42	ENSG00000137494	857.562	3.33403	3.75003	0.177705	0.077818	5.2304	0.0221954	0.231431	11	82904781	82971736	1
DPY19L1	ENSG00000173852	2619.58	5.29128	6.11609	0.210391	0.0920904	5.22665	0.0222433	0.231719	7	34968488	35077883	-1
COQ10B	ENSG00000115520	2864.99	14.2603	16.4331	0.224664	0.0984116	5.22499	0.0222646	0.231719	2	198318147	198340032	1
2003-03-01	ENSG00000173926	170.311	0.380987	0.491504	0.37969	0.166798	5.2241	0.022276	0.231719	5	126203406	126366500	-1
FBXO3	ENSG00000110429	1582.42	5.77862	6.18387	0.107902	0.0472991	5.22211	0.0223014	0.231731	11	33762485	33796089	-1
BTD	ENSG00000169814	408.419	2.1898	1.97005	-0.150152	0.0657488	5.22126	0.0223124	0.231731	3	15642848	15687329	1
C12orf23	ENSG00000151135	509.295	1.49769	1.70009	0.18594	0.0816047	5.21845	0.0223485	0.231922	12	107349497	107372556	1
TFCP2	ENSG00000135457	5334.93	15.535	14.6896	-0.0706273	0.0309191	5.21708	0.0223661	0.231922	12	51487446	51566926	-1
TMEM38A	ENSG00000072954	16.069	0.120782	0.0839497	-0.515689	0.223133	5.21436	0.022401	0.232102	19	16771938	16800840	1
SLC16A7	ENSG00000118596	167.441	0.433938	0.569229	0.398601	0.175401	5.20954	0.0224633	0.232521	12	59989848	60176395	1
NUP93	ENSG00000102900	5765.8	17.2368	15.376	-0.173898	0.0759177	5.20759	0.0224884	0.232521	16	56764017	56880792	1
PDIA5	ENSG00000065485	744.967	4.50339	3.89218	-0.20737	0.0908775	5.20596	0.0225096	0.232521	3	122785909	122944074	1
SEMA4D	ENSG00000187764	4299.07	5.80664	7.64453	0.420022	0.184728	5.20575	0.0225123	0.232521	9	91975702	92113045	-1
SLC35C1	ENSG00000181830	968.024	2.7398	2.43484	-0.17705	0.0775622	5.20085	0.0225759	0.232994	11	45825623	45834566	1
IMMT	ENSG00000132305	7930.4	28.9506	26.6319	-0.117523	0.0514407	5.19849	0.0226065	0.233127	2	86371055	86422893	-1
ACOX3	ENSG00000087008	1272.68	4.89014	4.41515	-0.14627	0.0640152	5.19671	0.0226296	0.233183	4	8368009	8442450	-1
BDH2	ENSG00000164039	172.884	0.710817	0.524719	-0.407893	0.177679	5.19304	0.0226775	0.23327	4	104000592	104021040	-1
PIP5K1A	ENSG00000143398	4151.71	11.017	12.017	0.144521	0.06341	5.19134	0.0226997	0.23327	1	151170425	151222012	1
GBP1	ENSG00000117228	7896.29	21.7561	33.4999	0.632857	0.2788	5.19108	0.0227031	0.23327	1	89518002	89531043	-1
HLA-DPB1	ENSG00000223865	13092.3	41.5484	25.7667	-0.67641	0.294861	5.19062	0.0227091	0.23327	6	33043703	33054978	1
DTWD2	ENSG00000169570	233.671	0.550385	0.434629	-0.350982	0.153602	5.18925	0.022727	0.233271	5	118173017	118324240	-1
TMEM260	ENSG00000070269	1393.2	3.35182	3.54893	0.0938011	0.0411761	5.18698	0.0227567	0.233289	14	56955072	57117324	1
APC2	ENSG00000115266	264.085	0.290608	0.256316	-0.197674	0.0866342	5.1833	0.022805	0.233289	19	1446300	1473243	1
CHID1	ENSG00000177830	1937.18	5.66105	5.00479	-0.192407	0.0842167	5.1819	0.0228233	0.233289	11	867357	915058	-1
ZNF701	ENSG00000167562	1012.08	1.82474	1.99746	0.145348	0.0639485	5.18125	0.0228319	0.233289	19	53059075	53090427	1
NSRP1	ENSG00000126653	2352.79	9.61282	10.2696	0.110869	0.0486755	5.18093	0.0228361	0.233289	17	28442539	28513493	1
CCL3L1	ENSG00000205021	321.454	4.0095	9.87904	0.944067	0.4151	5.17901	0.0228613	0.233289	17	34623842	34625731	-1
LRRC61	ENSG00000127399	36.1682	0.224084	0.16134	-0.482723	0.211275	5.17582	0.0229034	0.233289	7	150019728	150035239	1
DONSON	ENSG00000159147	834.461	3.82741	4.30369	0.181646	0.0799828	5.17433	0.022923	0.233289	21	34947783	34961014	-1
TCF7L2	ENSG00000148737	1556.91	3.27678	4.36138	0.417627	0.184486	5.17372	0.022931	0.233289	10	114710009	114927437	1
LPP	ENSG00000145012	2435.48	1.23762	1.55612	0.336452	0.148715	5.16764	0.0230115	0.233289	3	187871072	188608460	1
TRIM21	ENSG00000132109	5067.46	25.5583	30.111	0.24532	0.108201	5.16724	0.0230168	0.233289	11	4406127	4414926	-1
CD80	ENSG00000121594	2127.56	6.10635	10.3649	0.757178	0.334079	5.16647	0.0230269	0.233289	3	119243140	119278449	-1
CES4A	ENSG00000172824	297.502	1.09359	1.31438	0.273566	0.120607	5.16566	0.0230377	0.233289	16	67022492	67043661	1
IPO13	ENSG00000117408	2629.01	7.18391	6.54491	-0.144317	0.0633912	5.16548	0.0230401	0.233289	1	44412611	44433694	1
GORAB	ENSG00000120370	1352.93	3.84347	4.26631	0.163476	0.0721105	5.16263	0.0230779	0.233289	1	170501270	170522587	1
ATP1B2	ENSG00000129244	16.865	0.0649633	0.101153	1.00175	0.436887	5.1625	0.0230797	0.233289	17	7549945	7561086	1
RNU1-1	ENSG00000206652	12.5794	1.59773	0.5341	-0.942098	0.409866	5.16078	0.0231025	0.233289	1	16840617	16840780	-1
MIR25	ENSG00000207547	32.7977	3.65786	4.64131	0.328756	0.144818	5.15876	0.0231294	0.233289	7	99691183	99691266	-1
BTNL3	ENSG00000168903	5.07732	0.0105766	0.0344835	1.72779	0.753695	5.15773	0.0231432	0.233289	5	180415845	180433727	1
ZFP82	ENSG00000181007	150.813	0.647143	0.563068	-0.194369	0.0857867	5.15559	0.0231716	0.233289	19	36874022	36909558	-1
RPL3	ENSG00000100316	43160.7	358.912	318.558	-0.164683	0.0722959	5.15559	0.0231717	0.233289	22	39708887	39716394	-1
CNTRL	ENSG00000119397	7124.2	9.55019	10.7408	0.176296	0.0779581	5.15499	0.0231797	0.233289	9	123837141	123939888	1
IMP3	ENSG00000177971	1231.75	11.2655	9.61122	-0.240525	0.105562	5.15324	0.023203	0.233289	15	75931426	75941047	-1
CARS2	ENSG00000134905	2173.92	12.9908	11.5501	-0.179434	0.0788226	5.15316	0.0232041	0.233289	13	111293759	111365950	-1
SAMD9L	ENSG00000177409	9385.97	11.172	16.929	0.606149	0.268181	5.15179	0.0232224	0.233289	7	92759368	92777682	-1
FXR1	ENSG00000114416	8503.74	9.7825	10.376	0.0934777	0.0412849	5.15124	0.0232297	0.233289	3	180585929	180694950	1
LIMD1	ENSG00000144791	1779.16	3.23876	2.70461	-0.264212	0.116322	5.15071	0.0232369	0.233289	3	45596886	45727830	1
RNF19A	ENSG00000034677	4988.66	10.6383	12.4842	0.251661	0.111076	5.15053	0.0232393	0.233289	8	101269288	101348446	-1
C2CD3	ENSG00000168014	2047.53	3.18755	3.71219	0.229355	0.101464	5.1502	0.0232437	0.233289	11	73723763	73882255	-1
PNPLA8	ENSG00000135241	6790.25	19.0698	21.5999	0.193138	0.085515	5.14156	0.0233596	0.234125	7	108110866	108210110	-1
QPCT	ENSG00000115828	9556.55	52.7961	66.2808	0.330567	0.146203	5.14134	0.0233626	0.234125	2	37571717	37600465	1
ZNF320	ENSG00000182986	543.835	0.87948	0.993419	0.172434	0.0761028	5.13619	0.023432	0.234641	19	53367043	53400946	-1
EIF1B	ENSG00000114784	3964.38	38.325	44.5557	0.225857	0.0999414	5.13457	0.0234539	0.234665	3	40351175	40353915	1
CLK3	ENSG00000179335	4879.66	18.0095	19.472	0.117967	0.0521502	5.1312	0.0234995	0.234665	15	74890841	74932057	1
QTRTD1	ENSG00000151576	2674.6	6.83223	7.30086	0.109529	0.0483608	5.13083	0.0235044	0.234665	3	113724680	113807269	1
ZNF665	ENSG00000197497	17.5296	0.0627587	0.0488597	-0.358376	0.158693	5.13073	0.0235058	0.234665	19	53662466	53696639	-1
C2orf62	ENSG00000158428	166.609	1.01126	1.68266	0.748685	0.331703	5.12514	0.0235817	0.235076	2	219221579	219232822	1
ACSL1	ENSG00000151726	70712.9	167.277	227.742	0.462157	0.204354	5.12506	0.0235828	0.235076	4	185676749	185747972	-1
CSRNP2	ENSG00000110925	1605.66	3.5669	4.02833	0.189876	0.0840301	5.12327	0.0236071	0.23514	12	51454990	51477447	-1
STXBP3	ENSG00000116266	11318.3	45.4993	50.119	0.149617	0.0662334	5.11793	0.0236798	0.235616	1	109289296	109352148	1
ABI2	ENSG00000138443	1072.7	1.65439	1.84693	0.161072	0.0712294	5.11713	0.0236907	0.235616	2	204192942	204301606	1
ZBTB17	ENSG00000116809	8437.05	29.3775	35.0473	0.282753	0.125082	5.11477	0.0237231	0.235759	1	16268364	16302627	-1
LMNB1	ENSG00000113368	1435.61	3.89024	5.05917	0.379294	0.16865	5.10545	0.0238509	0.23685	5	126112315	126172712	1
IFT57	ENSG00000114446	1400.35	4.02867	5.26801	0.400039	0.177726	5.10346	0.0238782	0.236943	3	107879659	107941417	-1
SLC12A2	ENSG00000064651	479.11	0.809964	0.653643	-0.309497	0.136744	5.10057	0.023918	0.237158	5	127419458	127525380	1
RNF214	ENSG00000167257	1779.49	6.67923	7.07055	0.0847922	0.0375751	5.09903	0.0239393	0.23719	11	117103341	117157161	1
PRR16	ENSG00000184838	85.9564	0.416077	0.620583	0.583658	0.259509	5.09693	0.0239683	0.237299	5	119799973	120023027	1
SKIL	ENSG00000136603	7709.72	20.9101	24.5919	0.245577	0.109238	5.09449	0.024002	0.237453	3	170075466	170114623	1
FAM53B	ENSG00000189319	1771.09	3.6914	2.77463	-0.42086	0.186098	5.09154	0.0240429	0.237679	10	126307861	126432838	-1
SLC9A9	ENSG00000181804	2686.28	9.14865	6.338	-0.537133	0.236715	5.08962	0.0240695	0.237763	3	142984064	143567373	-1
GFPT1	ENSG00000198380	3435.61	3.94848	4.4589	0.184452	0.0820544	5.08818	0.0240895	0.237782	2	69546905	69614382	-1
NA	ENSG00000173933+ENSG00000239306+ENSG00000248643	7648.87	6.95542	7.39151	0.0916144	0.0406552	5.08353	0.0241542	0.237977	NA	NA	NA	NA
SYNJ2	ENSG00000078269	265.232	0.295958	0.449324	0.662987	0.283384	5.08259	0.0241673	0.237977	6	158402888	158520208	1
LYAR	ENSG00000145220	2065.41	12.8941	14.3089	0.1613	0.0715136	5.08166	0.0241802	0.237977	4	4269428	4291896	-1
TRIM38	ENSG00000112343	6908.39	20.9655	23.6488	0.180593	0.0804591	5.08138	0.0241841	0.237977	6	25963030	25985348	1
CTSL1	ENSG00000135047	73463.9	349.697	566.187	0.647422	0.286789	5.08025	0.0241999	0.237977	9	90340434	90346308	1
MFAP5	ENSG00000197614	168.631	0.75974	0.451333	-0.665137	0.278968	5.0784	0.0242257	0.238054	12	8789942	8815484	-1
MRPL52	ENSG00000172590	3245.62	24.2029	28.6177	0.245403	0.109118	5.07619	0.0242566	0.238179	14	23299088	23304246	1
ZNF91	ENSG00000167232	318.783	0.580075	0.670144	0.22287	0.0992262	5.07479	0.0242762	0.238193	19	23487793	23578362	-1
TULP3	ENSG00000078246	767.416	2.43165	2.80351	0.214705	0.0956817	5.0683	0.0243673	0.238308	12	2986389	3050306	1
MUL1	ENSG00000090432	1805.3	8.08797	7.34623	-0.133408	0.0591635	5.06823	0.0243682	0.238308	1	20825943	20834654	-1
CCT6B	ENSG00000132141	69.1936	0.425639	0.337567	-0.31668	0.140148	5.06823	0.0243683	0.238308	17	33254878	33308097	-1
CASQ1	ENSG00000143318	13.3736	0.0814649	0.061219	-0.399663	0.177292	5.06751	0.0243783	0.238308	1	160160285	160171676	1
C11orf96	ENSG00000187479	5.30293	0.0289018	0.0563226	0.97662	0.433655	5.06749	0.0243786	0.238308	11	43946892	43965888	1
IDO2	ENSG00000188676	140.637	0.497438	0.814948	0.723551	0.322296	5.06544	0.0244076	0.238414	8	39792133	39873910	1
KLHL7	ENSG00000122550	1526.09	3.92672	4.21011	0.110099	0.0490644	5.06281	0.0244446	0.238527	7	23145353	23215040	1
CD2AP	ENSG00000198087	2284.74	4.0767	4.88276	0.268233	0.119783	5.06158	0.024462	0.238527	6	47445525	47594999	1
TSKU	ENSG00000182704	29.1936	0.146575	0.0752562	-0.98417	0.431532	5.05992	0.0244854	0.238527	11	76493295	76509198	1
CPXM1	ENSG00000088882	53.3936	0.188928	0.285756	0.620106	0.276109	5.05946	0.0244918	0.238527	20	2774715	2781283	-1
SMPD4	ENSG00000136699	2916.49	8.20451	7.43995	-0.141709	0.0629117	5.05668	0.0245312	0.238701	2	130908981	130940323	-1
EIF2AK2	ENSG00000055332	6150.96	18.1979	26.5994	0.55452	0.247735	5.0551	0.0245535	0.238701	2	37326353	37384208	-1
CDC14B	ENSG00000081377	48.9125	0.102547	0.07492	-0.430269	0.1909	5.05435	0.0245642	0.238701	9	99252523	99382112	-1
PSCA	ENSG00000167653	9.85424	0.123123	0.0777236	-0.677177	0.296139	5.04636	0.0246777	0.239501	8	143751726	143764142	1
LRP3	ENSG00000130881	373.891	1.16892	0.950999	-0.36421	0.160441	5.04579	0.0246858	0.239501	19	33668509	33698694	1
LONP1	ENSG00000196365	4842.43	17.2205	15.487	-0.156636	0.0695767	5.04472	0.0247011	0.239501	19	5691845	5720583	-1
IFI44L	ENSG00000137959	5829.25	7.20054	14.1791	0.950202	0.421772	5.0416	0.0247457	0.239619	1	79085607	79108484	1
NA	ENSG00000259075+ENSG00000139323+ENSG00000257594	2852.92	1.9726	2.18736	0.16677	0.0744239	5.04039	0.0247629	0.239619	NA	NA	NA	NA
SLCO4A1	ENSG00000101187	533.648	1.49473	4.05894	0.759895	0.338723	5.04003	0.0247681	0.239619	20	61273797	61317137	1
MCM3	ENSG00000112118	2083.88	7.52714	6.54842	-0.19976	0.0888731	5.03534	0.0248352	0.240092	6	52128807	52149679	-1
RASA2	ENSG00000155903	2385.35	8.86753	10.6286	0.275069	0.123145	5.03178	0.0248864	0.24041	3	141205889	141334184	1
FOS	ENSG00000170345	12250.3	53.3064	67.2388	0.333454	0.146459	5.0277	0.024945	0.240734	14	75745477	75748933	1
TUT1	ENSG00000149016	1169.78	4.52342	4.18622	-0.112902	0.0502544	5.02674	0.0249589	0.240734	11	62342517	62359649	-1
PAIP2	ENSG00000120727	8692.32	53.5927	57.379	0.106736	0.0476958	5.02563	0.0249749	0.240734	5	138677276	138705406	1
SS18L1	ENSG00000184402	1823.36	4.05656	4.41457	0.127283	0.0567818	5.01983	0.0250587	0.241364	20	60718822	60757540	1
TCEA2	ENSG00000171703	492.802	2.34912	2.03338	-0.218579	0.097443	5.01854	0.0250773	0.241367	20	62681189	62703700	1
PHF5A	ENSG00000100410	2044.14	19.2674	21.2913	0.151519	0.0675547	5.01596	0.0251148	0.24155	22	41855721	41864729	-1
SSBP4	ENSG00000130511	5689.45	36.4701	30.3335	-0.280446	0.124769	5.01106	0.0251858	0.241707	19	18529674	18545372	1
SLC27A1	ENSG00000130304	2816.94	9.21568	7.45362	-0.330972	0.147171	5.01021	0.0251983	0.241707	19	17579578	17616977	1
PNP	ENSG00000198805	10429.3	39.707	51.6576	0.407019	0.182244	5.00937	0.0252105	0.241707	14	20937113	20945253	1
DAG1	ENSG00000173402	977.738	1.68495	1.47187	-0.187615	0.0836014	5.00919	0.0252131	0.241707	3	49506146	49573048	1
COL27A1	ENSG00000196739	8.49843	0.0206881	0.0106655	-0.960804	0.415148	5.00851	0.025223	0.241707	9	116917840	117074791	1
SQSTM1	ENSG00000161011	46820.6	155.685	139.179	-0.165249	0.0737185	5.00619	0.0252568	0.241854	5	179233388	179265078	1
SEZ6L2	ENSG00000174938	7.55736	0.0279233	0.0160567	-0.774409	0.339929	5.00473	0.0252781	0.241882	16	29882480	29910868	-1
CTRC	ENSG00000162438	30.5261	0.417424	0.28906	-0.506501	0.225346	5.00304	0.0253029	0.241943	1	15764935	15775737	1
MED28	ENSG00000118579	3328.57	26.457	28.426	0.111402	0.0498899	5.001	0.0253326	0.242051	4	17616254	17627477	1
HERPUD2	ENSG00000122557	3280.34	11.4243	12.4023	0.128764	0.0577785	4.99379	0.0254384	0.242588	7	35672269	35735181	-1
NA	ENSG00000134970+ENSG00000243414	9887.71	12.4594	13.4217	0.119699	0.053702	4.99378	0.0254386	0.242588	NA	NA	NA	NA
MATN1	ENSG00000162510	16.6887	0.0513053	0.0397361	-0.368419	0.164754	4.99339	0.0254442	0.242588	1	31184124	31196434	-1
RBM4B	ENSG00000173914	747.098	4.41148	4.75341	0.111623	0.050077	4.99027	0.0254903	0.24274	11	66432469	66445392	-1
ZNF501	ENSG00000186446	96.3613	0.358223	0.302309	-0.24099	0.108131	4.98899	0.0255091	0.24274	3	44771088	44778575	1
COL6A1	ENSG00000142156	665.82	2.03592	1.22506	-0.60956	0.266506	4.98713	0.0255366	0.24274	21	47401651	47424964	1
C9orf69	ENSG00000238227	2032.16	7.86052	7.16335	-0.143249	0.0640097	4.98643	0.0255469	0.24274	9	139006427	139010731	-1
DCTN6	ENSG00000104671	2587.93	23.0417	25.535	0.163345	0.0731774	4.98605	0.0255525	0.24274	8	30013813	30041156	1
ARHGAP5	ENSG00000100852	1817.12	1.86891	2.13598	0.205713	0.0924792	4.98028	0.0256378	0.243374	14	32545320	32628934	1
SLMO2	ENSG00000101166	4057.36	15.8378	17.6204	0.16893	0.0757762	4.97507	0.0257152	0.243841	20	57608200	57617964	-1
HIST1H2AC	ENSG00000180573	1550.03	27.3027	32.8725	0.276941	0.124018	4.97446	0.0257242	0.243841	6	26124373	26139344	1
EEFSEC	ENSG00000132394	641.04	3.277	2.79728	-0.239008	0.106744	4.97297	0.0257464	0.243876	3	127872297	128127485	1
NETO2	ENSG00000171208	1816.02	4.72528	5.69455	0.296223	0.131794	4.96394	0.0258812	0.244536	16	47111614	47177908	-1
GPI	ENSG00000105220	11163.9	27.9223	24.5194	-0.205018	0.0915928	4.96308	0.025894	0.244536	19	34850385	34893061	1
ALPK1	ENSG00000073331	2395.94	4.95681	4.32721	-0.190982	0.0854131	4.96112	0.0259235	0.244536	4	113206665	113363776	1
SURF1	ENSG00000148290	3214.6	34.2068	31.0057	-0.152072	0.068149	4.96107	0.0259241	0.244536	9	136218610	136223552	-1
RPS2	ENSG00000140988	38402.7	454.113	402.54	-0.174083	0.0779602	4.96087	0.0259272	0.244536	16	2012053	2014861	-1
CCDC136	ENSG00000128596	94.3193	0.209025	0.249574	0.278808	0.125574	4.96056	0.0259318	0.244536	7	128430811	128462186	1
DAZAP1	ENSG00000071626	8594.11	38.0945	41.7637	0.135077	0.0606347	4.95959	0.0259463	0.244536	19	1407584	1435719	1
SACM1L	ENSG00000211456	7405.7	20.4515	21.7412	0.102649	0.046156	4.95288	0.0260472	0.245311	3	45730548	45786916	1
TMPO	ENSG00000120802	5430.01	7.53712	8.90376	0.251248	0.113438	4.94979	0.0260939	0.245574	12	98909290	98944157	1
GLIS3	ENSG00000107249	827.024	0.933377	1.33181	0.543019	0.245083	4.9441	0.0261799	0.246207	9	3824127	4348392	-1
CLTCL1	ENSG00000070371	125.356	0.21929	0.262714	0.27408	0.123499	4.94091	0.0262283	0.246339	22	19166986	19279239	-1
DUSP5	ENSG00000138166	1170.67	3.72468	6.16153	0.697758	0.312745	4.9407	0.0262315	0.246339	10	112257596	112271302	1
SNORA4	ENSG00000263776	18.8384	1.29521	1.62084	0.347876	0.15716	4.93871	0.0262616	0.246446	3	186505401	186505538	1
POLR3G	ENSG00000113356	36.6209	0.101736	0.135009	0.448975	0.201559	4.93439	0.0263273	0.246711	5	89767565	89810370	1
AZIN1	ENSG00000155096	22683	50.555	59.9326	0.265175	0.119813	4.93439	0.0263274	0.246711	8	103838585	103906092	-1
HPN	ENSG00000105707	143.004	0.487288	0.802993	0.724824	0.326298	4.93163	0.0263695	0.246929	19	35531410	35557475	1
ZNF19	ENSG00000157429	95.9156	0.391382	0.343049	-0.181747	0.0820568	4.92732	0.0264353	0.247369	16	71498453	71598992	-1
FHOD1	ENSG00000135723	11440.3	29.5851	33.2674	0.163641	0.0738126	4.92276	0.0265051	0.247505	16	67263290	67281561	-1
C11orf45	ENSG00000174370	303.082	1.02941	0.714911	-0.511141	0.228737	4.92112	0.0265304	0.247505	11	128769460	128775930	-1
C17orf80	ENSG00000141219	1294.39	3.46827	3.69166	0.104479	0.0471063	4.92101	0.026532	0.247505	17	71228372	71245091	1
EMC2	ENSG00000104412	5017.14	40.922	44.7284	0.136527	0.0615744	4.9207	0.0265368	0.247505	8	109455830	109499145	1
ASB13	ENSG00000196372	655.653	2.79606	2.24836	-0.340313	0.152627	4.92023	0.0265439	0.247505	10	5680830	5708558	-1
TTN	ENSG00000155657	1425.59	0.12573	0.143647	0.199209	0.0901102	4.91881	0.0265658	0.247533	2	179390716	179695529	-1
CNTLN	ENSG00000044459	1183.55	1.27677	1.44313	0.1849	0.0836483	4.91643	0.0266025	0.247558	9	17134980	17503921	1
OR52K1	ENSG00000196778	10.3878	0.0884462	0.12635	0.549653	0.24824	4.91619	0.0266062	0.247558	11	4510109	4511138	1
UBA6	ENSG00000033178	6284.86	9.58379	11.0449	0.218428	0.0987993	4.91158	0.0266772	0.247718	4	68481479	68566897	-1
KRAS	ENSG00000133703	5099.34	9.45653	10.4265	0.157021	0.0710154	4.91141	0.0266799	0.247718	12	25357723	25403870	-1
NUPL1	ENSG00000139496	6717.93	15.4779	17.2817	0.178563	0.0806905	4.91068	0.0266911	0.247718	13	25875662	25923938	1
TAB2	ENSG00000055208	8045.25	18.415	20.2625	0.156479	0.0707193	4.91019	0.0266988	0.247718	6	149539777	149732749	1
C1GALT1	ENSG00000106392	1675.31	2.65265	3.06387	0.220295	0.0998095	4.90751	0.0267402	0.247928	7	7196565	7288251	1
ITGB2	ENSG00000160255	252535	907.408	779.607	-0.240217	0.107691	4.90347	0.0268027	0.24818	21	46305868	46351904	-1
SCMH1	ENSG00000010803	394.648	1.02268	1.17618	0.202639	0.0918388	4.90276	0.0268138	0.24818	1	41492872	41707826	-1
FAM19A3	ENSG00000184599	27.2463	0.317988	0.252579	-0.7291	0.315607	4.9008	0.0268442	0.24818	1	113263041	113269857	1
TNFAIP1	ENSG00000109079	2169.04	5.80886	6.22287	0.106672	0.0482859	4.89967	0.0268619	0.24818	17	26662628	26674035	1
LMOD3	ENSG00000163380	33.7065	0.0773677	0.0971646	0.333973	0.150628	4.89966	0.0268619	0.24818	3	69156023	69172183	-1
HIST1H2AI	ENSG00000196747	10.6576	0.272081	0.202646	-0.413792	0.18641	4.89712	0.0269015	0.248371	6	27775899	27776429	1
C4orf29	ENSG00000164074	999.809	4.59711	5.01008	0.138782	0.0629097	4.89105	0.0269963	0.248943	4	128886461	128960866	1
MT1E	ENSG00000169715	3807.92	65.3251	95.3743	0.556606	0.251906	4.89008	0.0270114	0.248943	16	56659387	56661024	1
NMT2	ENSG00000152465	3479.78	8.21541	6.31266	-0.388083	0.174662	4.88952	0.0270202	0.248943	10	15144583	15210692	-1
C18orf8	ENSG00000141452	4980.92	23.4819	24.9258	0.0921666	0.0417148	4.88816	0.0270415	0.248964	18	21083473	21111746	1
SLCO3A1	ENSG00000176463	7589.52	14.6404	13.0582	-0.171547	0.0774594	4.88242	0.0271316	0.249358	15	92396925	92715665	1
FRMD4B	ENSG00000114541	2909.44	6.59815	4.97695	-0.415095	0.186548	4.88181	0.0271412	0.249358	3	69219141	69591734	-1
RBMS2	ENSG00000076067	560.204	0.598621	0.810144	0.433693	0.196988	4.8806	0.0271601	0.249358	12	56915713	56984745	1
CCNT2	ENSG00000082258	4682.8	6.78253	7.51566	0.159576	0.0724226	4.88059	0.0271603	0.249358	2	135675805	135716912	1
CXCL11	ENSG00000169248	308.606	1.31571	2.84508	1.08865	0.489305	4.87575	0.0272366	0.249661	4	76954835	76962568	-1
ERGIC2	ENSG00000087502	2192.85	12.5221	13.5413	0.126391	0.057267	4.87574	0.0272367	0.249661	12	29490285	29534122	-1
WDR18	ENSG00000065268	1045.29	7.79046	6.34222	-0.325554	0.146204	4.87489	0.0272502	0.249661	19	983174	994569	1
AASDH	ENSG00000157426	958.533	2.71341	2.97811	0.145197	0.0658454	4.86974	0.0273316	0.250201	4	57204456	57253666	-1
ABRACL	ENSG00000146386	3763.15	43.4539	50.9217	0.223926	0.101557	4.86875	0.0273473	0.250201	6	139349819	139364439	1
LYRM9	ENSG00000232859	121.321	0.93495	0.784673	-0.248718	0.11278	4.86721	0.0273717	0.250224	17	26205340	26221778	-1
ZNF628	ENSG00000197483	196.133	0.568544	0.503258	-0.186782	0.0843626	4.86369	0.0274277	0.250224	19	55987699	55995854	1
FBXO31	ENSG00000103264	639.864	2.01174	1.69979	-0.245346	0.110791	4.86357	0.0274296	0.250224	16	87360593	87425748	-1
FKBP4	ENSG00000004478	10692.7	27.5442	33.0247	0.265578	0.120408	4.86264	0.0274442	0.250224	12	2904119	2914576	1
CLDN11	ENSG00000013297	19.9585	0.0675426	0.0859402	0.318072	0.1442	4.86037	0.0274805	0.250224	3	170136653	170578169	1
NDUFS3	ENSG00000213619	3338.62	38.4785	34.6826	-0.165892	0.0747989	4.85857	0.0275091	0.250224	11	47586888	47606114	1
THAP1	ENSG00000131931	865.7	4.04979	4.38853	0.126262	0.0573747	4.85843	0.0275113	0.250224	8	42691817	42698468	-1
AGK	ENSG00000006530	2652.17	8.74783	10.4573	0.27912	0.12707	4.85795	0.027519	0.250224	7	141250989	141355044	1
PTPRM	ENSG00000173482	888.005	1.49435	1.86988	0.344416	0.156655	4.85781	0.0275213	0.250224	18	7566780	8406859	1
GPR89B	ENSG00000188092	44.9317	0.207468	0.242491	0.22815	0.103971	4.85616	0.0275477	0.25023	1	147400506	147465753	1
FBXO22	ENSG00000167196	1387.45	3.30318	3.50743	0.0937965	0.0425594	4.85538	0.02756	0.25023	15	76196200	76227609	1
TMOD3	ENSG00000138594	10349.3	22.2991	24.5422	0.150443	0.068414	4.85367	0.0275873	0.250305	15	52121825	52239492	1
SDF2	ENSG00000132581	2554.71	23.7996	26.4385	0.155955	0.0708922	4.85187	0.0276162	0.250395	17	26975374	26989207	-1
GMPR	ENSG00000137198	546.63	2.6984	5.07866	0.894342	0.402705	4.84888	0.0276641	0.250458	6	16238811	16295780	1
CTSF	ENSG00000174080	151.179	0.936202	0.63056	-0.569733	0.257777	4.84873	0.0276665	0.250458	11	66330934	66336312	-1
WDR76	ENSG00000092470	271.649	0.666229	0.763045	0.211796	0.0963445	4.84707	0.0276932	0.250458	15	44119161	44160617	1
ENO1	ENSG00000074800	63967.7	324.927	289.93	-0.165775	0.0749036	4.84668	0.0276994	0.250458	1	8921061	8939308	-1
CHKA	ENSG00000110721	2463.35	10.114	8.9205	-0.187659	0.0849127	4.84477	0.0277301	0.250563	11	67820326	67888911	-1
SSC5D	ENSG00000179954	7.34804	0.0189695	0.0106707	-0.806718	0.358266	4.84329	0.0277539	0.250605	19	55999771	56030465	1
RAP1A	ENSG00000116473	21884.4	133.358	145.08	0.130934	0.0595975	4.83756	0.0278463	0.250691	1	112084840	112259313	1
GATSL3	ENSG00000239282	355.989	2.05601	2.61084	0.347762	0.158887	4.83657	0.0278623	0.250691	22	30681106	30685616	-1
ACO2	ENSG00000100412	6457.99	26.1997	23.2763	-0.168171	0.0762258	4.83629	0.0278668	0.250691	22	41865129	41924993	1
P2RY2	ENSG00000175591	146.304	0.462654	0.62557	0.441254	0.201618	4.83588	0.0278734	0.250691	11	72929343	72947397	1
MFSD7	ENSG00000169026	2591.38	15.6817	13.4363	-0.237702	0.107529	4.83531	0.0278827	0.250691	4	675618	683230	-1
TPBG	ENSG00000146242	41.6433	0.252782	0.353827	0.436078	0.19925	4.83477	0.0278914	0.250691	6	83072923	83080545	1
MICA	ENSG00000204520	1482.48	10.2102	12.7707	0.329988	0.149531	4.83329	0.0279154	0.250691	6	31371356	31383092	1
TARDBP	ENSG00000120948	9209.93	22.5107	23.606	0.0735708	0.0334828	4.83324	0.0279161	0.250691	1	11072414	11085796	1
COL1A1	ENSG00000108821	134.609	0.288453	0.183906	-0.659232	0.289908	4.83144	0.0279454	0.250759	17	48260650	48278993	-1
SKAP2	ENSG00000005020	11833	30.1331	32.8467	0.136031	0.0620337	4.83042	0.0279618	0.250759	7	26706681	27034858	-1
ABI1	ENSG00000136754	15843.7	41.6755	47.0562	0.191209	0.0873238	4.82778	0.0280047	0.250972	10	27035522	27150016	-1
MTRF1L	ENSG00000112031	1975.73	5.20078	5.5579	0.10625	0.048442	4.82623	0.0280299	0.251027	6	153308497	153323820	-1
COPS5	ENSG00000121022	4336.71	29.8346	31.641	0.088127	0.0401636	4.82199	0.0280989	0.25132	8	67955314	67996018	-1
BCAR3	ENSG00000137936	1256.62	4.54782	3.75716	-0.330804	0.1492	4.82187	0.0281009	0.25132	1	94027347	94312706	-1
SHOC2	ENSG00000108061	5611.71	14.7898	16.1557	0.142147	0.0649256	4.81796	0.0281646	0.251601	10	112679301	112773425	1
NR1D2	ENSG00000174738	1331.35	2.35793	2.88194	0.29729	0.136059	4.81679	0.0281839	0.251601	3	23986751	24022109	1
PCYT2	ENSG00000185813	773.087	2.65841	2.31934	-0.20218	0.0920593	4.81612	0.0281948	0.251601	17	79858841	79869340	-1
ARF6	ENSG00000165527	7490.99	19.2538	20.9437	0.133691	0.0610285	4.8148	0.0282164	0.251601	14	50359810	50361490	1
XRN1	ENSG00000114127	5741.87	5.50214	6.5494	0.260442	0.119211	4.81409	0.028228	0.251601	3	142025449	142166904	-1
DTX3L	ENSG00000163840	7863.13	12.7186	16.2619	0.361361	0.16547	4.81145	0.0282712	0.251815	3	122283085	122294050	1
ZFP41	ENSG00000181638	204.333	0.468042	0.430233	-0.118057	0.0538903	4.80696	0.028345	0.252224	8	144328991	144344875	1
SERPINB1	ENSG00000021355	11963.9	90.4051	105.604	0.231963	0.106301	4.80632	0.0283555	0.252224	6	2832566	2842240	-1
TRPS1	ENSG00000104447	2371.43	2.33985	2.68836	0.209703	0.0960759	4.80462	0.0283835	0.252302	8	116420724	116821899	-1
DZANK1	ENSG00000089091	167.18	0.46917	0.542658	0.219364	0.100389	4.80337	0.0284042	0.252315	20	18364011	18447829	-1
C7orf25	ENSG00000136197	515.228	2.8638	3.10206	0.112456	0.0513518	4.79977	0.0284636	0.252661	7	42948325	42951904	-1
DNTTIP1	ENSG00000101457	4364.79	34.1383	37.3945	0.136307	0.0621587	4.79868	0.0284815	0.252661	20	44420576	44440066	1
HTRA1	ENSG00000166033	2223.87	9.21795	13.1537	0.476084	0.21411	4.79491	0.028544	0.253025	10	124221041	124274424	1
TMEM50A	ENSG00000183726	18423.6	81.1295	88.0597	0.127838	0.0585349	4.7929	0.0285772	0.253025	1	25664408	25688852	1
CYB5D2	ENSG00000167740	401.881	2.21423	2.01523	-0.149024	0.067783	4.79199	0.0285923	0.253025	17	4046462	4090605	1
GLTSCR2	ENSG00000105373	9192.77	68.3559	58.5201	-0.226057	0.1033	4.78944	0.0286348	0.253025	19	48248779	48260315	1
DHRS2	ENSG00000100867	5.80939	0.0483806	0.0222999	-1.07696	0.485612	4.78936	0.028636	0.253025	14	24099324	24114848	1
CYLD	ENSG00000083799	9968.64	11.3354	12.5988	0.163376	0.074815	4.78923	0.0286382	0.253025	16	50775961	50835846	1
TBC1D19	ENSG00000109680	88.8488	0.381412	0.475652	0.350104	0.160303	4.78257	0.0287492	0.253833	4	26578059	26756973	1
SCARB1	ENSG00000073060	692.167	3.1851	2.08654	-0.620477	0.282003	4.78143	0.0287682	0.253833	12	125261402	125367214	-1
S100A8	ENSG00000143546	87292.2	1605.28	1933.53	0.269636	0.123325	4.77487	0.028878	0.254631	1	153362508	153363664	-1
MBD1	ENSG00000141644	7673.14	16.3131	17.3724	0.0953307	0.0436638	4.77269	0.0289147	0.254783	18	47793252	47808144	-1
SMTN	ENSG00000183963	400.813	0.994154	1.21152	0.2917	0.133793	4.77061	0.0289496	0.254861	22	31460091	31500610	1
TNIP1	ENSG00000145901	76034.3	219.412	273.723	0.337124	0.154486	4.76985	0.0289624	0.254861	5	150409506	150473138	-1
PHGDH	ENSG00000092621	109.16	0.665842	0.461925	-0.526825	0.240535	4.76729	0.0290054	0.254936	1	120202421	120286838	1
TAF1B	ENSG00000115750	1500.77	6.56655	7.23402	0.150323	0.0691086	4.76535	0.0290382	0.254936	2	9983483	10074545	1
STAT2	ENSG00000170581	26064.3	54.8148	66.8128	0.289007	0.132962	4.7653	0.0290389	0.254936	12	56735381	56753939	-1
KLF16	ENSG00000129911	1478.77	5.67555	5.09316	-0.165003	0.075453	4.76473	0.0290485	0.254936	19	1852399	1863567	-1
CDC27	ENSG00000004897	4838.49	8.76577	9.45017	0.120653	0.0554235	4.76338	0.0290714	0.254967	17	45195069	45266788	-1
PPP1R8	ENSG00000117751	3371	12.247	12.6985	0.0622023	0.0284937	4.76038	0.0291222	0.255241	1	28157289	28178187	1
TCN2	ENSG00000185339	703.426	4.20103	2.8892	-0.533776	0.243699	4.75809	0.0291609	0.25541	22	31002825	31023265	1
DOK1	ENSG00000115325	3839.93	17.5077	16.061	-0.130552	0.0597543	4.75226	0.0292598	0.256106	2	74776153	74784681	1
RYBP	ENSG00000163602	4662.13	10.2893	11.8958	0.224269	0.103269	4.75086	0.0292836	0.256119	3	72423744	72496069	-1
TRMT11	ENSG00000066651	597.204	3.06152	3.4013	0.176963	0.0811948	4.74989	0.0293002	0.256119	6	126307576	126360937	1
ZNF672	ENSG00000171161	2286.51	8.66255	7.71608	-0.170089	0.0779835	4.7473	0.0293444	0.256178	1	249132409	249143716	1
C1orf198	ENSG00000119280	307.46	0.849945	0.708621	-0.242454	0.111062	4.7472	0.029346	0.256178	1	230972865	231005335	-1
SGMS1	ENSG00000198964	4219.2	10.9459	12.8444	0.24273	0.11189	4.74503	0.029383	0.256255	10	52065360	52384795	-1
PADI2	ENSG00000117115	387.294	1.0839	0.770856	-0.489761	0.224193	4.7444	0.0293938	0.256255	1	17393256	17445948	-1
STARD7	ENSG00000084090	12807.8	41.8792	37.6105	-0.157758	0.0721619	4.74005	0.0294683	0.256442	2	96850597	96874563	-1
B4GALT4	ENSG00000121578	555.803	2.38274	2.63152	0.148375	0.0683539	4.73982	0.0294722	0.256442	3	118930579	118959950	-1
PNRC2	ENSG00000189266	8647.2	35.9985	39.6033	0.150966	0.0694985	4.73593	0.0295389	0.256442	1	24285599	24289952	1
PIP4K2C	ENSG00000166908	2239.37	6.93611	7.77257	0.179115	0.0825322	4.73569	0.029543	0.256442	12	57984957	57997198	1
CSRP2	ENSG00000175183	9.96746	0.0908006	0.145183	0.703803	0.323838	4.73522	0.0295511	0.256442	12	77252495	77272840	-1
SCAPER	ENSG00000140386	825.658	1.64641	1.81995	0.157973	0.0728238	4.73495	0.0295557	0.256442	15	76640526	77197785	-1
PAPOLG	ENSG00000115421	2622.24	3.61272	3.89059	0.118966	0.0548051	4.73477	0.0295589	0.256442	2	60983365	61029220	1
C10orf88	ENSG00000119965	621.691	2.04068	2.21408	0.126992	0.0584337	4.73218	0.0296033	0.256442	10	124690419	124713919	-1
SIGLEC15	ENSG00000197046	48.7573	0.395888	0.280724	-0.497065	0.228061	4.73146	0.0296158	0.256442	18	43405477	43424045	1
PRCP	ENSG00000137509	15399.1	80.4116	65.8942	-0.303888	0.138851	4.7277	0.0296805	0.256442	11	82534544	82681626	-1
TMEM117	ENSG00000139173	41.3458	0.182357	0.137697	-0.402092	0.183468	4.72493	0.0297284	0.256442	12	44229770	44783545	1
HTR7	ENSG00000148680	427.334	1.25633	1.44166	0.209479	0.0967127	4.72373	0.0297492	0.256442	10	92500578	92617671	-1
OLIG2	ENSG00000205927	586.83	1.8891	3.15717	0.790531	0.362505	4.72345	0.029754	0.256442	21	34398153	34401504	1
NA	ENSG00000134686+ENSG00000266239	7943.07	18.3579	20.9768	0.206281	0.0951837	4.72275	0.0297662	0.256442	NA	NA	NA	NA
TMEM9	ENSG00000116857	775.078	4.4527	6.27746	0.487781	0.22418	4.72254	0.0297697	0.256442	1	201103900	201140702	-1
ASPHD1	ENSG00000174939	110.328	0.990424	0.547597	-0.757552	0.337445	4.71957	0.0298212	0.256442	16	29911696	29931185	1
ZRANB2	ENSG00000132485	5511.14	17.6943	19.3313	0.1423	0.0656364	4.71589	0.0298851	0.256442	1	71528974	71546980	-1
JAK2	ENSG00000096968	7211.75	13.1755	15.7915	0.269346	0.124434	4.71583	0.0298861	0.256442	9	4985033	5128183	1
FOXN3	ENSG00000053254	6653.8	9.31747	7.93543	-0.231097	0.106399	4.71463	0.029907	0.256442	14	89591215	90085493	-1
PRR13	ENSG00000205352	13238.4	112.425	121.738	0.121335	0.0559125	4.71459	0.0299077	0.256442	12	53835389	53840429	1
ZNF843	ENSG00000176723	5.6749	0.0345177	0.0243353	-0.468511	0.216909	4.71421	0.0299142	0.256442	16	31445569	31454346	-1
CBX7	ENSG00000100307	1480.86	4.33771	3.50552	-0.313363	0.144129	4.71373	0.0299226	0.256442	22	39516172	39548679	-1
HLA-DQA2	ENSG00000237541	344.021	4.2393	1.92936	-1.12091	0.507722	4.71341	0.0299282	0.256442	6	32709119	32714992	1
ACTR6	ENSG00000075089	2278.58	13.0039	14.4437	0.163377	0.0753475	4.71325	0.029931	0.256442	12	100592900	100635643	1
C1orf27	ENSG00000157181	3134.3	8.14125	8.85323	0.134339	0.0618751	4.71263	0.0299419	0.256442	1	186344890	186390510	1
SNORA76	ENSG00000221462	6.36318	0.608203	0.384359	-0.65682	0.300577	4.71149	0.0299617	0.256442	17	62223699	62223831	1
MIR99B	ENSG00000207550	11.1483	1.44984	1.9338	0.427551	0.196394	4.71099	0.0299703	0.256442	19	52195865	52195934	1
SAMD4B	ENSG00000179134	3635.58	7.99289	9.11781	0.200234	0.0925698	4.71071	0.0299752	0.256442	19	39833036	39876350	1
TMX3	ENSG00000166479	6101.11	12.9385	14.2308	0.14466	0.0667314	4.71036	0.0299813	0.256442	18	66340925	66382535	-1
HMGN1	ENSG00000205581	11040.9	84.4918	94.4972	0.16607	0.0767038	4.70358	0.0300999	0.257288	21	40714241	40721573	-1
SOCS2	ENSG00000120833	26.8322	0.125184	0.216292	0.719802	0.332959	4.69871	0.0301853	0.25785	12	93963590	93977263	1
ADAM8	ENSG00000151651	8413.8	23.1533	31.0932	0.453572	0.210076	4.69738	0.0302086	0.257883	10	135075907	135090372	-1
PLAGL2	ENSG00000126003	4038.61	6.79435	8.35016	0.312411	0.144723	4.69477	0.0302545	0.258106	20	30780306	30795594	-1
SLC27A4	ENSG00000167114	2071.51	7.17426	6.45844	-0.160961	0.0741556	4.68963	0.0303451	0.258413	9	131102925	131123502	1
HAGHL	ENSG00000103253	184.192	1.57625	1.27486	-0.375101	0.16879	4.68703	0.0303911	0.258413	16	776936	785525	1
CCL23	ENSG00000167236	1137.45	14.637	24.2096	0.72902	0.337777	4.68641	0.0304021	0.258413	17	34340096	34345005	-1
C21orf2	ENSG00000160226	1211.73	5.97324	5.43993	-0.153842	0.0709163	4.68547	0.0304187	0.258413	21	45748827	45759285	-1
LILRA3	ENSG00000170866	12974.3	55.9443	118.131	0.901349	0.409157	4.68422	0.0304409	0.258413	19	54799854	54809952	-1
ATP2C1	ENSG00000017260	27637.9	43.2267	50.5066	0.236449	0.109655	4.68384	0.0304475	0.258413	3	130569439	130735556	1
SYNJ2BP	ENSG00000213463	1049.75	1.63377	1.49402	-0.129	0.0594939	4.68271	0.0304676	0.258413	14	70838148	70883778	-1
SMARCA2	ENSG00000080503	10031.4	19.6074	16.9996	-0.207952	0.09599	4.67931	0.0305281	0.258413	9	2015342	2193624	1
TAB1	ENSG00000100324	1825.37	5.39001	4.53988	-0.259438	0.119616	4.67913	0.0305313	0.258413	22	39795746	39833065	1
PCID2	ENSG00000126226	6017.03	32.093	36.0046	0.164583	0.075863	4.67818	0.0305482	0.258413	13	113831891	113863029	-1
ADORA2A	ENSG00000128271	6785.77	23.3514	32.8494	0.51892	0.240438	4.67774	0.030556	0.258413	22	24813847	24838328	1
HNRNPL	ENSG00000104824	17963.2	90.8505	84.1877	-0.113043	0.0521497	4.6776	0.0305585	0.258413	19	39327028	39342987	-1
ARID3B	ENSG00000179361	1194.6	2.71511	3.25642	0.261775	0.121588	4.67669	0.0305745	0.258413	15	74833518	74890472	1
SMEK1	ENSG00000100796	10048.5	26.5088	27.9685	0.0837486	0.0387749	4.67552	0.0305954	0.258413	14	91923955	91976898	-1
PLAUR	ENSG00000011422	43271.2	186.138	272.719	0.542152	0.251847	4.67509	0.0306032	0.258413	19	44150247	44174699	-1
ARID4B	ENSG00000054267	7530.29	11.6937	13.2121	0.188027	0.0872232	4.67498	0.0306051	0.258413	1	235294949	235491534	-1
PTBP2	ENSG00000117569	860.095	2.46131	2.75508	0.17892	0.0828212	4.67287	0.0306427	0.258506	1	97187221	97280349	1
FSIP1	ENSG00000150667	34.4875	0.115153	0.145078	0.328834	0.151627	4.67174	0.0306629	0.258506	15	39892232	40075031	-1
LILRA5	ENSG00000187116	2818.32	13.5371	23.8652	0.711513	0.325978	4.67105	0.0306752	0.258506	19	54818353	54824409	-1
VARS	ENSG00000204394	3277.33	8.73464	7.27512	-0.277479	0.127515	4.66935	0.0307055	0.258596	6	31745295	31763730	-1
BRPF3	ENSG00000096070	2248.39	3.67494	4.22312	0.212436	0.0986994	4.6667	0.0307529	0.258829	6	36164521	36200567	1
NUP107	ENSG00000111581	4843.35	15.8264	16.9216	0.106619	0.0493907	4.66495	0.0307844	0.258924	12	69080514	69136785	1
OASL	ENSG00000135114	3324.87	14.8357	24.272	0.718048	0.333679	4.66387	0.0308037	0.258924	12	121458095	121477045	-1
C14orf182	ENSG00000214900	42.6741	0.139007	0.198872	0.573326	0.265375	4.66229	0.030832	0.258997	14	50448430	50474238	-1
OTUD3	ENSG00000169914	524.751	0.803191	0.90011	0.176569	0.082037	4.65688	0.0309294	0.259365	1	20209006	20239438	1
MAGEF1	ENSG00000177383	155.735	1.09283	0.847108	-0.372343	0.171923	4.65541	0.0309559	0.259365	3	184428156	184429836	-1
MMP14	ENSG00000157227	72882.5	184.548	253.326	0.465183	0.216668	4.65402	0.030981	0.259365	14	23305766	23318236	1
CHRFAM7A	ENSG00000166664	80.2467	0.255096	0.342731	0.430597	0.200474	4.65289	0.0310013	0.259365	15	30653443	30686052	-1
THEM6	ENSG00000130193	185.547	0.942216	0.77808	-0.282102	0.130544	4.65238	0.0310106	0.259365	8	143808621	143818345	1
ADAMDEC1	ENSG00000134028	41366.6	200.336	154.784	-0.368134	0.16943	4.65196	0.0310181	0.259365	8	24241798	24263526	1
UFM1	ENSG00000120686	6398.13	24.6688	27.2976	0.164494	0.0763332	4.65111	0.0310335	0.259365	13	38923986	38937140	1
FJX1	ENSG00000179431	102.941	0.327447	0.488609	0.565661	0.262752	4.65099	0.0310357	0.259365	11	35639735	35642419	1
PHF11	ENSG00000136147	6113.26	30.9307	37.2306	0.275059	0.128033	4.64746	0.0310996	0.259365	13	50069746	50103123	1
TRMT1L	ENSG00000121486	3063.65	6.90363	7.41815	0.109924	0.0511269	4.64682	0.0311111	0.259365	1	185087220	185126204	-1
PCGF2	ENSG00000056661	20.2981	0.0652334	0.101097	0.693064	0.318025	4.64609	0.0311243	0.259365	17	36890150	36906070	-1
PPP1R16A	ENSG00000160972	1175.43	5.12348	5.81573	0.173462	0.0803401	4.6442	0.0311587	0.259365	8	145703352	145727504	1
TRAF1	ENSG00000056558	14173.9	28.2419	37.479	0.429167	0.199782	4.64413	0.0311599	0.259365	9	123664671	123691451	-1
NPAS1	ENSG00000130751	27.8656	0.175746	0.106212	-0.75145	0.339977	4.64184	0.0312016	0.259365	19	47523077	47549033	1
CAPN5	ENSG00000149260	62.4919	0.166606	0.131531	-0.345278	0.160192	4.64172	0.0312038	0.259365	11	76777979	76837201	1
ZBTB34	ENSG00000177125	2006.73	3.1023	3.35856	0.12082	0.0562009	4.64085	0.0312196	0.259365	9	129622944	129648157	1
ZNF708	ENSG00000182141	513.583	1.23765	1.48245	0.270541	0.125952	4.64022	0.031231	0.259365	19	21473962	21512227	-1
ANKRD37	ENSG00000186352	96.9971	1.00574	1.19578	0.252391	0.117469	4.6401	0.0312331	0.259365	4	186317175	186321782	1
ZSWIM3	ENSG00000132801	268.891	0.97038	1.04578	0.111542	0.0518649	4.63913	0.0312509	0.259365	20	44486256	44507761	1
NA	ENSG00000141736+ENSG00000265178	138.479	0.296895	0.260645	-0.175077	0.0813017	4.63522	0.0313221	0.259791	NA	NA	NA	NA
YTHDC1	ENSG00000083896	8934.07	14.7172	15.4652	0.0813394	0.0378653	4.63136	0.0313927	0.260213	4	69176105	69215807	-1
GATAD1	ENSG00000157259	2184.28	5.62873	6.03782	0.108593	0.0505554	4.62369	0.0315333	0.261213	7	92076767	92088150	1
NA	ENSG00000180953+ENSG00000259332+ENSG00000136371	644.827	0.978193	1.45667	0.573745	0.26804	4.62231	0.0315588	0.261246	NA	NA	NA	NA
IER5L	ENSG00000188483	2343.93	10.0649	8.06403	-0.360398	0.166727	4.62132	0.031577	0.261246	9	131937835	131940540	-1
PQLC3	ENSG00000162976	3479.62	22.1829	18.68	-0.247639	0.115009	4.619	0.0316196	0.261434	2	11295324	11319000	1
C14orf166B	ENSG00000100565	19.2984	0.13081	0.102423	-0.345126	0.160922	4.6155	0.0316842	0.261804	14	77292715	77336645	1
NA	ENSG00000100836+ENSG00000129473+ENSG00000258643	13670.3	15.6827	16.8024	0.102098	0.0474898	4.61266	0.0317369	0.262073	NA	NA	NA	NA
SLC16A10	ENSG00000112394	1034.81	2.48535	5.21879	0.800369	0.363617	4.60957	0.0317939	0.26238	6	111408781	111544223	1
ARL6IP1	ENSG00000170540	12696.9	57.0626	61.4144	0.11224	0.0523819	4.60846	0.0318146	0.262386	16	18802991	18813000	-1
CCRL1	ENSG00000129048	7.73853	0.0292858	0.037005	0.36072	0.167906	4.60409	0.0318957	0.262736	3	132316081	132337811	1
RAPGEF2	ENSG00000109756	4762.51	6.7763	8.0016	0.250352	0.117205	4.60402	0.0318971	0.262736	4	160025330	160281321	1
RGS16	ENSG00000143333	616.256	1.72047	3.71839	1.02225	0.470614	4.60218	0.0319314	0.262854	1	182567758	182573543	-1
KCNJ5	ENSG00000120457	23.3418	0.10782	0.0585844	-0.884487	0.407176	4.59978	0.031976	0.263041	11	128761251	128790930	1
IFNAR2	ENSG00000159110	7106.8	22.8704	24.9844	0.138789	0.064806	4.59808	0.0320078	0.263041	21	34602206	34637980	1
SYCE1	ENSG00000171772	28.6132	0.226088	0.0935159	-1.23242	0.55012	4.59719	0.0320244	0.263041	10	135367404	135382876	-1
RNFT1	ENSG00000189050	5654.56	27.8547	31.4385	0.184759	0.086185	4.59648	0.0320377	0.263041	17	58029601	58042122	-1
KBTBD8	ENSG00000163376	912.668	1.83553	2.29186	0.334826	0.156841	4.5956	0.0320542	0.263041	3	67048727	67061634	1
TMEM87B	ENSG00000153214	4286.07	8.13522	9.27772	0.198629	0.0930303	4.59357	0.032092	0.263187	2	112812800	112876895	1
RAB6B	ENSG00000154917	14.453	0.0307943	0.0235392	-0.351214	0.162855	4.59159	0.0321291	0.263327	3	133543083	133614680	-1
TGFBR3L	ENSG00000260001	9.14492	0.0861617	0.0662046	-0.412816	0.192137	4.59005	0.032158	0.263399	19	7981030	7983982	1
SHFM1	ENSG00000127922	5264.37	104.993	118.601	0.179703	0.0839433	4.58626	0.0322293	0.263709	7	96110938	96339203	-1
AMD1	ENSG00000123505	7390.85	21.8146	23.8639	0.140007	0.0653501	4.5859	0.032236	0.263709	6	111195973	111216916	1
DVL1	ENSG00000107404	3334.37	11.2434	12.8809	0.200966	0.0935483	4.58435	0.0322651	0.26377	1	1270656	1284730	-1
TMEM2	ENSG00000135048	3721.06	5.5994	6.4693	0.22015	0.103215	4.58337	0.0322836	0.26377	9	74298282	74431606	-1
BBC3	ENSG00000105327	1007.24	5.40093	4.7006	-0.215577	0.100569	4.58171	0.032315	0.263819	19	47724081	47736023	-1
FCHSD1	ENSG00000197948	4076	9.40712	10.5504	0.17514	0.0820913	4.57792	0.0323865	0.263819	5	141018869	141030986	-1
EAF2	ENSG00000145088	918.193	8.71363	10.3549	0.262202	0.122577	4.57694	0.0324051	0.263819	3	121554030	121605373	1
CAMK1D	ENSG00000183049	1782.94	7.56078	6.33892	-0.255994	0.119607	4.57572	0.0324281	0.263819	10	12391481	12877545	1
SHF	ENSG00000138606	163.555	0.84059	0.513442	-0.662328	0.304834	4.57569	0.0324286	0.263819	15	45459412	45493373	-1
METRNL	ENSG00000176845	5466.71	38.7124	48.2392	0.324837	0.152618	4.57441	0.0324529	0.263819	17	81037567	81052864	1
ZBTB2	ENSG00000181472	1557.36	5.11112	5.55277	0.129519	0.0606262	4.57336	0.0324728	0.263819	6	151685252	151712683	-1
MASTL	ENSG00000120539	1329.69	3.61213	4.15076	0.218943	0.102551	4.57322	0.0324756	0.263819	10	27443753	27475853	1
WDR19	ENSG00000157796	2177.18	4.81229	5.38012	0.173756	0.0814868	4.57214	0.032496	0.263819	4	39184024	39287430	1
BANF1	ENSG00000175334	4683.75	44.9163	40.5374	-0.160528	0.074682	4.57178	0.0325028	0.263819	11	65769550	65771620	1
KCMF1	ENSG00000176407	5000.84	6.78742	7.19187	0.0871599	0.0407822	4.57137	0.0325106	0.263819	2	85198216	85282560	1
TMUB2	ENSG00000168591	4198.3	16.7123	18.138	0.122538	0.0574078	4.57015	0.0325337	0.263844	17	42264338	42269099	1
TBL3	ENSG00000183751	2878.43	12.2598	11.0769	-0.15936	0.0743444	4.56632	0.0326065	0.264109	16	2022038	2032934	1
SPG7	ENSG00000197912	4812.4	12.9747	12.1092	-0.108275	0.0505768	4.56489	0.0326337	0.264109	16	89557325	89624176	1
ARHGAP25	ENSG00000163219	5628.62	19.1608	15.3362	-0.313598	0.146728	4.56261	0.0326772	0.264109	2	68906733	69053965	1
C1orf52	ENSG00000162642	1089.12	3.36867	3.68236	0.135672	0.0635655	4.5607	0.0327136	0.264109	1	85715639	85725355	-1
ST7L	ENSG00000007341	828.66	1.78814	1.94629	0.155976	0.0726815	4.55968	0.0327332	0.264109	1	113066140	113163447	-1
UPF2	ENSG00000151461	5769.15	11.1375	11.9439	0.110381	0.0517592	4.55946	0.0327375	0.264109	10	11962021	12085169	-1
PHF1	ENSG00000112511	7014.73	29.5537	35.1792	0.264334	0.124083	4.55935	0.0327395	0.264109	6	33378176	33384230	1
SLC35A5	ENSG00000138459	3670.99	12.7099	13.6753	0.121128	0.0568217	4.55925	0.0327413	0.264109	3	112280556	112304424	1
MT1M	ENSG00000205364	1583.18	28.9778	48.1816	0.754838	0.353759	4.55894	0.0327473	0.264109	16	56666145	56667898	1
CCL7	ENSG00000108688	12599.5	101.715	234.977	1.19219	0.557353	4.55785	0.0327682	0.264116	17	32597240	32599261	1
OLIG1	ENSG00000184221	852.186	3.25081	4.72375	0.544788	0.256398	4.55546	0.032814	0.264323	21	34442450	34444726	1
SCFD1	ENSG00000092108	8562.72	40.0622	43.864	0.150371	0.0704157	4.5526	0.0328689	0.264602	14	31091318	31205018	1
CCDC12	ENSG00000160799	3423.91	43.1511	39.0589	-0.161846	0.0755658	4.55116	0.0328964	0.264661	3	46963216	47023500	-1
GRB10	ENSG00000106070	414.039	0.734914	0.932776	0.352642	0.166097	4.55012	0.0329164	0.264661	7	50657760	50861159	-1
MPDU1	ENSG00000129255	5768.98	38.7278	36.1715	-0.102054	0.0477516	4.54741	0.0329686	0.2649	17	7486847	7496107	1
PLBD2	ENSG00000151176	5210.55	21.0838	17.5578	-0.260697	0.122285	4.54633	0.0329893	0.2649	12	113796371	113827203	1
SBSN	ENSG00000189001	5.32409	0.0193837	0.0381241	1.05484	0.489567	4.54437	0.0330273	0.2649	19	36014269	36019253	-1
ISOC2	ENSG00000063241	665.681	6.50778	5.42266	-0.273711	0.127727	4.54231	0.033067	0.2649	19	55964352	55973710	-1
TSPAN13	ENSG00000106537	59.8187	0.287873	0.379498	0.548021	0.254259	4.5415	0.0330826	0.2649	7	16793160	16824161	1
MYCBP	ENSG00000214114	2087.18	8.1638	9.05203	0.146153	0.0685608	4.54137	0.0330851	0.2649	1	39328636	39347289	-1
PYGB	ENSG00000100994	6857.1	18.6264	16.2731	-0.197924	0.0929246	4.54044	0.0331031	0.2649	20	25228705	25278650	1
RBM25	ENSG00000119707	17244.3	40.6778	43.9841	0.12532	0.0588884	4.54018	0.0331081	0.2649	14	73525144	73588122	1
GTF2I	ENSG00000077809	8079.89	20.4186	16.9717	-0.275269	0.128131	4.53856	0.0331395	0.2649	7	74071994	74175026	1
SNORD2	ENSG00000238942	37.9222	5.20107	6.27746	0.302553	0.142332	4.53813	0.0331478	0.2649	3	186502585	186502653	1
C1RL	ENSG00000139178	288.524	0.787609	1.01586	0.383314	0.180743	4.53479	0.0332125	0.265231	12	7242183	7261869	-1
MAPK8	ENSG00000107643	2056.45	13.7936	15.4017	0.175009	0.0823036	4.53391	0.0332295	0.265231	10	49514698	49647403	1
ELFN1	ENSG00000225968	80.7892	0.291918	0.15261	-0.786113	0.357699	4.53191	0.0332685	0.265381	7	1727755	1787590	1
FARP1	ENSG00000152767	150.659	0.311615	0.237962	-0.383854	0.180268	4.52904	0.0333243	0.265623	13	98794816	99102027	1
NA	ENSG00000260238+ENSG00000160783+ENSG00000242252	2423.64	9.54356	8.80372	-0.125012	0.0586049	4.52784	0.0333477	0.265623	NA	NA	NA	NA
TCTN3	ENSG00000119977	1782.52	7.20603	6.46978	-0.14789	0.0693257	4.52723	0.0333596	0.265623	10	97423153	97453900	-1
CLYBL	ENSG00000125246	89.5412	0.182107	0.142747	-0.359485	0.168034	4.52524	0.0333984	0.265771	13	100258919	100549387	1
STARD13	ENSG00000133121	311.158	0.594928	0.42972	-0.466451	0.218879	4.52286	0.033445	0.265839	13	33677272	33924767	-1
CCDC66	ENSG00000180376	1317.69	4.15099	4.69156	0.197261	0.0926164	4.52273	0.0334474	0.265839	3	56591189	56655846	1
DPH3	ENSG00000154813	2421.42	5.96708	6.61624	0.16343	0.0769337	4.51806	0.0335388	0.266306	3	16299485	16306479	-1
PLA2R1	ENSG00000153246	5.32812	0.00617811	0.0111165	0.876519	0.413123	4.51766	0.0335467	0.266306	2	160788519	160919121	-1
AK9	ENSG00000155085	264.54	0.344599	0.396178	0.223341	0.105211	4.51479	0.033603	0.266466	6	109814059	110012420	-1
LNX2	ENSG00000139517	505.826	1.07054	1.15537	0.12215	0.0576434	4.51456	0.0336075	0.266466	13	28120050	28194541	-1
GALNT3	ENSG00000115339	123.148	0.358158	0.441121	0.309766	0.146515	4.50967	0.0337037	0.267068	2	166604101	166651192	-1
PES1	ENSG00000100029	4451.46	21.73	19.637	-0.152579	0.0715607	4.50828	0.0337312	0.267125	22	30972615	31003070	-1
ABCB6	ENSG00000115657	725.52	2.68536	2.36238	-0.213108	0.0995197	4.50343	0.033827	0.267424	2	220074490	220083712	-1
FAM188B	ENSG00000106125	31.9093	0.110309	0.137311	0.327781	0.154233	4.50329	0.0338298	0.267424	7	30811033	30932002	1
SUCO	ENSG00000094975	3614.31	6.43947	7.06896	0.146763	0.069387	4.50328	0.03383	0.267424	1	172501489	172580971	1
ANKMY1	ENSG00000144504	499.281	1.66186	1.41438	-0.242285	0.113133	4.50187	0.0338578	0.267482	2	241418839	241508626	-1
PLXND1	ENSG00000004399	66535	108.906	91.4198	-0.251362	0.118117	4.49819	0.0339307	0.267634	3	129274018	129325661	-1
ZNF256	ENSG00000152454	106.953	0.549745	0.465614	-0.227748	0.107612	4.49767	0.0339411	0.267634	19	58452201	58459043	-1
PNPT1	ENSG00000138035	4290.23	8.57553	11.3525	0.421406	0.199142	4.49709	0.0339526	0.267634	2	55861400	55921045	-1
WDR20	ENSG00000140153	1318.74	2.30005	2.41416	0.0803566	0.0379115	4.49675	0.0339594	0.267634	14	102605840	102691184	1
SARS	ENSG00000031698	8176.24	46.1212	42.6143	-0.117307	0.055222	4.49577	0.0339787	0.267634	1	109756540	109780791	1
SDCBP2	ENSG00000125775	42.2808	0.27788	0.214649	-0.348139	0.162865	4.49305	0.034033	0.267656	20	1290619	1309883	-1
TBC1D12	ENSG00000108239	4838.67	8.13986	9.6793	0.271751	0.128631	4.49227	0.0340484	0.267656	10	96162261	96295687	1
FAP	ENSG00000078098	20.4929	0.05855	0.0991705	0.759789	0.359158	4.4911	0.0340717	0.267656	2	163027194	163101661	-1
ZNF425	ENSG00000204947	30.7602	0.108405	0.092016	-0.220758	0.104194	4.49014	0.0340908	0.267656	7	148799876	148823438	-1
LRIG1	ENSG00000144749	579.738	1.14485	1.43538	0.380169	0.17934	4.4897	0.0340996	0.267656	3	66429221	66551687	-1
PRRG4	ENSG00000135378	290.464	0.507147	0.606378	0.263523	0.124944	4.48849	0.0341238	0.267656	11	32851489	32879669	1
ZNF613	ENSG00000176024	432.27	1.80868	1.93667	0.107788	0.050927	4.48847	0.0341242	0.267656	19	52430400	52452012	1
EXD3	ENSG00000187609	139.096	0.549746	0.464161	-0.248009	0.117113	4.48405	0.0342125	0.268014	9	140201348	140317714	-1
CGGBP1	ENSG00000163320	6854.64	14.518	15.6273	0.114352	0.0539971	4.48387	0.0342162	0.268014	3	88101094	88199035	-1
ZNF783	ENSG00000204946	1090.3	2.68721	2.45952	-0.134503	0.0633702	4.48313	0.034231	0.268014	7	148959262	148994393	1
OCLN	ENSG00000197822	59.4748	0.124713	0.0627847	-0.799909	0.366579	4.48179	0.0342578	0.268064	5	68788119	68853931	1
ZSCAN5A	ENSG00000131848	226.044	1.30097	1.1708	-0.141022	0.0664645	4.48012	0.0342913	0.268153	19	56732681	56879752	-1
CCDC71L	ENSG00000253276	2416.31	5.41671	6.12821	0.201634	0.0950449	4.47843	0.0343252	0.268153	7	106297211	106301442	-1
GBP4	ENSG00000162654	2287.13	3.17435	4.76626	0.590124	0.280088	4.47787	0.0343366	0.268153	1	89646831	89664615	-1
C19orf70	ENSG00000174917	1380.32	17.1159	15.092	-0.193998	0.0911022	4.47676	0.0343589	0.268153	19	5678432	5680907	-1
SSFA2	ENSG00000138434	11396.4	21.8186	23.6712	0.128702	0.0609815	4.47581	0.034378	0.268153	2	182756560	182795465	1
NA	ENSG00000089505+ENSG00000254788+ENSG00000217555	2856.48	10.0386	12.081	0.280994	0.133084	4.4738	0.0344184	0.268153	NA	NA	NA	NA
FAM149B1	ENSG00000138286	1419.09	4.59344	4.9837	0.129138	0.0611723	4.47379	0.0344186	0.268153	10	74927924	75004262	1
BCAM	ENSG00000187244	15.7227	0.0637147	0.0435687	-0.576248	0.270371	4.4731	0.0344324	0.268153	19	45312328	45324673	1
LEP	ENSG00000174697	60.8396	0.229036	0.141352	-0.708961	0.332338	4.4715	0.0344647	0.268228	7	127881337	127897681	1
HIVEP2	ENSG00000010818	2405.97	2.31739	2.92738	0.342932	0.162949	4.4706	0.0344829	0.268228	6	143072604	143266338	-1
CTBS	ENSG00000117151	3742.38	12.2864	13.2214	0.120025	0.0567842	4.4672	0.0345517	0.268603	1	85018804	85040163	-1
HELQ	ENSG00000163312	1193.43	3.36639	3.65353	0.127697	0.0604952	4.46519	0.0345923	0.268604	4	84328496	84377009	-1
MIR3945	ENSG00000266698	9.08402	0.668256	1.31148	0.919876	0.430902	4.46411	0.0346141	0.268604	4	185772167	185772264	-1
NOTCH1	ENSG00000148400	7754.92	9.5252	7.9977	-0.252401	0.119511	4.46349	0.0346268	0.268604	9	139388896	139440314	-1
VAV3	ENSG00000134215	5166.96	10.2899	12.1901	0.264205	0.125437	4.46315	0.0346335	0.268604	1	108113782	108507766	-1
GANAB	ENSG00000089597	23630.9	66.7085	59.9518	-0.157279	0.0744188	4.4608	0.0346812	0.268815	11	62392298	62414104	-1
LYSMD3	ENSG00000176018	1863.68	4.37197	4.88199	0.169792	0.0807321	4.45794	0.0347393	0.269107	5	89811428	89825401	-1
HACE1	ENSG00000085382	879.895	1.94203	2.1241	0.140231	0.0665308	4.4569	0.0347604	0.269112	6	105175968	105307794	-1
FAM229A	ENSG00000225828	61.5986	1.01161	0.837631	-0.295113	0.139585	4.45383	0.0348231	0.269438	1	32826871	32829879	-1
CLIC1	ENSG00000213719	38270	304.932	342.039	0.179205	0.0850613	4.45145	0.0348716	0.269654	6	31698358	31707540	-1
AVPI1	ENSG00000119986	796.624	6.76963	5.20229	-0.380013	0.17916	4.44944	0.0349127	0.269809	10	99437181	99447080	-1
ASTL	ENSG00000188886	49.368	0.442268	0.354203	-0.318255	0.150722	4.44846	0.0349326	0.269809	2	96789589	96804175	-1
APPBP2	ENSG00000062725	3252.7	5.10512	5.52442	0.123167	0.058585	4.44292	0.0350463	0.270273	17	58520520	58603580	-1
OGFRL1	ENSG00000119900	4206.59	23.6361	27.6173	0.226073	0.107729	4.44141	0.0350772	0.270273	6	71998506	72011973	1
FBXL13	ENSG00000161040	20.4621	0.0558097	0.077557	0.476746	0.226253	4.43924	0.0351218	0.270273	7	102453308	102715286	-1
MYBPH	ENSG00000133055	134.765	0.90781	0.649404	-0.502328	0.234445	4.43787	0.0351502	0.270273	1	203136939	203144941	-1
CLN6	ENSG00000128973	2327.02	12.0753	9.70471	-0.323334	0.153237	4.43716	0.0351648	0.270273	15	68499330	68549549	-1
TGM2	ENSG00000198959	2578.61	5.08396	8.39565	0.707843	0.337212	4.4371	0.0351659	0.270273	20	36756863	36794980	-1
PLEKHS1	ENSG00000148735	7.26133	0.014142	0.0212762	0.570431	0.270154	4.43536	0.0352017	0.270273	10	115511213	115543188	1
LMF1	ENSG00000103227	358.268	1.57816	1.30914	-0.281759	0.133546	4.43444	0.0352207	0.270273	16	903634	1031318	-1
NBPF24	ENSG00000203836	56.3133	0.149762	0.200968	0.434178	0.206993	4.43423	0.035225	0.270273	1	147574428	147624601	-1
PPP1R3D	ENSG00000132825	761.567	2.24869	2.39531	0.0960396	0.0457417	4.43383	0.0352334	0.270273	20	58511894	58515352	-1
MORF4L1	ENSG00000185787	42286.2	224.174	235.237	0.0787922	0.0374398	4.43366	0.0352368	0.270273	15	79102829	79190475	1
DGKI	ENSG00000157680	26.7272	0.0459727	0.0737235	0.694493	0.330882	4.4303	0.0353063	0.270273	7	137073563	137531838	-1
RASAL1	ENSG00000111344	10404.5	31.3001	22.9665	-0.473884	0.22207	4.43026	0.0353072	0.270273	12	113536624	113574044	-1
ADCY9	ENSG00000162104	1820.08	2.67855	2.26465	-0.245934	0.116571	4.43016	0.0353093	0.270273	16	4003388	4166186	-1
ZNF37A	ENSG00000075407	1636.9	2.35617	2.56221	0.131935	0.0626243	4.42942	0.0353245	0.270273	10	38383264	38412276	1
PELP1	ENSG00000141456	1837.83	5.60326	4.90867	-0.196403	0.0930925	4.42906	0.035332	0.270273	17	4574679	4607632	-1
NDUFV1	ENSG00000167792	4283.43	29.0198	26.218	-0.163787	0.0774981	4.42855	0.0353425	0.270273	11	67374323	67380006	1
GFM2	ENSG00000164347	3086.9	9.77795	10.4651	0.111951	0.053256	4.42725	0.0353695	0.270322	5	74017029	74063196	-1
ZNF587B	ENSG00000269343	234.954	0.776525	0.702492	-0.14833	0.0704097	4.42564	0.0354028	0.27042	19	58331099	58370018	1
RAB11FIP2	ENSG00000107560	1340.21	2.23074	2.44276	0.143091	0.0682024	4.42208	0.0354768	0.270705	10	119764427	119806114	-1
ABHD3	ENSG00000158201	4751.57	23.1203	25.5873	0.152349	0.072612	4.42081	0.0355033	0.270705	18	19230858	19284766	-1
COPB1	ENSG00000129083	19309.3	56.2438	59.3348	0.0855986	0.0407783	4.42069	0.0355057	0.270705	11	14464986	14521573	-1
DSP	ENSG00000096696	11.7219	0.00775653	0.0182739	1.37417	0.567004	4.41988	0.0355225	0.270705	6	7541808	7586950	1
LSM14B	ENSG00000149657	4010.57	15.9591	16.6854	0.0668242	0.0318074	4.41829	0.0355557	0.270801	20	60697517	60710434	1
FER	ENSG00000151422	613.476	2.05293	2.34792	0.204177	0.0975574	4.4139	0.0356473	0.271334	5	108083523	108532542	1
CCDC96	ENSG00000173013	101.849	0.4705	0.530564	0.175369	0.083438	4.41129	0.0357018	0.271334	4	7042579	7044728	-1
DUSP6	ENSG00000139318	35742.5	123.085	145.154	0.246746	0.11723	4.41091	0.0357097	0.271334	12	89741009	89747048	-1
COX4I1	ENSG00000131143	13968.7	185.548	170.631	-0.12916	0.0613158	4.41071	0.0357139	0.271334	16	85832239	85840650	1
SLC16A1	ENSG00000155380	1146.91	2.90372	2.22722	-0.360985	0.170473	4.40956	0.0357381	0.271334	1	113454469	113499635	-1
RABL6	ENSG00000196642	6945.94	20.4293	18.483	-0.155734	0.074059	4.40832	0.0357639	0.271334	9	139694818	139735639	1
GCDH	ENSG00000105607	1541.47	9.38484	8.40473	-0.167041	0.0792957	4.4066	0.0358002	0.271334	19	13001840	13025021	1
TIGD1	ENSG00000221944	221.129	0.883926	1.02912	0.228186	0.108807	4.40643	0.0358038	0.271334	2	233412779	233415226	-1
MZT1	ENSG00000204899	1316.16	5.44482	6.08851	0.173265	0.0826984	4.40555	0.0358222	0.271334	13	73282495	73301825	-1
BPHL	ENSG00000137274	172.336	1.26258	1.0767	-0.237431	0.112849	4.40507	0.0358323	0.271334	6	3118608	3153812	1
NA	ENSG00000255529+ENSG00000137878	2152.64	2.25478	2.40996	0.10509	0.050205	4.40285	0.0358789	0.271531	NA	NA	NA	NA
C11orf84	ENSG00000168005	423.103	2.12057	2.44682	0.206229	0.0985581	4.39804	0.0359803	0.27197	11	63580860	63595190	1
NOV	ENSG00000136999	8.24176	0.0396933	0.0264002	-0.632118	0.295334	4.39787	0.0359839	0.27197	8	120428546	120436593	1
PPM1K	ENSG00000163644	1146.72	2.87952	3.66524	0.353796	0.169529	4.39653	0.0360121	0.27197	4	89183315	89205921	-1
FEZ2	ENSG00000171055	3587.97	17.4061	18.7984	0.117509	0.0561786	4.39617	0.0360198	0.27197	2	36778570	36873230	-1
RBM5	ENSG00000003756	17668.7	57.9208	61.8448	0.10023	0.0478821	4.39348	0.0360766	0.272119	3	50126341	50156454	1
HSPB7	ENSG00000173641	10.607	0.0551345	0.0195246	-1.36773	0.627049	4.39308	0.0360851	0.272119	1	16340523	16346089	-1
STYX	ENSG00000198252	2308.88	4.80703	5.22671	0.132401	0.063265	4.39209	0.0361061	0.272119	14	53196898	53241716	1
TAF1A	ENSG00000143498	658.7	2.88996	3.21446	0.16435	0.0786028	4.39132	0.0361223	0.272119	1	222731244	222763275	-1
SCN1B	ENSG00000105711	346.805	1.50139	2.22977	0.579509	0.277609	4.38885	0.0361747	0.272268	19	35521588	35531352	1
ATP6V1D	ENSG00000100554	7243.5	40.4779	44.2916	0.137162	0.0655641	4.38797	0.0361935	0.272268	14	67761088	67826982	-1
TWSG1	ENSG00000128791	913.266	2.40414	2.7408	0.196589	0.0942117	4.38746	0.0362043	0.272268	18	9334765	9402418	1
TMEM128	ENSG00000132406	1494.31	8.73347	9.49993	0.131453	0.0628311	4.38359	0.0362866	0.272731	4	4237269	4249950	-1
CKB	ENSG00000166165	198.234	1.21667	1.73446	0.516211	0.247536	4.38252	0.0363094	0.272746	14	103985996	103989448	-1
RNF187	ENSG00000168159	2616.16	9.31343	8.24944	-0.187101	0.0892659	4.38099	0.0363419	0.272834	1	228674762	228683467	1
LACC1	ENSG00000179630	27951.7	58.9928	71.308	0.28531	0.136858	4.37699	0.0364273	0.273319	13	44453420	44468068	1
TRIM24	ENSG00000122779	4377.58	12.3748	10.5479	-0.206466	0.0983201	4.37325	0.0365074	0.273568	7	138145079	138274738	1
FAM192A	ENSG00000172775	5804.64	20.942	22.0967	0.0846462	0.0405035	4.3726	0.0365212	0.273568	16	57186378	57220028	-1
ACER3	ENSG00000078124	1930.72	4.33702	4.97388	0.211405	0.101458	4.37252	0.0365229	0.273568	11	76571911	76737841	1
RBM17	ENSG00000134453	6630.85	16.9479	18.416	0.129139	0.0618819	4.37154	0.0365441	0.27357	10	6130950	6159420	1
TLR1	ENSG00000174125	7810.54	27.2534	30.7182	0.185033	0.0887466	4.36993	0.0365785	0.273672	4	38792298	38858438	-1
SH3BP2	ENSG00000087266	24113.7	25.1173	26.9208	0.10733	0.0514347	4.36406	0.0367047	0.27446	4	2794750	2842825	1
SNN	ENSG00000184602	3203.53	11.014	9.41925	-0.226176	0.108244	4.36167	0.0367563	0.274654	16	11762270	11773015	1
CD81	ENSG00000110651	40832.6	304.164	269.435	-0.180939	0.0865736	4.36019	0.0367882	0.274654	11	2397407	2418649	1
SNX13	ENSG00000071189	5339.77	8.49455	9.21443	0.130987	0.0628427	4.35995	0.0367933	0.274654	7	17832466	17980124	-1
FBXO30	ENSG00000118496	1719.11	3.9611	4.27611	0.120622	0.0579303	4.35866	0.0368212	0.274706	6	146119271	146135889	-1
UBE2D2	ENSG00000131508	5322.05	18.9752	20.2316	0.0986632	0.0473275	4.35438	0.0369139	0.274789	5	138906016	139008018	1
ARHGAP22	ENSG00000128805	1926.93	8.0144	6.70326	-0.26421	0.12642	4.35401	0.0369218	0.274789	10	49654077	49864310	-1
ZBTB46	ENSG00000130584	1199.81	2.56881	2.24845	-0.200669	0.0958056	4.35297	0.0369445	0.274789	20	62375019	62462597	-1
IFIH1	ENSG00000115267	11022.4	29.1581	39.4376	0.441593	0.21268	4.35296	0.0369446	0.274789	2	163123589	163175213	-1
CCT5	ENSG00000150753	18471.2	54.9993	59.6667	0.127455	0.0609775	4.35275	0.0369493	0.274789	5	10250033	10266524	1
WRB	ENSG00000182093	859.281	5.22884	5.6975	0.128936	0.0619163	4.35189	0.036968	0.274789	21	40752170	40800454	1
EPM2AIP1	ENSG00000178567	2809.19	3.70768	4.28857	0.227556	0.109261	4.35129	0.0369808	0.274789	3	37027357	37034795	-1
ATG9A	ENSG00000198925	4938.86	14.4118	13.1301	-0.134135	0.0642502	4.35007	0.0370075	0.274789	2	220074494	220094439	-1
2011-09-01	ENSG00000138758	2858.99	5.8688	4.93143	-0.253213	0.12054	4.34946	0.0370206	0.274789	4	77870856	77961537	1
NA	ENSG00000243696+ENSG00000248592+ENSG00000213533	2255.58	3.67893	3.14898	-0.223356	0.106831	4.34197	0.037184	0.275846	NA	NA	NA	NA
ZNF273	ENSG00000198039	118.626	0.270418	0.310366	0.210009	0.101191	4.3393	0.0372422	0.276122	7	64330550	64391344	1
STOX2	ENSG00000173320	22.2069	0.060998	0.0382903	-0.684747	0.326727	4.33832	0.0372637	0.276126	4	184774584	184944679	1
MDH2	ENSG00000146701	7220.78	61.1137	55.1304	-0.156697	0.0748906	4.33604	0.0373136	0.276339	7	75677369	75696826	1
NSUN3	ENSG00000178694	963.33	6.64569	7.54645	0.191292	0.092149	4.32939	0.0374596	0.27718	3	93781760	93847389	1
RPN1	ENSG00000163902	19129.5	89.4744	82.4908	-0.115516	0.0555485	4.32831	0.0374835	0.27718	3	128338817	128399918	-1
TRIM65	ENSG00000141569	1898.53	6.42014	5.27496	-0.320655	0.153102	4.32799	0.0374904	0.27718	17	73876416	73893084	-1
ZNF219	ENSG00000165804	1446.63	4.74009	3.98413	-0.286895	0.137198	4.32485	0.0375598	0.277376	14	21558205	21572881	-1
PPM1B	ENSG00000138032	4798.22	9.04966	9.59371	0.0953815	0.0459297	4.32431	0.0375716	0.277376	2	44395108	44471523	1
TGIF1	ENSG00000177426	3293.11	10.868	12.2038	0.181082	0.0874085	4.32392	0.0375802	0.277376	18	3411606	3459976	1
DMTF1	ENSG00000135164	5214.2	12.4315	13.6039	0.144437	0.0696113	4.31996	0.0376678	0.277866	7	86781677	86825653	1
SLC24A6	ENSG00000089060	6382.8	24.0536	21.0395	-0.189282	0.0910887	4.3162	0.0377512	0.278212	12	113736564	113797298	-1
ZBTB43	ENSG00000169155	1253.58	2.07986	2.35471	0.20194	0.0973585	4.31533	0.0377704	0.278212	9	129567285	129600489	1
SIGLEC5	ENSG00000105501	1638.55	5.85632	8.10057	0.530178	0.255198	4.31428	0.0377937	0.278212	19	52114781	52150151	-1
DNHD1	ENSG00000179532	1037.76	0.749389	0.638772	-0.226076	0.108745	4.31332	0.0378152	0.278212	11	6518490	6614988	1
CENPP	ENSG00000188312	99.3337	0.33959	0.269052	-0.372952	0.178533	4.31302	0.0378217	0.278212	9	95087766	95382815	1
VPS18	ENSG00000104142	1883.36	5.41561	4.74631	-0.192279	0.0925678	4.31212	0.0378418	0.278212	15	41186628	41196173	1
ORC4	ENSG00000115947	2070.92	3.0071	3.20654	0.103689	0.0500347	4.3089	0.0379135	0.278484	2	148691732	148779147	-1
TP53BP2	ENSG00000143514	5789.38	11.9909	13.5743	0.192935	0.0933049	4.30603	0.0379776	0.278484	1	223967601	224033674	-1
DENR	ENSG00000139726	3244.25	10.8895	11.485	0.086505	0.0416954	4.30531	0.0379935	0.278484	12	123237321	123255611	1
PPP1R26	ENSG00000196422	655.378	1.35002	1.45874	0.111373	0.0538394	4.30468	0.0380076	0.278484	9	138370925	138380739	1
HLA-DMA	ENSG00000204257	12792	138.032	100.646	-0.459124	0.220813	4.30444	0.038013	0.278484	6	32916390	32936871	-1
WTAP	ENSG00000146457	25418.5	74.31	89.3927	0.284692	0.137504	4.30432	0.0380156	0.278484	6	160146617	160177351	1
MYD88	ENSG00000172936	18780.4	65.8389	72.3578	0.146143	0.0705213	4.30343	0.0380355	0.278484	3	38179969	38184513	1
SETD1A	ENSG00000099381	3198.98	5.45194	4.98286	-0.134956	0.0648665	4.30241	0.0380583	0.278484	16	30968615	30996437	1
SASH1	ENSG00000111961	2681.7	3.22489	4.17197	0.366545	0.176948	4.30191	0.0380695	0.278484	6	148593440	148873186	1
CDC73	ENSG00000134371	6478.65	11.1207	11.9058	0.110561	0.0534149	4.29721	0.0381749	0.278957	1	193091147	193223031	1
SERPINB8	ENSG00000166401	6624.22	17.4291	19.5609	0.177165	0.0858212	4.2969	0.038182	0.278957	18	61637159	61672278	1
RIPK3	ENSG00000129465	3514.33	18.4031	20.308	0.150077	0.0725535	4.29619	0.0381978	0.278957	14	24805227	24809251	-1
NRN1	ENSG00000124785	11.862	0.0511351	0.07186	0.485659	0.235657	4.29393	0.0382486	0.279136	6	5998232	6007200	-1
CCNB2	ENSG00000157456	232.011	1.72948	1.40404	-0.296484	0.142093	4.29307	0.038268	0.279136	15	59397277	59417244	1
APOE	ENSG00000130203	1999.39	22.211	12.8881	-0.79462	0.375423	4.2917	0.0382988	0.279136	19	45409011	45412650	1
QARS	ENSG00000172053	12035.7	54.2869	49.9694	-0.122945	0.0593317	4.28895	0.0383608	0.279136	3	49133365	49142553	-1
VASN	ENSG00000168140	42.3733	0.144349	0.1756	0.28972	0.139772	4.28854	0.03837	0.279136	16	4421849	4433529	1
FUT8	ENSG00000033170	904.034	1.70804	2.0006	0.258452	0.124168	4.28816	0.0383787	0.279136	14	65877310	66210839	1
INSR	ENSG00000171105	1110.43	1.43494	1.13672	-0.353173	0.170172	4.28735	0.038397	0.279136	19	7112266	7294045	-1
FPR1	ENSG00000171051	12326.6	81.1362	110.344	0.456151	0.221352	4.28667	0.0384123	0.279136	19	52248425	52307363	-1
MANEAL	ENSG00000185090	314.592	0.955349	1.19147	0.320623	0.154344	4.28661	0.0384136	0.279136	1	38259474	38266809	1
CNNM2	ENSG00000148842	312.208	0.829615	0.684915	-0.277239	0.134013	4.28133	0.0385331	0.279757	10	104678074	104838344	1
ZCCHC8	ENSG00000033030	4745.63	11.5962	12.4068	0.10318	0.0499127	4.28007	0.0385617	0.279757	12	122957417	122985518	-1
MLX	ENSG00000108788	6697.6	26.766	28.4229	0.100644	0.0486843	4.28002	0.038563	0.279757	17	40719086	40725257	1
EHD1	ENSG00000110047	10131	26.4201	35.7843	0.467901	0.227052	4.27774	0.0386148	0.27993	11	64619114	64655768	-1
RGPD4	ENSG00000196862	42.8047	0.0526848	0.0742903	0.556706	0.267661	4.27648	0.0386433	0.27993	2	108443388	108507297	1
G2E3	ENSG00000092140	2366.61	4.31861	4.6371	0.120239	0.0582426	4.27572	0.0386606	0.27993	14	31028329	31089269	1
TLN2	ENSG00000171914	333.653	0.358905	0.235894	-0.589559	0.280904	4.27522	0.038672	0.27993	15	62682725	63136830	1
CD109	ENSG00000156535	1565.66	2.08924	1.34627	-0.570557	0.273637	4.27283	0.0387263	0.279936	6	74405508	74538040	1
NFYB	ENSG00000120837	1713.27	4.97309	5.43062	0.132129	0.0639502	4.27154	0.0387558	0.279936	12	104510855	104532067	-1
NA	ENSG00000198553+ENSG00000204977	2794.28	3.15465	3.37962	0.108888	0.0526481	4.27104	0.0387671	0.279936	NA	NA	NA	NA
XAF1	ENSG00000132530	10544.8	24.928	37.1757	0.580949	0.282394	4.26958	0.0388005	0.279936	17	6658766	6678966	1
BCAP29	ENSG00000075790	3776.83	6.29138	6.7928	0.121322	0.0588032	4.26802	0.0388362	0.279936	7	107220422	107269615	1
BAIAP2	ENSG00000175866	1769.78	4.21352	3.34888	-0.322862	0.155136	4.2678	0.0388412	0.279936	17	79008948	79091232	1
CNIH4	ENSG00000143771	2144.97	33.5488	39.8277	0.270622	0.13101	4.26296	0.038952	0.279936	1	224544552	224567161	1
ZDHHC17	ENSG00000186908	3473.34	7.35004	8.03495	0.143111	0.0695186	4.26251	0.0389622	0.279936	12	77157368	77247476	1
GNA15	ENSG00000060558	13528.8	61.8716	72.5409	0.244975	0.119064	4.26224	0.0389684	0.279936	19	3136191	3163767	1
PDLIM7	ENSG00000196923	15423.5	69.506	88.1947	0.348912	0.168184	4.26219	0.0389697	0.279936	5	176910395	176924607	-1
HSDL1	ENSG00000103160	2531.19	7.00449	7.58075	0.123385	0.059887	4.26216	0.0389703	0.279936	16	84155886	84178797	-1
IGSF8	ENSG00000162729	648.14	3.18285	2.65147	-0.276325	0.13348	4.26073	0.0390032	0.279936	1	160061130	160068733	-1
PDE6D	ENSG00000156973	1736.78	15.6595	17.1906	0.139561	0.067678	4.25913	0.0390398	0.279936	2	232597135	232650982	-1
DENND6B	ENSG00000205593	441.857	2.52799	2.09717	-0.275253	0.133351	4.259	0.039043	0.279936	22	50750392	50765489	-1
ACTR1B	ENSG00000115073	3841.92	18.8101	16.9392	-0.164624	0.0791125	4.25853	0.0390537	0.279936	2	98272431	98280570	-1
PRR12	ENSG00000126464	2146.23	3.49042	3.00839	-0.226977	0.109825	4.25777	0.0390712	0.279936	19	50094900	50129696	1
HIGD1A	ENSG00000181061	5695.27	18.6256	20.7651	0.180181	0.0871955	4.25762	0.0390745	0.279936	3	42798669	42846023	-1
INPP5K	ENSG00000132376	3517.73	11.3943	10.5621	-0.108808	0.0527414	4.25755	0.0390763	0.279936	17	1397865	1420182	-1
ANTXR1	ENSG00000169604	37.8274	0.0723683	0.0380865	-0.869578	0.412613	4.25749	0.0390777	0.279936	2	69240310	69476459	1
NEK10	ENSG00000163491	42.7976	0.145903	0.253263	0.43936	0.212003	4.2535	0.0391696	0.280442	3	27151576	27410951	-1
EED	ENSG00000074266	3010.47	12.8044	13.6457	0.0954532	0.0463473	4.24662	0.0393285	0.281426	11	85955586	85989855	1
FDXACB1	ENSG00000255561	285.011	1.04173	0.909839	-0.194839	0.0942147	4.23994	0.0394837	0.282382	11	111744780	111751967	-1
LRFN4	ENSG00000173621	332.083	1.48383	1.27108	-0.244706	0.118132	4.23654	0.0395627	0.282794	11	66624118	66627946	1
ANAPC2	ENSG00000176248	3600.31	14.5011	13.5696	-0.104214	0.0505326	4.23445	0.0396114	0.282872	9	140069236	140082989	-1
EEF2	ENSG00000167658	49877.8	177.208	154.726	-0.197447	0.0958378	4.23353	0.039633	0.282872	19	3976054	3985467	-1
B4GALT7	ENSG00000027847	1195.56	7.57397	6.96669	-0.125427	0.0608609	4.23211	0.0396662	0.282872	5	177027101	177037348	1
VIPAS39	ENSG00000151445	3360.43	11.5863	12.3347	0.0920179	0.0448026	4.23148	0.0396808	0.282872	14	77893018	77924295	-1
NUDT6	ENSG00000170917	11.5677	0.104273	0.0769999	-0.441356	0.214366	4.23039	0.0397062	0.282872	4	123813730	123844123	-1
ZNF696	ENSG00000185730	302.816	0.703848	0.655885	-0.108293	0.0525966	4.23022	0.0397103	0.282872	8	144371846	144380231	1
SIL1	ENSG00000120725	2759.99	15.4194	13.7547	-0.171123	0.0830659	4.22959	0.039725	0.282872	5	138282409	138629246	-1
DDA1	ENSG00000130311	2894.95	7.15292	7.84575	0.143805	0.0698333	4.22858	0.0397486	0.282872	19	17420327	17434110	1
SBSPON	ENSG00000164764	15.1873	0.0381748	0.0466728	0.301223	0.14676	4.22778	0.0397674	0.282872	8	73976775	74036323	-1
NUFIP2	ENSG00000108256	6363.8	5.92738	6.42847	0.126339	0.0616289	4.22581	0.0398136	0.283047	17	27582854	27621136	-1
MVK	ENSG00000110921	461.759	2.51554	2.16287	-0.224334	0.109019	4.22421	0.0398512	0.283103	12	110011060	110035067	1
BFAR	ENSG00000103429	2838.65	9.61644	10.0705	0.0772407	0.0376165	4.22364	0.0398646	0.283103	16	14726672	14763093	1
P4HA2	ENSG00000072682	268.446	0.937163	1.16766	0.324059	0.158442	4.22189	0.0399058	0.283237	5	131527531	131631008	-1
PIAS3	ENSG00000131788	2511.23	8.72427	9.59049	0.142279	0.069347	4.221	0.0399265	0.283237	1	145575233	145586546	1
WDR52	ENSG00000206530	431.326	0.402119	0.464479	0.223451	0.109084	4.21647	0.0400334	0.283731	3	113005777	113160457	-1
PI4K2A	ENSG00000155252	11284.7	30.2467	26.342	-0.196593	0.0953495	4.21575	0.0400504	0.283731	10	99344131	99436191	1
EMC7	ENSG00000134153	5355.76	51.6604	55.684	0.115452	0.0562366	4.21418	0.0400875	0.283731	15	34376218	34394149	-1
TRIB1	ENSG00000173334	4625.36	12.0581	14.9187	0.323945	0.158331	4.21387	0.0400948	0.283731	8	126442563	126450647	1
TRIP10	ENSG00000125733	4688.15	22.7224	26.6377	0.243539	0.119109	4.21118	0.0401584	0.283731	19	6737936	6751537	1
TENM4	ENSG00000149256	5.64205	0.00565096	0.00430026	-0.98659	0.474996	4.21075	0.0401686	0.283731	11	78363876	79151992	-1
SCAP	ENSG00000114650	3249.64	8.45989	7.60587	-0.158606	0.0772139	4.21033	0.0401786	0.283731	3	47455203	47518616	-1
MAP3K3	ENSG00000198909	8169.17	19.1286	16.4523	-0.217373	0.105958	4.20933	0.0402022	0.283731	17	61699775	61773663	1
KATNA1	ENSG00000186625	1919.63	9.83869	10.5581	0.107614	0.0525375	4.20929	0.0402032	0.283731	6	149916009	149970108	-1
TIGD6	ENSG00000164296	284.927	0.71957	0.785335	0.137832	0.0672536	4.20891	0.0402121	0.283731	5	149372681	149380730	-1
ZNF428	ENSG00000131116	173.849	1.38563	1.23383	-0.178278	0.0866324	4.20318	0.0403484	0.284439	19	44111371	44124026	-1
RAB6A	ENSG00000175582	10943.4	31.8153	33.9627	0.109346	0.0533819	4.20253	0.0403636	0.284439	11	73386938	73472182	-1
ZNF655	ENSG00000197343	6669.55	11.0103	12.1171	0.153077	0.0747294	4.20125	0.0403941	0.284439	7	99156029	99205433	1
C17orf70	ENSG00000185504	1527.38	4.56811	4.22887	-0.118035	0.057364	4.20105	0.0403991	0.284439	17	79506911	79520987	-1
GFOD2	ENSG00000141098	439.345	2.1508	2.32245	0.117955	0.0575478	4.19924	0.040442	0.284454	16	67708434	67753324	-1
OPTN	ENSG00000123240	6029.59	15.6125	19.9348	0.356012	0.174554	4.1984	0.0404622	0.284454	10	13141449	13180291	1
KIF9	ENSG00000088727	110.78	0.340031	0.306	-0.152971	0.0744472	4.19823	0.0404662	0.284454	3	47269516	47324941	-1
TPI1	ENSG00000111669	23691.9	177.064	164.329	-0.109496	0.0532382	4.19557	0.0405298	0.284522	12	6976283	6980112	1
DARS2	ENSG00000117593	2140.9	7.02634	6.41927	-0.126374	0.061568	4.19555	0.0405303	0.284522	1	173793641	173827684	1
THAP7	ENSG00000184436	899.823	7.91492	7.33127	-0.118719	0.0578133	4.19511	0.0405408	0.284522	22	21353393	21356485	-1
THAP3	ENSG00000041988	742.179	2.53202	2.74705	0.115597	0.0564698	4.19265	0.0405997	0.284774	1	6684926	6695646	1
FDXR	ENSG00000161513	625.344	3.82352	3.06887	-0.321604	0.156702	4.19179	0.0406201	0.284774	17	72858619	72869156	-1
GPR132	ENSG00000183484	1406.23	3.71797	4.48102	0.282195	0.138405	4.19074	0.0406453	0.284799	14	105515728	105531782	-1
CLK1	ENSG00000013441	16156	66.6781	76.0626	0.19776	0.0967126	4.18927	0.0406805	0.284894	2	201717732	201729422	-1
ISYNA1	ENSG00000105655	477.053	2.48984	1.59158	-0.58428	0.280031	4.18806	0.0407098	0.284947	19	18545198	18549111	-1
SLC25A28	ENSG00000155287	2251.9	14.4294	16.2061	0.173309	0.0845902	4.18659	0.0407449	0.285041	10	101370282	101380366	-1
SMIM8	ENSG00000111850	197.5	0.810416	0.906251	0.169316	0.0827261	4.18386	0.0408105	0.285348	6	88032306	88052043	1
ZNF776	ENSG00000152443	1080.28	2.08473	2.22876	0.106371	0.0521267	4.18241	0.0408456	0.285441	19	58258164	58269527	1
ZC3H12A	ENSG00000163874	7066.73	24.613	30.4869	0.327799	0.160786	4.17978	0.0409091	0.285733	1	37940153	37949980	1
RP11-122A3.2	ENSG00000253250	19.2946	0.163241	0.226852	0.483143	0.237496	4.17798	0.0409526	0.285885	8	91970865	91997485	-1
GRAMD1B	ENSG00000023171	113.098	0.354481	0.520917	0.502959	0.243767	4.17576	0.0410061	0.285976	11	123396344	123498482	1
REPIN1	ENSG00000214022	1950.45	6.47195	5.7699	-0.171265	0.0836589	4.17563	0.0410092	0.285976	7	150065278	150071133	1
IGF2BP1	ENSG00000159217	26.8254	0.0249808	0.0404206	0.81382	0.391064	4.17343	0.0410626	0.286096	17	47074774	47133012	1
LMAN2L	ENSG00000114988	1094.19	4.55263	4.9127	0.112849	0.0551687	4.17312	0.04107	0.286096	2	97371666	97405801	-1
ZCWPW1	ENSG00000078487	524.996	2.30145	2.44372	0.0830078	0.0406649	4.16899	0.0411703	0.286429	7	99998449	100026615	-1
MRPL37	ENSG00000116221	1675.47	12.4216	11.336	-0.134402	0.0657473	4.1685	0.0411822	0.286429	1	54649714	54691137	1
PDE8A	ENSG00000073417	3539.74	9.17158	9.91117	0.127798	0.0626949	4.16702	0.0412183	0.286429	15	85523671	85682376	1
KIAA1841	ENSG00000162929	974.417	1.77204	1.96444	0.155104	0.0760836	4.16691	0.0412209	0.286429	2	61293006	61391960	1
WASL	ENSG00000106299	1320.64	3.03201	3.27669	0.123744	0.0607393	4.16666	0.0412269	0.286429	7	123321989	123389121	-1
TCEB2	ENSG00000103363	6667.93	74.285	67.3744	-0.156729	0.0764395	4.16578	0.0412485	0.286429	16	2821415	2827298	-1
ECH1	ENSG00000104823	4744.28	41.5119	37.5005	-0.159833	0.0781913	4.16282	0.0413204	0.286777	19	39306062	39322645	-1
ETV7	ENSG00000010030	157.647	0.550768	0.956147	0.806802	0.396257	4.16029	0.0413823	0.287054	6	36322419	36356164	-1
ADCK3	ENSG00000163050	3035.26	12.1254	9.65871	-0.350063	0.170905	4.15775	0.0414444	0.287072	1	227085237	227175246	1
IFIT1	ENSG00000185745	7135	29.1349	53.2859	0.867141	0.426272	4.15625	0.0414812	0.287072	10	91152303	91163745	1
ETHE1	ENSG00000105755	1962.42	20.2565	22.8555	0.191071	0.0938193	4.15459	0.0415218	0.287072	19	44010871	44031396	-1
TLK2	ENSG00000146872	4541.94	8.52096	9.11527	0.107591	0.0529239	4.15387	0.0415395	0.287072	17	60536019	60692842	1
CD53	ENSG00000143119	71065.5	440.525	481.552	0.14258	0.0700462	4.15237	0.0415762	0.287072	1	111415775	111442550	1
ACY1	ENSG00000243989	722.554	4.83087	4.20739	-0.206412	0.100806	4.15231	0.0415778	0.287072	3	52009066	52023213	1
MFSD5	ENSG00000182544	1751.51	8.63874	7.98848	-0.115084	0.056395	4.15215	0.0415818	0.287072	12	53645035	53648189	1
SWSAP1	ENSG00000173928	163.89	1.10596	0.966636	-0.202242	0.0991009	4.15177	0.0415911	0.287072	19	11485361	11487627	1
GATC	ENSG00000257218	1362.29	3.30278	3.46649	0.076165	0.0373636	4.15075	0.041616	0.287072	12	120884241	120899389	1
ECHS1	ENSG00000127884	3015.3	25.2033	22.4809	-0.18024	0.088137	4.15067	0.041618	0.287072	10	135175984	135187193	-1
TMEM67	ENSG00000164953	153.884	0.304021	0.366633	0.301413	0.148403	4.14925	0.0416529	0.287072	8	94767072	94831462	1
LYZ	ENSG00000090382	560892	4412.55	3342.38	-0.408893	0.200309	4.14857	0.0416698	0.287072	12	69742121	69748014	1
CDC40	ENSG00000168438	4201.99	11.1649	11.8759	0.100229	0.0493459	4.14719	0.0417037	0.287072	6	110501344	110575478	1
ZNF530	ENSG00000183647	137.037	0.51528	0.456573	-0.165174	0.0813408	4.14669	0.0417161	0.287072	19	58111253	58124090	1
DDOST	ENSG00000244038	18766.3	95.551	90.2979	-0.0786229	0.0386132	4.14327	0.0418005	0.287072	1	20978270	20988000	-1
NA	ENSG00000207707+ENSG00000099797	4420.83	40.1123	33.383	-0.279592	0.137063	4.14297	0.0418077	0.287072	NA	NA	NA	NA
GORASP2	ENSG00000115806	5294.24	17.6106	16.4842	-0.0894426	0.0439324	4.14278	0.0418124	0.287072	2	171784974	171823639	1
KIAA1109	ENSG00000138688	5176.35	3.24237	3.79147	0.232509	0.114762	4.14224	0.0418257	0.287072	4	123073488	123283913	1
FAM161B	ENSG00000156050	326.632	0.881837	1.04372	0.248428	0.1226	4.1421	0.0418291	0.287072	14	74398204	74417117	-1
POLI	ENSG00000101751	1339.05	2.18314	2.49927	0.216434	0.106252	4.14145	0.0418452	0.287072	18	51795774	51847636	1
DDX58	ENSG00000107201	7094.42	13.4078	18.3561	0.462111	0.228087	4.14128	0.0418495	0.287072	9	32455300	32526322	-1
F3	ENSG00000117525	440.622	1.5796	2.32532	0.586576	0.289041	4.14063	0.0418656	0.287072	1	94994781	95007356	-1
AHR	ENSG00000106546	22721.1	35.3501	41.7888	0.255381	0.126	4.1372	0.0419504	0.287504	7	17338246	17385776	1
VPS29	ENSG00000111237	6405.58	58.3958	64.6215	0.150031	0.073816	4.13503	0.0420042	0.287722	12	110928902	110939922	-1
C6orf170	ENSG00000146350	155.257	0.295491	0.34462	0.245761	0.12127	4.13201	0.0420794	0.288087	6	121400640	121655891	-1
NOD1	ENSG00000106100	1953.86	4.93509	4.19375	-0.243485	0.119798	4.12934	0.0421458	0.288392	7	30464143	30518400	-1
CCDC39	ENSG00000145075	204.847	0.517142	0.609239	0.247774	0.122388	4.12418	0.0422746	0.289122	3	180320646	180588793	-1
APOC1	ENSG00000130208	1148.71	32.3122	19.3472	-0.737888	0.353367	4.12128	0.042347	0.289465	19	45417504	45422606	1
MAP1A	ENSG00000166963	86.5156	0.103231	0.0721464	-0.528998	0.257689	4.11925	0.0423978	0.289465	15	43803156	43823818	1
OXR1	ENSG00000164830	2930.38	5.50166	5.955	0.121091	0.0598426	4.11874	0.0424108	0.289465	8	107282473	107764922	1
STK35	ENSG00000125834	1374.88	2.16344	2.36797	0.140242	0.0693191	4.11865	0.0424128	0.289465	20	2082257	2157684	1
SLC39A1	ENSG00000143570	9664.82	39.9851	44.2549	0.155051	0.0765247	4.11634	0.0424709	0.289711	1	153931575	153940188	-1
GZF1	ENSG00000125812	1271.32	2.75169	2.91486	0.0916702	0.0453038	4.11281	0.0425595	0.289963	20	23342787	23353700	1
CNIH	ENSG00000100528	3655.22	26.3652	27.8591	0.0906785	0.0447026	4.1124	0.0425699	0.289963	14	54893654	54908149	-1
NPTXR	ENSG00000221890	17.5605	0.0367798	0.0261463	-0.481796	0.237254	4.112	0.04258	0.289963	22	39214457	39239987	-1
CD226	ENSG00000150637	737.828	2.27148	3.68763	0.709481	0.351256	4.10945	0.0426442	0.289963	18	67498394	67629039	-1
AP1S1	ENSG00000106367	1828.89	14.1174	15.7099	0.158636	0.0783023	4.1083	0.0426732	0.289963	7	100797678	100804877	1
PLTP	ENSG00000100979	1890.95	10.744	7.03124	-0.608869	0.298238	4.10792	0.0426829	0.289963	20	44527399	44540794	-1
HSP90AA1	ENSG00000080824	63500.9	154.941	174.489	0.186128	0.0919104	4.10767	0.0426893	0.289963	14	102547075	102606036	-1
SH3BP5L	ENSG00000175137	3578.21	12.456	11.2048	-0.156952	0.0774152	4.10751	0.0426932	0.289963	1	249104648	249120832	-1
PPP1R37	ENSG00000104866	2417.2	8.92954	8.2974	-0.115497	0.056858	4.10617	0.0427271	0.289963	19	45594654	45651335	1
PIK3AP1	ENSG00000155629	55691.9	111.388	134.114	0.279356	0.138475	4.10611	0.0427286	0.289963	10	98353069	98480271	-1
METTL14	ENSG00000145388	2142.2	10.34	10.9958	0.102809	0.0508492	4.10478	0.0427623	0.290042	4	119606523	119633806	1
NOS1AP	ENSG00000198929	11.4906	0.0208446	0.0139815	-0.578661	0.282967	4.1001	0.0428807	0.290628	1	162039564	162353321	1
VRK3	ENSG00000105053	4058.76	19.7591	21.0674	0.0992043	0.0490292	4.09961	0.042893	0.290628	19	50479724	50529203	-1
TRAPPC11	ENSG00000168538	9236.17	20.8041	22.3098	0.110465	0.0546639	4.09691	0.0429617	0.290858	4	184580420	184634745	1
MX2	ENSG00000183486	17270.8	48.9129	75.9636	0.63678	0.315833	4.09618	0.0429802	0.290858	21	42733870	42781317	1
SENP7	ENSG00000138468	2239.9	4.55215	5.04866	0.16231	0.0805039	4.09566	0.0429934	0.290858	3	101043049	101232085	-1
RTP4	ENSG00000136514	395.992	3.3087	5.03165	0.611776	0.30357	4.09322	0.0430555	0.291129	3	187086120	187089864	1
ITSN2	ENSG00000198399	11600.1	17.3087	19.0971	0.15347	0.0760862	4.08437	0.0432815	0.292474	2	24425733	24583583	-1
TBC1D24	ENSG00000162065	703.797	1.20818	1.03502	-0.232184	0.11478	4.08369	0.043299	0.292474	16	2525147	2555735	1
SENP2	ENSG00000163904	2878.09	9.17623	9.83129	0.113122	0.0561256	4.08235	0.0433333	0.292535	3	185300284	185351339	1
SMCHD1	ENSG00000101596	12187.9	13.7297	16.0537	0.231877	0.115307	4.08101	0.0433676	0.292535	18	2655737	2805015	1
MN1	ENSG00000169184	583.228	0.682678	0.960477	0.51289	0.254775	4.08046	0.0433819	0.292535	22	28144265	28197486	-1
ZNF835	ENSG00000127903	12.3221	0.0532739	0.0396718	-0.401221	0.199342	4.0789	0.0434219	0.292535	19	57174020	57183151	-1
BCAS1	ENSG00000064787	101.1	0.260509	0.358317	0.467794	0.231805	4.07812	0.0434419	0.292535	20	52553316	52687304	-1
FTSJD1	ENSG00000180917	1952.1	4.71626	5.05211	0.10839	0.0538123	4.07805	0.0434439	0.292535	16	71315292	71323618	-1
TFEC	ENSG00000105967	17079.5	25.8095	28.6679	0.158734	0.078721	4.07727	0.0434639	0.292535	7	115575202	115799950	-1
C9orf40	ENSG00000135045	165.501	0.71119	0.79563	0.15389	0.0762864	4.07076	0.0436317	0.293311	9	77561497	77567802	-1
MED31	ENSG00000108590	579.043	3.47279	3.91895	0.185165	0.0916864	4.07042	0.0436404	0.293311	17	6546635	6554954	-1
FAM198A	ENSG00000144649	8.00392	0.030325	0.0183349	-0.714832	0.354398	4.0702	0.0436462	0.293311	3	43020759	43101703	1
ISG20	ENSG00000172183	879.494	7.71146	11.919	0.640272	0.318585	4.06907	0.0436753	0.293346	15	89179384	89199714	1
PSMA1	ENSG00000129084	17376.5	106.908	119.803	0.178244	0.0883183	4.06827	0.043696	0.293346	11	14515329	14665181	-1
TMEM99	ENSG00000167920	69.4318	0.367301	0.303694	-0.275331	0.136399	4.06511	0.043778	0.293536	17	38975358	38992522	1
KCNJ1	ENSG00000151704	25.1879	0.11225	0.0721882	-0.627643	0.301415	4.06479	0.0437861	0.293536	11	128706210	128737268	-1
CCDC93	ENSG00000125633	9834.77	14.176	15.8328	0.17048	0.0848595	4.06459	0.0437914	0.293536	2	118673054	118771709	-1
FUOM	ENSG00000148803	1278.46	18.7107	16.2118	-0.237574	0.116905	4.06149	0.0438719	0.29387	10	135168658	135171529	-1
PANX2	ENSG00000073150	342.326	1.07381	1.30496	0.287005	0.142738	4.06095	0.0438859	0.29387	22	50609160	50618723	1
MEPCE	ENSG00000146834	3827.26	12.6787	11.8745	-0.0957533	0.0474639	4.05963	0.0439201	0.293874	7	100026413	100031741	1
RNF26	ENSG00000173456	678.316	2.73471	2.38376	-0.204051	0.101265	4.05862	0.0439463	0.293874	11	119205237	119208023	1
CDC7	ENSG00000097046	272.3	0.788657	0.898655	0.220207	0.10929	4.05834	0.0439536	0.293874	1	91966408	91991321	1
BAZ2B	ENSG00000123636	6742.45	8.25401	9.25618	0.169205	0.0842811	4.05625	0.044008	0.294088	2	160175490	160473203	-1
EFNA3	ENSG00000143590	34.6114	0.232993	0.17402	-0.403513	0.200809	4.05361	0.0440771	0.294331	1	155036224	155060014	1
TDRD1	ENSG00000095627	5.02756	0.0175482	0.00516445	-1.51619	0.71623	4.05314	0.0440892	0.294331	10	115939029	115992063	1
GOLM1	ENSG00000135052	500.441	1.47746	1.77474	0.273313	0.135919	4.05149	0.0441324	0.29447	9	88641061	88715088	-1
CLPTM1	ENSG00000104853	11032.7	48.6751	43.6477	-0.160992	0.0799239	4.04823	0.0442177	0.294586	19	45457842	45496599	1
DPEP3	ENSG00000141096	41.6285	0.309756	0.189038	-0.725176	0.358276	4.04789	0.0442266	0.294586	16	68009566	68014732	-1
CLMP	ENSG00000166250	10.2834	0.0455274	0.03582	-0.356034	0.176561	4.04747	0.0442377	0.294586	11	122943035	123065989	-1
PHF20L1	ENSG00000129292	6686.71	7.81793	8.69842	0.167028	0.0833119	4.0473	0.0442419	0.294586	8	133787618	133861052	1
TRNT1	ENSG00000072756	1052.26	4.64963	5.11791	0.146061	0.0724417	4.04654	0.0442619	0.294586	3	3168600	3192563	1
ITIH1	ENSG00000055957	188.021	0.686044	0.52542	-0.373569	0.18108	4.0444	0.0443181	0.294742	3	52811603	52826078	1
TTPAL	ENSG00000124120	722.622	1.17675	1.27917	0.130791	0.0651556	4.04394	0.0443302	0.294742	20	43104526	43123244	1
CD55	ENSG00000196352	5913.83	17.893	25.2717	0.464166	0.231436	4.04006	0.0444322	0.295128	1	207494853	207534311	1
EXOC4	ENSG00000131558	4240.16	10.9291	9.55929	-0.194758	0.0965493	4.04002	0.0444333	0.295128	7	132937829	133751342	1
SLC37A2	ENSG00000134955	9616.48	26.3999	21.6268	-0.286167	0.142399	4.03837	0.0444766	0.295267	11	124932963	124959131	1
DROSHA	ENSG00000113360	3104.05	5.80506	6.12026	0.0821834	0.0409583	4.03628	0.044532	0.295426	5	31400604	31532303	-1
BATF3	ENSG00000123685	54.145	0.465011	0.710031	0.61353	0.306465	4.03409	0.0445897	0.295426	1	212859760	212873327	-1
R3HDM4	ENSG00000198858	6171.82	34.6808	37.3983	0.118511	0.0590487	4.03309	0.0446162	0.295426	19	896503	913240	-1
GNAL	ENSG00000141404	11.584	0.0334374	0.0240346	-0.460021	0.22982	4.03231	0.0446368	0.295426	18	11688955	11885684	1
TTC9C	ENSG00000162222	1169.83	10.4139	11.3131	0.118882	0.0593284	4.03225	0.0446383	0.295426	11	62495541	62507765	1
PDP2	ENSG00000172840	271.315	0.37187	0.445297	0.288273	0.143118	4.03175	0.0446515	0.295426	16	66912492	66929657	1
IFIT3	ENSG00000119917	9444.21	28.2572	47.0124	0.743794	0.371621	4.03151	0.0446579	0.295426	10	91087651	91100728	1
BMP2	ENSG00000125845	42.4466	0.164258	0.117787	-0.506077	0.249952	4.02833	0.0447422	0.295688	20	6748311	6760927	1
TNFAIP3	ENSG00000118503	32085.4	69.9098	83.3053	0.27169	0.135809	4.02712	0.0447744	0.295688	6	138188351	138204449	1
CCNA1	ENSG00000133101	97.8603	0.37813	0.524838	0.506271	0.252831	4.02678	0.0447834	0.295688	13	37005967	37017019	1
LPCAT4	ENSG00000176454	753.391	4.50102	3.78653	-0.251452	0.12511	4.02662	0.0447876	0.295688	15	34651106	34659479	-1
C10orf95	ENSG00000120055	46.372	0.296605	0.37435	0.355486	0.177815	4.02544	0.044819	0.295747	10	104209594	104211300	-1
TBCA	ENSG00000171530	7005.61	102.612	115.539	0.184421	0.0920016	4.02336	0.0448742	0.295926	5	76986991	77164604	-1
MTHFR	ENSG00000177000	3098.81	4.82846	4.2864	-0.170701	0.0848941	4.02272	0.0448912	0.295926	1	11845780	11866977	-1
CDC5L	ENSG00000096401	7106.6	24.5154	25.4847	0.0650969	0.03249	4.02008	0.0449615	0.29617	6	44355262	44418163	1
IL10RB	ENSG00000243646	11778	61.1298	67.6035	0.156741	0.0782583	4.01907	0.0449885	0.29617	21	34638663	34669539	1
STK36	ENSG00000163482	1064.98	2.12814	2.45649	0.221803	0.110704	4.01756	0.0450289	0.29617	2	219536749	219567439	1
AARS	ENSG00000090861	4972.41	16.5008	14.7478	-0.172839	0.0860245	4.01657	0.0450551	0.29617	16	70286198	70323446	-1
AMPH	ENSG00000078053	29.0349	0.0729633	0.144018	0.575226	0.288021	4.01641	0.0450595	0.29617	7	38423305	38671167	-1
LOH12CR1	ENSG00000165714	335.831	1.78194	1.60128	-0.161295	0.0800931	4.01627	0.0450634	0.29617	12	12510013	12619840	1
[truncated: 17,184 more rows]
