# Supplementary material for: RNA-Seq of Huntington’s disease patient myeloid cells reveals innate transcriptional dysregulation associated with proinflammatory pathway activation
Source: Hum Mol Genet. 2016 May 11;25(14):2893–904. doi: 10.1093/hmg/ddw142 (PMC5181590; doi:10.1093/hmg/ddw142)
Supplement: Supplementary Data [file supp_ddw142_suppl_data.zip › Dataset S3.xlsx]

## Sheet: HD vs. control LPS stimulus DE
Gene ID	Ensembl ID	Base mean	RPKM (Control)	RPKM (HD)	log2 fold change	lfc standard error	Stat	p-value	FDR	Chromosome	Start position	End position	Strand
DNAJB13	ENSG00000187726	9.78245	0.0576483	0.134689	1.25113	0.266067	22.2599	2.3813e-06	0.0267963	11	73661364	73681411	1
STAC	ENSG00000144681	20.7059	0.101396	0.203365	1.8309	0.398034	20.7246	5.30293e-06	0.0267963	3	36421836	36589499	1
RASEF	ENSG00000165105	10.6137	0.0136401	0.131305	3.29657	0.694922	20.3158	6.56558e-06	0.0267963	9	85594500	85678092	-1
OTOF	ENSG00000115155	101.483	0.102335	0.408519	1.917	0.436892	17.9849	2.22659e-05	0.0609426	2	26680071	26781566	-1
SPARC	ENSG00000113140	363.167	2.96544	1.07373	-1.51763	0.347355	17.7732	2.48867e-05	0.0609426	5	151040657	151066726	-1
SP3	ENSG00000172845	4663.09	11.1776	14.0227	0.336176	0.0827084	16.5677	4.69426e-05	0.0742698	2	174771187	174830430	-1
RPS6KA2	ENSG00000071242	186.69	0.68727	0.401721	-0.75677	0.185459	16.3276	5.32827e-05	0.0742698	6	166822852	167319939	-1
STEAP1	ENSG00000164647	25.1105	0.369403	0.584717	2.05096	0.495627	16.154	5.83958e-05	0.0742698	7	89783689	89794143	1
CD300E	ENSG00000186407	4720.21	12.5159	37.0317	1.42651	0.350961	16.0844	6.05812e-05	0.0742698	17	72606026	72619897	-1
C5	ENSG00000106804	109.65	0.288514	0.442395	0.593561	0.148124	16.082	6.06581e-05	0.0742698	9	123714616	123812554	-1
NEK11	ENSG00000114670	82.3109	0.374483	0.524305	0.489998	0.123201	15.8293	6.9319e-05	0.0771584	3	130745694	131069309	1
RAB3D	ENSG00000105514	56.3417	0.152457	0.331622	1.07189	0.271867	15.5279	8.12964e-05	0.0804585	19	11432722	11456946	-1
PLEKHN1	ENSG00000187583	289.284	1.74318	2.57347	0.567233	0.1449	15.4342	8.54264e-05	0.0804585	1	901877	911245	1
ATXN7L3	ENSG00000087152	5061.82	23.4464	27.1209	0.212845	0.0548168	15.1247	0.000100637	0.0834063	17	42269173	42277481	-1
FAM214B	ENSG00000005238	2380.52	12.4571	16.0025	0.367129	0.095017	14.9921	0.000107963	0.0834063	9	35104109	35116338	-1
PTCRA	ENSG00000171611	11.0584	0.240124	0.11997	-0.997873	0.258465	14.775	0.000121129	0.0834063	6	42883727	42893573	1
CTSK	ENSG00000143387	573.579	7.33094	3.84686	-0.963844	0.247418	14.6676	0.000128229	0.0834063	1	150768684	150780799	-1
TFAP2E	ENSG00000116819	20.873	0.142729	0.203684	0.554778	0.14617	14.5728	0.000134847	0.0834063	1	36038971	36060929	1
KLHL6	ENSG00000172578	1401.48	4.68422	3.19264	-0.548175	0.143204	14.5403	0.000137197	0.0834063	3	183205319	183273477	-1
CPED1	ENSG00000106034	99.6164	0.393334	0.234808	-0.718537	0.186626	14.5317	0.000137824	0.0834063	7	120628731	120937498	1
ARC	ENSG00000198576	11.7794	0.0969971	0.0430112	-1.15916	0.302345	14.4095	0.000147059	0.0834063	8	143692405	143696833	-1
FABP3	ENSG00000121769	136.095	2.88982	1.47081	-0.980234	0.255553	14.2338	0.000161447	0.0834063	1	31838472	31849697	-1
CDK4	ENSG00000135446	1714.04	23.6337	18.7735	-0.342569	0.0906784	14.1566	0.000168204	0.0834063	12	58141510	58149796	-1
HPSE	ENSG00000173083	1054.51	2.62232	5.57934	1.11474	0.296915	14.0728	0.000175873	0.0834063	4	84213614	84256306	-1
ABRACL	ENSG00000146386	1440.54	27.0175	34.7546	0.359667	0.0962106	14.068	0.000176318	0.0834063	6	139349819	139364439	1
WDR19	ENSG00000157796	954.541	3.19452	4.46423	0.4997	0.133867	13.9914	0.000183646	0.0834063	4	39184024	39287430	1
FAM65B	ENSG00000111913	2515.28	5.68473	9.29848	0.765669	0.204524	13.9886	0.000183924	0.0834063	6	24797601	25042238	-1
COL4A2	ENSG00000134871	204.877	0.743295	0.411475	-0.851283	0.225961	13.8343	0.000199661	0.0873087	13	110958159	111165374	1
IPMK	ENSG00000151151	757.811	1.83389	2.65576	0.555785	0.150799	13.6179	0.000224036	0.0945896	10	59951278	60027694	-1
ARHGAP10	ENSG00000071205	6927.49	46.0691	34.7643	-0.402778	0.109531	13.4625	0.000243374	0.0975036	4	148653214	148993931	1
SOX5	ENSG00000134532	254.849	0.586335	1.40863	1.33198	0.356574	13.4358	0.000246865	0.0975036	12	23682440	24103966	-1
C19orf59	ENSG00000183019	1143.71	7.79127	24.6277	1.58867	0.428455	13.3703	0.000255639	0.097814	19	7741514	7744712	1
IFT81	ENSG00000122970	102.974	0.400957	0.604695	0.623118	0.171709	13.1872	0.000281872	0.104583	12	110562140	110656602	1
PANX2	ENSG00000073150	160.991	0.758243	1.16303	0.636385	0.17634	13.0668	0.000300579	0.10596	22	50609160	50618723	1
FAM135B	ENSG00000147724	20.0482	0.0311097	0.0751611	1.31134	0.360216	13.0524	0.000302893	0.10596	8	139142266	139509065	-1
NDST1	ENSG00000070614	1277.26	2.18091	3.62184	0.738564	0.205749	12.9639	0.000317561	0.107243	5	149865381	149937773	1
FRMD4B	ENSG00000114541	575.066	2.34314	1.53704	-0.625325	0.172542	12.7117	0.000363384	0.107243	3	69219141	69591734	-1
PDE4A	ENSG00000065989	1980.98	4.74806	8.33129	0.851525	0.238993	12.7086	0.000363986	0.107243	19	10527449	10580305	1
CALML4	ENSG00000129007	597.933	2.12926	2.53463	0.252236	0.0709533	12.6996	0.000365741	0.107243	15	68483043	68498417	-1
NA	ENSG00000106003+ENSG00000264357	2193.61	10.7764	13.7762	0.352023	0.0989978	12.6477	0.000376023	0.107243	NA	NA	NA	NA
ARHGAP24	ENSG00000138639	2750.01	7.55407	9.99941	0.368097	0.102931	12.6122	0.000383237	0.107243	4	86396267	86923823	1
PPBP	ENSG00000163736	9023.41	66.1927	189.462	1.71245	0.46584	12.594	0.000386986	0.107243	4	74852755	74853914	-1
NT5E	ENSG00000135318	53.1707	0.134803	0.346527	1.35963	0.382391	12.5753	0.000390884	0.107243	6	86159809	86205500	1
FAM212B	ENSG00000197852	58.5547	0.139353	0.211191	0.612958	0.173628	12.5751	0.000390924	0.107243	1	112223252	112298446	-1
CD109	ENSG00000156535	400.13	0.959438	0.533258	-0.834335	0.233559	12.5122	0.000404313	0.107243	6	74405508	74538040	1
ZNF467	ENSG00000181444	122.083	0.805239	1.13914	0.506086	0.143826	12.4912	0.000408879	0.107243	7	149461271	149470568	-1
BBS12	ENSG00000181004	84.2233	0.354926	0.537101	0.645393	0.181875	12.4785	0.000411666	0.107243	4	123653857	123666098	1
WDR25	ENSG00000176473	288.326	2.62851	2.05257	-0.360466	0.102129	12.4217	0.000424363	0.108248	14	100842755	100996640	1
MTFP1	ENSG00000242114	243.485	3.83101	2.96155	-0.380447	0.108033	12.3235	0.00044729	0.108952	22	30821518	30825045	1
WDR34	ENSG00000119333	88.3343	0.731153	1.03093	0.555067	0.157335	12.3	0.000452958	0.108952	9	131395940	131419066	-1
CDKN2D	ENSG00000129355	158.976	1.53445	2.54119	0.723889	0.207255	12.2868	0.000456185	0.108952	19	10677138	10679735	-1
TPST1	ENSG00000169902	601.701	3.79322	6.94044	0.927964	0.262693	12.2602	0.000462716	0.108952	7	65670186	65885530	1
MSL1	ENSG00000188895	3279.38	14.0431	17.0132	0.284395	0.081568	12.2037	0.000476957	0.110186	17	38278551	38293040	1
MXD1	ENSG00000059728	9281.74	24.1761	35.9332	0.55993	0.161445	12.1238	0.000497826	0.112877	2	70124820	70170077	1
TSPAN4	ENSG00000214063	190.806	2.43832	1.36943	-0.834845	0.238597	12.0231	0.000525456	0.116976	11	842808	867116	1
FLRT2	ENSG00000185070	31.4738	0.054377	0.106108	1.00212	0.287848	11.9516	0.000546003	0.11938	14	85996488	86095034	1
FRMD3	ENSG00000172159	79.673	0.418674	0.733607	0.811159	0.236703	11.7671	0.000602857	0.127466	9	85857905	86153461	-1
TGM3	ENSG00000125780	18.836	0.0678632	0.192462	1.46887	0.426868	11.7591	0.000605462	0.127466	20	2276647	2321724	1
CDS1	ENSG00000163624	188.678	0.577501	0.93845	0.715241	0.20949	11.7007	0.000624774	0.127466	4	85504132	85572491	1
CNTRL	ENSG00000119397	4239.14	9.09592	11.5591	0.345013	0.101493	11.6263	0.000650256	0.127466	9	123837141	123939888	1
PLAC8	ENSG00000145287	7487.29	47.7656	85.372	0.839165	0.246968	11.5951	0.000661266	0.127466	4	84011201	84058228	-1
PIGF	ENSG00000151665	214.554	3.12574	3.71634	0.251361	0.0740051	11.5772	0.000667642	0.127466	2	46808076	46844258	-1
ITGA6	ENSG00000091409	647.073	2.47408	1.45882	-0.712284	0.207134	11.566	0.000671703	0.127466	2	173292082	173371181	1
TSPAN33	ENSG00000158457	15989.7	119.473	85.5081	-0.500485	0.14618	11.5353	0.000682871	0.127466	7	128784712	128808671	1
FAM195B	ENSG00000225663	3711.22	59.3689	48.8567	-0.283788	0.0835162	11.5243	0.000686925	0.127466	17	79780287	79791178	-1
COLQ	ENSG00000206561	255.999	1.67758	1.01276	-0.744009	0.217358	11.4989	0.000696364	0.127466	3	15491640	15563258	-1
HTT	ENSG00000197386	4188.32	6.33172	4.73305	-0.424535	0.124802	11.4898	0.000699808	0.127466	4	3076408	3245676	1
EAF1	ENSG00000144597	6986.28	31.1447	24.3902	-0.357715	0.10538	11.4591	0.000711463	0.127466	3	15468862	15484120	1
NCS1	ENSG00000107130	1886.36	7.83784	5.55733	-0.494968	0.145323	11.4412	0.000718325	0.127466	9	132934857	132999583	1
C6orf223	ENSG00000181577	42.1716	0.168077	0.305972	1.5121	0.442472	11.3343	0.000760893	0.133091	6	43968317	43973695	1
KCNE1	ENSG00000180509	222.94	1.2338	0.864193	-0.517534	0.153887	11.2169	0.000810556	0.139781	21	35818988	35884573	-1
FAM45A	ENSG00000119979	545.348	3.57849	5.51501	0.618795	0.186218	11.1348	0.000847243	0.14078	10	120863598	120897496	1
LIPA	ENSG00000107798	9021.71	76.9737	42.7452	-0.857375	0.254435	11.128	0.000850351	0.14078	10	90973326	91174314	-1
ZDHHC13	ENSG00000177054	1147.49	7.77583	9.25886	0.245853	0.0737084	11.1269	0.000850843	0.14078	11	19138646	19197969	1
SCG5	ENSG00000166922	142.441	1.0933	3.13669	1.58932	0.470625	11.0956	0.000865318	0.141266	15	32933877	32989299	1
FEN1	ENSG00000168496	398.992	3.374	2.83858	-0.244433	0.073362	11.0638	0.000880303	0.141821	11	61560109	61564716	1
POLD3	ENSG00000077514	939.941	4.61155	5.27641	0.208975	0.0629895	11.0207	0.000901016	0.143273	11	74204896	74380162	1
C16orf46	ENSG00000166455	38.5918	0.273848	0.354141	0.359402	0.109124	10.8836	0.000970181	0.150941	16	81087102	81110872	-1
SMPDL3A	ENSG00000172594	3565.2	20.7583	38.7028	0.922487	0.279956	10.8766	0.000973894	0.150941	6	123110315	123130865	1
KIAA0226L	ENSG00000102445	1779.58	5.85296	10.5026	0.866435	0.265263	10.7096	0.0010658	0.163121	13	46916139	47012325	-1
WDFY2	ENSG00000139668	309.523	1.24516	1.70115	0.47045	0.144414	10.6796	0.00108325	0.163745	13	52158644	52336171	1
HIST1H1C	ENSG00000187837	824.821	24.035	15.9837	-0.599287	0.181908	10.6159	0.00112117	0.166509	6	26055968	26056699	-1
SEMA4B	ENSG00000185033	1299.42	4.47047	7.55203	0.745734	0.229928	10.5892	0.00113747	0.166509	15	90703836	90772911	1
DYNLL1	ENSG00000088986	6638.39	111.333	132.425	0.255365	0.0786176	10.5555	0.00115843	0.166509	12	120907653	120936296	1
NT5DC2	ENSG00000168268	232.42	1.48903	2.08491	0.478054	0.147976	10.5375	0.00116975	0.166509	3	52558386	52569070	-1
ACPL2	ENSG00000155893	147.651	0.978003	0.672903	-0.501201	0.153405	10.5191	0.00118149	0.166509	3	140947568	141013748	1
VENTX	ENSG00000151650	125.27	0.753009	1.13866	0.601041	0.186121	10.5165	0.00118313	0.166509	10	135050908	135055433	1
LRCH1	ENSG00000136141	6483.48	16.3502	12.2432	-0.413919	0.12748	10.4829	0.00120488	0.167112	13	47127303	47327175	1
ARHGAP30	ENSG00000186517	3775.71	12.7265	18.2502	0.534011	0.16562	10.4678	0.00121471	0.167112	1	161016736	161039760	-1
XPO1	ENSG00000082898	11694.5	40.1142	47.3607	0.239902	0.0745387	10.3915	0.00126595	0.169385	2	61704984	61765761	-1
C2orf62	ENSG00000158428	52.0041	0.458415	0.985385	1.08644	0.337872	10.3375	0.00130352	0.169385	2	219221579	219232822	1
HSPA2	ENSG00000126803	65.0888	0.489235	0.34527	-0.493842	0.153108	10.3342	0.00130586	0.169385	14	65002623	65009955	1
CXCL5	ENSG00000163735	109645	487.373	1155.48	1.34689	0.415536	10.3275	0.00131066	0.169385	4	74861359	74864496	-1
MIR3687	ENSG00000264063	28.9472	10.4106	8.86146	-0.69653	0.215884	10.3074	0.001325	0.169385	21	9826203	9826263	1
ACOT11	ENSG00000162390	117.896	1.0531	0.649256	-0.661584	0.204445	10.3039	0.00132749	0.169385	1	55007930	55104865	1
PDLIM7	ENSG00000196923	8878.13	65.8821	89.3997	0.44509	0.138897	10.273	0.00134993	0.169385	5	176910395	176924607	-1
DMWD	ENSG00000185800	489.478	3.14773	2.10765	-0.560315	0.172656	10.265	0.0013558	0.169385	19	46286205	46296060	-1
JAG1	ENSG00000101384	10432.2	38.7096	23.0558	-0.751936	0.232818	10.2524	0.00136504	0.169385	20	10618332	10654694	-1
MREG	ENSG00000118242	6534.84	39.9129	32.7932	-0.296705	0.0923819	10.2209	0.00138856	0.169385	2	216809213	216898819	-1
DYNLL2	ENSG00000121083	447.352	4.77194	5.85415	0.311182	0.0977258	10.1999	0.00140444	0.169385	17	56160776	56168592	1
CATSPERB	ENSG00000133962	85.1496	0.536672	0.298436	-0.82888	0.254619	10.1944	0.00140869	0.169385	14	92047040	92247051	-1
RGS19	ENSG00000171700	994.946	9.26374	12.0338	0.38197	0.120228	10.1819	0.00141828	0.169385	20	62704534	62711323	-1
EMR3	ENSG00000131355	161.585	0.617287	1.98976	1.41206	0.418385	10.1452	0.00144681	0.169385	19	14729929	14800839	-1
RCOR3	ENSG00000117625	526.483	1.70813	2.10845	0.317826	0.0997941	10.1448	0.0014471	0.169385	1	211431719	211489727	1
VNN1	ENSG00000112299	426.386	1.32291	2.75351	1.12298	0.351187	10.1258	0.00146209	0.169385	6	133002729	133035188	-1
LILRA2	ENSG00000239998	1370.29	10.8669	17.596	0.69397	0.21918	10.1036	0.00147978	0.169385	19	55084387	55099027	1
TMEM234	ENSG00000160055	498.551	7.66697	8.97824	0.231149	0.0728705	10.103	0.00148025	0.169385	1	32680073	32687972	-1
STPG1	ENSG00000001460	31.0158	0.148023	0.222034	0.639324	0.201142	10.0683	0.00150842	0.171011	1	24683489	24743424	-1
SHISA4	ENSG00000198892	20.7675	0.190916	0.265486	0.482342	0.153658	10.0318	0.00153862	0.172833	1	201857808	201861434	1
HTRA4	ENSG00000169495	155.282	1.63987	0.962808	-0.766713	0.237927	9.99222	0.00157203	0.174054	8	38831683	38846181	1
CCHCR1	ENSG00000204536	294.68	1.51748	2.00524	0.450467	0.141714	9.96904	0.00159194	0.174054	6	31110216	31126015	-1
APOC1	ENSG00000130208	234.931	12.7308	5.07338	-1.29142	0.394917	9.96882	0.00159213	0.174054	19	45417504	45422606	1
TTC9C	ENSG00000162222	347.497	4.81794	6.22901	0.380061	0.120783	9.92035	0.00163462	0.174642	11	62495541	62507765	1
TMEM170B	ENSG00000205269	94.1356	0.158004	0.251775	0.695411	0.221603	9.90011	0.00165269	0.174642	6	11537938	11583757	1
LRRC25	ENSG00000175489	3818.74	22.3013	35.5964	0.686538	0.219411	9.84647	0.00170158	0.174642	19	18501954	18508427	-1
HIST1H2AC	ENSG00000180573	249.036	6.90661	9.63906	0.498429	0.158271	9.84424	0.00170364	0.174642	6	26124373	26139344	1
PROSER2	ENSG00000148426	27.1043	0.171525	0.117353	-0.558485	0.177775	9.82447	0.00172205	0.174642	10	11865338	11914276	1
NA	ENSG00000089505+ENSG00000254788+ENSG00000217555	127.501	0.664636	1.02976	0.645976	0.207323	9.79813	0.0017469	0.174642	NA	NA	NA	NA
2011-09-01	ENSG00000138758	3838.81	13.6697	11.0218	-0.331949	0.105249	9.78524	0.00175918	0.174642	4	77870856	77961537	1
CLIP4	ENSG00000115295	1156.31	4.29625	5.49121	0.341611	0.109055	9.7785	0.00176565	0.174642	2	29320571	29412509	1
CACNB3	ENSG00000167535	24.7859	0.108007	0.170926	0.688462	0.221047	9.76936	0.00177445	0.174642	12	49207577	49222724	1
MIR3174	ENSG00000265871	10.1667	1.7122	2.5396	0.576022	0.185501	9.75753	0.0017859	0.174642	15	90549987	90550073	1
FZD6	ENSG00000164930	103.08	0.582733	0.345965	-0.7279	0.231398	9.74747	0.00179569	0.174642	8	104310661	104345094	1
S100A12	ENSG00000163221	5017	164.645	226.877	0.461409	0.148196	9.74469	0.00179842	0.174642	1	153346184	153348125	-1
ZNF837	ENSG00000152475	20.7866	0.219602	0.163614	-0.42092	0.135239	9.73812	0.00180485	0.174642	19	58878985	58892427	-1
NLK	ENSG00000087095	943.081	4.53518	5.06971	0.156913	0.0504285	9.72643	0.00181637	0.174642	17	26368763	26523407	1
ZNF320	ENSG00000182986	336.203	0.89385	1.08519	0.272908	0.087476	9.72316	0.0018196	0.174642	19	53367043	53400946	-1
C1orf162	ENSG00000143110	331.236	5.0438	8.11373	0.703303	0.226507	9.70498	0.00183769	0.174642	1	112016414	112021134	1
ADAMDEC1	ENSG00000134028	31825.4	266.953	198.332	-0.42827	0.136875	9.69304	0.00184967	0.174642	8	24241798	24263526	1
TMCO6	ENSG00000113119	386.199	3.19213	4.20967	0.43294	0.13912	9.6885	0.00185425	0.174642	5	140019012	140024993	1
CTNND2	ENSG00000169862	131.511	0.521999	0.335921	-0.671153	0.213057	9.62216	0.00192244	0.177447	5	10971952	11904155	-1
VMP1	ENSG00000062716	8445.45	66.3954	73.5483	0.151008	0.0487722	9.61718	0.00192765	0.177447	17	57784553	57919616	1
ARHGEF17	ENSG00000110237	218.759	0.374533	0.648318	0.785512	0.254096	9.60331	0.00194226	0.177447	11	73019334	73080136	1
NR1D2	ENSG00000174738	816.189	2.35053	3.14528	0.429742	0.138994	9.59153	0.00195477	0.177447	3	23986751	24022109	1
MGMT	ENSG00000170430	97.2173	1.63939	1.09018	-0.588365	0.189247	9.58377	0.00196305	0.177447	10	131265448	131566271	1
ADK	ENSG00000156110	1194.42	10.6966	6.64482	-0.664072	0.211739	9.56016	0.00198846	0.177447	10	75910960	76469061	1
CD14	ENSG00000170458	7701.63	56.5857	99.2633	0.773072	0.250558	9.55175	0.00199759	0.177447	5	140011313	140013286	-1
EFNA1	ENSG00000169242	36.4548	0.602022	0.704293	-1.3665	0.427529	9.54923	0.00200033	0.177447	1	155099936	155107333	1
VCAN	ENSG00000038427	1844.06	1.89552	3.53725	0.813912	0.263207	9.52524	0.00202665	0.177447	5	82767284	82878122	1
ACP5	ENSG00000102575	1422.37	17.1544	10.6366	-0.684643	0.220276	9.52316	0.00202895	0.177447	19	11685475	11689823	-1
GMPR2	ENSG00000100938	1704.07	12.5826	14.4568	0.202654	0.0658437	9.48048	0.0020767	0.180272	14	24701628	24708448	1
BCAS1	ENSG00000064787	26.0101	0.0982056	0.175187	0.903804	0.292066	9.46016	0.00209983	0.180272	20	52553316	52687304	-1
LGALSL	ENSG00000119862	176.517	1.06331	0.566921	-0.870665	0.278517	9.45527	0.00210543	0.180272	2	64681103	64688515	1
MIR3648	ENSG00000264462	45.816	7.14686	5.97666	-0.741226	0.239616	9.42998	0.00213466	0.181433	21	9825832	9826011	1
AXL	ENSG00000167601	46.8866	0.1225	0.241473	0.9167	0.297755	9.41803	0.00214862	0.181433	19	41725108	41767671	1
SRD5A1	ENSG00000145545	499.073	3.36075	4.64086	0.481268	0.156939	9.37859	0.00219534	0.182624	5	6633456	6669675	1
SLC7A2	ENSG00000003989	37.7229	0.113343	0.111545	-1.01676	0.32776	9.37584	0.00219864	0.182624	8	17354597	17428082	1
NA	ENSG00000207707+ENSG00000099797	1122.86	18.4475	13.1759	-0.485066	0.157962	9.36849	0.00220748	0.182624	NA	NA	NA	NA
MLLT6	ENSG00000108292	20505	46.4386	52.2074	0.161595	0.0529739	9.33243	0.00225134	0.185002	17	36861795	36886056	1
PLXNB1	ENSG00000164050	165.269	0.350372	0.46371	0.410049	0.134989	9.31909	0.00226779	0.185112	3	48445261	48471594	-1
ADCY4	ENSG00000129467	274.422	1.19543	1.47518	0.298583	0.0981103	9.29862	0.00229327	0.185952	14	24787555	24804299	-1
UNC119	ENSG00000109103	1841.45	17.5876	22.8172	0.380516	0.125123	9.28341	0.00231238	0.186005	17	26873725	26879686	-1
ZNF514	ENSG00000144026	152.632	0.755156	0.969566	0.378825	0.123877	9.27399	0.00232431	0.186005	2	95813075	95831158	-1
PACRGL	ENSG00000163138	363.168	2.93929	3.38423	0.209533	0.0690182	9.25856	0.00234398	0.186361	4	20697905	20754530	1
GALNT11	ENSG00000178234	2435.91	17.0178	15.0262	-0.181618	0.0596267	9.23669	0.00237213	0.187383	7	151722759	151819425	1
MORN2	ENSG00000188010	82.9106	1.67176	2.38995	0.524499	0.171689	9.22026	0.00239351	0.18786	2	39103103	39156213	1
CXCL6	ENSG00000124875	8233.76	63.3764	118.436	0.921111	0.30248	9.15719	0.00247743	0.191603	4	74702214	74714781	1
NA	ENSG00000266044+ENSG00000120925	463.159	1.40169	1.60487	0.193662	0.064064	9.15602	0.00247901	0.191603	NA	NA	NA	NA
C1orf115	ENSG00000162817	23.3962	0.107609	0.179416	0.706918	0.234846	9.14928	0.00248815	0.191603	1	220863187	220872499	1
RASGRP4	ENSG00000171777	517.48	2.36835	3.48037	0.554468	0.184353	9.12989	0.00251467	0.192305	19	38899695	38916945	-1
DCBLD2	ENSG00000057019	96.1865	0.322854	0.240065	-0.434091	0.14317	9.11973	0.00252867	0.192305	3	98514785	98620533	-1
LRRC63	ENSG00000173988	20.1994	0.125561	0.211801	0.77143	0.256994	9.06746	0.00260199	0.195683	13	46786083	46851501	1
GEM	ENSG00000164949	589.539	5.90866	3.64309	-0.678452	0.222993	9.0653	0.00260506	0.195683	8	95261481	95274578	-1
MPC1	ENSG00000060762	857.174	17.225	14.6465	-0.240167	0.079535	9.045	0.00263414	0.195698	6	166778407	166796486	-1
SLC11A1	ENSG00000018280	11589.9	35.8872	74.4066	1.025	0.341234	9.02553	0.00266235	0.195698	2	219246752	219261617	1
SRD5A3	ENSG00000128039	464.458	2.33942	1.70948	-0.464748	0.154148	9.00627	0.00269055	0.195698	4	56212276	56239263	1
TNFRSF8	ENSG00000120949	370.461	1.2678	2.36364	0.891594	0.297839	8.99262	0.00271072	0.195698	1	12123434	12204264	1
CLEC4G	ENSG00000182566	22.2892	0.192102	0.409997	1.05817	0.352082	8.97432	0.002738	0.195698	19	7793843	7798792	-1
FZD7	ENSG00000155760	53.0818	0.284708	0.206175	-0.497999	0.165235	8.95759	0.00276319	0.195698	2	202899310	202903160	1
FAF1	ENSG00000185104	420.032	3.22328	2.57904	-0.302756	0.100939	8.95569	0.00276607	0.195698	1	50905150	51425935	-1
WDR66	ENSG00000158023	11.7785	0.0399289	0.0598181	0.570146	0.191313	8.95146	0.00277248	0.195698	12	122355768	122441833	1
ZNF768	ENSG00000169957	142.224	0.960431	1.26349	0.415048	0.13895	8.93766	0.0027935	0.195698	16	30535325	30538142	-1
RNF149	ENSG00000163162	6154.53	32.8341	42.2644	0.367608	0.123642	8.92435	0.00281393	0.195698	2	101887681	101925163	-1
GPNMB	ENSG00000136235	6905.78	56.3037	31.9185	-0.817029	0.27076	8.9227	0.00281648	0.195698	7	23275586	23314727	1
KIAA0319L	ENSG00000142687	2051	7.31425	8.04888	0.13385	0.044907	8.91406	0.00282984	0.195698	1	35899091	36023551	-1
KIAA1551	ENSG00000174718	5400.23	13.9231	17.4335	0.320669	0.107328	8.89844	0.00285414	0.195698	12	32112304	32146039	1
RIMS3	ENSG00000117016	27.548	0.0524914	0.0864071	0.709333	0.239414	8.86609	0.00290516	0.195698	1	41086351	41131329	-1
TSPO	ENSG00000100300	2530.66	58.3787	45.8857	-0.370636	0.123652	8.86049	0.00291409	0.195698	22	43547520	43559248	1
HIST1H3A	ENSG00000198366	8.69063	0.442482	0.206172	-1.05306	0.350837	8.85058	0.00292996	0.195698	6	26020718	26021186	1
CCP110	ENSG00000103540	676.911	1.92041	2.46272	0.361618	0.121756	8.84911	0.00293231	0.195698	16	19535133	19564730	1
TMPRSS9	ENSG00000178297	18.8133	0.119364	0.0915865	-0.421092	0.141283	8.84823	0.00293373	0.195698	19	2389769	2426237	1
SGK223	ENSG00000182319	181.553	0.823846	0.570331	-0.503319	0.168061	8.84811	0.00293392	0.195698	8	8175258	8244008	-1
ZNF292	ENSG00000188994	644.955	0.989136	1.32379	0.444344	0.149452	8.8432	0.00294183	0.195698	6	87862551	87973914	1
MIR21	ENSG00000199004	101.696	22.5375	28.6331	0.35959	0.121303	8.83974	0.00294741	0.195698	17	57918627	57918698	1
THBD	ENSG00000178726	124.651	0.383771	0.808577	1.35778	0.454181	8.83388	0.00295689	0.195698	20	23026270	23030378	-1
CCL19	ENSG00000172724	400.187	11.9484	13.9206	0.921213	0.310336	8.79707	0.00301715	0.197278	9	34689564	34691274	-1
PRPF19	ENSG00000110107	5780.79	48.7992	39.3757	-0.326604	0.109975	8.77591	0.00305235	0.197278	11	60658202	60674060	-1
LY86	ENSG00000112799	355.098	9.22528	5.07601	-0.859331	0.28692	8.7738	0.00305589	0.197278	6	6588341	6655216	1
C16orf55	ENSG00000167523	56.0682	0.421989	0.502855	0.261724	0.0882204	8.76464	0.00307127	0.197278	16	89724210	89737680	1
GARS	ENSG00000106105	5806.71	39.7747	35.8633	-0.147112	0.0496844	8.75162	0.00309327	0.197278	7	30634297	30673649	1
PPP1R16A	ENSG00000160972	407.753	2.8213	3.67038	0.384772	0.129809	8.75129	0.00309384	0.197278	8	145703352	145727504	1
SNAPC4	ENSG00000165684	922.653	3.28436	3.88135	0.241928	0.0820596	8.73779	0.00311682	0.197278	9	139270029	139293249	-1
TRAPPC6A	ENSG00000007255	237.83	6.03093	4.63492	-0.384059	0.129248	8.73484	0.00312186	0.197278	19	45666186	45681495	-1
NA	ENSG00000134686+ENSG00000266239	1811.09	6.49273	8.86566	0.447886	0.152494	8.71089	0.00316315	0.197278	NA	NA	NA	NA
RNU1-1	ENSG00000206652	16.4041	2.53521	0.931982	-1.34667	0.443482	8.70866	0.00316701	0.197278	1	16840617	16840780	-1
TPRG1	ENSG00000188001	82.248	0.311516	0.509308	0.693227	0.234129	8.69465	0.00319145	0.197278	3	188665003	189043093	1
CPLX3	ENSG00000213578	12.2761	0.0874134	0.134876	0.685614	0.232362	8.68659	0.0032056	0.197278	15	75118888	75124141	1
TENC1	ENSG00000111077	417.651	1.75848	1.08826	-0.715844	0.239772	8.67524	0.00322562	0.197278	12	53440753	53458156	1
NEK4	ENSG00000114904	502.491	2.05961	2.8289	0.474474	0.1611	8.66325	0.00324692	0.197278	3	52744800	52804965	-1
NACC2	ENSG00000148411	771.429	2.30257	1.68107	-0.463694	0.156813	8.65936	0.00325386	0.197278	9	138898383	138987131	-1
PDE7A	ENSG00000205268	5292.58	23.9002	30.9108	0.366792	0.124467	8.64404	0.00328134	0.197278	8	66629745	66754557	-1
BCL7A	ENSG00000110987	58.4998	0.33761	0.221293	-0.563331	0.189483	8.6374	0.00329331	0.197278	12	122457328	122499948	1
UBTD2	ENSG00000168246	2266.71	14.9976	11.8629	-0.342507	0.116283	8.62865	0.00330916	0.197278	5	171636644	171711075	-1
SERPINE1	ENSG00000106366	11954	82.9979	50.0457	-0.719845	0.242386	8.62167	0.00332186	0.197278	7	100770370	100782547	1
JRKL	ENSG00000183340	361.077	1.70132	1.95012	0.217494	0.0740642	8.62025	0.00332447	0.197278	11	96123153	96240738	1
LACC1	ENSG00000179630	10139.7	35.4082	45.3076	0.355472	0.121474	8.61472	0.00333458	0.197278	13	44453420	44468068	1
FGF2	ENSG00000138685	138.075	0.242817	0.505547	1.10641	0.374746	8.61436	0.00333524	0.197278	4	123747863	123819391	1
XYLT1	ENSG00000103489	416.724	0.901783	0.688248	-0.385248	0.131245	8.59631	0.00336844	0.197395	16	17195626	17564738	-1
HMGN1	ENSG00000205581	4489.87	57.5742	66.7738	0.215681	0.0736783	8.59576	0.00336946	0.197395	21	40714241	40721573	-1
C14orf80	ENSG00000185347	372.222	3.63191	2.8577	-0.344489	0.117422	8.57762	0.0034032	0.197613	14	105956192	105965912	1
ARHGAP19	ENSG00000213390	224.729	0.601393	0.887584	0.582629	0.199519	8.57642	0.00340544	0.197613	10	98978996	99052413	-1
ARTN	ENSG00000117407	49.1372	0.591616	0.299334	-0.985204	0.33147	8.54682	0.00346126	0.199904	1	44398992	44402913	1
ARHGAP18	ENSG00000146376	922.12	3.89878	5.68057	0.536793	0.184554	8.53521	0.00348342	0.200239	6	129897277	130031370	-1
TRIM62	ENSG00000116525	123.818	0.517194	0.648621	0.341774	0.117619	8.5086	0.00353471	0.202238	1	33611003	33647660	-1
NAV2	ENSG00000166833	197.389	0.389191	0.223791	-0.756459	0.256564	8.47232	0.0036059	0.205064	11	19372271	20143144	1
APOE	ENSG00000130203	487.087	10.1486	4.31137	-1.222	0.409984	8.45866	0.00363309	0.205064	19	45409011	45412650	1
MRPL15	ENSG00000137547	1267.8	14.2286	11.6655	-0.28091	0.0961851	8.4566	0.00363722	0.205064	8	55047770	55060461	1
SLC39A8	ENSG00000138821	137803	352.979	478.211	0.441768	0.152043	8.44225	0.00366603	0.205064	4	103172198	103352415	-1
ZNF319	ENSG00000166188	196.014	0.725363	0.957428	0.417836	0.144341	8.44135	0.00366784	0.205064	16	58028572	58034357	-1
NDRG1	ENSG00000104419	11593.2	68.6451	50.1135	-0.460442	0.158025	8.42651	0.00369789	0.205804	8	134249414	134314265	-1
ZBTB9	ENSG00000213588	185.287	1.31082	1.13351	-0.199664	0.0687788	8.41047	0.00373065	0.206106	6	33422356	33425325	1
EPS15L1	ENSG00000127527	1515.32	8.90143	10.8447	0.285749	0.0988124	8.40142	0.00374928	0.206106	19	16466050	16582896	-1
SMARCC2	ENSG00000139613	2694.75	7.88073	9.24584	0.231668	0.0801292	8.37806	0.00379778	0.206106	12	56556767	56583351	-1
LILRA5	ENSG00000187116	7521.83	77.1665	109.269	0.868189	0.300535	8.37104	0.00381247	0.206106	19	54818353	54824409	-1
RBMS2	ENSG00000076067	106.263	0.184475	0.271098	0.550876	0.191218	8.36042	0.00383481	0.206106	12	56915713	56984745	1
HDAC1	ENSG00000116478	4277.05	34.5364	39.2244	0.188472	0.0651065	8.36015	0.00383539	0.206106	1	32757687	32799236	1
DENND3	ENSG00000105339	2859.39	8.35587	10.6699	0.352178	0.122369	8.35947	0.00383683	0.206106	8	142127377	142205907	1
FANCL	ENSG00000115392	499.221	4.57586	5.8661	0.367511	0.127589	8.35305	0.0038504	0.206106	2	58386378	58468507	-1
SERPINA9	ENSG00000170054	117.998	0.705594	1.65594	1.23096	0.423465	8.34613	0.00386509	0.206106	14	94929054	94946026	-1
PKIG	ENSG00000168734	2200.78	22.6972	33.169	0.542267	0.18631	8.34306	0.00387164	0.206106	20	43160426	43252888	1
LAMP1	ENSG00000185896	21826.8	177.185	128.893	-0.459176	0.158745	8.33038	0.00389876	0.206651	13	113951556	113977987	1
CDYL	ENSG00000153046	1596.2	6.83545	8.3387	0.291027	0.101179	8.30472	0.00395421	0.208687	6	4706393	4955785	1
OGG1	ENSG00000114026	214.602	1.25689	1.46862	0.22515	0.078352	8.2956	0.00397412	0.208838	3	9791628	9829903	1
MCFD2	ENSG00000180398	1487.54	5.24628	6.18741	0.249682	0.0870058	8.24591	0.00408439	0.213715	2	47129009	47168994	-1
NA	ENSG00000100836+ENSG00000129473+ENSG00000258643	6967.74	13.3838	14.883	0.153516	0.0535069	8.23051	0.00411919	0.214618	NA	NA	NA	NA
ATP6V1H	ENSG00000047249	8163.77	69.2128	59.5004	-0.221643	0.0771539	8.20586	0.00417552	0.216053	8	54628117	54756118	-1
PBX2	ENSG00000204304	4626.3	24.2979	27.6402	0.179801	0.0626308	8.20304	0.00418202	0.216053	6	32151966	32157963	-1
CCDC116	ENSG00000161180	11.5467	0.108623	0.0788876	-0.491295	0.171141	8.16015	0.00428208	0.219282	22	21987007	21991616	1
HTATIP2	ENSG00000109854	2607.74	19.5774	22.5575	0.198449	0.0693933	8.15802	0.00428712	0.219282	11	20385231	20405329	1
MAFA	ENSG00000182759	11.6128	0.111422	0.0609243	-0.824416	0.28561	8.15332	0.00429824	0.219282	8	144501352	144512576	-1
LIAS	ENSG00000121897	284.299	2.53928	3.41254	0.434795	0.152555	8.14087	0.00432784	0.219876	4	39460620	39479273	1
MKNK1	ENSG00000079277	5192.23	31.3691	35.5912	0.167986	0.0591264	8.10776	0.00440762	0.222572	1	47023090	47082515	-1
NOL3	ENSG00000140939	317.036	2.66868	3.39512	0.354819	0.124728	8.10245	0.00442055	0.222572	16	67204057	67209643	1
DOK3	ENSG00000146094	5053.9	22.6823	31.4718	0.48498	0.170927	8.08317	0.00446781	0.222572	5	176928908	176938275	-1
PPARG	ENSG00000132170	144.18	1.38491	0.870154	-0.676736	0.236248	8.07045	0.0044993	0.222572	3	12328867	12475855	1
CMTM4	ENSG00000183723	49.7113	0.0924969	0.129635	0.505864	0.179156	8.06984	0.00450081	0.222572	16	66648653	66730610	-1
SDC2	ENSG00000169439	19684.3	88.9786	115.701	0.397726	0.139408	8.06881	0.00450338	0.222572	8	97505579	97624000	1
DGCR6	ENSG00000183628	61.4112	1.04136	0.76028	-0.458244	0.160961	8.06689	0.00450815	0.222572	22	18893541	18901751	1
RAB3C	ENSG00000152932	8.37826	0.185885	0.107626	-0.779993	0.274304	8.05337	0.0045419	0.222621	5	57878048	58155213	1
IGSF3	ENSG00000143061	123.953	0.239071	0.384394	0.708682	0.249142	8.05193	0.00454551	0.222621	1	117117031	117210375	-1
TBC1D3	ENSG00000197681	77.9945	0.544478	0.680352	0.311476	0.110224	8.01719	0.00463354	0.22432	17	36337711	36358166	-1
MBD4	ENSG00000129071	2117.12	13.7968	17.1977	0.325285	0.114934	8.01387	0.00464205	0.22432	3	129149787	129158878	-1
FAIM	ENSG00000158234	203.012	2.63229	1.69606	-0.585021	0.204551	8.00897	0.00465462	0.22432	3	138327448	138352218	1
PEMT	ENSG00000133027	126.445	2.10441	1.61849	-0.375731	0.132271	7.99682	0.00468596	0.22432	17	17408877	17495022	-1
ZNF627	ENSG00000198551	324.668	1.93384	2.15375	0.161887	0.0574276	7.97642	0.00473905	0.22432	19	11670189	11729950	1
DTNA	ENSG00000134769	208.062	0.2894	0.41535	0.541251	0.190094	7.97425	0.00474475	0.22432	18	32073254	32471808	1
C20orf112	ENSG00000197183	1104.65	2.72468	3.96158	0.572101	0.20243	7.96681	0.00476428	0.22432	20	31030862	31172876	-1
PNKD	ENSG00000127838	2013.71	8.11644	11.4099	0.500082	0.178054	7.96055	0.00478078	0.22432	2	219135115	219211516	1
IRAK4	ENSG00000198001	2385.99	9.2771	10.5508	0.1869	0.0663205	7.9536	0.00479919	0.22432	12	44152747	44183346	1
PID1	ENSG00000153823	5342.8	24.6929	44.4973	0.944142	0.328872	7.95269	0.00480161	0.22432	2	229715242	230136001	-1
CGN	ENSG00000143375	319.342	1.34239	1.20312	-0.644233	0.225401	7.95267	0.00480164	0.22432	1	151482986	151511168	1
APBB3	ENSG00000113108	1132.94	8.29224	10.7112	0.383387	0.136476	7.95133	0.00480521	0.22432	5	139937853	139973337	-1
MT1A	ENSG00000205362	34.8406	1.04976	2.18278	1.07246	0.38047	7.94637	0.00481838	0.22432	16	56672578	56673999	1
FAM73B	ENSG00000148343	818.831	3.72362	4.52094	0.29122	0.103494	7.93726	0.00484272	0.224599	9	131798900	131834361	1
PEX11G	ENSG00000104883	14.7743	0.202047	0.303135	0.634942	0.226962	7.92829	0.00486678	0.224863	19	7541761	7562335	-1
MPND	ENSG00000008382	457.578	5.60706	4.23706	-0.421962	0.149067	7.92136	0.00488544	0.224877	19	4343524	4360083	1
DCBLD1	ENSG00000164465	195.983	1.43145	2.17202	0.583131	0.207884	7.9024	0.00493692	0.225999	6	117774980	117891021	1
ZNF706	ENSG00000120963	3313.71	22.4428	19.0285	-0.242541	0.0862817	7.89881	0.00494672	0.225999	8	102190106	102218421	-1
FABP4	ENSG00000170323	249.584	6.74523	3.76526	-1.01314	0.347992	7.86195	0.0050486	0.229796	8	82390654	82395498	-1
P2RY6	ENSG00000171631	2321.59	11.3917	18.0565	0.66405	0.238222	7.83206	0.00513275	0.230887	11	72975550	73009662	1
TTLL7	ENSG00000137941	38.4633	0.164606	0.217443	0.408485	0.146499	7.83131	0.00513489	0.230887	1	84330711	84464833	-1
PLEKHB2	ENSG00000115762	21490.1	96.4039	82.1044	-0.232364	0.0828667	7.83023	0.00513795	0.230887	2	131862420	132111282	1
DLL4	ENSG00000128917	159.71	0.533542	1.18712	1.17539	0.419423	7.82437	0.00515465	0.230887	15	41221538	41231237	1
METTL2A	ENSG00000087995	436.155	3.33227	2.86533	-0.229583	0.0818595	7.81446	0.00518299	0.230887	17	60501228	60527454	1
PPP1R26	ENSG00000196422	166.923	0.549232	0.67433	0.299861	0.107832	7.81351	0.00518572	0.230887	9	138370925	138380739	1
TMEM119	ENSG00000183160	12.911	0.106848	0.0622524	-0.783406	0.278263	7.79908	0.00522728	0.231763	12	108983622	108992096	-1
PIF1	ENSG00000140451	22.872	0.120907	0.192606	0.657972	0.235192	7.79357	0.00524326	0.231763	15	65107831	65117867	-1
CALU	ENSG00000128595	6881.44	20.7776	17.9004	-0.214934	0.0769124	7.78028	0.00528195	0.232634	7	128379346	128411861	1
PHF23	ENSG00000040633	917.23	7.1423	9.14406	0.363582	0.130597	7.753	0.00536234	0.233882	17	7138347	7143041	-1
UBA3	ENSG00000144744	4218.35	33.2871	38.573	0.218225	0.0783727	7.7498	0.00537184	0.233882	3	69103881	69129559	-1
TRAF3IP2	ENSG00000056972	2125.58	10.7397	17.2235	0.713761	0.257125	7.73545	0.00541472	0.233882	6	111877657	111927481	-1
ULBP2	ENSG00000131015	11.4299	0.255218	0.117108	-0.650368	0.233725	7.73453	0.00541748	0.233882	6	150263136	150270371	1
STXBP5	ENSG00000164506	1103.48	1.82699	2.45286	0.431949	0.155881	7.73042	0.00542981	0.233882	6	147525561	147706866	1
KIF3B	ENSG00000101350	1982.95	5.1585	6.57337	0.360637	0.129871	7.73014	0.00543067	0.233882	20	30865467	30922814	1
PDE6G	ENSG00000185527	14.5229	0.303072	0.200738	-0.595691	0.214454	7.72259	0.00545341	0.233882	17	79617489	79630142	-1
SUDS3	ENSG00000111707	1554.41	5.54829	6.3073	0.179766	0.0646877	7.71938	0.0054631	0.233882	12	118814185	118855840	1
GALNT6	ENSG00000139629	1286.68	4.35061	5.97696	0.471761	0.170631	7.70707	0.00550049	0.234662	12	51745031	51786651	-1
RAI14	ENSG00000039560	377.29	0.899402	1.4491	0.801125	0.285956	7.68715	0.00556154	0.236443	5	34656342	34832732	1
ABHD17C	ENSG00000136379	217.37	1.13331	2.2481	0.86693	0.307318	7.6688	0.00561839	0.237587	15	80972025	81047962	1
LRRC57	ENSG00000180979	622.972	4.43191	4.86787	0.140231	0.0508091	7.65906	0.00564879	0.237587	15	42834720	42841000	-1
ADAM28	ENSG00000042980	1880.7	10.7879	7.3888	-0.542568	0.195093	7.65148	0.00567259	0.237587	8	24151553	24216531	1
SKA2	ENSG00000182628	184.044	0.947707	1.16673	0.309944	0.111747	7.65084	0.00567459	0.237587	17	57187312	57232630	-1
DNPH1	ENSG00000112667	776.082	18.6554	16.1862	-0.211264	0.0762399	7.64298	0.00569937	0.237587	6	43193367	43197222	-1
DPEP2	ENSG00000167261	216.863	2.73157	1.76769	-0.619832	0.222509	7.63923	0.00571124	0.237587	16	68021297	68034489	-1
ANPEP	ENSG00000166825	99845.2	438.871	551.162	0.31678	0.114651	7.63296	0.00573111	0.237587	15	90328120	90358633	-1
UBXN2B	ENSG00000215114	1002.34	2.97678	4.20104	0.504722	0.183573	7.62256	0.00576425	0.237587	8	59323823	59364060	1
LYZ	ENSG00000090382	293422	4141.11	2732.36	-0.620003	0.222811	7.62158	0.0057674	0.237587	12	69742121	69748014	1
MED25	ENSG00000104973	2366.12	16.7554	19.7384	0.234009	0.085001	7.61686	0.00578251	0.237587	19	50321539	50342073	1
ATG16L2	ENSG00000168010	1561.72	11.37	14.9874	0.409864	0.14834	7.60319	0.00582651	0.238128	11	72525353	72554719	1
ACYP1	ENSG00000119640	60.0868	1.36492	1.78903	0.395598	0.143022	7.58594	0.00588254	0.238128	14	75519924	75536186	-1
SMCR7	ENSG00000177427	56.9543	0.335993	0.443564	0.41605	0.151899	7.58056	0.0059001	0.238128	17	18163848	18169866	1
DNAL1	ENSG00000119661	139.304	0.248762	0.340517	0.483356	0.17544	7.57518	0.00591775	0.238128	14	74111578	74164463	1
KAT2B	ENSG00000114166	1356.94	4.51659	5.66242	0.318832	0.116007	7.57121	0.0059308	0.238128	3	20081515	20195896	1
PHTF1	ENSG00000116793	938.796	4.81881	5.63167	0.226253	0.082049	7.56942	0.0059367	0.238128	1	114239453	114302111	-1
CTDSP1	ENSG00000144579	2104.58	12.1385	15.2354	0.343461	0.12526	7.56819	0.00594073	0.238128	2	219262979	219270664	1
ADAP2	ENSG00000184060	767.307	4.17907	5.95619	0.513975	0.187494	7.565	0.00595126	0.238128	17	29233362	29286340	1
TRAPPC11	ENSG00000168538	5284.15	19.9121	22.1816	0.149854	0.0545987	7.52929	0.00607039	0.241621	4	184580420	184634745	1
ZSCAN31	ENSG00000235109	14.6761	0.0995813	0.0574396	-0.784529	0.284434	7.52703	0.00607801	0.241621	6	28292470	28324048	-1
RGS18	ENSG00000150681	30.5953	0.209165	0.308719	0.64179	0.234224	7.50694	0.00614615	0.243539	1	192127587	192154945	1
ARHGEF40	ENSG00000165801	1348.58	3.60485	5.38314	0.569983	0.208359	7.49629	0.00618264	0.244194	14	21538429	21558399	1
SERPINB7	ENSG00000166396	681.177	3.88015	6.90744	0.833078	0.305308	7.48235	0.00623066	0.2453	18	61420169	61472604	1
APAF1	ENSG00000120868	3137.98	7.24717	8.50928	0.229676	0.0841764	7.47633	0.00625155	0.245333	12	99038919	99129204	1
F11R	ENSG00000158769	415.185	1.27255	1.84834	0.551311	0.202645	7.46498	0.00629106	0.246095	1	160965001	161008784	-1
STX1A	ENSG00000106089	143.851	0.901512	1.56511	0.793277	0.29189	7.43674	0.00639057	0.248939	7	73113536	73134002	-1
DTWD1	ENSG00000104047	155.236	0.880306	1.16394	0.408542	0.149278	7.42632	0.00642767	0.248939	15	49913177	49937333	1
DNER	ENSG00000187957	306.409	1.22467	2.19311	0.989201	0.350992	7.41571	0.00646568	0.248939	2	230222345	230579274	-1
SELM	ENSG00000198832	384.844	11.2669	8.58986	-0.427546	0.15525	7.41194	0.00647926	0.248939	22	31500758	31516055	-1
EHBP1L1	ENSG00000173442	30624.2	98.6186	115.03	0.215784	0.0794756	7.40904	0.00648971	0.248939	11	65343509	65360121	1
CLEC5A	ENSG00000258227	25312.8	108.762	153.029	0.505581	0.185295	7.40483	0.0065049	0.248939	7	141627157	141646807	-1
TMEM87B	ENSG00000153214	1069.78	3.19081	4.25415	0.406517	0.150005	7.39669	0.0065344	0.248939	2	112812800	112876895	1
ACOT7	ENSG00000097021	100.507	0.833887	0.66679	-0.33313	0.12216	7.39577	0.00653773	0.248939	1	6324333	6454451	-1
P4HA1	ENSG00000122884	3391.8	18.7143	21.9105	0.233121	0.0858229	7.38562	0.00657475	0.248939	10	74766975	74856732	-1
DENND1B	ENSG00000213047	551.205	0.931546	1.25538	0.432014	0.159786	7.37488	0.00661413	0.248939	1	197473878	197744826	-1
TNFRSF1B	ENSG00000028137	59777.2	245.937	344.865	0.49841	0.184274	7.37266	0.00662229	0.248939	1	12227060	12269285	1
FHOD1	ENSG00000135723	2077.41	8.73459	10.7705	0.303164	0.112203	7.37061	0.00662986	0.248939	16	67263290	67281561	-1
FKBP1B	ENSG00000119782	22.2463	0.339814	0.469918	0.475594	0.176099	7.36778	0.00664028	0.248939	2	24272571	24286551	1
S100A9	ENSG00000163220	54602.9	1443.68	1994.89	0.472687	0.175013	7.36246	0.00665996	0.248939	1	153330330	153333503	1
CC2D1A	ENSG00000132024	499.778	2.13006	2.84338	0.424681	0.156888	7.36009	0.00666874	0.248939	19	14017014	14041692	1
SLC9A9	ENSG00000181804	397.948	2.35987	1.53744	-0.616695	0.22649	7.3437	0.00672983	0.250456	3	142984064	143567373	-1
CCL7	ENSG00000108688	7264.71	117.019	213.69	0.84938	0.31451	7.31014	0.00685664	0.253645	17	32597240	32599261	1
MIER3	ENSG00000155545	1145.11	3.65391	4.29738	0.244263	0.0904921	7.30426	0.00687915	0.253645	5	56215429	56267502	-1
RAB24	ENSG00000169228	4181.59	40.7459	53.2378	0.390097	0.144947	7.30407	0.00687985	0.253645	5	176728199	176730745	-1
CDC26	ENSG00000176386	2522.39	52.2808	55.6229	0.177898	0.0657158	7.29924	0.00689839	0.253645	9	116018115	116037869	-1
ZNF20	ENSG00000132010	143.821	0.773846	0.923561	0.264345	0.0981994	7.27506	0.00699187	0.255002	19	12203658	12251222	-1
SEMA6A	ENSG00000092421	97.9468	0.227239	0.289639	0.351774	0.131064	7.26682	0.00702399	0.255002	5	115779312	115910630	-1
CRLF3	ENSG00000176390	3106.01	18.0129	20.0707	0.15733	0.0585437	7.26084	0.00704743	0.255002	17	29096406	29151794	-1
PLCL1	ENSG00000115896	503.868	1.63591	1.07223	-0.594327	0.219439	7.25044	0.00708837	0.255002	2	198669426	199437305	1
CYP1A1	ENSG00000140465	25.3394	0.230018	0.110481	-1.05513	0.387142	7.23506	0.00714936	0.255002	15	75011883	75017951	-1
CDAN1	ENSG00000140326	601.973	2.06786	2.53	0.306629	0.114166	7.23353	0.00715544	0.255002	15	43015757	43029324	-1
PIAS3	ENSG00000131788	583.866	3.37603	3.8816	0.214449	0.0799176	7.23323	0.00715663	0.255002	1	145575233	145586546	1
TNNT1	ENSG00000105048	73.5737	0.880746	1.69042	1.00635	0.354551	7.22753	0.00717937	0.255002	19	55644162	55660722	-1
RNF146	ENSG00000118518	1949.69	11.5142	12.6444	0.130881	0.0487579	7.22212	0.00720105	0.255002	6	127587755	127609712	1
MEGF9	ENSG00000106780	1832.62	4.21861	6.51252	0.657586	0.244352	7.22157	0.00720325	0.255002	9	123363091	123476748	-1
DDR1	ENSG00000204580	1212.43	4.61361	5.83297	0.339869	0.127081	7.22093	0.00720585	0.255002	6	30844198	30867933	1
WDR73	ENSG00000177082	1103.4	9.88501	11.5971	0.22419	0.0835308	7.2137	0.00723491	0.255002	15	85185999	85197574	-1
TMEM26	ENSG00000196932	16.4707	0.0372796	0.080203	1.14123	0.425521	7.20185	0.00728283	0.255002	10	63166401	63213208	-1
CYHR1	ENSG00000187954	429.738	2.78458	3.2614	0.235302	0.0879283	7.19756	0.00730028	0.255002	8	145674965	145691060	-1
ANXA11	ENSG00000122359	10859.2	78.0721	64.0212	-0.288827	0.107597	7.19718	0.00730181	0.255002	10	81910645	81965328	-1
PHLDB3	ENSG00000176531	643.389	5.40522	3.78932	-0.585596	0.214417	7.1893	0.00733397	0.255002	19	43979106	44009087	-1
SNX2	ENSG00000205302	5703.54	44.9151	54.7853	0.28636	0.107186	7.18655	0.00734521	0.255002	5	122110691	122165803	1
TP53BP1	ENSG00000067369	2024.52	5.39804	6.09393	0.174738	0.0654072	7.18305	0.00735957	0.255002	15	43699407	43802926	-1
SRPRB	ENSG00000144867	2012.54	14.0331	11.3896	-0.309302	0.11508	7.1795	0.00737413	0.255002	3	133502877	133544616	1
C12orf60	ENSG00000182993	12.2848	0.167921	0.227221	0.488591	0.183294	7.17046	0.00741138	0.255002	12	14956506	15059520	1
NEFH	ENSG00000100285	75.4014	0.24412	0.499593	1.00776	0.376306	7.17043	0.00741149	0.255002	22	29876219	29887379	1
AQP11	ENSG00000178301	11.6441	0.0835543	0.112667	0.44975	0.167796	7.16585	0.00743045	0.255002	11	77300436	77321400	1
CABLES1	ENSG00000134508	8.99085	0.0412027	0.0201557	-1.01265	0.375342	7.16113	0.00745001	0.255002	18	20714528	20840431	1
NUFIP1	ENSG00000083635	254.484	1.40512	1.2067	-0.224635	0.0838366	7.16034	0.00745331	0.255002	13	45513384	45563618	-1
NKIRAS2	ENSG00000168256	3615.55	24.5856	26.626	0.114027	0.0426595	7.1597	0.00745595	0.255002	17	40163400	40177659	1
GPR124	ENSG00000020181	180.851	0.399881	0.694834	0.741813	0.277616	7.15218	0.00748731	0.255361	8	37641709	37702414	1
PEBP1	ENSG00000089220	394.706	5.24149	4.20091	-0.304329	0.113565	7.13957	0.00754011	0.255479	12	118573663	118583389	1
LRRC38	ENSG00000162494	13.3962	0.0886336	0.282748	0.975526	0.364252	7.13398	0.00756365	0.255479	1	13801445	13840543	-1
SHKBP1	ENSG00000160410	13376.7	95.7667	108.335	0.178529	0.0669819	7.12377	0.00760687	0.255479	19	41082757	41097305	1
ZNF821	ENSG00000102984	225.373	1.80591	2.11844	0.553376	0.205479	7.11994	0.00762314	0.255479	16	71893583	71929239	-1
TMEM205	ENSG00000105518	1279.96	19.2764	16.0698	-0.268119	0.100218	7.11614	0.00763931	0.255479	19	11453452	11457194	-1
GORASP2	ENSG00000115806	5752.13	33.9793	29.0332	-0.226215	0.0847982	7.10557	0.00768449	0.255479	2	171784974	171823639	1
LAMB1	ENSG00000091136	300.616	0.750199	1.122	0.59366	0.222928	7.10509	0.00768654	0.255479	7	107564244	107643700	-1
C6orf136	ENSG00000204564	344.816	2.84208	3.45748	0.291292	0.109451	7.10105	0.00770389	0.255479	6	30614816	30620987	1
SPOPL	ENSG00000144228	1581.62	4.54353	5.41985	0.259045	0.0972938	7.09697	0.00772142	0.255479	2	139259371	139331117	1
TIMM44	ENSG00000104980	978.79	9.22212	8.30436	-0.161691	0.0606259	7.09206	0.00774263	0.255479	19	7991603	8008805	-1
PHF13	ENSG00000116273	352.603	1.61295	1.85434	0.207698	0.0779621	7.0897	0.00775282	0.255479	1	6673745	6684093	1
C12orf4	ENSG00000047621	2169.18	10.9871	9.33214	-0.232652	0.0872387	7.08771	0.00776143	0.255479	12	4596894	4647674	-1
KANSL1L	ENSG00000144445	1096.84	3.40066	3.91835	0.201788	0.075833	7.08757	0.00776202	0.255479	2	210886147	211036107	-1
SMO	ENSG00000128602	371.248	2.12656	1.40102	-0.656103	0.241094	7.07022	0.00783754	0.256719	7	128828713	128853386	1
CCNDBP1	ENSG00000166946	4643.07	31.6502	35.2175	0.151079	0.0567962	7.06929	0.00784163	0.256719	15	43477316	43487396	1
ACOX3	ENSG00000087008	1364.68	9.28133	7.68486	-0.27375	0.102723	7.05681	0.00789644	0.257824	4	8368009	8442450	-1
MIR4420	ENSG00000264773	22.5021	4.44624	6.15188	0.481836	0.181571	7.04146	0.00796439	0.259351	1	31212003	31212079	-1
ZNF296	ENSG00000170684	45.2124	0.459562	0.57228	0.313284	0.118379	7.0246	0.00803976	0.260233	19	45574758	45579846	-1
RGL4	ENSG00000159496	610.421	3.46151	4.18208	0.289542	0.109565	7.02333	0.00804542	0.260233	22	24030323	24041363	1
MT1G	ENSG00000125144	1815.32	54.5025	113.86	1.07777	0.406322	7.01769	0.00807084	0.260233	16	56700643	56701977	-1
ITPR1	ENSG00000150995	992.132	1.9412	1.51176	-0.358963	0.135468	7.01281	0.00809286	0.260233	3	4535032	4889524	1
UBIAD1	ENSG00000120942	353.699	1.82978	1.63614	-0.156675	0.059071	7.00713	0.00811857	0.260233	1	11333263	11356106	1
ATP8B4	ENSG00000104043	208.568	0.485896	0.856687	0.798244	0.301969	7.00703	0.008119	0.260233	15	50150435	50475014	-1
HAS1	ENSG00000105509	8230.76	52.0583	92.0198	0.879318	0.330315	6.99877	0.00815655	0.260754	19	52216365	52227247	-1
HRH1	ENSG00000196639	1027.7	3.23462	4.50805	0.496979	0.188625	6.98971	0.00819796	0.261395	3	11178779	11305243	1
PF4	ENSG00000163737	15.0243	0.395096	0.760928	1.0241	0.387943	6.97891	0.0082476	0.261769	4	74846794	74847841	-1
CA12	ENSG00000074410	761.112	2.16947	4.87576	1.05858	0.398024	6.97786	0.00825244	0.261769	15	63613577	63674360	-1
FPR2	ENSG00000171049	18938.8	138.612	198.553	0.539148	0.204521	6.95611	0.00835333	0.264285	19	52255279	52273779	1
CCDC168	ENSG00000175820	17.1315	0.016316	0.0120807	-0.502372	0.187875	6.95004	0.00838173	0.2645	13	103381801	103389159	-1
ORAI3	ENSG00000175938	102.04	0.71405	0.975573	0.469568	0.178962	6.94492	0.00840577	0.264577	16	30960387	30967782	1
C16orf87	ENSG00000155330	458.007	5.50625	6.45704	0.231784	0.0880103	6.92927	0.00847963	0.265375	16	46830519	46865323	-1
NPTN	ENSG00000156642	21728.4	147.622	172.272	0.233504	0.0888038	6.92618	0.00849429	0.265375	15	73852355	73926475	-1
EVC	ENSG00000072840	136.339	0.269845	0.505772	0.92232	0.349058	6.9221	0.0085137	0.265375	4	5712924	5830772	1
CRMP1	ENSG00000072832	15.0579	0.0517941	0.105753	1.02808	0.391971	6.91843	0.0085312	0.265375	4	5749811	5894785	-1
ANKRD42	ENSG00000137494	195.34	1.21342	1.54452	0.346185	0.131836	6.90753	0.00858335	0.265375	11	82904781	82971736	1
COPS7B	ENSG00000144524	752.482	6.49578	7.22734	0.1543	0.0588035	6.90331	0.00860365	0.265375	2	232646381	232673963	1
C22orf46	ENSG00000184208	293.474	0.975202	1.1547	0.256371	0.097626	6.90295	0.00860534	0.265375	22	42084943	42094140	1
PPP2R5D	ENSG00000112640	874.225	4.87189	5.8242	0.263557	0.100579	6.89323	0.00865226	0.265375	6	42952237	42980080	1
VNN2	ENSG00000112303	3680.07	25.1953	39.2466	0.648258	0.247634	6.89104	0.00866288	0.265375	6	133065009	133084598	-1
MAPRE3	ENSG00000084764	415.477	3.57516	4.46834	0.335032	0.127718	6.88667	0.00868407	0.265375	2	27193480	27250064	1
ORC4	ENSG00000115947	1212.62	2.91531	3.29823	0.177193	0.0675596	6.88317	0.00870111	0.265375	2	148691732	148779147	-1
HIST1H4C	ENSG00000197061	13.0286	0.747947	0.428489	-0.796238	0.299724	6.87589	0.00873664	0.265375	6	26104104	26104518	1
MAPKAPK5	ENSG00000089022	2324.61	21.4124	19.3448	-0.154603	0.0588588	6.86951	0.00876785	0.265375	12	112279782	112334343	1
STARD10	ENSG00000214530	356.601	2.89737	3.59554	0.314831	0.120659	6.86898	0.00877047	0.265375	11	72465774	72505213	-1
FEZ1	ENSG00000149557	1032.52	5.08609	7.31734	0.525345	0.201094	6.86679	0.00878124	0.265375	11	125315646	125366213	-1
ENTHD1	ENSG00000176177	61.9134	0.486246	0.324204	-0.560736	0.212499	6.8657	0.00878658	0.265375	22	40139049	40289868	-1
PLSCR3	ENSG00000187838	243.996	1.88259	2.37986	0.368345	0.140836	6.85744	0.00882727	0.265375	17	7293046	7307416	-1
TBX21	ENSG00000073861	1131.85	9.60975	5.96509	-0.686986	0.259937	6.85505	0.00883913	0.265375	17	45810610	45823485	1
AVIL	ENSG00000135407	690.868	3.77424	4.56534	0.263517	0.100571	6.85182	0.0088551	0.265375	12	58191159	58212487	-1
ARAP2	ENSG00000047365	6177.91	17.4439	12.4213	-0.478712	0.182119	6.84574	0.0088853	0.265375	4	36067620	36246131	-1
SFMBT2	ENSG00000198879	2555.2	6.31974	4.98886	-0.346124	0.132034	6.84472	0.00889035	0.265375	10	7200586	7453450	-1
MMP8	ENSG00000118113	48.3096	0.199651	0.379929	0.935608	0.357739	6.83903	0.00891874	0.265375	11	102582526	102597781	-1
ZNF502	ENSG00000196653	61.118	0.383531	0.282026	-0.44834	0.171121	6.83685	0.00892964	0.265375	3	44754135	44765323	1
ITGB5	ENSG00000082781	235.338	1.52825	0.945357	-0.695754	0.264422	6.82964	0.00896572	0.265504	3	124480795	124606674	-1
VAT1	ENSG00000108828	1242.13	9.31421	6.71237	-0.476717	0.181984	6.82411	0.00899355	0.265504	17	41166622	41177140	-1
TCF7L1	ENSG00000152284	84.1713	0.597848	0.42971	-0.477296	0.18243	6.8162	0.00903346	0.265504	2	85360533	85537511	1
PARPBP	ENSG00000185480	14.5295	0.0724239	0.0986118	0.489246	0.18751	6.81551	0.00903696	0.265504	12	102513956	102591298	1
ZBED5	ENSG00000236287	2083.25	12.2652	15.2201	0.312237	0.118845	6.81318	0.00904873	0.265504	11	10833621	10880343	-1
HDGFRP2	ENSG00000167674	511.626	3.50622	4.45164	0.362456	0.139369	6.80872	0.00907136	0.265504	19	4472284	4502223	1
NRP2	ENSG00000118257	23349.4	60.2132	47.8613	-0.332866	0.127243	6.80417	0.00909453	0.265504	2	206546714	206662857	1
RPL3	ENSG00000100316	34995	504.969	430.438	-0.229911	0.0880485	6.80164	0.00910744	0.265504	22	39708887	39716394	-1
KCNE3	ENSG00000175538	258.926	1.20218	1.86498	0.651938	0.249264	6.79667	0.00913278	0.26561	11	74165886	74178774	-1
ST3GAL3	ENSG00000126091	351.438	2.98717	2.11425	-0.490831	0.186167	6.78337	0.00920109	0.26612	1	44171495	44396831	1
SGK1	ENSG00000118515	6113.06	31.3023	23.605	-0.394583	0.150759	6.78295	0.00920326	0.26612	6	134490384	134639250	-1
TRPM2	ENSG00000142185	4615.59	12.2159	16.2617	0.402782	0.154861	6.78058	0.00921551	0.26612	21	45770046	45862964	1
TCHP	ENSG00000139437	360.017	1.77353	2.15364	0.301793	0.115945	6.75922	0.00932645	0.26869	12	110338069	110421646	1
UBE2J1	ENSG00000198833	11029.8	48.8703	42.0348	-0.212211	0.0817711	6.73742	0.0094411	0.271354	6	90036344	90062567	-1
PM20D2	ENSG00000146281	426.918	1.50545	1.77061	0.249393	0.0962725	6.72407	0.00951202	0.271537	6	89855769	89875284	1
CXCR5	ENSG00000160683	160.329	1.09151	0.788251	-0.430422	0.164795	6.72093	0.00952877	0.271537	11	118754475	118768508	1
IFITM10	ENSG00000244242	45.3019	0.256068	0.177699	-0.525243	0.201819	6.71985	0.00953458	0.271537	11	1753640	1771821	-1
LIN7A	ENSG00000111052	63.7775	0.820931	1.05861	0.36024	0.139595	6.71862	0.00954115	0.271537	12	81186299	81331704	-1
STX2	ENSG00000111450	1365.17	6.61665	7.6417	0.216534	0.0836114	6.71259	0.00957347	0.271537	12	131274145	131323811	-1
MS4A7	ENSG00000166927	40813.5	215.542	275.929	0.367829	0.142006	6.71113	0.00958132	0.271537	11	60145955	60163424	1
TBC1D7	ENSG00000145979	299.819	4.61062	3.61495	-0.349441	0.134553	6.70659	0.00960573	0.271537	6	13275081	13328776	-1
HECA	ENSG00000112406	3067.61	9.21963	10.4769	0.192405	0.0744865	6.70304	0.00962487	0.271537	6	139456249	139501939	1
PRDM8	ENSG00000152784	1229.81	4.16242	6.45182	0.64751	0.251496	6.68006	0.00974974	0.273371	4	81105033	81125483	1
IFI27	ENSG00000165949	683.802	19.5007	26.1265	0.998359	0.384297	6.67912	0.00975489	0.273371	14	94571182	94583033	1
PGS1	ENSG00000087157	1638.6	12.2403	14.7719	0.276719	0.107594	6.67279	0.00978956	0.273371	17	76374721	76421195	1
IL1RN	ENSG00000136689	27801.4	233.74	278.817	0.502029	0.195037	6.67176	0.00979521	0.273371	2	113864791	113891593	1
TMEM185B	ENSG00000226479	2161.85	6.92656	6.11764	-0.181254	0.0701565	6.67046	0.00980241	0.273371	2	120978854	120980984	-1
EIF2AK3	ENSG00000172071	3906.13	16.4803	13.5569	-0.281364	0.108759	6.66656	0.00982385	0.273371	2	88856259	88927094	-1
FMO4	ENSG00000076258	70.9709	0.535466	0.664366	0.326008	0.126691	6.64519	0.0099424	0.275762	1	171283347	171311223	1
IGIP	ENSG00000182700	53.2706	0.295101	0.376372	0.357881	0.138831	6.64297	0.00995481	0.275762	5	139505521	139508391	1
MYEOV	ENSG00000172927	38.4957	0.240861	0.371487	0.67754	0.261476	6.62357	0.0100638	0.27679	11	69061605	69182494	1
NAIP	ENSG00000249437	820.436	1.74634	2.81483	0.625211	0.242537	6.61962	0.0100861	0.27679	5	70264310	70320941	-1
LRIG1	ENSG00000144749	1281.26	4.14016	5.62298	0.468294	0.182082	6.61665	0.010103	0.27679	3	66429221	66551687	-1
HBB	ENSG00000244734	467.429	18.54	10.331	-1.20047	0.453691	6.61401	0.010118	0.27679	11	5246694	5250625	-1
TEX30	ENSG00000151287	1302.26	23.1344	17.1372	-0.429185	0.165753	6.61336	0.0101216	0.27679	13	103418340	103426161	-1
TMEM109	ENSG00000110108	4750.23	41.363	29.377	-0.519617	0.201096	6.60884	0.0101474	0.27679	11	60681346	60690915	1
TRIM16	ENSG00000221926	149.258	0.820206	1.04304	0.349272	0.135552	6.60835	0.0101502	0.27679	17	15531274	15587625	-1
LASP1	ENSG00000002834	4850.79	18.4208	24.3499	0.405559	0.15829	6.60395	0.0101753	0.276858	17	37026112	37078023	1
LOXL2	ENSG00000134013	120.754	0.64397	0.483967	-0.392859	0.151322	6.58178	0.0103028	0.279706	8	23154702	23282841	-1
DNAJC3	ENSG00000102580	37719.3	135.327	105.644	-0.353874	0.137523	6.56981	0.0103723	0.28097	13	96329393	96447243	1
CCDC104	ENSG00000163001	506.104	6.29068	7.79438	0.337445	0.131553	6.56171	0.0104196	0.281404	2	55746740	55773015	1
POC5	ENSG00000152359	300.876	2.214	2.63255	0.250028	0.0975113	6.55642	0.0104506	0.281404	5	74969949	75013313	-1
NA	ENSG00000158296+ENSG00000172315	535.333	1.31407	1.20871	-0.122983	0.0480192	6.55179	0.0104778	0.281404	NA	NA	NA	NA
PDGFRA	ENSG00000134853	434.731	1.37592	0.977982	-0.499737	0.194266	6.55039	0.0104861	0.281404	4	55095264	55164414	1
DSTYK	ENSG00000133059	530.817	1.41368	0.972666	-0.530963	0.206085	6.54749	0.0105032	0.281404	1	205111632	205180727	-1
CYTIP	ENSG00000115165	2917.71	19.4917	28.4366	0.598721	0.23412	6.53595	0.0105716	0.282617	2	158271131	158345473	-1
TLE1	ENSG00000196781	480.324	2.35253	2.9732	0.341684	0.133994	6.52419	0.0106417	0.283461	9	84198598	84304220	-1
ARL3	ENSG00000138175	323.195	1.33091	1.68813	0.355997	0.139745	6.52158	0.0106573	0.283461	10	104436315	104474164	-1
STK39	ENSG00000198648	188.656	1.17261	0.877819	-0.384654	0.149794	6.51903	0.0106726	0.283461	2	168810530	169104651	-1
USP3	ENSG00000140455	4339.34	31.3585	35.8598	0.191735	0.0751811	6.5107	0.0107227	0.284175	15	63796793	63886839	1
NCOA4	ENSG00000138293	70672.5	342.825	275.752	-0.313646	0.122829	6.49399	0.010824	0.285604	10	51565108	51590734	1
SMYD2	ENSG00000143499	222.507	2.11916	2.65822	0.343638	0.135379	6.49292	0.0108305	0.285604	1	214454445	214510474	1
PLCB3	ENSG00000149782	4455.87	12.8049	15.3002	0.241111	0.0943662	6.49028	0.0108466	0.285604	11	64018995	64036622	1
UCP3	ENSG00000175564	56.6602	0.262679	0.324909	0.301494	0.118706	6.48437	0.0108827	0.285792	11	73711326	73720480	-1
H6PD	ENSG00000049239	4620.06	9.70151	8.43861	-0.204962	0.0804184	6.47993	0.01091	0.285792	1	9294834	9331396	1
SHB	ENSG00000107338	49.2632	0.164328	0.127249	-0.374778	0.147295	6.47767	0.0109238	0.285792	9	37919131	38069210	-1
CAPN3	ENSG00000092529	490.83	2.19744	2.64659	0.257707	0.101556	6.46075	0.0110283	0.287672	15	42640301	42704516	1
DMPK	ENSG00000104936	595.656	3.46446	2.41905	-0.495693	0.191583	6.45354	0.0110732	0.287672	19	46272975	46285810	-1
BBS4	ENSG00000140463	540.267	3.54972	4.28072	0.28031	0.110586	6.45138	0.0110866	0.287672	15	72978527	73030817	1
ILF2	ENSG00000143621	14905.1	175.734	155.538	-0.18211	0.0716449	6.4509	0.0110896	0.287672	1	153634512	153643524	-1
DUSP18	ENSG00000167065	342.881	2.34031	2.70466	0.217044	0.0857223	6.44369	0.0111347	0.288231	22	31048038	31063877	-1
ASNSD1	ENSG00000138381	1739.65	13.256	11.9676	-0.143854	0.0564046	6.43792	0.011171	0.28856	2	190526146	190535557	1
TPCN1	ENSG00000186815	388.774	1.51621	1.06495	-0.489073	0.191771	6.4262	0.0112449	0.289857	12	113658855	113736390	1
RCBTB2	ENSG00000136161	1046.68	5.27823	6.65054	0.321174	0.126672	6.42136	0.0112756	0.290038	13	49063095	49107369	-1
IL12RB1	ENSG00000096996	1009.43	5.74538	6.9605	0.271525	0.107462	6.41476	0.0113176	0.290508	19	18169805	18209759	-1
TES	ENSG00000135269	1957.36	11.3258	13.4075	0.250901	0.0994095	6.40826	0.011359	0.290963	7	115850547	115898837	1
CCDC28A	ENSG00000024862	489.932	5.26219	6.57676	0.346258	0.136792	6.39983	0.0114132	0.291435	6	139094657	139114456	1
NA	ENSG00000175970+ENSG00000265455	486.846	1.63792	1.96033	0.26978	0.106524	6.39733	0.0114292	0.291435	NA	NA	NA	NA
BIN3	ENSG00000147439	2085.7	19.1041	21.2914	0.154519	0.0612548	6.39427	0.0114489	0.291435	8	22477931	22526661	-1
RXFP1	ENSG00000171509	42.9377	0.398938	0.35174	-0.780936	0.303303	6.38352	0.0115185	0.292382	4	159236463	159574524	1
TTC30A	ENSG00000197557	16.3443	0.052045	0.074889	0.573192	0.226452	6.3779	0.011555	0.292382	2	178479026	178483694	-1
PLSCR2	ENSG00000163746	14.4719	0.128512	0.182079	0.52828	0.209277	6.37748	0.0115577	0.292382	3	146109208	146213778	-1
SMOX	ENSG00000088826	224.018	1.38416	2.19956	0.675736	0.269275	6.35029	0.0117362	0.294301	20	4101627	4168394	1
CLDN11	ENSG00000013297	21.6991	0.122104	0.163238	0.385475	0.152949	6.34752	0.0117545	0.294301	3	170136653	170578169	1
P2RY2	ENSG00000175591	172.967	0.910218	1.28552	0.49649	0.198103	6.34584	0.0117657	0.294301	11	72929343	72947397	1
ERF	ENSG00000105722	1271.46	7.97019	8.98996	0.16739	0.0664573	6.33649	0.0118278	0.294301	19	42751724	42759309	-1
KDELC2	ENSG00000178202	632.548	2.9174	2.32093	-0.313775	0.124336	6.33097	0.0118647	0.294301	11	108342832	108369159	-1
RHCG	ENSG00000140519	266.644	2.97751	1.91607	-0.630449	0.248767	6.32994	0.0118716	0.294301	15	89998680	90039844	-1
PGAP3	ENSG00000161395	191.479	1.38225	1.16359	-0.247795	0.0982142	6.32824	0.011883	0.294301	17	37827375	37853050	-1
FKBP1A	ENSG00000088832	6833.44	65.5012	56.918	-0.203464	0.0805178	6.31808	0.0119513	0.294301	20	1349622	1373806	-1
CBLB	ENSG00000114423	425.3	2.10768	1.70888	-0.288731	0.114473	6.31788	0.0119526	0.294301	3	105374305	105588396	-1
ITSN1	ENSG00000205726	132.307	0.260922	0.342122	0.389918	0.156125	6.30413	0.0120457	0.294301	21	35014706	35272165	1
SLC39A11	ENSG00000133195	445.272	3.28053	2.42144	-0.431545	0.171291	6.30406	0.0120462	0.294301	17	70642088	71088851	-1
ARRB2	ENSG00000141480	18458.5	160.973	186.218	0.212117	0.0846978	6.30339	0.0120508	0.294301	17	4613784	4624794	1
RASD1	ENSG00000108551	53.776	0.665627	0.421975	-0.633268	0.249974	6.29892	0.0120812	0.294301	17	17397751	17399709	-1
CLDN12	ENSG00000157224	67.784	0.279339	0.391347	0.538162	0.214472	6.29684	0.0120954	0.294301	7	90013035	90142716	1
CCND3	ENSG00000112576	1212	8.21851	9.8548	0.272765	0.109117	6.2954	0.0121052	0.294301	6	41902671	42018095	-1
PITPNM1	ENSG00000110697	2490.96	9.90865	11.3579	0.197995	0.0791542	6.29009	0.0121415	0.294301	11	67259239	67273734	-1
COMMD8	ENSG00000169019	1068.94	12.7897	14.6334	0.194607	0.0778025	6.28895	0.0121493	0.294301	4	47452885	47465736	-1
BTD	ENSG00000169814	155.041	1.43587	1.25107	-0.195403	0.0779758	6.28851	0.0121523	0.294301	3	15642848	15687329	1
NLRC4	ENSG00000091106	1236.91	5.20408	7.56597	0.566313	0.226449	6.28724	0.012161	0.294301	2	32449522	32490923	-1
TDP1	ENSG00000042088	526.5	2.29499	2.77917	0.284151	0.113157	6.28715	0.0121616	0.294301	14	90421283	90511106	1
HIST1H2BI	ENSG00000168242	9.54193	0.493181	0.275662	-0.809205	0.320798	6.2853	0.0121743	0.294301	6	26273144	26273622	1
PC	ENSG00000173599	142.32	0.707769	0.484579	-0.5371	0.213128	6.27888	0.0122186	0.294301	11	66615704	66725847	-1
TMEM44	ENSG00000145014	199.696	1.17501	1.70468	0.543271	0.21781	6.27752	0.0122279	0.294301	3	194308402	194354418	-1
EID2B	ENSG00000176401	27.8483	0.241419	0.298288	0.343316	0.136197	6.27167	0.0122683	0.294301	19	40021630	40023494	-1
GLOD4	ENSG00000167699	2341.87	23.7234	21.9966	-0.110827	0.0441991	6.27101	0.0122729	0.294301	17	660337	685581	-1
ZNF568	ENSG00000198453	147.957	0.46588	0.418451	-0.15052	0.0600186	6.2704	0.0122771	0.294301	19	37407231	37489602	1
ODF2	ENSG00000136811	1089.67	3.76023	4.32474	0.211028	0.0843785	6.26962	0.0122826	0.294301	9	131217465	131263239	1
RNF8	ENSG00000112130	270.494	0.787167	0.9484	0.282026	0.112928	6.26204	0.0123352	0.294838	6	37321748	37362514	1
CEBPE	ENSG00000092067	8.94135	0.106442	0.164454	0.66111	0.264851	6.25633	0.0123751	0.294838	14	23586513	23588825	-1
GANC	ENSG00000214013	537.355	1.93467	2.29726	0.249684	0.0998336	6.25601	0.0123772	0.294838	15	42565431	42645864	1
MIR125A	ENSG00000208008	20.3137	3.63407	4.94702	0.420262	0.167642	6.24263	0.0124711	0.295783	19	52196507	52196592	1
TLR6	ENSG00000174130	387.118	0.990476	1.39447	0.499931	0.20086	6.24181	0.0124769	0.295783	4	38825336	38858438	-1
SLCO3A1	ENSG00000176463	4081.82	13.7033	11.642	-0.228202	0.0911542	6.24004	0.0124894	0.295783	15	92396925	92715665	1
RALA	ENSG00000006451	3553.36	25.2296	19.931	-0.320226	0.128084	6.22251	0.0126136	0.298148	7	39663082	39747723	1
PHACTR1	ENSG00000112137	284.85	2.05454	1.4613	-0.493377	0.197335	6.2112	0.0126945	0.29848	6	12717893	13288645	1
SSR3	ENSG00000114850	8171.19	41.5805	37.2042	-0.164403	0.065948	6.21063	0.0126986	0.29848	3	156257929	156272973	-1
CCL2	ENSG00000108691	116677	2326.71	3341.05	0.513551	0.206844	6.21032	0.0127007	0.29848	17	32582237	32584222	1
ORC1	ENSG00000085840	29.691	0.149535	0.18971	0.344467	0.138448	6.19454	0.0128145	0.300577	1	52838501	52870131	-1
TOR1A	ENSG00000136827	2351.15	19.0603	21.1985	0.147498	0.0593359	6.18982	0.0128488	0.300803	9	132575223	132586413	-1
ULBP1	ENSG00000111981	10.628	0.0722388	0.0475429	-0.593525	0.238636	6.1822	0.0129042	0.301227	6	150285143	150294844	1
ASB16	ENSG00000161664	102.114	0.782598	0.941883	0.269156	0.108632	6.17774	0.0129367	0.301227	17	42247815	42256451	1
IQCC	ENSG00000160051	56.7688	0.409731	0.484578	0.25156	0.101163	6.17654	0.0129455	0.301227	1	32671236	32674288	1
SLC25A37	ENSG00000147454	6134.79	47.4267	72.2585	0.600574	0.242241	6.1724	0.0129758	0.301227	8	23386318	23432976	1
ASGR2	ENSG00000161944	92.1066	1.31523	0.795226	-0.712515	0.284941	6.16477	0.0130319	0.301227	17	7004641	7019019	-1
PLA2G4A	ENSG00000116711	9703.06	52.3954	67.6359	0.354042	0.142624	6.15937	0.0130718	0.301227	1	186798085	186958113	1
ARHGAP27	ENSG00000159314	3081.93	10.325	11.7996	0.194247	0.0786019	6.15768	0.0130843	0.301227	17	43471275	43511787	-1
ARAP1	ENSG00000186635	32199.2	92.3405	113.932	0.30542	0.123301	6.15751	0.0130855	0.301227	11	72396114	72504644	-1
FGD4	ENSG00000139132	216.696	0.374083	0.576155	0.635862	0.257326	6.15464	0.0131068	0.301227	12	32552463	32798984	1
D2HGDH	ENSG00000180902	674.238	3.42383	6.12532	0.861144	0.335286	6.14534	0.0131759	0.301227	2	242673994	242708231	1
SDAD1	ENSG00000198301	3478.61	21.9466	19.3367	-0.187486	0.0755554	6.14532	0.013176	0.301227	4	76862103	76912115	-1
HBA1	ENSG00000206172	19.9055	0.857188	0.473516	-1.20574	0.473208	6.14422	0.0131843	0.301227	16	226679	227521	1
DAK	ENSG00000149476	1396.84	6.46717	5.29429	-0.308704	0.124107	6.13982	0.0132171	0.301227	11	61100682	61120767	1
MAPK1	ENSG00000100030	8608.44	24.1603	26.8909	0.151867	0.0613797	6.13908	0.0132226	0.301227	22	22108789	22221970	-1
VRK2	ENSG00000028116	4082.07	32.9923	39.4846	0.269612	0.109002	6.13731	0.0132359	0.301227	2	58134786	58387055	1
ISL2	ENSG00000159556	19.2219	0.22575	0.153766	-0.528748	0.212152	6.13043	0.0132874	0.30174	15	76629065	76634817	1
TWF1	ENSG00000151239	3548.89	19.8458	21.8908	0.146731	0.0593845	6.1277	0.013308	0.30174	12	44187526	44200178	-1
CHRNB1	ENSG00000170175	177.368	1.18105	1.4515	0.300607	0.121618	6.12058	0.0133617	0.30174	17	7348380	7361026	1
TMEM41B	ENSG00000166471	1568.55	8.5955	6.93751	-0.283829	0.11422	6.11739	0.0133858	0.30174	11	9302201	9336327	-1
TMEM206	ENSG00000065600	1041.06	7.63269	9.94267	0.387396	0.156731	6.11469	0.0134063	0.30174	1	212537273	212588243	-1
KIFC3	ENSG00000140859	5494.75	23.2876	30.4313	0.389694	0.158363	6.11469	0.0134063	0.30174	16	57792129	57896957	-1
KIAA0895L	ENSG00000196123	318.424	1.55852	1.82465	0.230923	0.0937721	6.0965	0.013545	0.303939	16	67209505	67217943	-1
C11orf49	ENSG00000149179	113.665	0.801378	1.00672	0.338433	0.137135	6.09212	0.0135786	0.303939	11	46958240	47185936	1
TMEM180	ENSG00000138111	141.094	0.760758	1.04446	0.471066	0.191766	6.08802	0.0136102	0.303939	10	104221149	104236802	1
MTMR11	ENSG00000014914	354.895	1.8517	2.43186	0.396245	0.160465	6.08544	0.01363	0.303939	1	149900543	149908791	-1
ILVBL	ENSG00000105135	574.554	4.80568	4.13965	-0.22215	0.089892	6.07397	0.0137189	0.303939	19	15225795	15236596	-1
CX3CR1	ENSG00000168329	22.0726	0.13897	0.072671	-0.935621	0.376186	6.07245	0.0137306	0.303939	3	39304985	39323226	-1
LIPN	ENSG00000204020	106.359	1.23126	2.0042	0.791689	0.320723	6.07104	0.0137416	0.303939	10	90521163	90537999	1
SNX21	ENSG00000124104	57.3304	0.285825	0.366399	0.372935	0.152122	6.06987	0.0137507	0.303939	20	44462449	44471914	1
MKNK2	ENSG00000099875	2482.83	10.8872	12.7863	0.241605	0.0981172	6.06764	0.0137681	0.303939	19	2037470	2051243	-1
ZDHHC16	ENSG00000171307	982.978	8.42468	9.49331	0.163466	0.066396	6.06744	0.0137696	0.303939	10	99205927	99217127	1
MAFB	ENSG00000204103	17274.3	81.8422	104.323	0.340198	0.138138	6.06649	0.013777	0.303939	20	39314488	39317880	-1
C14orf159	ENSG00000133943	540.193	2.43404	3.12128	0.368173	0.149877	6.05732	0.0138487	0.304845	14	91526677	91691976	1
NSFL1C	ENSG00000088833	2984.78	14.2386	15.8878	0.163923	0.0667171	6.05488	0.0138679	0.304845	20	1422807	1448417	-1
ZCCHC24	ENSG00000165424	33.9971	0.108846	0.140838	0.387843	0.158559	6.04487	0.0139468	0.30603	10	81142081	81205383	-1
DCAF5	ENSG00000139990	1560.44	4.4138	4.98688	0.184438	0.0751816	6.0289	0.0140735	0.30796	14	69517598	69619867	-1
PDIA5	ENSG00000065485	1156.39	11.9807	10.2285	-0.230714	0.0940023	6.02346	0.014117	0.30796	3	122785909	122944074	1
RAB28	ENSG00000157869	751.69	6.80534	7.57921	0.163733	0.0667514	6.02276	0.0141225	0.30796	4	13362978	13485989	-1
MCM2	ENSG00000073111	135.063	0.798535	0.599516	-0.415737	0.169179	6.01503	0.0141845	0.30796	3	127317066	127341276	1
GK5	ENSG00000175066	924.986	1.25838	2.17133	0.779604	0.318933	6.01279	0.0142026	0.30796	3	141882414	141944449	-1
VGF	ENSG00000128564	13.5079	0.122835	0.0626266	-0.938404	0.377808	6.00929	0.0142307	0.30796	7	100805790	100808874	-1
GTSF1	ENSG00000170627	18.0935	0.277908	0.539119	0.919283	0.376148	6.00791	0.0142419	0.30796	12	54849734	54867386	-1
TTC8	ENSG00000165533	30.677	0.2133	0.290966	0.539948	0.218402	6.00748	0.0142454	0.30796	14	89290497	89344335	1
EFCAB12	ENSG00000172771	17.8092	0.116605	0.184576	0.638169	0.260037	6.00385	0.0142747	0.30796	3	129120164	129147494	-1
CUEDC1	ENSG00000180891	116.51	0.822006	1.10238	0.430169	0.176579	6.00204	0.0142893	0.30796	17	55938604	56032684	-1
MCTP1	ENSG00000175471	14175.2	64.0049	52.9956	-0.276368	0.112673	5.99524	0.0143445	0.30796	5	94039446	94620279	-1
IL12RB2	ENSG00000081985	297.788	1.62486	0.986446	-0.725134	0.287442	5.99447	0.0143508	0.30796	1	67773047	67862583	1
IMP4	ENSG00000136718	1735.54	31.4192	27.8655	-0.186589	0.0760564	5.98725	0.0144097	0.30796	2	131099798	131105383	1
HS6ST1	ENSG00000136720	699.652	2.80882	3.6027	0.368399	0.151198	5.98677	0.0144136	0.30796	2	128994290	129076151	-1
LILRA6	ENSG00000244482	12933.6	52.9637	66.2426	0.323071	0.132716	5.97977	0.0144709	0.30796	19	54720737	54746649	-1
MS4A14	ENSG00000166928	6788.24	31.2102	42.237	0.424415	0.173405	5.97836	0.0144825	0.30796	11	60146003	60185161	1
SIX5	ENSG00000177045	78.7323	0.500524	0.340272	-0.575233	0.231789	5.97795	0.0144858	0.30796	19	46268043	46272141	-1
FNIP2	ENSG00000052795	5798.62	20.3464	15.3506	-0.40155	0.164101	5.97182	0.0145363	0.30796	4	159690290	159829201	1
TMEM45B	ENSG00000151715	44.8376	0.269079	0.472509	0.837018	0.343667	5.97011	0.0145504	0.30796	11	129685714	129729898	1
TANGO2	ENSG00000183597	1569.84	11.8924	13.0237	0.1281	0.0524376	5.9686	0.0145629	0.30796	22	20004537	20053449	1
FUCA1	ENSG00000179163	3228.93	35.0677	18.5923	-0.865449	0.349689	5.96664	0.014579	0.30796	1	24171567	24194784	-1
ATOH8	ENSG00000168874	44.4081	0.163477	0.10542	-0.628238	0.255561	5.96554	0.0145881	0.30796	2	85978467	86015189	1
TMEM9	ENSG00000116857	109.329	0.988647	1.6015	0.612127	0.250336	5.96073	0.014628	0.308039	1	201103900	201140702	-1
CCDC126	ENSG00000169193	275.858	1.83352	2.19538	0.267316	0.109659	5.95902	0.0146422	0.308039	7	23636998	23684327	1
CLEC12B	ENSG00000256660	414.467	2.56694	1.64052	-0.639228	0.260484	5.95196	0.0147009	0.30839	12	10163226	10171218	1
ACAD8	ENSG00000151498	748.683	5.36883	6.92046	0.382179	0.156461	5.94868	0.0147283	0.30839	11	134123389	134135749	1
TGFA	ENSG00000163235	356.247	1.10661	1.94677	0.727749	0.29664	5.94795	0.0147344	0.30839	2	70674412	70781325	-1
VEGFA	ENSG00000112715	2314.32	8.59594	14.4587	0.702	0.287889	5.94379	0.0147692	0.308591	6	43737921	43754224	1
SLC7A7	ENSG00000155465	24866.8	176.228	215.016	0.289757	0.119243	5.94033	0.0147982	0.30867	14	23242431	23299029	-1
RCBTB1	ENSG00000136144	517.099	2.09572	2.53752	0.279469	0.115169	5.93025	0.0148831	0.309913	13	50106082	50159719	-1
AAR2	ENSG00000131043	1628.38	11.6452	10.3979	-0.165986	0.0681578	5.91965	0.0149729	0.310436	20	34824381	34858840	1
S100A1	ENSG00000160678	33.5297	0.912571	1.13438	0.286581	0.117631	5.91839	0.0149837	0.310436	1	153600402	153604513	1
STAU2	ENSG00000040341	204.639	0.556562	0.697439	0.343983	0.142016	5.91831	0.0149843	0.310436	8	74332604	74659943	-1
SNX29	ENSG00000048471	163.759	1.48562	1.109	-0.419329	0.172242	5.90856	0.0150675	0.311269	16	12070594	12668146	1
ZNF250	ENSG00000196150	95.5183	0.253351	0.287843	0.201612	0.0830558	5.90764	0.0150753	0.311269	8	146076632	146127553	-1
NBEA	ENSG00000172915	33.9577	0.0629678	0.0446843	-0.483453	0.19808	5.90411	0.0151056	0.311369	13	35516424	36247159	1
ZNF701	ENSG00000167562	538.858	1.65388	1.81792	0.138417	0.057149	5.87982	0.0153154	0.314996	19	53059075	53090427	1
DEF8	ENSG00000140995	1342.21	5.24924	6.23542	0.261416	0.108143	5.87779	0.015333	0.314996	16	90014333	90034468	1
C16orf52	ENSG00000185716	359.212	1.37341	1.54152	0.173786	0.0717168	5.86591	0.0154369	0.316214	16	22018959	22098855	1
DOLK	ENSG00000175283	343.987	2.93789	2.65637	-0.147994	0.0610811	5.86475	0.0154471	0.316214	9	131707809	131709898	-1
PPA2	ENSG00000138777	1477.08	13.9584	18.027	0.373384	0.154467	5.86069	0.0154827	0.316214	4	106290234	106395238	-1
FBXL17	ENSG00000145743	134.24	0.51071	0.410568	-0.310836	0.128517	5.85923	0.0154956	0.316214	5	107194736	107717799	-1
ING4	ENSG00000111653	1245.68	14.46	16.5806	0.199843	0.0825798	5.85388	0.0155428	0.316648	12	6759446	6772314	-1
HRSP12	ENSG00000132541	57.8717	0.895346	1.17637	0.424298	0.17536	5.83842	0.0156799	0.318912	8	99114572	99129469	-1
TMOD2	ENSG00000128872	495.971	0.872353	1.0807	0.337709	0.14027	5.82375	0.0158112	0.321025	15	52043758	52108565	1
SDF2L1	ENSG00000128228	2538.09	58.4077	45.3147	-0.370094	0.153387	5.81154	0.0159214	0.321025	22	21996550	21998587	1
NA	ENSG00000264052+ENSG00000113141	9105.56	77.9753	84.6191	0.113915	0.0472416	5.81104	0.0159259	0.321025	NA	NA	NA	NA
FOCAD	ENSG00000188352	455.28	1.53397	1.26362	-0.272997	0.113234	5.80943	0.0159405	0.321025	9	20658308	20995954	1
SYNGR1	ENSG00000100321	17.3784	0.0712771	0.0434539	-0.683946	0.280292	5.80692	0.0159632	0.321025	22	39745930	39781593	1
NUS1	ENSG00000153989	9209.42	37.0699	31.4544	-0.236304	0.0979871	5.80185	0.0160093	0.321025	6	117996665	118031803	1
SPRYD3	ENSG00000167778	3795	24.585	21.7758	-0.176326	0.0731724	5.80179	0.0160099	0.321025	12	53458388	53473204	-1
ZNF331	ENSG00000130844	365.586	1.0447	1.28808	0.32885	0.136873	5.79811	0.0160434	0.321025	19	54024235	54083523	1
PARP8	ENSG00000151883	4204.56	9.61165	11.0383	0.198924	0.0828929	5.79558	0.0160665	0.321025	5	49961733	50142356	1
AK9	ENSG00000155085	144.661	0.312003	0.379676	0.297611	0.123433	5.7924	0.0160956	0.321025	6	109814059	110012420	-1
HEG1	ENSG00000173706	4065.68	7.16615	8.91478	0.32088	0.133776	5.79001	0.0161175	0.321025	3	124684554	124774802	-1
PROCR	ENSG00000101000	734.802	7.44104	10.9885	0.57381	0.239329	5.78888	0.0161278	0.321025	20	33759876	33765165	1
APOBEC3B	ENSG00000179750	275.96	4.08331	10.0855	1.09611	0.426506	5.7884	0.0161323	0.321025	22	39378352	39388809	1
PTGFRN	ENSG00000134247	48.9293	0.191351	0.118313	-1.00803	0.380271	5.78209	0.0161903	0.321025	1	117452679	117532980	1
PRRC1	ENSG00000164244	2355.69	9.601	8.38038	-0.19729	0.0820841	5.78085	0.0162017	0.321025	5	126853301	126890781	1
TET2	ENSG00000168769	6643.21	7.14601	8.52331	0.255465	0.106665	5.77876	0.016221	0.321025	4	106067032	106200973	1
C17orf80	ENSG00000141219	417.546	1.80306	2.14255	0.273276	0.113528	5.77453	0.0162601	0.321025	17	71228372	71245091	1
AGO4	ENSG00000134698	1842.11	4.3567	5.06051	0.223351	0.0931343	5.77029	0.0162994	0.321025	1	36273773	36323491	1
RPGRIP1	ENSG00000092200	55.0738	0.303274	0.192994	-0.631105	0.259759	5.76803	0.0163203	0.321025	14	21756098	21819460	1
SYT17	ENSG00000103528	654.818	5.1029	7.33832	0.531131	0.219371	5.7653	0.0163457	0.321025	16	19179293	19279652	1
GPR108	ENSG00000125734	10245.3	94.5594	82.1567	-0.2053	0.0855451	5.76513	0.0163472	0.321025	19	6729925	6737614	-1
STEAP1B	ENSG00000105889	55.9196	0.443733	0.764871	0.78929	0.329839	5.75946	0.0164001	0.321025	7	22459063	22672544	-1
ARL6	ENSG00000113966	28.3374	0.284329	0.423325	0.635325	0.262958	5.75872	0.016407	0.321025	3	97483365	97519953	1
GXYLT1	ENSG00000151233	1575.26	3.54821	4.04364	0.187161	0.0781821	5.75807	0.0164131	0.321025	12	42475647	42538681	-1
HMGA2	ENSG00000149948	61.2757	0.186959	0.29732	0.820588	0.33377	5.75069	0.0164822	0.321519	12	66217911	66360075	1
FAM104A	ENSG00000133193	878.767	5.24298	5.72048	0.131784	0.0550264	5.7468	0.0165187	0.321519	17	71203492	71232892	-1
EIF4A3	ENSG00000141543	6510.55	70.3401	64.3216	-0.136577	0.0570002	5.74291	0.0165553	0.321519	17	78109013	78120982	-1
FOXN2	ENSG00000170802	1368.78	4.10657	4.94983	0.271122	0.113354	5.74065	0.0165766	0.321519	2	48541776	48606433	1
MSRB3	ENSG00000174099	30.5232	0.105199	0.131774	0.337837	0.141021	5.73776	0.0166039	0.321519	12	65672423	65882024	1
PHF21A	ENSG00000135365	1051.63	2.3694	2.80208	0.256232	0.107156	5.73656	0.0166153	0.321519	11	45950871	46142985	-1
BBS1	ENSG00000174483	372.08	1.81656	2.17024	0.257308	0.107368	5.73345	0.0166448	0.321519	11	66278077	66301098	1
FKBP15	ENSG00000119321	6978.78	26.9379	31.1588	0.211587	0.0886872	5.73248	0.0166539	0.321519	9	115923286	115983641	-1
ARAP3	ENSG00000120318	1090.5	3.18937	4.32168	0.438187	0.183814	5.7303	0.0166747	0.321519	5	141032968	141061788	-1
PRR16	ENSG00000184838	113.728	0.978126	1.36271	0.499035	0.209532	5.70539	0.0169129	0.325599	5	119799973	120023027	1
ACVR1	ENSG00000115170	905.056	4.80362	5.70032	0.256292	0.107664	5.70096	0.0169556	0.32591	2	158592958	158732374	-1
CYP3A5	ENSG00000106258	913.786	4.53497	9.56868	1.08447	0.454191	5.6917	0.0170454	0.326347	7	99245817	99277621	-1
C10orf54	ENSG00000107738	443.127	1.39178	1.98008	0.506804	0.21333	5.69141	0.0170481	0.326347	10	73507316	73533255	-1
SLCO5A1	ENSG00000137571	140.681	0.72981	0.772709	-0.494962	0.20612	5.68914	0.0170703	0.326347	8	70584568	70747299	-1
RANBP3L	ENSG00000164188	94.5083	0.818253	0.460312	-0.814492	0.338449	5.68526	0.017108	0.326347	5	36248536	36302216	-1
PBX3	ENSG00000167081	304.213	1.61929	1.91825	0.247873	0.104209	5.68489	0.0171117	0.326347	9	128509624	128729656	1
HAMP	ENSG00000105697	160.419	7.79168	8.31925	0.705446	0.294906	5.67299	0.0172281	0.328057	19	35771619	35776046	1
AFG3L2	ENSG00000141385	3355.48	19.589	17.908	-0.131031	0.055029	5.66618	0.0172951	0.328821	18	12328943	12377313	-1
IMMP2L	ENSG00000184903	28.6589	0.375966	0.296887	-0.332932	0.139438	5.66253	0.0173311	0.328996	7	110303110	111202573	-1
MIR1254-1	ENSG00000221184	17.4318	2.88175	3.62411	0.312887	0.130778	5.65627	0.017393	0.32966	10	70519075	70519171	1
TMEM171	ENSG00000157111	8.92293	0.0888599	0.169878	1.01134	0.420469	5.6448	0.0175072	0.331311	5	72416119	72427644	1
CD300LF	ENSG00000186074	120.031	0.971147	1.51052	0.622306	0.262926	5.63635	0.0175918	0.332105	17	72690452	72709117	-1
DNAJC28	ENSG00000177692	24.951	0.200493	0.24444	0.284716	0.11994	5.62936	0.0176621	0.332105	21	34860497	34864027	-1
RFTN2	ENSG00000162944	12.8876	0.0662075	0.0838416	0.351615	0.148337	5.62428	0.0177133	0.332105	2	198435524	198540769	-1
ZDHHC12	ENSG00000160446	571.324	8.12947	9.78738	0.276243	0.116768	5.62345	0.0177217	0.332105	9	131483148	131486406	-1
STX16	ENSG00000124222	4652.95	15.991	17.781	0.156198	0.0658785	5.61671	0.0177901	0.332105	20	57226328	57254582	1
ARHGAP12	ENSG00000165322	684.713	2.67149	3.26335	0.290865	0.123227	5.61364	0.0178212	0.332105	10	32094365	32217742	-1
TBC1D8	ENSG00000204634	602.973	2.17934	3.10397	0.506108	0.214623	5.61077	0.0178504	0.332105	2	101624079	101869328	-1
HERPUD1	ENSG00000051108	7474.36	67.059	55.7996	-0.265785	0.112173	5.60768	0.0178819	0.332105	16	56965960	56977798	1
ABI2	ENSG00000138443	329.378	0.858478	0.97453	0.193748	0.0818651	5.60567	0.0179024	0.332105	2	204192942	204301606	1
UTP15	ENSG00000164338	738.594	3.80174	3.4386	-0.15033	0.0632634	5.60387	0.0179209	0.332105	5	72861268	72877794	1
RAD9B	ENSG00000151164	73.6592	0.631689	0.784419	0.314162	0.132819	5.60265	0.0179333	0.332105	12	110939460	110969891	1
EVC2	ENSG00000173040	29.6173	0.0818928	0.128058	0.63319	0.268179	5.60125	0.0179477	0.332105	4	5544499	5711275	-1
SRA1	ENSG00000213523	1565.61	13.6997	15.2746	0.169667	0.0718133	5.60118	0.0179484	0.332105	5	139916925	139937895	-1
LIPE	ENSG00000079435	22.2683	0.118937	0.089047	-0.385461	0.162604	5.59952	0.0179654	0.332105	19	42905659	42931578	-1
ISCA2	ENSG00000165898	359.693	5.5098	6.73936	0.304523	0.128904	5.59733	0.0179878	0.332105	14	74960423	74963809	1
CD9	ENSG00000010278	4251.09	70.6191	44.0222	-0.677372	0.284192	5.59391	0.0180231	0.332105	12	6308881	6347425	1
TOP3B	ENSG00000100038	1062.28	5.79464	6.53768	0.173454	0.0734898	5.58887	0.0180749	0.332105	22	22311397	22337213	-1
TMCC2	ENSG00000133069	209.367	1.10824	0.65964	-0.756113	0.317099	5.58643	0.0181002	0.332105	1	205197304	205242471	1
HIST2H2AC	ENSG00000184260	19.3182	0.883796	0.694119	-0.331371	0.139904	5.58383	0.018127	0.332105	1	149858525	149858961	1
EGR1	ENSG00000120738	153.957	1.0315	0.707639	-0.531191	0.22408	5.58166	0.0181495	0.332105	5	137801179	137805004	1
SIK2	ENSG00000170145	724.356	2.15623	2.44487	0.184403	0.0783519	5.57908	0.0181763	0.332105	11	111473115	111601577	1
PTPRU	ENSG00000060656	10.7708	0.024522	0.0455457	0.887627	0.37603	5.57527	0.0182159	0.332105	1	29563028	29653325	1
C4orf27	ENSG00000056050	119.491	1.51363	2.04633	0.469212	0.199347	5.57471	0.0182217	0.332105	4	170650616	170679104	-1
STK36	ENSG00000163482	183.672	0.579097	0.77119	0.451542	0.191306	5.57467	0.0182221	0.332105	2	219536749	219567439	1
MOB3A	ENSG00000172081	3579.9	17.9553	20.8525	0.218224	0.0926769	5.5715	0.0182551	0.332105	19	2071037	2096672	-1
NA	ENSG00000213983+ENSG00000092051	1963.21	4.52997	5.19502	0.212725	0.0899817	5.5698	0.0182728	0.332105	NA	NA	NA	NA
CECR6	ENSG00000183307	96.2512	0.292138	0.396648	0.430224	0.183024	5.56771	0.0182947	0.332105	22	17597189	17602257	-1
SPA17	ENSG00000064199	18.3394	0.291752	0.417301	0.558368	0.237012	5.56486	0.0183244	0.332105	11	124543694	124567414	1
LRRC41	ENSG00000132128	2098.19	13.367	12.147	-0.147295	0.0623946	5.56378	0.0183358	0.332105	1	46726868	46769280	-1
PHKB	ENSG00000102893	2881.31	8.44343	9.82535	0.217376	0.092296	5.55479	0.0184302	0.332346	16	47495034	47735434	1
TUBA1A	ENSG00000167552	1280.09	12.3476	15.4575	0.33771	0.143714	5.5505	0.0184754	0.332346	12	49578579	49583107	-1
IRF2	ENSG00000168310	7326.72	55.075	60.4751	0.137091	0.0583647	5.54812	0.0185005	0.332346	4	185308867	185395734	-1
FGFR1OP	ENSG00000213066	1049.31	8.83766	11.3271	0.364535	0.155271	5.54783	0.0185036	0.332346	6	167412670	167455906	1
GFM1	ENSG00000168827	4002.76	21.8687	19.4817	-0.173642	0.0736414	5.54408	0.0185433	0.332346	3	158362067	158410364	1
UNKL	ENSG00000059145	621.388	1.71061	2.01054	0.237014	0.100449	5.54191	0.0185663	0.332346	16	1413206	1464752	-1
SH3BGRL3	ENSG00000142669	11469	203.901	163.42	-0.321703	0.136367	5.53866	0.0186008	0.332346	1	26605667	26608007	1
CARD8	ENSG00000105483	3835.85	11.0826	12.9257	0.23525	0.0999797	5.53663	0.0186224	0.332346	19	48684027	48759203	-1
CCZ1	ENSG00000122674	1237.78	13.2741	10.9684	-0.271847	0.115274	5.53524	0.0186372	0.332346	7	5938356	5965605	1
STRIP2	ENSG00000128578	44.7905	0.106292	0.180279	0.703996	0.299534	5.53314	0.0186596	0.332346	7	129074274	129128240	1
TRMT61A	ENSG00000166166	729.054	4.35452	3.69773	-0.250349	0.106209	5.52851	0.018709	0.332346	14	103995521	104003410	1
SEMA3A	ENSG00000075213	218.095	0.799224	0.573158	-0.493216	0.208873	5.52835	0.0187108	0.332346	7	83587659	84122040	-1
SPATA13	ENSG00000182957	2037.26	3.85438	4.85598	0.358211	0.152866	5.52648	0.0187307	0.332346	13	24553839	24895169	1
SNX25	ENSG00000109762	230.713	1.1215	1.4773	0.458383	0.194413	5.52645	0.0187311	0.332346	4	186125391	186291339	1
DALRD3	ENSG00000178149	482.038	3.29078	3.88051	0.243378	0.103687	5.52372	0.0187604	0.332346	3	49052921	49059726	-1
PDE1B	ENSG00000123360	348.319	1.49836	1.88445	0.304591	0.129476	5.51789	0.018823	0.332346	12	54943134	54973023	1
ZNF836	ENSG00000196267	128.442	0.63821	0.753025	0.255468	0.10898	5.51656	0.0188373	0.332346	19	52657117	52674896	-1
PXN	ENSG00000089159	1155.93	4.37927	5.96979	0.458897	0.196288	5.51395	0.0188654	0.332346	12	120648250	120703574	-1
C1orf198	ENSG00000119280	192.493	0.912758	0.750619	-0.271631	0.115676	5.5128	0.0188778	0.332346	1	230972865	231005335	-1
FAM195A	ENSG00000172366	643.31	13.7289	11.5467	-0.271845	0.114913	5.51077	0.0188998	0.332346	16	691813	698474	1
L3MBTL3	ENSG00000198945	1138.54	4.28229	5.49539	0.355452	0.151369	5.50898	0.0189191	0.332346	6	130334844	130462594	1
C7orf41	ENSG00000180354	943.632	2.67902	3.19115	0.25043	0.107223	5.49179	0.019106	0.335092	7	30174426	30202378	1
OSR2	ENSG00000164920	186.999	2.28415	1.25811	-0.855968	0.361609	5.48958	0.0191301	0.335092	8	99956631	99964332	1
NA	ENSG00000122966+ENSG00000221323	9.68453	0.0161197	0.0238809	0.593828	0.2548	5.48692	0.0191592	0.335122	NA	NA	NA	NA
TMEM55A	ENSG00000155099	247.12	1.61242	2.10652	0.401312	0.171938	5.48137	0.0192202	0.335709	8	92006024	92053292	-1
KLHL17	ENSG00000187961	416.765	2.71148	3.1535	0.228987	0.0980785	5.46925	0.0193539	0.33745	1	895967	901095	1
MT1F	ENSG00000198417	4256.76	138.714	212.987	0.630279	0.268025	5.46735	0.019375	0.33745	16	56691606	56694610	1
CCNG2	ENSG00000138764	638.116	1.87871	2.33671	0.331244	0.142355	5.46061	0.0194498	0.337794	4	78078304	78354542	1
ABCA2	ENSG00000107331	410.526	1.028	0.714727	-0.51095	0.217468	5.4606	0.0194499	0.337794	9	139901686	139923367	-1
PPCS	ENSG00000127125	995.293	11.319	12.7909	0.176476	0.0757234	5.42549	0.0198449	0.344165	1	42921788	42939056	1
TNFRSF10D	ENSG00000173530	449.175	2.01323	2.58656	0.363371	0.156825	5.42044	0.0199023	0.344218	8	22993101	23021543	-1
GGCT	ENSG00000006625	1094.32	16.0494	13.4595	-0.260353	0.111256	5.41937	0.0199145	0.344218	7	30536237	30591095	-1
MB21D2	ENSG00000180611	1368.15	6.36253	8.37488	0.39858	0.172112	5.41476	0.0199672	0.344218	3	192514604	192635950	-1
EIF3F	ENSG00000175390	4148.09	62.2226	56.1628	-0.151578	0.0651394	5.41389	0.0199771	0.344218	11	7991798	8023409	1
PPP1R21	ENSG00000162869	1606.17	8.54771	9.68893	0.183455	0.0789278	5.4129	0.0199885	0.344218	2	48667737	48742525	1
CERS4	ENSG00000090661	182.423	2.05917	1.51951	-0.43514	0.186124	5.405	0.0200791	0.344754	19	8271620	8327305	1
ZNF804A	ENSG00000170396	998.666	3.44723	4.26246	0.271543	0.116214	5.40032	0.0201331	0.344754	2	185463093	185804219	1
GNE	ENSG00000159921	1146.64	3.96459	3.53433	-0.165844	0.0713312	5.39884	0.0201501	0.344754	9	36214438	36277053	-1
DZIP1L	ENSG00000158163	31.8524	0.118991	0.177301	0.569378	0.245398	5.39804	0.0201594	0.344754	3	137780832	137834660	-1
PPM1F	ENSG00000100034	1995.55	6.26357	7.64701	0.293936	0.126849	5.39795	0.0201604	0.344754	22	22273793	22307209	-1
UIMC1	ENSG00000087206	2018.71	11.7133	12.7459	0.121326	0.0522248	5.38986	0.0202541	0.345715	5	176332006	176449634	-1
GPR18	ENSG00000125245	163.22	1.48141	2.08896	0.523003	0.225383	5.38823	0.0202731	0.345715	13	99906968	99913998	-1
ABHD16B	ENSG00000183260	163.674	1.50316	1.82765	0.283974	0.122992	5.37882	0.0203826	0.346815	20	62492566	62494341	1
IL17RA	ENSG00000177663	4446.63	8.43569	10.242	0.278626	0.120647	5.37779	0.0203947	0.346815	22	17565844	17596583	1
DBN1	ENSG00000113758	84.38	0.368824	0.556225	0.587958	0.254456	5.37541	0.0204225	0.346815	5	176883609	176901402	-1
SPINT1	ENSG00000166145	241.049	1.36447	2.11499	0.637603	0.274605	5.36817	0.0205075	0.347406	15	41136216	41150405	1
ZDHHC19	ENSG00000163958	12.2757	0.133402	0.201058	0.622602	0.269388	5.36761	0.0205141	0.347406	3	195924320	195938308	-1
CDK2	ENSG00000123374	979.407	7.19967	8.2217	0.198896	0.0862353	5.36012	0.0206023	0.348079	12	56360553	56366568	1
BMP2	ENSG00000125845	19.9089	0.134511	0.125996	-0.576756	0.248566	5.35741	0.0206344	0.348079	20	6748311	6760927	1
SLC25A19	ENSG00000125454	1222.58	11.3776	14.163	0.321797	0.139527	5.35701	0.0206391	0.348079	17	73269073	73285591	-1
RHOB	ENSG00000143878	337.927	2.81009	2.28684	-0.292733	0.12668	5.34023	0.0208387	0.35093	2	20646835	20649200	1
PTPN7	ENSG00000143851	2129.49	8.1148	9.76244	0.260128	0.113028	5.33766	0.0208694	0.35093	1	202116141	202130716	-1
MUM1	ENSG00000160953	534.343	2.09447	2.61439	0.340518	0.147766	5.32862	0.0209779	0.35093	19	1285890	1378430	1
SWAP70	ENSG00000133789	6125.9	21.0278	24.6408	0.235941	0.102407	5.3282	0.020983	0.35093	11	9685624	9774538	1
LRRC46	ENSG00000141294	17.4155	0.141629	0.186179	0.47606	0.205172	5.32261	0.0210504	0.35093	17	45908993	45915079	1
CKAP4	ENSG00000136026	4895.11	27.0529	31.1946	0.207504	0.0903441	5.32245	0.0210523	0.35093	12	106631655	106698057	-1
MIR99B	ENSG00000207550	17.6252	3.85048	5.30359	0.424571	0.182526	5.3202	0.0210795	0.35093	19	52195865	52195934	1
HIST2H3D	ENSG00000183598	16.2319	0.74632	0.668482	-0.522873	0.22538	5.31982	0.0210842	0.35093	1	149784826	149785236	-1
ADCK5	ENSG00000173137	398.058	3.33287	3.98258	0.256729	0.111512	5.31772	0.0211096	0.35093	8	145596790	145618457	1
WRB	ENSG00000182093	251.728	2.47769	2.99237	0.283117	0.123118	5.31731	0.0211146	0.35093	21	40752170	40800454	1
GFOD2	ENSG00000141098	182.177	1.47847	1.6892	0.199986	0.0869959	5.31628	0.0211271	0.35093	16	67708434	67753324	-1
ADORA3	ENSG00000121933	16.1093	0.0629833	0.1096	0.789713	0.344765	5.31364	0.0211591	0.35093	1	112025970	112106584	-1
SF3B2	ENSG00000087365	16155.5	105.776	94.3361	-0.169097	0.0733969	5.31186	0.0211808	0.35093	11	65818200	65836779	1
PLXDC2	ENSG00000120594	1229.01	9.36378	7.55637	-0.305429	0.132535	5.30794	0.0212284	0.351244	10	20105168	20569286	1
TUT1	ENSG00000149016	774.522	5.10023	4.72491	-0.118912	0.0515274	5.29102	0.0214356	0.35387	11	62342517	62359649	-1
SSR1	ENSG00000124783	11865.4	22.573	20.5505	-0.135974	0.059138	5.28632	0.0214936	0.35387	6	7268539	7347679	-1
DHCR24	ENSG00000116133	321.232	1.50022	1.17261	-0.35329	0.153436	5.2857	0.0215012	0.35387	1	55315306	55352891	-1
MTIF2	ENSG00000085760	1792.94	10.0844	11.3425	0.156092	0.0678267	5.2853	0.0215062	0.35387	2	55463731	55496483	-1
ANKLE1	ENSG00000160117	137.848	0.712057	0.83641	0.242664	0.105665	5.28324	0.0215316	0.35387	19	17392454	17398455	1
NBEAL2	ENSG00000160796	17001.5	36.8786	32.0736	-0.212258	0.0922476	5.27878	0.0215869	0.354303	3	47021173	47051193	1
EPM2A	ENSG00000112425	103.726	0.58535	0.484214	-0.276257	0.119936	5.27209	0.02167	0.35519	6	145822719	146057160	-1
MBD6	ENSG00000166987	4153.73	17.0374	19.0568	0.162562	0.0708379	5.26888	0.02171	0.355281	12	57914493	57923931	1
IGSF6	ENSG00000140749	23001.7	429.708	371.623	-0.209715	0.0913883	5.26699	0.0217336	0.355281	16	21652609	21663981	-1
PAPLN	ENSG00000100767	403.12	1.09206	1.41144	0.374826	0.16435	5.25172	0.021925	0.357478	14	73704205	73741348	1
INTS8	ENSG00000164941	1221.1	5.9878	7.07479	0.259108	0.112985	5.25162	0.0219263	0.357478	8	95825539	95893974	1
SSH3	ENSG00000172830	112.716	0.593901	0.824901	0.48958	0.214503	5.24619	0.0219949	0.358119	11	67070919	67080078	1
KDM8	ENSG00000155666	174.869	1.23655	1.10711	-0.164378	0.0716982	5.23632	0.02212	0.358194	16	27214807	27233089	1
PHF12	ENSG00000109118	2549.31	8.8275	10.2899	0.227696	0.0993615	5.23584	0.0221261	0.358194	17	27232268	27278789	-1
HBA2	ENSG00000188536	56.8317	2.27174	1.31314	-1.08762	0.465734	5.23406	0.0221488	0.358194	16	222846	223709	1
ZNF433	ENSG00000197647	16.9957	0.117587	0.147334	0.327843	0.143703	5.23349	0.0221561	0.358194	19	12125547	12146556	-1
TSKU	ENSG00000182704	13.5681	0.115198	0.0614112	-0.989832	0.426055	5.23201	0.0221749	0.358194	11	76493295	76509198	1
AKAP10	ENSG00000108599	2224.35	13.1276	14.3479	0.124874	0.0545691	5.22673	0.0222423	0.358194	17	19807615	19881656	-1
CNKSR3	ENSG00000153721	128.432	0.847963	0.565805	-0.583885	0.254358	5.22367	0.0222815	0.358194	6	154726433	154831793	-1
SPDYE4	ENSG00000183318	9.28125	0.144425	0.22187	0.607041	0.266781	5.22321	0.0222874	0.358194	17	8656424	8661877	-1
MOB3B	ENSG00000120162	328.457	0.689453	1.14799	0.707215	0.308685	5.22319	0.0222877	0.358194	9	27325207	27529779	-1
PIP4K2C	ENSG00000166908	1029.68	5.14724	6.41642	0.330437	0.144832	5.22284	0.0222921	0.358194	12	57984957	57997198	1
VAV3	ENSG00000134215	329.879	1.04343	1.4128	0.471123	0.206926	5.21744	0.0223614	0.358838	1	108113782	108507766	-1
MTF2	ENSG00000143033	1670.06	6.91494	7.66873	0.149283	0.0654012	5.20751	0.0224895	0.360279	1	93544792	93604638	1
SURF4	ENSG00000148248	15468.3	98.5602	88.1034	-0.166281	0.0728429	5.20592	0.0225101	0.360279	9	136228325	136242970	-1
GMPPB	ENSG00000173540	4749.53	56.0714	47.4186	-0.245579	0.107707	5.19895	0.0226005	0.360349	3	49754277	49761384	-1
FAM192A	ENSG00000172775	3337.55	20.2558	21.9755	0.117809	0.0516391	5.19838	0.022608	0.360349	16	57186378	57220028	-1
MR1	ENSG00000153029	4388.14	9.37652	10.7807	0.190545	0.0837251	5.19473	0.0226555	0.360349	1	181003067	181031074	1
PNISR	ENSG00000132424	8011.7	42.1204	47.581	0.184588	0.0808859	5.19445	0.0226591	0.360349	6	99845927	99873207	-1
ZNF700	ENSG00000196757	277.434	1.61118	1.88353	0.221855	0.0975595	5.19426	0.0226616	0.360349	19	12035883	12061588	1
ZNF160	ENSG00000170949	900.614	3.51911	3.97492	0.17812	0.0784004	5.18917	0.0227281	0.360899	19	53569859	53606689	-1
GPR160	ENSG00000173890	27.9621	0.207991	0.295932	0.481695	0.212354	5.18666	0.0227609	0.360899	3	169755717	169803191	1
RPL18A	ENSG00000105640	11514.8	358.596	308.271	-0.221069	0.0968961	5.18485	0.0227846	0.360899	19	17970685	17974962	1
ZNF175	ENSG00000105497	533.268	2.39839	2.68145	0.165275	0.0725117	5.17758	0.0228802	0.361945	19	52074551	52092991	1
PTDSS1	ENSG00000156471	4059.81	27.3605	31.1387	0.17188	0.0754913	5.16852	0.0229998	0.363366	8	97273943	97349223	1
PYGO2	ENSG00000163348	1045.75	5.45424	6.41858	0.234308	0.102654	5.15918	0.0231238	0.364856	1	154929502	154936329	-1
RIPK3	ENSG00000129465	1259.6	11.1549	12.5039	0.171224	0.0756381	5.15412	0.0231913	0.365201	14	24805227	24809251	-1
MYCBP	ENSG00000214114	591.654	3.84753	4.47453	0.215895	0.0947875	5.15307	0.0232054	0.365201	1	39328636	39347289	-1
KCNN3	ENSG00000143603	8.73626	0.00901911	0.0151441	0.762517	0.3386	5.14366	0.0233314	0.366308	1	154679902	154842756	-1
KIAA0753	ENSG00000198920	490.677	1.74067	2.03903	0.228998	0.100987	5.14259	0.0233458	0.366308	17	6481468	6544247	-1
ANXA6	ENSG00000197043	4154.37	20.9936	27.2944	0.377906	0.16749	5.14113	0.0233654	0.366308	5	150480273	150537443	-1
ARID3B	ENSG00000179361	401.54	1.53187	1.88963	0.311436	0.138176	5.12955	0.0235219	0.368288	15	74833518	74890472	1
RABL5	ENSG00000128581	30.4505	0.187993	0.266849	0.538324	0.238894	5.12027	0.0236479	0.368439	7	100956975	100965104	-1
NUDCD2	ENSG00000170584	567.168	11.4133	10.017	-0.199544	0.0877197	5.11889	0.0236668	0.368439	5	162880494	162887146	-1
B3GNT2	ENSG00000170340	508.821	3.04896	3.63938	0.261355	0.11605	5.11875	0.0236687	0.368439	2	62423248	62451866	1
TBCCD1	ENSG00000113838	949.855	5.67346	5.12996	-0.152424	0.06725	5.11812	0.0236772	0.368439	3	186263862	186288332	-1
CCDC167	ENSG00000198937	905.164	28.0653	24.0959	-0.229409	0.101359	5.11778	0.0236819	0.368439	6	37450696	37467698	-1
FBXO31	ENSG00000103264	444.924	2.40395	1.99088	-0.283232	0.124799	5.11101	0.0237745	0.368543	16	87360593	87425748	-1
S100A3	ENSG00000188015	53.097	1.5724	0.985861	-0.669089	0.294182	5.1105	0.0237814	0.368543	1	153519805	153521848	-1
GEMIN5	ENSG00000082516	832.833	2.89107	2.62875	-0.139346	0.0615111	5.10883	0.0238044	0.368543	5	154266976	154317769	-1
RBM4B	ENSG00000173914	316.874	3.12363	3.50728	0.178342	0.0790474	5.10693	0.0238304	0.368543	11	66432469	66445392	-1
NUBP1	ENSG00000103274	2697.87	41.7417	36.7195	-0.195909	0.0865669	5.10425	0.0238673	0.368543	16	10837643	10863208	1
STARD13	ENSG00000133121	42.6201	0.101761	0.141486	0.487099	0.216684	5.10394	0.0238715	0.368543	13	33677272	33924767	-1
BCAR1	ENSG00000050820	21.1211	0.10366	0.066221	-0.623655	0.274515	5.10193	0.0238993	0.368543	16	75262928	75301951	-1
HIST1H2AE	ENSG00000168274	14.8593	0.535318	0.402386	-0.39239	0.172875	5.09605	0.0239804	0.369328	6	26217165	26217711	1
PLTP	ENSG00000100979	712.008	7.15149	4.20549	-0.762588	0.335303	5.09212	0.0240348	0.369701	20	44527399	44540794	-1
HLA-DQA2	ENSG00000237541	648.129	12.8313	7.05637	-0.950209	0.412952	5.08734	0.0241012	0.370079	6	32709119	32714992	1
TARDBP	ENSG00000120948	5594.91	22.9226	24.9112	0.116804	0.051819	5.08542	0.0241278	0.370079	1	11072414	11085796	1
ELL	ENSG00000105656	4912.82	19.4501	24.7178	0.351997	0.156839	5.08326	0.024158	0.370079	19	18553473	18632937	-1
ZBTB34	ENSG00000177125	876.208	2.29612	2.51761	0.134038	0.0594943	5.08165	0.0241803	0.370079	9	129622944	129648157	1
SLC1A4	ENSG00000115902	1058.08	4.36982	3.53695	-0.307605	0.136624	5.06626	0.024396	0.372914	2	65215611	65250999	1
IL18BP	ENSG00000137496	13440.2	94.0152	71.0577	-0.426679	0.188881	5.0628	0.0244448	0.373026	11	71709587	71716761	1
ZNF362	ENSG00000160094	86.276	0.431659	0.573182	0.448991	0.199957	5.05729	0.0245226	0.373026	1	33722146	33766320	1
PPHLN1	ENSG00000134283	2539.2	10.4838	11.5426	0.137913	0.0613077	5.05721	0.0245237	0.373026	12	42632249	42853517	1
GTPBP2	ENSG00000172432	5602.05	32.1437	35.6948	0.155558	0.0693874	5.05711	0.0245251	0.373026	6	43573053	43596899	-1
FAM71A	ENSG00000162771	15.1745	0.100673	0.135337	0.430999	0.191981	5.05276	0.0245867	0.373383	1	212797789	212800120	1
TCP11L1	ENSG00000176148	939.679	5.3126	5.95444	0.17024	0.0758208	5.05115	0.0246096	0.373383	11	33060963	33127489	1
CHMP7	ENSG00000147457	3440.57	18.7056	17.4766	-0.1056	0.046915	5.04828	0.0246504	0.373482	8	23101150	23119512	1
MT1X	ENSG00000187193	4780.96	175.004	255.737	0.537659	0.239341	5.0464	0.0246772	0.373482	16	56716336	56718108	1
TMEM214	ENSG00000119777	9034.48	56.8813	49.5266	-0.205134	0.0913272	5.03942	0.0247768	0.374527	2	27255778	27264563	1
NUDT1	ENSG00000106268	237.81	5.63512	4.49843	-0.324474	0.144416	5.03372	0.0248585	0.375042	7	2281857	2290781	1
QPCT	ENSG00000115828	4490.6	43.0639	52.3212	0.278453	0.124483	5.03277	0.0248721	0.375042	2	37571717	37600465	1
RANBP9	ENSG00000010017	1869.6	10.2952	11.3473	0.147757	0.0659385	5.02277	0.0250161	0.37675	6	13621730	13711796	-1
USB1	ENSG00000103005	1680.49	5.80999	6.71712	0.216032	0.0967215	5.01741	0.0250937	0.377105	16	58033450	58055522	1
HECTD2	ENSG00000165338	405.817	1.39353	1.08495	-0.347934	0.153901	5.01688	0.0251013	0.377105	10	93170096	93274586	1
CMIP	ENSG00000153815	2916.08	10.2723	13.1614	0.370415	0.166057	5.01394	0.025144	0.37719	16	81478775	81745367	1
UBE2Q1	ENSG00000160714	6514.94	35.1241	37.6825	0.100077	0.0447784	5.01079	0.0251897	0.37719	1	154521053	154531504	-1
RCL1	ENSG00000120158	284.55	2.54013	2.14723	-0.240279	0.106676	5.01013	0.0251994	0.37719	9	4792869	4861064	1
PHPT1	ENSG00000054148	1342.98	20.6343	17.7864	-0.230815	0.102868	5.00305	0.0253027	0.378273	9	139743176	139745488	1
ZNF217	ENSG00000171940	2031.69	5.8664	7.15777	0.30385	0.136011	5.00029	0.025343	0.378414	20	52183604	52226446	-1
MEAF6	ENSG00000163875	2006.12	16.0112	17.6682	0.143985	0.0643838	4.99543	0.0254143	0.379017	1	37958176	37980375	-1
TOB1	ENSG00000141232	152.918	1.3732	1.64463	0.276343	0.124073	4.98906	0.0255081	0.379659	17	48939584	48945339	-1
IGFN1	ENSG00000163395	195.752	0.193819	0.414965	0.967452	0.430183	4.98829	0.0255194	0.379659	1	201159953	201198080	1
CDR2	ENSG00000140743	580.524	4.26512	3.40717	-0.319554	0.142868	4.98307	0.0255966	0.380345	16	22357257	22448486	-1
LYPD3	ENSG00000124466	290.916	3.52709	2.54553	-0.582041	0.248127	4.97624	0.0256978	0.381051	19	43964939	43969812	-1
ODF2L	ENSG00000122417	717.378	1.75725	2.25994	0.370137	0.166708	4.97546	0.0257093	0.381051	1	86814344	86862023	-1
PTGR1	ENSG00000106853	1163.61	11.4451	15.2866	0.430578	0.192836	4.97187	0.0257627	0.381051	9	114312002	114362135	-1
UNC13D	ENSG00000092929	5910.72	22.6939	25.8546	0.193742	0.0871888	4.9711	0.0257742	0.381051	17	73823306	73840798	-1
HN1	ENSG00000189159	736.789	7.05719	8.64202	0.300318	0.135244	4.96714	0.0258333	0.381051	17	73131343	73164376	-1
TBCB	ENSG00000105254	2121.36	27.614	23.8905	-0.210171	0.0941909	4.96628	0.0258462	0.381051	19	36605191	36616849	1
EPAS1	ENSG00000116016	295.785	0.927705	1.14431	0.300212	0.135133	4.96502	0.025865	0.381051	2	46520806	46613836	1
KCNMA1	ENSG00000156113	71.5785	0.110394	0.0975116	-1.22623	0.480511	4.96133	0.0259202	0.381051	10	78629359	79398353	-1
HIST1H2AH	ENSG00000184825	8.96508	0.431401	0.291529	-0.538105	0.240574	4.96107	0.0259242	0.381051	6	27114861	27115317	1
HAAO	ENSG00000162882	291.886	4.57859	3.53793	-0.387963	0.173884	4.95524	0.0260117	0.381585	2	42994229	43019733	-1
MAVS	ENSG00000088888	1610.93	2.32821	2.60503	0.16301	0.0733156	4.9545	0.0260228	0.381585	20	3827487	3849280	1
EPG5	ENSG00000152223	7623.08	11.79	9.66145	-0.294724	0.132233	4.95147	0.0260686	0.381643	18	43427574	43547240	-1
APOBR	ENSG00000184730	8627.71	37.9668	45.6234	0.261875	0.117752	4.9501	0.0260891	0.381643	16	28505970	28510291	1
LAIR2	ENSG00000167618	182.934	3.98204	5.47958	0.509203	0.227173	4.94206	0.0262107	0.382612	19	55009100	55021897	1
NME7	ENSG00000143156	134.431	1.30518	1.69188	0.394901	0.178322	4.94159	0.0262179	0.382612	1	169101769	169337205	-1
C7orf31	ENSG00000153790	223.679	1.06241	1.17268	0.154774	0.0696841	4.93193	0.0263648	0.384299	7	25174316	25219975	-1
TUFT1	ENSG00000143367	507.137	3.38319	2.42774	-0.476191	0.214036	4.9249	0.0264723	0.384816	1	151512781	151556059	1
DNAL4	ENSG00000100246	251.985	2.83619	3.27817	0.210553	0.0950144	4.92333	0.0264964	0.384816	22	39174513	39190203	-1
ZNF552	ENSG00000178935	139.082	0.998556	1.13494	0.200532	0.0903703	4.92034	0.0265422	0.384816	19	58315209	58326281	-1
PCGF3	ENSG00000185619	4664.42	14.1024	15.574	0.143244	0.0646729	4.92025	0.0265437	0.384816	4	699537	764428	1
TPD52	ENSG00000076554	205.31	0.90238	0.729804	-0.298554	0.134378	4.91935	0.0265575	0.384816	8	80870571	81143467	-1
DPF2	ENSG00000133884	1785.88	12.3128	13.1036	0.0900436	0.0406957	4.9124	0.0266646	0.385709	11	65101225	65120720	1
CCDC77	ENSG00000120647	816.849	5.61691	6.13075	0.122333	0.0551769	4.91126	0.0266821	0.385709	12	498439	551811	1
PLD3	ENSG00000105223	8726.1	73.8953	53.5799	-0.462042	0.207946	4.90448	0.0267872	0.386771	19	40854363	40886346	1
FUT8	ENSG00000033170	212.653	0.646792	0.841582	0.449835	0.19954	4.89778	0.0268912	0.387242	14	65877310	66210839	1
OSBP2	ENSG00000184792	23.3027	0.110439	0.0805398	-0.470403	0.210634	4.89554	0.0269261	0.387242	22	31089769	31303811	1
ENKD1	ENSG00000124074	169.228	1.73972	2.24178	0.372469	0.168438	4.89448	0.0269426	0.387242	16	67696848	67701168	-1
CASP3	ENSG00000164305	2300.36	14.414	16.6558	0.219242	0.0993897	4.89425	0.0269463	0.387242	4	185548850	185570663	-1
RAPGEF2	ENSG00000109756	54745.1	161.914	124.695	-0.375272	0.169378	4.88883	0.027031	0.387809	4	160025330	160281321	1
FSD1L	ENSG00000106701	6818.69	23.4393	31.1382	0.437643	0.197296	4.88651	0.0270674	0.387809	9	108210077	108314714	1
GM2A	ENSG00000196743	9491.45	52.5151	39.0841	-0.417317	0.187474	4.88565	0.0270808	0.387809	5	150591711	150650001	1
FAM129B	ENSG00000136830	11753.6	47.632	58.1287	0.286374	0.130194	4.8824	0.0271318	0.388086	9	130267618	130341268	-1
VDR	ENSG00000111424	2484.61	7.72404	9.67748	0.324433	0.147576	4.87959	0.027176	0.388139	12	48235320	48336831	-1
NAGLU	ENSG00000108784	618.373	4.21421	3.74224	-0.174055	0.0787958	4.87814	0.0271989	0.388139	17	40688190	40696467	1
IFT140	ENSG00000187535	118.683	0.361852	0.45234	0.352862	0.159938	4.86744	0.0273681	0.390099	16	1560428	1662111	-1
RARA	ENSG00000131759	1509.12	5.7617	6.72398	0.228146	0.103865	4.86111	0.0274686	0.391076	17	38465444	38513094	1
NGLY1	ENSG00000151092	993.551	5.91173	6.61438	0.159879	0.0724149	4.85906	0.0275012	0.391077	3	25760435	25831530	-1
TMUB2	ENSG00000168591	2249.6	15.2311	16.6138	0.127574	0.0580337	4.8534	0.0275917	0.391077	17	42264338	42269099	1
TFDP1	ENSG00000198176	1993.31	12.3016	14.8696	0.284127	0.129168	4.85079	0.0276335	0.391077	13	114239013	114295785	1
CRIPT	ENSG00000119878	665.076	5.84288	6.67571	0.182021	0.0827148	4.85028	0.0276417	0.391077	2	46843555	46852881	1
RAB23	ENSG00000112210	34.1627	0.170076	0.221981	0.435878	0.198205	4.84865	0.0276677	0.391077	6	57053607	57087078	-1
INSM1	ENSG00000173404	31.5998	0.173228	0.259569	1.0291	0.463223	4.84847	0.0276706	0.391077	20	20348765	20351590	1
PURA	ENSG00000185129	472.304	1.50413	1.7133	0.200892	0.0912842	4.84414	0.0277403	0.391077	5	139487362	139496321	1
SLC16A1	ENSG00000155380	830.052	3.49434	2.85195	-0.284979	0.128654	4.84397	0.0277429	0.391077	1	113454469	113499635	-1
GADD45G	ENSG00000130222	2119.66	41.3561	29.5237	-0.545114	0.245226	4.84315	0.0277561	0.391077	9	92219928	92221470	1
KLF16	ENSG00000129911	232.874	1.34833	1.56376	0.217904	0.0991317	4.83518	0.0278848	0.391862	19	1852399	1863567	-1
PPP2R3C	ENSG00000092020	4130.37	37.7945	43.5251	0.201314	0.0917107	4.8349	0.0278892	0.391862	14	35554673	35591723	-1
RYK	ENSG00000163785	998.998	5.72077	6.53591	0.18609	0.0846151	4.83375	0.0279079	0.391862	3	133794023	133969689	-1
2001-03-01	ENSG00000145416	313.855	0.835276	1.15101	0.487164	0.222491	4.8295	0.0279767	0.392025	4	164445450	165305202	-1
CEP55	ENSG00000138180	14.9785	0.115515	0.0848923	-0.430333	0.195112	4.82811	0.0279993	0.392025	10	95256389	95288849	1
GLUL	ENSG00000135821	32506.1	104.999	132.791	0.341165	0.155934	4.82711	0.0280155	0.392025	1	182350839	182361341	-1
SNORD3A	ENSG00000202364	94.0573	9.25618	6.10692	-0.606939	0.275116	4.81847	0.0281564	0.393367	17	19091329	19091544	1
PHKG2	ENSG00000156873	852.297	2.56102	3.0216	0.238881	0.108904	4.81386	0.0282318	0.393367	16	30759591	30772490	1
CASP1	ENSG00000137752	25726	318.014	367.14	0.206381	0.0943317	4.81333	0.0282405	0.393367	11	104896170	104972158	-1
SLC4A11	ENSG00000088836	20.2376	0.0884977	0.119024	0.452082	0.206776	4.80903	0.028311	0.393367	20	3208063	3219887	-1
ALKBH6	ENSG00000239382	414.021	7.1087	8.1803	0.210709	0.096155	4.80847	0.0283203	0.393367	19	36500022	36505141	-1
SLC22A13	ENSG00000172940	13.8857	0.0852965	0.111329	0.366092	0.166882	4.80779	0.0283314	0.393367	3	38307303	38319806	1
TTF1	ENSG00000125482	991.355	5.45298	5.86796	0.10805	0.0492722	4.80749	0.0283363	0.393367	9	135251008	135282209	-1
NA	ENSG00000250021+ENSG00000242498+ENSG00000157823	1826.04	2.13445	2.50065	0.227568	0.103676	4.80277	0.028414	0.393999	NA	NA	NA	NA
KCTD2	ENSG00000180901	694.277	3.21449	3.55337	0.150545	0.0688311	4.79731	0.0285042	0.394549	17	73028670	73061984	1
GATSL3	ENSG00000239282	104.008	0.988759	1.33526	0.440849	0.202269	4.79647	0.0285181	0.394549	22	30681106	30685616	-1
SH2B1	ENSG00000178188	1501.82	4.98385	5.57725	0.169849	0.077535	4.78978	0.028629	0.394788	16	28857921	28885526	1
SEC62	ENSG00000008952	4001.75	10.3847	11.6812	0.178792	0.0819988	4.78874	0.0286463	0.394788	3	169684423	169716161	1
DYRK4	ENSG00000010219	384.279	4.10727	3.34135	-0.308003	0.140234	4.78869	0.0286472	0.394788	12	4671370	4723325	1
LHX2	ENSG00000106689	18.2631	0.158312	0.110292	-0.516554	0.235341	4.78619	0.0286888	0.394788	9	126763949	126795580	1
SLC25A27	ENSG00000153291	109.929	0.591622	0.74097	0.310125	0.142235	4.78572	0.0286966	0.394788	6	46620678	46645930	1
ZNF763	ENSG00000197054	67.9064	0.423199	0.507276	0.259406	0.119106	4.7666	0.0290171	0.398745	19	12035890	12091196	1
C8orf31	ENSG00000177335	14.8259	0.110339	0.178332	0.683835	0.314323	4.76394	0.029062	0.398745	8	144120626	144141359	1
FAM3C	ENSG00000196937	4070.59	29.9746	27.4145	-0.127365	0.0582717	4.76088	0.0291136	0.398745	7	120988905	121036418	-1
HP1BP3	ENSG00000127483	7835.43	34.2789	37.7373	0.133226	0.060913	4.75788	0.0291644	0.398745	1	21069154	21113816	-1
SPTLC2	ENSG00000100596	1775.1	3.62722	4.22611	0.225933	0.103992	4.7577	0.0291675	0.398745	14	77972340	78083116	-1
PLA2G7	ENSG00000146070	89902.2	756.024	882.233	0.204758	0.0939489	4.75698	0.0291797	0.398745	6	46671938	46703430	-1
SFI1	ENSG00000198089	1623.67	6.38143	7.40231	0.215077	0.0987372	4.75431	0.029225	0.39891	22	31884674	32014572	1
RBM12B	ENSG00000183808	663.54	2.22688	2.45834	0.148838	0.068325	4.74888	0.0293173	0.39891	8	94741584	94753245	-1
TMEM218	ENSG00000150433	158.732	1.20437	1.52202	0.369507	0.168905	4.74346	0.0294099	0.39891	11	124966398	124981659	-1
RGPD4	ENSG00000196862	29.2156	0.0601082	0.0880019	0.60836	0.273279	4.74299	0.0294179	0.39891	2	108443388	108507297	1
CDK2AP2	ENSG00000167797	1657.26	23.0755	19.9724	-0.211861	0.0973388	4.7425	0.0294262	0.39891	11	67273968	67276120	-1
VGLL4	ENSG00000144560	114.518	0.4012	0.496053	0.329239	0.151616	4.73798	0.0295037	0.39891	3	11597544	11762220	-1
MKKS	ENSG00000125863	2159.96	14.9168	12.9714	-0.217073	0.0994353	4.7376	0.0295103	0.39891	20	10385832	10414870	-1
NCAM1	ENSG00000149294	354.857	0.636774	0.874707	0.425832	0.194567	4.73583	0.0295405	0.39891	11	112831997	113149158	1
DUS4L	ENSG00000105865	79.1043	0.594074	0.674078	0.184628	0.0845731	4.73553	0.0295458	0.39891	7	107203929	107218906	1
ANKRD13D	ENSG00000172932	944.122	6.98485	8.96814	0.378778	0.174791	4.73444	0.0295644	0.39891	11	67056018	67069956	1
GOLGA7	ENSG00000147533	4227.2	38.0236	34.5584	-0.136996	0.0629223	4.73412	0.0295699	0.39891	8	41347915	41368499	1
DSE	ENSG00000111817	8770.08	33.7105	42.2573	0.329276	0.152077	4.73338	0.0295827	0.39891	6	116575336	116759442	1
SLC20A1	ENSG00000144136	2844.16	15.9419	14.2168	-0.165388	0.0761113	4.73114	0.0296212	0.39899	2	113403434	113421404	1
CAPNS1	ENSG00000126247	10000.1	130.588	111.712	-0.228976	0.105171	4.72705	0.0296918	0.399502	19	36630477	36641255	1
STRADA	ENSG00000266173	1049.16	6.13413	6.99221	0.188892	0.0868207	4.72174	0.0297836	0.399948	17	61780192	61819330	-1
SLC4A10	ENSG00000144290	14.6185	0.0574549	0.0315896	-0.82853	0.371564	4.71724	0.0298616	0.399948	2	162280843	162841792	1
EFCAB11	ENSG00000140025	15.7896	0.347305	0.476157	0.477397	0.22016	4.71547	0.0298924	0.399948	14	90261013	90421121	-1
FBL	ENSG00000105202	1871.23	30.7908	26.6881	-0.212981	0.0977119	4.71534	0.0298947	0.399948	19	40325098	40337054	-1
PLXNA1	ENSG00000114554	6799.11	14.7318	12.0815	-0.323998	0.148554	4.71478	0.0299044	0.399948	3	126707437	126756235	1
ELOVL6	ENSG00000170522	16.7209	0.102494	0.0725992	-0.460121	0.211299	4.70931	0.0299997	0.399948	4	110967002	111120355	-1
GLTPD2	ENSG00000182327	211.996	2.79199	3.48625	0.323403	0.149601	4.70861	0.030012	0.399948	17	4692254	4693685	1
ZC2HC1A	ENSG00000104427	201.107	0.987838	1.18176	0.272259	0.125834	4.70849	0.030014	0.399948	8	79578282	79629935	1
ZNRF1	ENSG00000186187	686.222	2.87411	2.42981	-0.248475	0.114328	4.70704	0.0300394	0.399948	16	75032928	75144892	1
IMMT	ENSG00000132305	5113.43	31.7673	29.3347	-0.120562	0.0554594	4.70634	0.0300516	0.399948	2	86371055	86422893	-1
EMP2	ENSG00000213853	65.5255	0.268368	0.181932	-0.565872	0.259867	4.70228	0.0301227	0.400459	16	10622279	10674555	-1
TMEM165	ENSG00000134851	9967.68	87.5206	95.3489	0.122309	0.0564904	4.69566	0.0302389	0.401567	4	56262124	56292339	1
ARL11	ENSG00000152213	342.063	1.42045	1.87268	0.411024	0.190366	4.6743	0.0306172	0.406151	13	50202435	50208008	1
RGS2	ENSG00000116741	635.035	7.14101	9.92336	0.482749	0.224518	4.6669	0.0307494	0.407302	1	192778169	192781403	1
RPS2	ENSG00000140988	30225.6	608.747	540.872	-0.173516	0.0803034	4.66572	0.0307705	0.407302	16	2012053	2014861	-1
PUS3	ENSG00000110060	502.094	5.15517	4.5997	-0.165767	0.0766315	4.6605	0.0308642	0.407893	11	125763381	125773116	-1
PIK3C2B	ENSG00000133056	218.528	0.616838	0.399407	-0.573475	0.263642	4.65904	0.0308904	0.407893	1	204391756	204463852	-1
SNCA	ENSG00000145335	285.159	1.308	1.66067	0.345955	0.161096	4.65767	0.0309151	0.407893	4	90645250	90759466	-1
AGAP8	ENSG00000174194	31.0413	0.275418	0.179007	-0.6307	0.289235	4.65246	0.0310091	0.408544	10	51224681	51371321	-1
GAS6	ENSG00000183087	242.685	0.994613	1.25875	0.341723	0.159166	4.65124	0.0310312	0.408544	13	114523524	114567046	-1
RUSC1	ENSG00000160753	237.594	0.958053	1.11688	0.234021	0.108911	4.6458	0.0311295	0.409331	1	155290687	155300905	1
FCGBP	ENSG00000090920	69.7644	0.094154	0.0561428	-0.738248	0.340081	4.64425	0.0311578	0.409331	19	40353963	40440533	-1
TOMM40	ENSG00000130204	1131.86	12.0731	10.3983	-0.225249	0.1044	4.63468	0.0313319	0.411177	19	45393826	45406946	1
GSE1	ENSG00000131149	1350.27	3.00565	3.49251	0.209421	0.0973807	4.62809	0.0314526	0.411773	16	85645015	85709810	1
SMIM5	ENSG00000204323	19.8731	0.197456	0.268687	0.448591	0.209123	4.62783	0.0314573	0.411773	17	73629514	73637484	1
CARD16	ENSG00000204397	6288.63	134.958	165.669	0.29029	0.135339	4.62669	0.0314782	0.411773	11	104912053	104972158	-1
MICAL1	ENSG00000135596	4396.09	20.3482	23.1693	0.197674	0.0921824	4.62239	0.0315572	0.412116	6	109765265	109787171	-1
RABL2A	ENSG00000144134	126.158	0.975264	1.12278	0.20343	0.0946173	4.61978	0.0316052	0.412116	2	114384806	114400973	1
DIEXF	ENSG00000117597	1555.14	3.49762	3.06732	-0.19481	0.0903914	4.61977	0.0316054	0.412116	1	210001352	210030910	1
DENR	ENSG00000139726	2234.77	12.6444	13.652	0.114244	0.0531637	4.61432	0.0317061	0.41278	12	123237321	123255611	1
CYP21A2	ENSG00000231852	11.6288	0.118321	0.125377	0.772317	0.360554	4.61292	0.031732	0.41278	6	32006042	32009447	1
TADA3	ENSG00000171148	2703.59	14.8025	16.2693	0.137065	0.0639431	4.61154	0.0317575	0.41278	3	9821544	9834695	-1
CASP9	ENSG00000132906	508.729	3.58209	4.15639	0.209251	0.0976482	4.60364	0.0319042	0.414055	1	15817327	15853029	-1
BRD8	ENSG00000112983	2363.44	8.49331	9.76277	0.202299	0.0940352	4.60262	0.0319232	0.414055	5	137475455	137514675	-1
TSEN34	ENSG00000170892	873.84	6.04893	7.0711	0.233676	0.109171	4.59565	0.0320532	0.41488	19	54693789	54697585	1
TOLLIP	ENSG00000078902	3525.89	18.088	16.4499	-0.144712	0.0675238	4.59558	0.0320546	0.41488	11	1295601	1330884	-1
MAP3K7CL	ENSG00000156265	2188.5	17.9689	21.6765	0.276435	0.128944	4.58982	0.0321623	0.415835	21	30449792	30548210	1
DNMBP	ENSG00000107554	303.405	0.768165	0.944412	0.301601	0.141318	4.58581	0.0322377	0.416086	10	101635334	101769676	-1
SMPD2	ENSG00000135587	682.926	6.82714	7.85196	0.199085	0.093128	4.58435	0.0322653	0.416086	6	109761966	109765122	1
LUC7L3	ENSG00000108848	6930.43	33.7844	37.2565	0.14638	0.068231	4.58296	0.0322914	0.416086	17	48796905	48833574	1
C9orf16	ENSG00000171159	165.878	4.50065	3.81565	-0.228347	0.106618	4.5779	0.0323868	0.416086	9	130922539	130926207	1
WDR17	ENSG00000150627	49.8074	0.0988226	0.141564	0.559076	0.262355	4.57759	0.0323927	0.416086	4	176986985	177103978	1
LETM2	ENSG00000165046	70.9324	0.600355	0.757786	0.366281	0.170791	4.57721	0.0324	0.416086	8	38243725	38267045	1
EXOG	ENSG00000157036	185.193	0.998625	1.12359	0.162438	0.0758481	4.57617	0.0324196	0.416086	3	38537618	38583652	1
HNMT	ENSG00000150540	10751.1	41.1941	52.0412	0.338763	0.157843	4.57397	0.0324612	0.416183	2	138721590	138773930	1
RPS16	ENSG00000105193	18841.6	609.96	533.893	-0.196628	0.0919585	4.56196	0.0326896	0.418205	19	39923847	39926588	-1
KRBA1	ENSG00000133619	89.6148	0.361245	0.4439	0.334854	0.157162	4.56064	0.0327149	0.418205	7	149411872	149431664	1
TMEM57	ENSG00000204178	1182.88	5.09546	5.73103	0.180888	0.0849272	4.55776	0.0327699	0.418205	1	25757388	25826700	1
PRKAA1	ENSG00000132356	2385.78	7.68185	9.12139	0.268907	0.126233	4.55575	0.0328084	0.418205	5	40759481	40798476	-1
ECT2	ENSG00000114346	210.511	0.873478	1.0736	0.310934	0.146177	4.5545	0.0328323	0.418205	3	172468472	172539264	1
FCHSD1	ENSG00000197948	1433.98	5.5386	6.43842	0.222525	0.104513	4.5535	0.0328514	0.418205	5	141018869	141030986	-1
MATN1	ENSG00000162510	24.2791	0.124239	0.102105	-0.280141	0.130922	4.55316	0.032858	0.418205	1	31184124	31196434	-1
METTL12	ENSG00000214756	58.4454	0.831512	0.676147	-0.300892	0.140652	4.5481	0.0329553	0.419009	11	62432781	62435968	1
HAT1	ENSG00000128708	3555.94	40.2561	36.0351	-0.159093	0.0744392	4.54596	0.0329965	0.419096	2	172778958	172848599	1
RGMB	ENSG00000174136	22.8157	0.106653	0.0697273	-0.621526	0.290467	4.54257	0.0330619	0.419493	5	98104354	98134347	1
CYP20A1	ENSG00000119004	2119.5	3.63202	3.3144	-0.139503	0.0653934	4.53532	0.0332022	0.420612	2	204103663	204163009	1
STK3	ENSG00000104375	3551.94	24.2391	20.7724	-0.21932	0.103032	4.53446	0.0332189	0.420612	8	99413631	99955055	-1
TRMT1L	ENSG00000121486	1561	5.86204	6.58596	0.171338	0.0805354	4.53208	0.0332652	0.420673	1	185087220	185126204	-1
CYB561D1	ENSG00000174151	1178.93	3.93492	4.30207	0.127631	0.059848	4.53061	0.0332937	0.420673	1	110036674	110045554	1
SIGLEC11	ENSG00000161640	29.3108	0.144718	0.19112	0.406061	0.191925	4.52637	0.0333763	0.420673	19	50452242	50464429	-1
IFT43	ENSG00000119650	336.57	6.11568	6.97998	0.193759	0.0913039	4.5255	0.0333933	0.420673	14	76368479	76550928	1
ABHD3	ENSG00000158201	1244.03	10.2176	11.5234	0.180304	0.0850192	4.5219	0.0334636	0.420673	18	19230858	19284766	-1
RCAN2	ENSG00000172348	13.5237	0.0576226	0.090809	0.634367	0.299454	4.51993	0.0335023	0.420673	6	46188475	46459709	-1
FCAR	ENSG00000186431	3894.68	24.2619	33.1044	0.436234	0.206108	4.51925	0.0335156	0.420673	19	55385704	55401838	1
HMOX1	ENSG00000100292	1779.45	16.4192	24.2564	0.539224	0.254506	4.5186	0.0335282	0.420673	22	35776354	35790207	1
SUPV3L1	ENSG00000156502	960.484	7.31087	6.60594	-0.155755	0.0730797	4.51811	0.033538	0.420673	10	70939988	70968855	1
LRRC59	ENSG00000108829	11617.8	77.578	65.0743	-0.25698	0.12087	4.51661	0.0335672	0.420673	17	48452420	48474914	-1
KIAA1841	ENSG00000162929	200.077	0.60371	0.70507	0.231602	0.109413	4.51397	0.033619	0.420725	2	61293006	61391960	1
LRP2BP	ENSG00000109771	9.7016	0.0290038	0.0391248	0.450816	0.210859	4.5129	0.0336402	0.420725	4	186285032	186317053	-1
STX6	ENSG00000135823	2874.38	10.4379	12.4751	0.257525	0.12175	4.50996	0.0336979	0.421018	1	180941861	180992047	-1
ADAMTS10	ENSG00000142303	127.705	0.648298	0.417342	-0.59132	0.276669	4.50408	0.033814	0.422037	19	8645126	8675620	-1
CUL7	ENSG00000044090	1710.45	5.21604	5.80763	0.161672	0.0762527	4.50186	0.033858	0.422156	6	43005355	43021683	-1
MRPS7	ENSG00000125445	1210.46	16.0401	14.6147	-0.149985	0.0705952	4.49793	0.033936	0.422698	17	73257755	73262454	1
TOMM70A	ENSG00000154174	3900.04	16.8695	15.189	-0.155397	0.0732205	4.48621	0.0341694	0.425172	3	100082275	100120242	-1
TBC1D1	ENSG00000065882	6766.55	22.4734	20.1684	-0.168869	0.0795742	4.48088	0.0342761	0.425416	4	37892708	38140796	1
LRRC4	ENSG00000128594	26.987	0.114525	0.149117	0.379725	0.180559	4.48074	0.0342788	0.425416	7	127667124	127672160	-1
FCGRT	ENSG00000104870	10027.9	92.5194	78.3316	-0.247696	0.116953	4.48003	0.0342932	0.425416	19	50010073	50029590	1
ALS2	ENSG00000003393	1534.71	3.1359	3.49874	0.156305	0.0740372	4.47618	0.0343705	0.425944	2	202565277	202645912	-1
DPP7	ENSG00000176978	4965.28	57.8366	52.2174	-0.154937	0.0731425	4.47122	0.0344703	0.426749	9	140004994	140009629	-1
MIR4785	ENSG00000263948	29.4837	8.28345	6.11256	-0.451335	0.213516	4.46191	0.0346588	0.428234	2	161264321	161264393	-1
ERCC3	ENSG00000163161	2183.28	13.7486	14.841	0.113237	0.0536147	4.46184	0.0346602	0.428234	2	128014866	128051752	-1
PPIF	ENSG00000108179	8680.92	64.3439	78.287	0.285667	0.135954	4.4553	0.034793	0.428758	10	81107225	81115093	1
TBL3	ENSG00000183751	2002.7	14.6592	13.0021	-0.186191	0.088239	4.45101	0.0348806	0.428758	16	2022038	2032934	1
ANKRD1	ENSG00000148677	1758.08	19.8444	11.6786	-0.703284	0.327326	4.44948	0.0349119	0.428758	10	92671853	92681033	-1
S100A8	ENSG00000143546	27124.7	842.816	1034.99	0.301735	0.143625	4.44892	0.0349234	0.428758	1	153362508	153363664	-1
PTRH2	ENSG00000141378	564.267	13.5643	11.7639	-0.222697	0.105213	4.44458	0.0350121	0.428758	17	57751997	57784987	-1
URB2	ENSG00000135763	347.325	1.1785	1.03655	-0.192443	0.0910361	4.44402	0.0350236	0.428758	1	229761981	229795946	1
TTYH2	ENSG00000141540	667.686	3.55351	2.23701	-0.659312	0.31095	4.44364	0.0350315	0.428758	17	72209653	72258155	1
ROBO3	ENSG00000154134	62.9341	0.276766	0.21542	-0.38537	0.182123	4.44118	0.035082	0.428758	11	124735282	124751366	1
NDUFB9	ENSG00000147684	1579.53	41.0083	37.7563	-0.126936	0.0601203	4.44093	0.0350871	0.428758	8	125551344	125580751	1
GNA15	ENSG00000060558	5929.05	44.6247	56.044	0.334663	0.159623	4.43777	0.0351522	0.428758	19	3136191	3163767	1
RCOR1	ENSG00000089902	5555.86	16.9724	19.3578	0.179125	0.0849506	4.43738	0.0351602	0.428758	14	103058998	103196913	1
NUDT4	ENSG00000173598	480.042	1.68521	1.91134	0.190837	0.090715	4.43415	0.0352267	0.428758	12	93771659	93797024	1
SOX13	ENSG00000143842	16.1318	0.0834865	0.057198	-0.536093	0.254371	4.4331	0.0352484	0.428758	1	204042243	204096863	1
FAM198B	ENSG00000164125	670.215	2.68958	1.96619	-0.446609	0.211749	4.43304	0.0352497	0.428758	4	159045626	159094470	-1
TMED10	ENSG00000170348	9684.27	43.5158	40.2946	-0.115921	0.0550703	4.42775	0.0353592	0.428758	14	75598173	75643334	-1
LSM14B	ENSG00000149657	1357.12	8.92127	9.93196	0.155605	0.0740891	4.42497	0.0354167	0.428758	20	60697517	60710434	1
NMRK1	ENSG00000106733	802.013	10.464	13.9346	0.42016	0.200487	4.42363	0.0354445	0.428758	9	77675489	77703133	-1
INF2	ENSG00000203485	2470.85	8.6837	7.1883	-0.27861	0.132417	4.4234	0.0354493	0.428758	14	105155943	105185942	1
HARS2	ENSG00000112855	2278.79	15.902	17.0636	0.101066	0.0480762	4.422	0.0354784	0.428758	5	140071011	140078889	1
PLAU	ENSG00000122861	733.456	4.0791	5.8138	0.478935	0.228492	4.42084	0.0355026	0.428758	10	75668935	75677255	1
SYCE3	ENSG00000217442	10.277	0.328975	0.519422	0.55733	0.262294	4.42045	0.0355107	0.428758	22	50989541	51001334	-1
MFSD9	ENSG00000135953	137.79	0.823676	1.01654	0.310775	0.148516	4.4192	0.0355367	0.428758	2	103332299	103353347	-1
LMAN1L	ENSG00000140506	9.32588	0.0794265	0.115844	0.556201	0.266489	4.41888	0.0355433	0.428758	15	75105057	75118099	1
RXRA	ENSG00000186350	3666.04	10.9491	13.0311	0.24676	0.117821	4.41613	0.0356007	0.428758	9	137208944	137332431	1
ADRA1B	ENSG00000170214	44.0065	0.280408	0.433016	0.630148	0.300904	4.41577	0.0356082	0.428758	5	159343790	159399551	1
NAV3	ENSG00000067798	180.389	0.187963	0.496837	0.772207	0.338254	4.41338	0.0356581	0.428758	12	78224685	78606790	1
ZNF615	ENSG00000197619	439.773	1.8466	2.02593	0.132292	0.0629126	4.41277	0.035671	0.428758	19	52494585	52511483	-1
CEACAM3	ENSG00000170956	78.4439	0.960975	1.51909	0.632237	0.301727	4.41066	0.035715	0.428758	19	42300369	42315591	1
STK24	ENSG00000102572	5356.87	18.2337	20.9291	0.205249	0.0981331	4.41051	0.0357182	0.428758	13	99102455	99230194	-1
BAK1	ENSG00000030110	1106.65	8.42132	9.79173	0.21307	0.101787	4.40572	0.0358186	0.429425	6	33540329	33548019	-1
FBXO22	ENSG00000167196	570.625	2.27922	2.50021	0.135608	0.0645943	4.40329	0.0358696	0.429425	15	76196200	76227609	1
RAP1A	ENSG00000116473	8409.2	87.4756	94.8429	0.118771	0.0567067	4.39632	0.0360166	0.429425	1	112084840	112259313	1
C11orf24	ENSG00000171067	337.368	2.99583	2.75567	-0.118296	0.0564109	4.3949	0.0360466	0.429425	11	68028803	68039469	-1
MAB21L3	ENSG00000173212	21.1273	0.102576	0.134528	0.416468	0.199336	4.39156	0.0361172	0.429425	1	116654376	116677861	1
PHGDH	ENSG00000092621	40.4803	0.412641	0.300732	-0.449543	0.214009	4.39006	0.036149	0.429425	1	120202421	120286838	1
CCDC12	ENSG00000160799	3119.48	67.7593	59.9059	-0.199785	0.0951855	4.38262	0.0363072	0.429425	3	46963216	47023500	-1
FRAT2	ENSG00000181274	201.914	1.47789	1.83163	0.350864	0.167193	4.38133	0.0363347	0.429425	10	99092255	99094458	-1
SNX18	ENSG00000178996	1041.93	2.47577	3.1939	0.383672	0.184176	4.37784	0.0364091	0.429425	5	53813589	53842415	1
ARHGAP32	ENSG00000134909	110.122	0.168235	0.213542	0.355964	0.170935	4.37639	0.03644	0.429425	11	128834955	129149219	-1
EPHA10	ENSG00000183317	18.3549	0.0570956	0.0411116	-0.457546	0.216462	4.37437	0.0364834	0.429425	1	38179552	38230805	-1
TSNAXIP1	ENSG00000102904	18.6259	0.119711	0.155891	0.433245	0.204525	4.37324	0.0365074	0.429425	16	67840668	67866051	1
SPCS2	ENSG00000118363	10098.2	70.7183	62.9806	-0.176223	0.084203	4.37075	0.0365609	0.429425	11	74660292	74690076	1
RFK	ENSG00000135002	876.643	5.47044	6.21261	0.180739	0.0865357	4.3701	0.0365748	0.429425	9	79000433	79009433	-1
LMOD3	ENSG00000163380	11.9919	0.0467269	0.059271	0.361222	0.173523	4.36942	0.0365895	0.429425	3	69156023	69172183	-1
CITED2	ENSG00000164442	2567.01	23.4336	20.0747	-0.220998	0.105791	4.36935	0.036591	0.429425	6	139693393	139695757	-1
C2CD4D	ENSG00000225556	8.87454	0.107917	0.0766804	-0.547795	0.260519	4.36919	0.0365945	0.429425	1	151810295	151813033	-1
CAT	ENSG00000121691	521.467	4.50672	3.58364	-0.326784	0.156274	4.3677	0.0366265	0.429425	11	34460472	34493609	1
GYS1	ENSG00000104812	1078.81	5.73481	4.92933	-0.214003	0.102259	4.36673	0.0366473	0.429425	19	49471382	49496567	-1
METTL1	ENSG00000037897	2988.83	43.8635	38.0413	-0.22928	0.108952	4.36614	0.0366599	0.429425	12	58162254	58166576	-1
FPR1	ENSG00000171051	12040.1	134.206	184.991	0.473083	0.227086	4.36312	0.0367251	0.429425	19	52248425	52307363	-1
NA	ENSG00000092036+ENSG00000265037	913.678	8.86573	10.331	0.220152	0.105597	4.35918	0.0368101	0.429425	NA	NA	NA	NA
CHPT1	ENSG00000111666	274.515	3.41908	2.83483	-0.263964	0.126192	4.35863	0.0368219	0.429425	12	102090725	102137918	1
ZNF512	ENSG00000243943	1033.32	5.2282	5.63962	0.110847	0.0531941	4.35604	0.0368778	0.429425	2	27805897	27858041	1
WLS	ENSG00000116729	217.645	1.38805	1.12895	-0.297664	0.142721	4.35469	0.0369073	0.429425	1	68564142	68698803	-1
SEC24D	ENSG00000150961	8975.36	41.8353	37.2685	-0.170563	0.0817464	4.35428	0.0369161	0.429425	4	119643978	119759838	-1
MELK	ENSG00000165304	200.771	1.67304	1.26456	-0.404082	0.19313	4.35421	0.0369175	0.429425	9	36572859	36677678	1
MYO1F	ENSG00000142347	12137	47.4029	57.6735	0.287447	0.138236	4.3535	0.036933	0.429425	19	8585674	8642461	-1
NDUFS1	ENSG00000023228	4588.23	23.6705	22.4209	-0.0802632	0.0384566	4.35328	0.0369378	0.429425	2	206986149	207024327	-1
ST3GAL2	ENSG00000157350	4128.58	15.3441	18.166	0.253441	0.121924	4.35288	0.0369464	0.429425	16	70413338	70473140	-1
SLC16A3	ENSG00000141526	8779.12	58.6862	69.0781	0.225808	0.108519	4.35277	0.0369487	0.429425	17	80186273	80219005	1
RPRD1A	ENSG00000141425	922.535	3.68415	4.10812	0.164632	0.0788063	4.35228	0.0369594	0.429425	18	33564350	33647539	-1
NPTX2	ENSG00000106236	9.43429	0.0752331	0.0479958	-0.614247	0.293244	4.3507	0.0369937	0.429425	7	98246609	98259180	1
EPB41L3	ENSG00000082397	25325.2	89.1561	117.247	0.416666	0.200396	4.35034	0.0370016	0.429425	18	5392383	5630699	-1
ZNF771	ENSG00000179965	21.1631	0.300168	0.218175	-0.484945	0.231273	4.34994	0.0370104	0.429425	16	30418618	30440920	1
AP1S1	ENSG00000106367	201.532	2.48005	3.14098	0.356739	0.171784	4.34874	0.0370363	0.429425	7	100797678	100804877	1
CBL	ENSG00000110395	2767.93	4.04	4.86749	0.253048	0.121578	4.34672	0.0370803	0.429528	11	119076752	119178859	1
FBXL20	ENSG00000108306	556.112	0.841928	1.09649	0.407863	0.196263	4.34386	0.0371427	0.429593	17	37415384	37558776	-1
GAB1	ENSG00000109458	319.639	0.684327	0.773496	0.177677	0.0855288	4.34324	0.0371561	0.429593	4	144257915	144395721	1
SELO	ENSG00000073169	1676.41	12.2622	13.8834	0.170389	0.0819669	4.33737	0.0372844	0.43067	22	50639408	50656045	1
TCFL5	ENSG00000101190	285.624	1.70033	2.53047	0.551138	0.265229	4.33189	0.0374047	0.43164	20	61472467	61493115	-1
CYSTM1	ENSG00000120306	1350.21	24.5643	29.0847	0.250114	0.120715	4.33034	0.0374389	0.43164	5	139554227	139661637	1
UBAC1	ENSG00000130560	924.912	7.984	9.91686	0.327183	0.157504	4.31718	0.0377294	0.434325	9	138824815	138853226	-1
PTTG1IP	ENSG00000183255	8714.28	52.8845	58.3096	0.141025	0.0680088	4.31658	0.0377427	0.434325	21	46269500	46293752	-1
TOP1MT	ENSG00000184428	245.622	2.47368	2.12917	-0.220348	0.105918	4.31361	0.0378087	0.434644	8	144386554	144442149	-1
WNT2B	ENSG00000134245	37.7113	0.227153	0.2756	0.265243	0.127563	4.31214	0.0378414	0.434644	1	113009163	113065288	1
CHRNA7	ENSG00000175344	13.1742	0.0579001	0.081653	0.509645	0.246982	4.3102	0.0378844	0.43473	15	32322691	32464722	1
DENND4B	ENSG00000198837	11452.2	34.3746	38.2146	0.143474	0.0692398	4.30795	0.0379347	0.434899	1	153901977	153919172	-1
HOOK2	ENSG00000095066	696.854	4.49864	5.13903	0.181467	0.087684	4.30286	0.0380483	0.435569	19	12873817	12983554	-1
RUNDC1	ENSG00000198863	744.998	3.30794	3.71272	0.163555	0.0789861	4.30205	0.0380664	0.435569	17	41132582	41145707	1
RFX1	ENSG00000132005	636.761	2.44537	2.80451	0.191479	0.0925361	4.29785	0.0381606	0.435569	19	14072350	14117851	-1
WDR55	ENSG00000120314	1657.46	11.0838	12.0651	0.11931	0.0575614	4.29767	0.0381647	0.435569	5	140044261	140053709	1
TPD52L2	ENSG00000101150	4763.43	33.7588	37.4193	0.154998	0.0749792	4.29642	0.0381926	0.435569	20	62496643	62522898	1
SLC7A1	ENSG00000139514	3743.08	10.0327	8.19169	-0.304395	0.146514	4.2958	0.0382065	0.435569	13	30083547	30169825	-1
TBC1D5	ENSG00000131374	1197.35	2.75529	2.29401	-0.262783	0.126661	4.29402	0.0382467	0.435621	3	17199899	18486309	-1
SPP1	ENSG00000118785	4193.85	36.9238	56.9634	0.629586	0.305238	4.28936	0.0383516	0.43588	4	88896819	88904562	1
STX1B	ENSG00000099365	25.1533	0.0905571	0.109384	0.314559	0.151555	4.28762	0.0383908	0.43588	16	31000577	31021949	-1
LRP12	ENSG00000147650	3087.84	14.5821	12.0336	-0.268061	0.129302	4.28707	0.0384033	0.43588	8	105501459	105601252	-1
CRISPLD2	ENSG00000103196	706.91	2.28997	3.31051	0.600789	0.288686	4.28599	0.0384277	0.43588	16	84853590	84954374	1
IQCB1	ENSG00000173226	1102.18	7.15959	8.16037	0.185168	0.089355	4.28512	0.0384475	0.43588	3	121488610	121553926	-1
VPS37C	ENSG00000167987	4584.06	29.3392	32.0562	0.122761	0.0593191	4.2816	0.038527	0.436099	11	60897728	60929089	-1
TMEM67	ENSG00000164953	68.6797	0.228625	0.281872	0.340272	0.164058	4.28112	0.038538	0.436099	8	94767072	94831462	1
ZNF318	ENSG00000171467	632.121	1.25142	1.60481	0.365749	0.17749	4.27828	0.0386024	0.436425	6	43299513	43337181	-1
KCTD6	ENSG00000168301	81.9519	0.705231	0.846317	0.284138	0.137474	4.27307	0.038721	0.436838	3	58477841	58488087	1
SAV1	ENSG00000151748	1702.84	10.8303	9.27063	-0.222082	0.107566	4.27206	0.0387439	0.436838	14	51098776	51135049	-1
RNF138	ENSG00000134758	1173.27	5.39297	6.17283	0.196565	0.0954945	4.26926	0.0388077	0.436838	18	29671818	29711524	1
DNAJC1	ENSG00000136770	2004.35	16.3642	18.209	0.156629	0.0760772	4.26669	0.0388666	0.436838	10	22045466	22292698	-1
REEP3	ENSG00000165476	1433.94	4.70908	5.22886	0.145898	0.0706974	4.26566	0.0388901	0.436838	10	65281123	65384883	1
TCEANC2	ENSG00000116205	364.476	1.51981	1.68758	0.156217	0.0756971	4.26194	0.0389753	0.436838	1	54519260	54578192	1
ZFAND2B	ENSG00000158552	1352.03	17.9748	19.8754	0.142473	0.0690834	4.2619	0.0389763	0.436838	2	220059959	220074373	1
CD84	ENSG00000066294	3711.8	8.86492	7.12086	-0.311939	0.150008	4.26097	0.0389977	0.436838	1	160510885	160549306	-1
EXOC6B	ENSG00000144036	165.899	1.23414	1.05197	-0.224565	0.108979	4.26074	0.039003	0.436838	2	72403113	73053170	-1
MSTO1	ENSG00000125459	1068.83	8.3776	7.30758	-0.204999	0.0993168	4.26062	0.0390056	0.436838	1	155579979	155718153	1
PKN1	ENSG00000123143	3667.49	19.7724	22.4299	0.184609	0.0898054	4.2595	0.0390314	0.436838	19	14543865	14582679	1
ZNF44	ENSG00000197857	360.621	2.2016	2.44998	0.158206	0.0768364	4.25473	0.0391411	0.43752	19	12335501	12405702	-1
ACACA	ENSG00000132142	458.744	0.78349	0.657261	-0.251431	0.121876	4.2535	0.0391696	0.43752	17	35441923	35766909	-1
DDX59	ENSG00000118197	1791.95	13.1161	14.7643	0.175704	0.0853038	4.2522	0.0391996	0.43752	1	200593024	200639097	-1
HSD17B4	ENSG00000133835	5682.26	36.9081	32.33	-0.18315	0.0887814	4.24711	0.0393172	0.438433	5	118788138	118972894	1
SNORD74	ENSG00000200954	13.3573	3.6974	2.91722	-0.337843	0.164333	4.23901	0.0395052	0.439107	1	173836809	173836888	-1
SLC16A13	ENSG00000174327	21.353	0.188827	0.253564	0.463202	0.226139	4.23791	0.0395308	0.439107	17	6939394	6943440	1
MDK	ENSG00000110492	44.3258	0.579875	0.757906	0.394573	0.19244	4.23745	0.0395415	0.439107	11	46402306	46405375	1
MLST8	ENSG00000167965	1002.78	9.08976	8.38711	-0.128299	0.0621332	4.23727	0.0395458	0.439107	16	2254249	2259417	1
TRAF3IP1	ENSG00000204104	117.422	0.43939	0.577588	0.429201	0.20884	4.23398	0.0396224	0.439107	2	239229082	239309541	1
C14orf79	ENSG00000140104	89.0561	0.76169	0.944413	0.303903	0.148021	4.23129	0.0396854	0.439107	14	105452112	105476819	1
SNX8	ENSG00000106266	3860.48	15.821	13.4094	-0.245123	0.11919	4.23118	0.0396877	0.439107	7	2291405	2393953	-1
ALOX12	ENSG00000108839	243.581	1.75504	1.97091	0.156605	0.0762985	4.22935	0.0397306	0.439107	17	6899384	6914055	1
C2CD3	ENSG00000168014	935.651	2.47689	2.89864	0.227047	0.110771	4.22886	0.0397421	0.439107	11	73723763	73882255	-1
SPTY2D1	ENSG00000179119	2580.31	8.42221	7.71142	-0.12243	0.0595134	4.22757	0.0397722	0.439107	11	18627948	18656338	-1
N4BP2L2	ENSG00000244754	6293.83	21.8434	24.5764	0.162719	0.0791699	4.22682	0.03979	0.439107	13	33006554	33112970	-1
CTHRC1	ENSG00000164932	15.2349	0.271108	0.173197	-0.640135	0.309443	4.22605	0.039808	0.439107	8	104383743	104395225	1
UCP2	ENSG00000175567	5924.91	54.7516	75.9175	0.469879	0.229769	4.22209	0.0399009	0.439499	11	73685712	73694352	-1
GABPB2	ENSG00000143458	195.775	1.66097	1.95539	0.247244	0.120446	4.22148	0.0399153	0.439499	1	151043054	151098018	1
SNORD89	ENSG00000212283	46.5209	6.5842	8.17417	0.320248	0.156656	4.20776	0.0402393	0.441036	2	101889398	101889511	-1
SAT2	ENSG00000141504	1515.93	26.5295	30.291	0.190463	0.0931109	4.2056	0.0402907	0.441036	17	7529552	7531194	-1
NOP14	ENSG00000087269	2959.74	19.3457	16.9833	-0.197565	0.0960845	4.20164	0.0403848	0.441036	4	2939660	2965112	-1
INPPL1	ENSG00000165458	5924.04	21.5044	23.7696	0.137865	0.0673597	4.20099	0.0404003	0.441036	11	71934745	71950149	1
HIF1AN	ENSG00000166135	2821.15	7.11739	7.58148	0.0892516	0.0435989	4.19808	0.0404699	0.441036	10	102288829	102309763	1
EIF3B	ENSG00000106263	9922.26	60.8712	54.4471	-0.173185	0.0843937	4.19772	0.0404783	0.441036	7	2393721	2420380	1
UBFD1	ENSG00000103353	1615.11	5.67308	6.13074	0.102955	0.0502661	4.19687	0.0404986	0.441036	16	23568392	23585710	1
HCFC1R1	ENSG00000103145	204.63	3.9274	3.39313	-0.216098	0.105336	4.19655	0.0405062	0.441036	16	3072621	3074287	-1
ZBTB6	ENSG00000186130	733.068	3.08503	3.34725	0.129591	0.0632841	4.19487	0.0405464	0.441036	9	125670335	125675609	-1
NADKD1	ENSG00000152620	921.317	4.58715	3.77363	-0.266069	0.129341	4.19407	0.0405656	0.441036	5	36192694	36242381	-1
PNP	ENSG00000198805	5154.69	34.9603	41.934	0.268633	0.131701	4.19395	0.0405684	0.441036	14	20937113	20945253	1
ATF6B	ENSG00000213676	6386.58	41.917	46.0504	0.135813	0.0663516	4.19158	0.0406253	0.441036	6	32065953	32096030	-1
AMZ1	ENSG00000174945	130.889	0.664314	0.385513	-0.753205	0.362651	4.19107	0.0406375	0.441036	7	2719156	2804759	1
CMTM3	ENSG00000140931	1612.31	12.5478	14.1702	0.174328	0.0855037	4.18954	0.0406742	0.441036	16	66637777	66647795	1
AASS	ENSG00000008311	243.995	0.819576	0.66436	-0.294273	0.143862	4.18736	0.0407264	0.441036	7	121715701	121784334	-1
ST8SIA4	ENSG00000113532	1963.96	4.2974	5.36728	0.343312	0.167565	4.187	0.0407352	0.441036	5	100145357	100238970	-1
PDE6D	ENSG00000156973	504.842	7.6675	8.61716	0.171932	0.0843075	4.18586	0.0407625	0.441036	2	232597135	232650982	-1
MITF	ENSG00000187098	1449.47	5.37773	4.235	-0.347468	0.169222	4.18042	0.0408937	0.441036	3	69788586	70017488	1
RSPH3	ENSG00000130363	75.9206	0.547171	0.715025	0.403179	0.19792	4.17866	0.0409361	0.441036	6	159397312	159421219	-1
NUDT19	ENSG00000213965	101.224	0.664952	0.553915	-0.264791	0.129235	4.17862	0.0409371	0.441036	19	33182867	33204702	1
SLC4A8	ENSG00000050438	402.213	1.22757	1.56187	0.364258	0.178818	4.17765	0.0409604	0.441036	12	51785101	51902980	1
KIAA1958	ENSG00000165185	20.6025	0.120871	0.157321	0.398639	0.196087	4.17652	0.0409879	0.441036	9	115249127	115431677	1
CLGN	ENSG00000153132	116.993	0.624464	0.882026	0.529477	0.259083	4.1764	0.0409907	0.441036	4	141309609	141349122	-1
MIF	ENSG00000240972	2073.59	70.6522	61.7628	-0.201411	0.0985402	4.17583	0.0410046	0.441036	22	24236191	24237414	1
SHCBP1	ENSG00000171241	42.6568	0.254155	0.217649	-0.231794	0.113507	4.17492	0.0410264	0.441036	16	46614466	46655538	-1
SARS2	ENSG00000104835	373.623	3.36138	2.89426	-0.22522	0.109954	4.17417	0.0410447	0.441036	19	39405906	39440495	-1
SEC23IP	ENSG00000107651	5489.02	14.0673	12.8758	-0.130243	0.0637494	4.17254	0.0410842	0.441036	10	121652223	121702014	1
TBL2	ENSG00000106638	703.322	4.38931	3.88729	-0.173998	0.0851734	4.17245	0.0410864	0.441036	7	72983990	72993121	-1
MAGI2	ENSG00000187391	32.4941	0.0782412	0.0924434	0.262233	0.128352	4.17191	0.0410995	0.441036	7	77646393	79082890	-1
ANTXR2	ENSG00000163297	32542	67.0364	77.0419	0.209857	0.102858	4.16834	0.0411862	0.441405	4	80822303	81046608	-1
SELT	ENSG00000198843	7541.77	37.3342	40.5294	0.115515	0.0566171	4.16447	0.0412803	0.441405	3	150320662	150348222	1
IRF3	ENSG00000126456	1029.64	9.1602	10.7799	0.243552	0.119008	4.16445	0.0412809	0.441405	19	50162826	50169132	-1
ACSL3	ENSG00000123983	2786.93	12.049	10.8558	-0.145227	0.07124	4.16322	0.0413107	0.441405	2	223725652	223809357	1
MTRF1	ENSG00000120662	432.463	3.31949	3.85845	0.213167	0.104265	4.16308	0.0413142	0.441405	13	41790505	41837742	-1
LILRA3	ENSG00000170866	13206.8	108.226	193.021	0.751793	0.36721	4.15837	0.0414292	0.441701	19	54799854	54809952	-1
HPD	ENSG00000158104	133.662	0.992159	1.51511	0.584557	0.283128	4.15688	0.0414658	0.441701	12	122277433	122301502	-1
PPFIBP2	ENSG00000166387	2110.62	11.6197	9.56084	-0.290736	0.142487	4.15651	0.0414747	0.441701	11	7534529	7678358	1
SNORD54	ENSG00000238650	53.2927	13.5541	17.0894	0.331804	0.162446	4.1546	0.0415216	0.441701	8	56986394	56986460	-1
CCDC71L	ENSG00000253276	1058.91	3.98649	4.65623	0.237019	0.116604	4.15282	0.0415651	0.441701	7	106297211	106301442	-1
CD4	ENSG00000010610	3452.09	24.7999	14.4971	-0.785962	0.381716	4.15094	0.0416113	0.441701	12	6896024	6929974	1
KDM4C	ENSG00000107077	1311.41	3.38943	3.68425	0.11548	0.0566206	4.15079	0.0416151	0.441701	9	6720863	7175648	1
USF1	ENSG00000158773	5228.4	48.1191	56.9124	0.237529	0.116314	4.15017	0.0416305	0.441701	1	161009041	161015767	-1
C1orf21	ENSG00000116667	1545.86	2.27445	3.16874	0.474734	0.234249	4.14633	0.0417248	0.442319	1	184356192	184598154	1
HIST1H2BG	ENSG00000187990	34.3419	1.65222	1.07431	-0.5609	0.272536	4.1358	0.0419853	0.443109	6	26216428	26216872	-1
C19orf38	ENSG00000214212	340.273	4.9878	6.33033	0.343178	0.169592	4.13561	0.0419899	0.443109	19	10947251	10980466	1
DNTTIP1	ENSG00000101457	2319.8	30.534	34.3231	0.167664	0.0823857	4.13344	0.0420437	0.443109	20	44420576	44440066	1
POU2F2	ENSG00000028277	4435.02	18.2435	22.4611	0.27998	0.13794	4.13247	0.042068	0.443109	19	42590262	42700737	-1
CYC1	ENSG00000179091	3499.64	54.0079	49.703	-0.132339	0.0649752	4.13236	0.0420707	0.443109	8	145149930	145152428	1
MLF1	ENSG00000178053	27.4921	0.21656	0.154306	-0.482195	0.236828	4.13159	0.0420897	0.443109	3	158288952	158325041	1
APPBP2	ENSG00000062725	1993.7	5.35197	5.75273	0.103267	0.0508555	4.13036	0.0421205	0.443109	17	58520520	58603580	-1
MNT	ENSG00000070444	731.459	2.55853	2.89234	0.179207	0.0881953	4.12973	0.0421361	0.443109	17	2287354	2304412	-1
PAXBP1	ENSG00000159086	1833.65	7.33614	8.1078	0.137607	0.067544	4.1289	0.0421568	0.443109	21	34106210	34144169	-1
NA	ENSG00000154822+ENSG00000264818	913.212	3.47326	3.96613	0.194817	0.0961479	4.12848	0.0421671	0.443109	NA	NA	NA	NA
ZNF587B	ENSG00000269343	254.278	1.46401	1.26289	-0.225921	0.11091	4.12635	0.0422203	0.443109	19	58331099	58370018	1
ZNF431	ENSG00000196705	239.616	1.05114	1.19721	0.187572	0.0926665	4.12582	0.0422336	0.443109	19	21324827	21373034	1
APOBEC3A	ENSG00000128383	14874.5	145.114	232.062	0.712304	0.349814	4.12323	0.0422982	0.443119	22	39348746	39359188	1
OAZ2	ENSG00000180304	9269.38	93.6633	79.6064	-0.225328	0.110558	4.12288	0.042307	0.443119	15	64979772	64995480	-1
SNORA55	ENSG00000201457	16.9177	2.43282	1.97732	-0.324599	0.159639	4.11939	0.0423943	0.44338	1	40033046	40033180	-1
SOCS4	ENSG00000180008	1175.78	2.885	3.15872	0.134937	0.0665686	4.11899	0.0424043	0.44338	14	55493948	55516206	1
FAM219B	ENSG00000178761	1040.24	4.97212	5.59901	0.182054	0.0899344	4.11616	0.0424754	0.44359	15	75192328	75199462	-1
APOL4	ENSG00000100336	4718.41	30.1649	18.8066	-0.69782	0.338183	4.11414	0.0425261	0.44359	22	36585172	36600886	-1
IRF2BPL	ENSG00000119669	2023.98	8.11037	9.52077	0.217946	0.107765	4.11387	0.042533	0.44359	14	77490888	77495034	-1
ZNF100	ENSG00000197020	507.669	1.88777	2.21616	0.231498	0.114652	4.11113	0.0426018	0.443929	19	21905568	21950430	-1
CLEC11A	ENSG00000105472	51.8835	0.795438	0.514393	-0.633937	0.311003	4.10499	0.0427568	0.445166	19	51226586	51228974	1
C1orf109	ENSG00000116922	312.657	2.51176	2.23927	-0.170317	0.083834	4.10107	0.042856	0.445601	1	38147242	38157914	-1
NAMPT	ENSG00000105835	232023	799.164	1036.91	0.387785	0.192364	4.09953	0.0428952	0.445601	7	105888731	105926772	-1
KAT5	ENSG00000172977	3504.58	28.0007	25.9192	-0.115274	0.0569103	4.0979	0.0429365	0.445601	11	65479467	65487075	1
CLEC17A	ENSG00000187912	122.408	0.864985	1.18516	0.503547	0.249267	4.0976	0.0429442	0.445601	19	14693896	14721969	1
NA	ENSG00000243444+ENSG00000241978+ENSG00000157654	4941.81	4.03209	3.27544	-0.284323	0.140474	4.09098	0.0431127	0.446846	NA	NA	NA	NA
ACTR1B	ENSG00000115073	2279.21	19.4375	16.6673	-0.218968	0.107876	4.09002	0.0431372	0.446846	2	98272431	98280570	-1
FPR3	ENSG00000187474	22744.9	144.689	182.779	0.342501	0.170077	4.08419	0.0432863	0.447805	19	52298416	52329442	1
DNAJC30	ENSG00000176410	136.601	1.01089	0.920629	-0.138802	0.0686183	4.08143	0.0433569	0.447805	7	73096601	73097783	-1
C12orf76	ENSG00000174456	78.8877	0.671433	0.791814	0.255761	0.126699	4.08091	0.0433704	0.447805	12	110465872	110511491	-1
PTPRM	ENSG00000173482	630.269	1.81128	2.25885	0.330195	0.163884	4.07874	0.0434261	0.447805	18	7566780	8406859	1
IL24	ENSG00000162892	139.758	0.777049	4.13807	1.24188	0.604984	4.07518	0.0435176	0.447805	1	207070788	207077484	1
WDR20	ENSG00000140153	821.885	2.43244	2.5804	0.0921004	0.0456287	4.07193	0.0436014	0.447805	14	102605840	102691184	1
LILRB1	ENSG00000104972	76009.6	390.909	516.03	0.402248	0.200045	4.07086	0.043629	0.447805	19	55085346	55148979	1
FMO5	ENSG00000131781	43.2123	0.215047	0.277296	0.374407	0.186701	4.06697	0.0437297	0.447805	1	146646930	146714700	-1
RQCD1	ENSG00000144580	1268.39	26.2937	24.2508	-0.116853	0.0579132	4.0645	0.0437936	0.447805	2	219433303	219461803	1
RYR3	ENSG00000198838	25.7027	0.0265722	0.0331812	0.324753	0.161643	4.0645	0.0437937	0.447805	15	33603163	34158303	1
DBF4B	ENSG00000161692	224.492	1.21106	1.42342	0.256188	0.127355	4.06435	0.0437975	0.447805	17	42785976	42829632	1
PDPR	ENSG00000090857	1631.04	3.22225	4.16125	0.384505	0.191072	4.06258	0.0438435	0.447805	16	70147529	70195203	1
SORT1	ENSG00000134243	5202.91	14.1085	11.1663	-0.337911	0.16717	4.06227	0.0438516	0.447805	1	109852192	109940573	-1
VWA8	ENSG00000102763	1652.11	3.41103	4.67787	0.469031	0.232321	4.05873	0.0439435	0.447805	13	42140973	42535256	-1
FOS	ENSG00000170345	660.585	4.92071	6.13783	0.337101	0.167362	4.05855	0.0439482	0.447805	14	75745477	75748933	1
RORB	ENSG00000198963	29.8431	0.165973	0.129368	-0.369974	0.183625	4.05721	0.0439832	0.447805	9	77112281	77302117	1
STXBP3	ENSG00000116266	5350.04	36.6946	40.4049	0.146867	0.0730087	4.05656	0.044	0.447805	1	109289296	109352148	1
C3orf62	ENSG00000188315	585.633	2.74396	3.14259	0.183244	0.0910411	4.05632	0.0440062	0.447805	3	49306035	49315342	-1
TBC1D24	ENSG00000162065	64.8323	0.156971	0.198265	0.350256	0.17384	4.053	0.0440928	0.447805	16	2525147	2555735	1
MTFR1L	ENSG00000117640	1508.11	10.9532	11.6423	0.0927191	0.0460831	4.05174	0.0441258	0.447805	1	26145131	26159432	1
PMM1	ENSG00000100417	754.885	9.44615	11.856	0.313982	0.156543	4.05108	0.0441432	0.447805	22	41972898	41985894	-1
ZNF764	ENSG00000169951	282.906	1.73026	1.91501	0.148864	0.07383	4.04863	0.0442071	0.447805	16	30565085	30569819	-1
HSPA12A	ENSG00000165868	11.9331	0.0427999	0.0315471	-0.433316	0.213516	4.04662	0.04426	0.447805	10	118430703	118502085	-1
TMEM14A	ENSG00000096092	21.9959	0.450293	0.318869	-0.466141	0.230452	4.04212	0.0443781	0.447805	6	52535907	52551386	1
ZNF12	ENSG00000164631	1042.43	3.55245	3.86694	0.126253	0.0628544	4.03922	0.0444544	0.447805	7	6728064	6746554	-1
TSPYL4	ENSG00000187189	151.661	0.617717	0.704279	0.216857	0.10788	4.03861	0.0444705	0.447805	6	116571151	116575261	-1
IMPA1	ENSG00000133731	1816	8.65123	9.55579	0.140845	0.0701012	4.03861	0.0444705	0.447805	8	82570196	82598928	-1
NADK	ENSG00000008130	10482.9	42.1843	47.3291	0.159776	0.079659	4.03791	0.044489	0.447805	1	1682671	1711896	-1
FAM151B	ENSG00000152380	93.8723	0.899719	1.08989	0.254518	0.126382	4.03701	0.0445125	0.447805	5	79783788	79838382	1
MTL5	ENSG00000132749	9.77953	0.0291369	0.0403103	0.531906	0.266195	4.03519	0.0445607	0.447805	11	68474908	68519032	-1
TRIB3	ENSG00000101255	124.587	1.04631	0.76044	-0.463078	0.229948	4.03429	0.0445844	0.447805	20	361261	378203	1
PROZ	ENSG00000126231	239.904	2.35901	3.53179	0.505059	0.251149	4.03357	0.0446035	0.447805	13	113812968	113826694	1
NA	ENSG00000107521+ENSG00000264610	6496.83	26.659	28.679	0.100785	0.0502575	4.03253	0.0446309	0.447805	NA	NA	NA	NA
NA	ENSG00000121236+ENSG00000258659+ENSG00000258588	584.505	1.01625	1.2357	0.282678	0.141347	4.03222	0.0446392	0.447805	NA	NA	NA	NA
ASB7	ENSG00000183475	550.382	1.84017	2.02369	0.144898	0.0722221	4.03146	0.0446592	0.447805	15	101142739	101191910	1
MAP10	ENSG00000212916	33.5482	0.102081	0.119739	0.288265	0.143187	4.03055	0.0446834	0.447805	1	232940643	232946092	1
WSB2	ENSG00000176871	7897.17	53.0272	47.3081	-0.173007	0.0861509	4.02986	0.0447017	0.447805	12	118470712	118500235	-1
WASF1	ENSG00000112290	23.5048	0.114187	0.149829	0.45495	0.226646	4.0289	0.0447271	0.447805	6	110421022	110501207	-1
TRIM8	ENSG00000171206	1207.15	7.43745	8.42869	0.187969	0.0939694	4.02722	0.0447716	0.447805	10	104404253	104418075	1
HOMER1	ENSG00000152413	321.916	1.52441	1.20186	-0.339626	0.169174	4.02628	0.0447966	0.447805	5	78668459	78810040	-1
RDH11	ENSG00000072042	1322.22	8.56665	10.0193	0.234817	0.11689	4.02602	0.0448035	0.447805	14	68143518	68162531	-1
ALDH1A1	ENSG00000165092	692.534	6.20065	4.19048	-0.581608	0.28795	4.02522	0.0448249	0.447805	9	75515578	75695358	-1
SDCBP2	ENSG00000125775	38.7257	0.442547	0.324996	-0.439058	0.21819	4.02379	0.0448628	0.447805	20	1290619	1309883	-1
DNAAF1	ENSG00000154099	1507.18	13.1869	8.8532	-0.563151	0.278451	4.02343	0.0448724	0.447805	16	84178865	84212373	1
PINX1	ENSG00000254093	483.422	8.83551	7.70215	-0.205456	0.102191	4.02165	0.0449198	0.447805	8	10622473	10697394	-1
PCTP	ENSG00000141179	499.273	3.703	4.15739	0.169963	0.0850835	4.0216	0.044921	0.447805	17	53828340	53920191	1
KDM3A	ENSG00000115548	2117.9	7.26807	8.25525	0.198563	0.0991128	4.02056	0.0449487	0.447805	2	86667770	86719839	1
USP12	ENSG00000152484	14284.3	62.8328	50.5366	-0.299141	0.148358	4.01809	0.0450145	0.448096	13	27640293	27746033	-1
SEPW1	ENSG00000178980	2095.28	40.0788	46.3048	0.20167	0.100892	4.01422	0.0451181	0.448595	19	48281829	48287943	1
FLYWCH2	ENSG00000162076	68.3944	1.06304	1.34229	0.395621	0.197247	4.01114	0.0452007	0.448595	16	2933187	2949383	1
C1orf63	ENSG00000117616	7120.77	80.9638	94.6724	0.218098	0.108978	4.01002	0.0452305	0.448595	1	25568728	25664704	-1
PPP1R15B	ENSG00000158615	19214.2	72.2329	57.9697	-0.309864	0.154571	4.0093	0.0452501	0.448595	1	204372515	204380919	-1
ZFHX3	ENSG00000140836	726.777	0.877636	0.728737	-0.268691	0.134317	4.00825	0.045278	0.448595	16	72816784	73093597	-1
MAF1	ENSG00000179632	4324.77	45.8693	41.4695	-0.154001	0.0768215	4.00801	0.0452845	0.448595	8	145159402	145162514	1
BNIPL	ENSG00000163141	17.3634	0.111774	0.148755	0.417166	0.207741	4.00416	0.0453881	0.449183	1	151009046	151020076	1
SNORD43	ENSG00000263764	10.8581	3.46586	2.78282	-0.329037	0.164291	4.00125	0.0454665	0.449183	22	39715055	39715118	-1
COL6A1	ENSG00000142156	281.577	1.43173	0.925808	-0.537641	0.264278	4.00081	0.0454784	0.449183	21	47401651	47424964	1
ULK2	ENSG00000083290	1873.96	4.08707	3.23575	-0.3256	0.162518	4.00036	0.0454906	0.449183	17	19674142	19771249	-1
SS18L1	ENSG00000184402	902.925	3.38412	3.77363	0.146461	0.0731511	3.9987	0.0455353	0.449262	20	60718822	60757540	1
KIAA0907	ENSG00000132680	2723.45	15.7362	17.6104	0.159902	0.0798005	3.99418	0.0456577	0.450107	1	155882834	155904191	-1
ZNF646	ENSG00000167395	1751.1	4.82778	5.3403	0.144635	0.0724694	3.9869	0.0458553	0.450972	16	31085743	31095517	1
LAPTM4A	ENSG00000068697	16745.5	162.832	179.252	0.131948	0.0660994	3.98576	0.0458865	0.450972	2	20232411	20251789	-1
ZNF551	ENSG00000204519	133.571	0.687542	0.599902	-0.189432	0.0949408	3.98555	0.045892	0.450972	19	58193337	58202022	1
EXOC4	ENSG00000131558	2266.07	9.94289	8.71042	-0.194267	0.0972044	3.985	0.0459072	0.450972	7	132937829	133751342	1
GIMAP8	ENSG00000171115	1411.92	7.1418	5.6177	-0.344109	0.171408	3.9834	0.0459507	0.450972	7	150147718	150176480	1
ZMYM2	ENSG00000121741	1818.3	2.96673	3.35812	0.179705	0.0900963	3.98101	0.0460159	0.450972	13	20532810	20665968	1
CDCP1	ENSG00000163814	88.3411	0.213508	0.299616	0.505194	0.254054	3.98097	0.0460169	0.450972	3	45123770	45187914	-1
CMAS	ENSG00000111726	1105.93	10.5256	12.4044	0.241308	0.120802	3.97906	0.0460693	0.450972	12	22199108	22218608	1
RP11-723O4.6	ENSG00000187695	13.9805	0.139709	0.113533	-0.322531	0.161749	3.97878	0.0460769	0.450972	3	128628717	128690173	-1
TMX4	ENSG00000125827	1562.15	12.6575	10.9585	-0.210732	0.105597	3.97703	0.0461249	0.451081	20	7957995	8000476	-1
SLC22A15	ENSG00000163393	181.251	0.601299	0.789118	0.399552	0.201459	3.9715	0.0462766	0.452203	1	116519119	116612675	1
GRASP	ENSG00000161835	1267.3	12.7796	13.9474	0.582534	0.285872	3.96983	0.0463225	0.452291	12	52400724	52409673	1
H2AFX	ENSG00000188486	222.105	2.59617	2.39738	-0.123961	0.0622474	3.96233	0.0465292	0.453947	11	118964564	118966177	-1
FAM8A1	ENSG00000137414	687.956	2.397	2.84304	0.255996	0.128902	3.96057	0.0465779	0.45406	6	17600586	17611950	1
SYT1	ENSG00000067715	17.6326	0.04566	0.0752364	0.730852	0.368583	3.95648	0.0466912	0.454478	12	79257773	79845788	1
C12orf5	ENSG00000078237	1418.94	2.93467	3.28286	0.167776	0.0845421	3.95406	0.0467584	0.454478	12	4430371	4462338	1
CLEC12A	ENSG00000172322	4737.53	60.4656	45.4167	-0.397034	0.198499	3.95343	0.0467758	0.454478	12	10103915	10148293	1
KCNMB3	ENSG00000171121	50.8475	0.232556	0.293871	0.349429	0.176473	3.95323	0.0467814	0.454478	3	178957530	178984790	-1
TUBGCP2	ENSG00000130640	3519.52	20.4955	18.9646	-0.113798	0.0573237	3.95064	0.0468537	0.454478	10	135093135	135125841	-1
CASC4	ENSG00000166734	1662.94	7.05256	8.00308	0.19112	0.0964037	3.94972	0.0468792	0.454478	15	44580927	44707956	1
CCM2L	ENSG00000101331	1434.79	8.38108	12.2408	0.541837	0.271984	3.94777	0.0469334	0.454478	20	30598245	30619984	1
C17orf89	ENSG00000224877	209.028	7.35205	5.99747	-0.309664	0.155858	3.94605	0.0469815	0.454478	17	79213039	79215081	1
CEP152	ENSG00000103995	264.036	0.778291	0.911092	0.256394	0.129019	3.94538	0.0470003	0.454478	15	49005125	49103343	-1
SYCP3	ENSG00000139351	25.5754	0.360366	0.460798	0.334279	0.168532	3.94498	0.0470115	0.454478	12	102122426	102133250	-1
ABCE1	ENSG00000164163	8354.73	38.2352	33.0331	-0.222957	0.111805	3.94435	0.0470291	0.454478	4	146019084	146050331	1
CSF3R	ENSG00000119535	3232.44	18.5582	14.4635	-0.366954	0.184484	3.94248	0.0470814	0.454625	1	36931644	36948879	-1
ANAPC10	ENSG00000164162	518.464	11.2745	10.0485	-0.176808	0.088544	3.94025	0.0471437	0.454868	4	145888264	146019693	-1
NCKAP5L	ENSG00000167566	599.435	2.00826	2.41142	0.272005	0.137449	3.93476	0.0472978	0.455007	12	50184929	50222533	-1
R3HCC1	ENSG00000104679	559.218	6.87198	5.74377	-0.258142	0.129205	3.93468	0.0473	0.455007	8	23127633	23153792	1
SAMSN1	ENSG00000155307	31949.1	270.739	342.263	0.347726	0.176096	3.93369	0.047328	0.455007	21	15857549	15955723	-1
PTGES	ENSG00000148344	796.061	5.8503	10.4219	0.86628	0.437726	3.93202	0.0473751	0.455007	9	132500610	132515326	-1
MRPL12	ENSG00000262814	721.419	13.4866	11.9645	-0.181573	0.0914709	3.93145	0.0473911	0.455007	17	79670387	79674556	1
KIAA0232	ENSG00000170871	1730.87	3.75945	4.18175	0.150444	0.0758489	3.93072	0.0474118	0.455007	4	6783102	6885897	1
SATB2	ENSG00000119042	9.8301	0.0234905	0.032782	0.517372	0.26173	3.93049	0.0474182	0.455007	2	200134223	200335989	-1
C19orf10	ENSG00000074842	12646.1	228.911	202.276	-0.192184	0.0969513	3.92616	0.0475405	0.455823	19	4641386	4670382	-1
RMI1	ENSG00000178966	395.385	1.92609	2.15342	0.151351	0.0763218	3.92302	0.0476294	0.456233	9	86595626	86618985	1
TXNDC16	ENSG00000087301	403.119	1.78159	1.31439	-0.437758	0.220655	3.92201	0.0476578	0.456233	14	52897308	53019240	-1
CHAC2	ENSG00000143942	37.7402	0.49476	0.57295	0.238378	0.119601	3.91912	0.0477397	0.45666	2	53994929	54002333	1
COL8A2	ENSG00000171812	110.989	0.506759	0.380862	-0.437147	0.218628	3.91648	0.047815	0.457024	1	36560837	36590821	-1
DHDDS	ENSG00000117682	2346.12	13.3642	12.1209	-0.147214	0.0744113	3.91307	0.047912	0.45706	1	26758773	26797785	1
MGAT1	ENSG00000131446	15416.8	74.8373	65.4218	-0.196746	0.0994241	3.91248	0.0479288	0.45706	5	180217541	180242652	-1
DOHH	ENSG00000129932	687.464	6.38304	5.57448	-0.205832	0.104057	3.91241	0.0479309	0.45706	19	3490819	3500938	-1
DEFB1	ENSG00000164825	72.724	3.52143	2.05488	-0.756925	0.379608	3.90843	0.0480445	0.45748	8	6728097	6735544	-1
ABCD4	ENSG00000119688	1352.42	7.37464	8.05986	0.123928	0.0628002	3.90825	0.0480496	0.45748	14	74752126	74769759	-1
FAM114A1	ENSG00000197712	381.532	1.53228	1.79817	0.231444	0.117723	3.90287	0.0482037	0.458293	4	38869298	38947360	1
KLKB1	ENSG00000164344	10.1715	0.0681357	0.0960673	0.49801	0.252649	3.90033	0.0482765	0.458293	4	187130133	187179625	1
BBIP1	ENSG00000214413	1296.17	8.971	10.0468	0.160807	0.081435	3.8998	0.0482919	0.458293	10	112658488	112679032	-1
KIT	ENSG00000157404	9.44736	0.0420447	0.0265448	-0.956929	0.480978	3.89954	0.0482994	0.458293	4	55524085	55606881	1
PBXIP1	ENSG00000163346	2688.64	13.5622	16.8305	0.321905	0.16243	3.89875	0.0483221	0.458293	1	154916552	154928599	-1
NAF1	ENSG00000145414	625.233	5.14783	4.52755	-0.189652	0.0958309	3.89397	0.0484598	0.459011	4	164031225	164088073	-1
COA6	ENSG00000168275	1186.69	23.1899	26.8924	0.207937	0.10575	3.8912	0.0485399	0.459011	1	234509202	234519795	1
USP33	ENSG00000077254	5053.67	19.0422	20.5235	0.113786	0.0577083	3.89095	0.0485468	0.459011	1	78161672	78225537	-1
GLT1D1	ENSG00000151948	350.858	2.08568	2.57788	0.307185	0.156475	3.89007	0.0485725	0.459011	12	129337972	129469509	1
RHBDF1	ENSG00000007384	119.144	0.787593	0.634999	-0.316732	0.160478	3.88962	0.0485853	0.459011	16	108058	126354	-1
DCDC2B	ENSG00000222046	155.274	1.91817	2.24177	0.229408	0.116599	3.88523	0.0487125	0.459616	1	32674695	32681797	1
NUDT12	ENSG00000112874	96.0137	0.442923	0.552473	0.352633	0.177605	3.88473	0.048727	0.459616	5	102884556	102898494	-1
CHI3L1	ENSG00000133048	18074.7	202.557	147.325	-0.431693	0.213521	3.88353	0.048762	0.459616	1	203148059	203155877	-1
ABHD8	ENSG00000127220	94.771	0.701968	0.938763	0.442586	0.224266	3.87892	0.0488959	0.460524	19	17402940	17421045	-1
RNF32	ENSG00000105982	76.5825	0.615574	0.701845	0.209166	0.106083	3.87733	0.0489425	0.460608	7	156432975	156469824	1
XKR7	ENSG00000101321	30.339	0.165691	0.212063	0.357424	0.182473	3.87195	0.0490995	0.461393	20	30555805	30586256	1
TRPV4	ENSG00000111199	20.567	0.0946363	0.136037	0.517125	0.264361	3.87189	0.0491012	0.461393	12	110220890	110271212	-1
LILRA1	ENSG00000104974	3651.92	28.9641	40.4168	0.48312	0.245905	3.87035	0.0491461	0.461461	19	55105047	55113555	1
PDE4DIP	ENSG00000178104	62671.9	91.6805	79.7801	-0.211275	0.107384	3.86224	0.0493844	0.462679	1	144836157	145076186	-1
ZNF708	ENSG00000182141	335.135	1.36008	1.66861	0.295749	0.151143	3.85936	0.0494692	0.462679	19	21473962	21512227	-1
PVR	ENSG00000073008	4211.21	13.6465	11.0476	-0.302141	0.153537	3.85895	0.0494812	0.462679	19	45147098	45166850	1
C5orf22	ENSG00000082213	1254.11	5.9593	6.5512	0.14498	0.0738613	3.85847	0.0494956	0.462679	5	31532373	31555165	1
FAM166A	ENSG00000188163	10.7855	0.214663	0.123249	-0.789596	0.399406	3.85758	0.0495218	0.462679	9	140138036	140142222	-1
FAP	ENSG00000078098	71.6948	0.39666	0.541014	0.445128	0.227429	3.85735	0.0495285	0.462679	2	163027194	163101661	-1
ICA1	ENSG00000003147	22.4353	0.144492	0.18057	0.329151	0.168611	3.85695	0.0495403	0.462679	7	8152814	8302317	-1
WIPF1	ENSG00000115935	5879.96	20.7032	24.3449	0.242743	0.12379	3.84796	0.0498064	0.46406	2	175424300	175547644	-1
CEP112	ENSG00000154240	37.3409	0.148892	0.187447	0.347785	0.176404	3.84655	0.0498484	0.46406	17	63631656	64188202	-1
NAA40	ENSG00000110583	93.6227	0.446383	0.563158	0.423387	0.214773	3.8463	0.0498559	0.46406	11	63706431	63724800	1
GATAD1	ENSG00000157259	1174.69	5.11537	5.58392	0.125981	0.0642661	3.84491	0.0498973	0.46406	7	92076767	92088150	1
SNX17	ENSG00000115234	7908.31	72.2816	66.5556	-0.132513	0.0675222	3.84431	0.0499151	0.46406	2	27593389	27599995	1
VASN	ENSG00000168140	31.0957	0.181058	0.219874	0.27705	0.141453	3.84429	0.0499156	0.46406	16	4421849	4433529	1
CRNKL1	ENSG00000101343	3005.03	12.5429	11.9328	-0.0756938	0.0385442	3.84084	0.0500185	0.464611	20	20015012	20036690	-1
IDE	ENSG00000119912	2014.06	6.40697	5.63705	-0.187616	0.0953887	3.83976	0.0500508	0.464611	10	94211441	94333833	-1
ZNF35	ENSG00000169981	186.257	1.32411	1.19568	-0.151951	0.0777034	3.83612	0.0501595	0.465268	3	44690219	44702283	1
CLEC7A	ENSG00000172243	1262.52	7.51632	9.1982	0.314035	0.160742	3.83202	0.0502823	0.46556	12	10269376	10282857	-1
CTSC	ENSG00000109861	10590.5	19.4668	31.2194	0.704645	0.357502	3.83066	0.050323	0.46556	11	88026760	88070955	-1
RPS23	ENSG00000186468	11912.5	68.1359	60.637	-0.171035	0.0871542	3.8269	0.0504361	0.46556	5	81569177	81574396	-1
SMAD7	ENSG00000101665	3853.07	23.0103	20.2166	-0.186516	0.0953598	3.82646	0.0504495	0.46556	18	46446223	46477081	-1
SLC25A35	ENSG00000125434	11.6529	0.0663671	0.0849826	0.402215	0.205865	3.826	0.0504632	0.46556	17	8191081	8198661	-1
PHB2	ENSG00000215021	4155.9	53.2038	50.1121	-0.0964323	0.0492317	3.8246	0.0505053	0.46556	12	7074490	7079988	-1
KIF2A	ENSG00000068796	2013.95	11.4039	10.0519	-0.179848	0.0918193	3.82404	0.0505222	0.46556	5	61601989	61833076	1
KCNQ1	ENSG00000053918	123.541	0.7893	0.56611	-0.477433	0.243676	3.82319	0.050548	0.46556	11	2465914	2870339	1
VRK1	ENSG00000100749	342.967	3.802	3.40872	-0.145323	0.0741979	3.82296	0.0505548	0.46556	14	97263641	97398059	1
ZDHHC2	ENSG00000104219	679.907	2.7983	3.32448	0.259352	0.133206	3.82162	0.0505952	0.46556	8	17013538	17082308	1
ZNF607	ENSG00000198182	19.7925	0.0693643	0.0881198	0.437442	0.223004	3.81997	0.0506452	0.46556	19	38187264	38210691	-1
ESYT2	ENSG00000117868	6412.45	20.4558	18.0915	-0.179644	0.0917441	3.81953	0.0506584	0.46556	7	158523686	158622944	-1
ZNF414	ENSG00000133250	504.394	6.16306	5.43495	-0.186101	0.0951995	3.81864	0.0506854	0.46556	19	8575462	8579048	-1
C7orf25	ENSG00000136197	228.707	2.06815	2.46146	0.260947	0.133958	3.81617	0.0507602	0.465657	7	42948325	42951904	-1
PNMA1	ENSG00000176903	1238.84	7.8794	9.04924	0.207414	0.106219	3.81458	0.0508085	0.465657	14	74178494	74181128	-1
ZBTB26	ENSG00000171448	169.108	1.50084	1.69138	0.183846	0.0942405	3.81404	0.0508246	0.465657	9	125677845	125693779	-1
TPMT	ENSG00000137364	2117.63	10.7597	12.7824	0.244416	0.125213	3.81327	0.050848	0.465657	6	18128542	18155305	-1
NUP50	ENSG00000093000	4432.85	13.969	15.0565	0.102148	0.0522575	3.81104	0.0509157	0.465727	22	45559722	45583892	1
FHAD1	ENSG00000142621	404.381	1.61127	1.22112	-0.424471	0.21608	3.81052	0.0509317	0.465727	1	15573768	15726858	1
KIAA0556	ENSG00000047578	1804.44	4.64936	5.17444	0.146348	0.0750945	3.80788	0.0510119	0.465868	16	27561454	27791690	1
PHF1	ENSG00000112511	4575.24	33.6136	38.3767	0.196259	0.100819	3.8071	0.0510356	0.465868	6	33378176	33384230	1
RPN1	ENSG00000163902	16621.3	134.679	119.784	-0.172675	0.0885952	3.80533	0.0510896	0.465868	3	128338817	128399918	-1
KCNAB1	ENSG00000169282	12.939	0.0486278	0.038139	-0.323069	0.165653	3.79969	0.0512621	0.465868	3	155755490	156256545	1
TRIM38	ENSG00000112343	6757.02	35.2981	39.1244	0.147428	0.0758287	3.79917	0.0512781	0.465868	6	25963030	25985348	1
CLEC4A	ENSG00000111729	1096.29	13.4275	17.5887	0.394611	0.203201	3.79894	0.0512849	0.465868	12	8276228	8291203	1
CYTH4	ENSG00000100055	8803.8	46.3	55.0007	0.260308	0.13407	3.79885	0.0512877	0.465868	22	37678068	37711382	1
KATNB1	ENSG00000140854	263.438	1.59725	1.99991	0.356601	0.183284	3.79869	0.0512928	0.465868	16	57769642	57791162	1
TMCO3	ENSG00000150403	2632.38	14.5835	16.1602	0.148555	0.076335	3.79805	0.0513124	0.465868	13	114145310	114204542	1
SPG11	ENSG00000104133	5434.11	12.0345	13.1085	0.115676	0.0594075	3.79755	0.0513277	0.465868	15	44854894	44955876	-1
LYSMD1	ENSG00000163155	59.5864	0.383693	0.475284	0.282146	0.143811	3.79166	0.0515084	0.467162	1	151132224	151138424	-1
TMEM144	ENSG00000164124	92.6057	0.553875	0.441747	-0.326316	0.167681	3.78908	0.051588	0.467249	4	159122756	159176563	1
RALBP1	ENSG00000017797	2373.6	10.3172	9.20617	-0.160712	0.0824265	3.78874	0.0515983	0.467249	18	9475007	9538114	1
KLF7	ENSG00000118263	750.644	9.11611	7.25648	-0.32342	0.16595	3.7871	0.0516489	0.467249	2	207938861	208031991	-1
JKAMP	ENSG00000050130	2205.65	15.4993	18.032	0.219745	0.113042	3.7864	0.0516706	0.467249	14	59951161	59972128	1
ATF7IP2	ENSG00000166669	259.662	1.42234	1.15775	-0.286409	0.14694	3.78327	0.0517674	0.467715	16	10420291	10577495	1
STX7	ENSG00000079950	5186.17	20.6387	23.1614	0.167361	0.086135	3.78226	0.0517986	0.467715	6	132779054	132834337	-1
TAPT1	ENSG00000169762	1063.24	3.97885	4.3715	0.138388	0.0711553	3.77976	0.0518762	0.467879	4	16162128	16229033	-1
MIR142	ENSG00000207567	188.95	34.907	43.7765	0.321827	0.165796	3.77827	0.0519223	0.467879	17	56408593	56408679	-1
FAM187A	ENSG00000214447	17.0674	0.216449	0.275999	0.362351	0.187537	3.77754	0.0519451	0.467879	17	42977135	42982758	1
NA	ENSG00000211535+ENSG00000114270	315.452	0.552282	0.681311	0.28583	0.147461	3.77578	0.0519996	0.467879	NA	NA	NA	NA
LMBRD1	ENSG00000168216	2607.47	19.0521	21.7081	0.198549	0.102345	3.77518	0.0520182	0.467879	6	70385694	70507003	-1
ZNRF2	ENSG00000180233	12048.1	58.6996	67.1203	0.193068	0.0997879	3.77429	0.052046	0.467879	7	30323923	30452118	1
GTF2IRD2B	ENSG00000174428	32.1063	0.146484	0.17741	0.280045	0.14428	3.77126	0.0521402	0.468109	7	74508364	74565623	1
FAM174A	ENSG00000174132	119.5	1.58311	1.90802	0.276895	0.142595	3.77016	0.0521745	0.468109	5	99871009	99922445	1
RNASEL	ENSG00000135828	833.82	3.31327	3.77956	0.188474	0.0972042	3.76979	0.0521862	0.468109	1	182542769	182558391	-1
PDK2	ENSG00000005882	39.2158	0.26661	0.182725	-0.487877	0.249154	3.76808	0.0522397	0.468245	17	48172101	48189516	1
EIF2B1	ENSG00000111361	1772	16.4665	17.6576	0.098477	0.0506972	3.76575	0.0523122	0.468274	12	124104953	124118313	-1
AREG	ENSG00000109321	55.7036	0.602826	1.04351	0.798817	0.411288	3.76475	0.0523438	0.468274	4	75310851	75320726	1
C5orf30	ENSG00000181751	39.9621	0.212363	0.268317	0.343292	0.177832	3.7643	0.0523577	0.468274	5	102594403	102614361	1
ITGB2	ENSG00000160255	74656.9	466.192	382.816	-0.299374	0.153769	3.76041	0.0524797	0.468978	21	46305868	46351904	-1
C22orf26	ENSG00000182257	24.3126	0.21732	0.261531	0.290726	0.150272	3.756	0.0526183	0.468978	22	46445358	46450024	-1
AURKC	ENSG00000105146	29.7882	0.370916	0.458749	0.302017	0.156008	3.75455	0.0526641	0.468978	19	57742377	57746916	1
RPL19	ENSG00000108298	21693.8	557.849	504.142	-0.14799	0.0762055	3.75433	0.0526708	0.468978	17	37356536	37360980	1
CAB39L	ENSG00000102547	741.023	3.12826	3.57166	0.201748	0.104268	3.75396	0.0526826	0.468978	13	49882786	50018262	-1
VPS18	ENSG00000104142	1123.66	5.46828	4.86939	-0.172855	0.0892518	3.75324	0.0527052	0.468978	15	41186628	41196173	1
PREX2	ENSG00000046889	10.356	0.0415373	0.026307	-0.648276	0.332721	3.75289	0.0527162	0.468978	8	68864353	69149265	1
PPP6R2	ENSG00000100239	4781.34	20.1632	21.7432	0.102639	0.0530847	3.75049	0.0527921	0.468978	22	50781733	50883514	1
TM9SF4	ENSG00000101337	6058.6	25.3498	29.6459	0.233689	0.120791	3.75017	0.0528021	0.468978	20	30697309	30755061	1
DCUN1D2	ENSG00000150401	329.011	1.86897	2.04569	0.130022	0.0671178	3.74845	0.0528565	0.468978	13	114110134	114145267	-1
MRGBP	ENSG00000101189	576.29	6.01258	6.68463	0.157618	0.081603	3.7442	0.052991	0.468978	20	61427805	61431945	1
RNF175	ENSG00000145428	60.0477	0.61088	0.77546	0.348834	0.181028	3.74356	0.0530113	0.468978	4	154631277	154681387	-1
AURKA	ENSG00000087586	59.7919	0.365303	0.48457	0.425375	0.221162	3.74175	0.0530688	0.468978	20	54944445	54967393	-1
COG6	ENSG00000133103	476.545	1.12149	1.35891	0.292181	0.150909	3.73832	0.053178	0.468978	13	40229764	40365802	1
HIP1	ENSG00000127946	9295.48	20.5719	25.9393	0.321898	0.167129	3.73788	0.053192	0.468978	7	75162621	75368280	-1
TCN2	ENSG00000185339	310.778	3.06652	2.28141	-0.433832	0.223945	3.73693	0.0532222	0.468978	22	31002825	31023265	1
MIDN	ENSG00000167470	4834.08	21.3538	24.6805	0.215665	0.112026	3.73503	0.0532826	0.468978	19	1248552	1259142	1
POMT1	ENSG00000130714	530.596	2.64378	3.00646	0.196803	0.101935	3.73444	0.0533015	0.468978	9	134378289	134399193	1
EIF4A2	ENSG00000156976	16653.3	151.253	166.212	0.131738	0.0681498	3.73265	0.0533586	0.468978	3	186500994	186507689	1
KLHL22	ENSG00000099910	445.055	2.87428	3.26609	0.175668	0.0910933	3.73081	0.0534173	0.468978	22	20783528	20850170	-1
ZNF577	ENSG00000161551	397.235	2.12716	2.40651	0.181155	0.0933984	3.73013	0.0534393	0.468978	19	52359055	52394203	-1
METAP2	ENSG00000111142	3891.01	20.4925	19.3213	-0.082294	0.0425586	3.72855	0.0534897	0.468978	12	95867296	95909615	1
PLD2	ENSG00000129219	5513.31	27.0271	30.2472	0.170833	0.0885912	3.7272	0.053533	0.468978	17	4710391	4726729	1
CLUH	ENSG00000132361	2387.89	8.63079	7.74027	-0.16608	0.0858975	3.72701	0.0535391	0.468978	17	2592680	2615957	-1
THEM5	ENSG00000196407	16.7311	0.305157	0.215025	-0.518291	0.264507	3.72627	0.053563	0.468978	1	151818220	151826173	-1
ZNRF3	ENSG00000183579	17.1872	0.0504868	0.0400475	-0.354338	0.181908	3.72605	0.05357	0.468978	22	29279580	29453475	1
GPRIN3	ENSG00000185477	257.323	0.64293	0.820941	0.388058	0.200324	3.726	0.0535716	0.468978	4	90165429	90229161	-1
IRGM	ENSG00000237693	24.7696	0.224605	0.319139	0.508703	0.263304	3.72565	0.0535826	0.468978	5	150226085	150280298	1
PRDM4	ENSG00000110851	1873.78	7.72931	8.39889	0.124359	0.0645951	3.72484	0.0536087	0.468978	12	108126643	108155049	-1
ZNF350	ENSG00000256683	1026.73	7.59049	8.22036	0.118947	0.061697	3.72159	0.0537131	0.468978	19	52467596	52490109	-1
AGPAT2	ENSG00000169692	901.804	9.808	11.2276	0.19439	0.101184	3.72148	0.0537167	0.468978	9	139567595	139581875	-1
VASH2	ENSG00000143494	8.55053	0.0301692	0.0391966	0.416287	0.21613	3.71821	0.053822	0.468978	1	213123862	213165379	1
SF3B5	ENSG00000169976	1387.7	35.6896	31.7798	-0.175462	0.090834	3.71761	0.0538414	0.468978	6	144416018	144416754	-1
MED9	ENSG00000141026	217.823	1.81407	1.70115	-0.0895615	0.0464552	3.71651	0.0538767	0.468978	17	17380300	17396540	1
PNPLA6	ENSG00000032444	4500.67	14.6811	17.651	0.268332	0.139698	3.7165	0.0538773	0.468978	19	7598890	7626650	1
SCRN1	ENSG00000136193	502.13	1.47479	1.79363	0.286627	0.149386	3.71594	0.0538953	0.468978	7	29959719	30029905	-1
PAX3	ENSG00000135903	11.0184	0.0402706	0.0568438	0.501729	0.260362	3.71528	0.0539166	0.468978	2	223064607	223163715	-1
C19orf70	ENSG00000174917	926.693	19.3487	17.567	-0.153868	0.0796742	3.71282	0.053996	0.468978	19	5678432	5680907	-1
MT1M	ENSG00000205364	1571.51	48.879	81.6103	0.75003	0.390136	3.71214	0.0540182	0.468978	16	56666145	56667898	1
KLC4	ENSG00000137171	483.273	2.58706	2.88299	0.159745	0.082732	3.71183	0.0540283	0.468978	6	43008515	43042837	1
SRGAP3	ENSG00000196220	58.1225	0.135708	0.0960932	-0.46892	0.24226	3.71061	0.0540676	0.468978	3	9022275	9404737	-1
SPAST	ENSG00000021574	1507.41	4.90314	5.52102	0.177398	0.0922023	3.70977	0.0540948	0.468978	2	32288680	32382706	1
SNRNP48	ENSG00000168566	513.104	2.10315	2.3272	0.156917	0.0815823	3.70832	0.0541419	0.468978	6	7590432	7612200	1
GLTP	ENSG00000139433	1731.83	12.6328	13.8605	0.131299	0.0681288	3.70818	0.0541464	0.468978	12	110288748	110318293	-1
THOC6	ENSG00000131652	2137.97	28.5772	25.3772	-0.188878	0.0979999	3.70776	0.05416	0.468978	16	3074028	3077756	1
REM2	ENSG00000139890	33.3929	0.278672	0.373177	0.42697	0.221586	3.70466	0.0542606	0.469517	14	23352374	23356895	1
KIAA0947	ENSG00000164151	4554.66	10.9013	9.71201	-0.167808	0.0872128	3.70295	0.0543163	0.46954	5	5420777	5490347	1
RPL13	ENSG00000167526	15254.8	223.399	195.981	-0.18382	0.0953827	3.70067	0.0543907	0.46954	16	89627065	89630950	1
LPIN1	ENSG00000134324	1415.68	5.12669	4.31038	-0.245193	0.127217	3.69992	0.0544152	0.46954	2	11817721	11967535	1
WWP1	ENSG00000123124	1854.6	8.43628	7.74498	-0.116953	0.0607242	3.69987	0.0544166	0.46954	8	87354967	87490649	1
GDE1	ENSG00000006007	1493.3	8.34227	10.0239	0.254785	0.132053	3.69501	0.0545754	0.470578	16	19513015	19533467	-1
ZFP82	ENSG00000181007	101.711	0.744684	0.646326	-0.205296	0.106716	3.69176	0.0546818	0.470952	19	36874022	36909558	-1
RARRES1	ENSG00000118849	693.591	8.49307	6.363	-0.451798	0.232612	3.6902	0.0547331	0.470952	3	158414681	158450485	-1
SMYD5	ENSG00000135632	751.137	5.6152	4.86074	-0.217183	0.112914	3.68915	0.0547676	0.470952	2	73441350	73454365	1
HNF1A	ENSG00000135100	17.7442	0.106814	0.089003	-0.293218	0.15295	3.689	0.0547725	0.470952	12	121416346	121440899	1
VIM	ENSG00000026025	352003	3256.44	2642.78	-0.309145	0.160697	3.6845	0.0549205	0.471045	10	17270258	17279592	1
FAM200A	ENSG00000221909	170.362	1.16309	1.30606	0.180011	0.0937877	3.68391	0.0549397	0.471045	7	99143931	99156159	-1
NA	ENSG00000116678+ENSG00000213625	4813.48	6.83785	7.89567	0.211514	0.1105	3.68341	0.0549562	0.471045	NA	NA	NA	NA
C12orf57	ENSG00000111678	435.327	15.689	12.9149	-0.264921	0.137089	3.68284	0.0549752	0.471045	12	7052141	7055166	1
MTIF3	ENSG00000122033	921.851	12.5393	14.4586	0.200327	0.104251	3.68282	0.0549758	0.471045	13	28009776	28024739	-1
DDX49	ENSG00000105671	2149.22	21.9695	20.0035	-0.152116	0.0792283	3.67818	0.0551289	0.471841	19	19030484	19039436	1
EFTUD1	ENSG00000140598	1748.27	8.27222	8.81719	0.0930023	0.0485463	3.67693	0.0551704	0.471841	15	82422571	82555104	-1
FAM49B	ENSG00000153310	22508.4	174.931	194.91	0.161569	0.0844239	3.67651	0.0551843	0.471841	8	130851839	131029375	-1
ZNF469	ENSG00000225614	174.195	0.216287	0.260505	0.255484	0.133871	3.67221	0.0553267	0.472729	16	88493879	88507165	1
EIF5A2	ENSG00000163577	95.7025	0.336064	0.281474	-0.229271	0.119654	3.66741	0.0554865	0.473332	3	170606204	170626482	-1
APCDD1	ENSG00000154856	13.367	0.0610987	0.130623	0.977333	0.508538	3.66456	0.0555812	0.473332	18	10454625	10488698	1
LAIR1	ENSG00000167613	16083	93.1328	113.583	0.288835	0.151595	3.6644	0.0555866	0.473332	19	54865362	54882165	-1
ABCC5	ENSG00000114770	587.183	1.37552	1.62721	0.253827	0.133089	3.66276	0.0556415	0.473332	3	183637722	183735803	-1
ENAH	ENSG00000154380	89.366	0.101507	0.145031	0.533376	0.27963	3.66219	0.0556603	0.473332	1	225677502	225840844	-1
PDLIM2	ENSG00000120913	165.627	0.450894	0.571361	0.348228	0.182951	3.65965	0.0557453	0.473332	8	22435792	22455538	1
ZNF616	ENSG00000204611	114.407	0.645496	0.70645	0.147403	0.0770063	3.65934	0.0557557	0.473332	19	52616344	52643175	-1
SDC4	ENSG00000124145	14388.5	108.92	87.9806	-0.305196	0.15934	3.65788	0.0558048	0.473332	20	43953928	43977064	-1
PTP4A2	ENSG00000184007	7865.65	34.6411	37.4876	0.116803	0.0610669	3.6576	0.0558141	0.473332	1	32372022	32410457	-1
STAC3	ENSG00000185482	281.16	2.87774	3.3056	0.196275	0.102985	3.6565	0.0558507	0.473332	12	57637236	57644976	-1
TMEM183A	ENSG00000163444	1704.5	14.0818	13.476	-0.0687323	0.035917	3.65568	0.0558785	0.473332	1	202976514	202993976	1
SPECC1L	ENSG00000100014	2822.77	7.13302	7.89255	0.133759	0.0699505	3.65564	0.0558798	0.473332	22	24666786	24813708	1
MLX	ENSG00000108788	3468	23.4016	25.3558	0.11862	0.0621707	3.65441	0.055921	0.473332	17	40719086	40725257	1
EREG	ENSG00000124882	7990.05	25.3456	37.3417	0.629497	0.329107	3.65389	0.0559386	0.473332	4	75230860	75254468	1
ZMYND15	ENSG00000141497	5963.63	41.09	48.2778	0.221957	0.116189	3.64882	0.0561089	0.474445	17	4643319	4649411	1
KLC2	ENSG00000174996	207.203	1.04619	1.24061	0.268371	0.140976	3.64674	0.0561791	0.474471	11	66024765	66035331	1
TEFM	ENSG00000172171	321.255	4.10432	4.54311	0.151788	0.0794642	3.64644	0.0561893	0.474471	17	29224354	29233838	-1
GDA	ENSG00000119125	9.87953	0.0237531	0.0396149	0.726862	0.382631	3.64179	0.0563462	0.475389	9	74729511	74872109	1
EVI2A	ENSG00000126860	5143.21	26.7097	35.1415	0.391989	0.203619	3.64092	0.0563758	0.475389	17	29644578	29648902	-1
KIF23	ENSG00000137807	16.5152	0.0713351	0.0910358	0.356925	0.187817	3.63883	0.0564467	0.47566	15	69706585	69740764	1
HEATR5A	ENSG00000129493	1760.42	4.22718	3.81269	-0.152696	0.0800966	3.63626	0.0565337	0.475891	14	31760994	31889788	-1
DYRK1B	ENSG00000105204	296	1.96354	2.24975	0.207284	0.10891	3.63423	0.0566028	0.475891	19	40315990	40324841	-1
HNRNPUL2	ENSG00000214753	8591.77	29.1468	30.9711	0.0815819	0.0428336	3.63393	0.056613	0.475891	11	62480102	62494821	-1
ICA1L	ENSG00000163596	10.6674	0.0278745	0.0194886	-0.491794	0.254494	3.63312	0.0566406	0.475891	2	203640690	203736708	-1
POP7	ENSG00000172336	443.455	9.04042	8.012	-0.175502	0.0920056	3.6323	0.0566685	0.475891	7	100303676	100305118	1
MTSS1	ENSG00000170873	769.361	3.05282	2.42811	-0.322077	0.168928	3.63047	0.0567307	0.476087	8	125563031	125740730	-1
HS3ST1	ENSG00000002587	69.5067	0.403101	0.895951	0.844076	0.434063	3.62488	0.0569215	0.477361	4	11394774	11431389	-1
PRKACA	ENSG00000072062	2617.28	16.2756	18.3303	0.176538	0.0930225	3.62067	0.0570657	0.478207	19	14202500	14228896	-1
ST3GAL6	ENSG00000064225	1257.53	12.0791	9.33968	-0.391984	0.203287	3.61966	0.0571005	0.478207	3	98451080	98540045	1
RIPK2	ENSG00000104312	28141.2	208.765	181.335	-0.211704	0.110999	3.61738	0.057179	0.478484	8	90769975	90803291	1
ZBTB47	ENSG00000114853	163.97	0.479671	0.597228	0.331064	0.17464	3.61643	0.0572117	0.478484	3	42695176	42709072	1
OXER1	ENSG00000162881	30.5489	0.345515	0.27367	-0.354965	0.186567	3.61288	0.0573337	0.478963	2	42989642	42991401	-1
GNG3	ENSG00000162188	25.9854	0.476525	0.562771	0.221509	0.116855	3.61249	0.0573472	0.478963	11	62475130	62476673	1
NIF3L1	ENSG00000196290	405.342	3.9136	4.48449	0.209607	0.109923	3.61132	0.0573877	0.478974	2	201754050	201768655	1
RNF6	ENSG00000127870	2519.45	11.1234	11.9197	0.101106	0.0532158	3.6084	0.0574885	0.478986	13	26706253	26796791	-1
ETHE1	ENSG00000105755	1574.37	31.5545	26.9101	-0.229475	0.120303	3.60739	0.0575232	0.478986	19	44010871	44031396	-1
MAK16	ENSG00000198042	1152.22	6.03478	5.52117	-0.129623	0.0680288	3.60645	0.0575557	0.478986	8	33342268	33358778	1
ST6GALNAC3	ENSG00000184005	17.4918	0.107187	0.0841756	-0.335056	0.176159	3.6055	0.0575888	0.478986	1	76540404	77100286	1
PLXNB2	ENSG00000196576	17086.4	44.2041	53.2424	0.245468	0.129344	3.60427	0.0576313	0.478986	22	50713408	50746056	-1
MRPS18B	ENSG00000204568	1231.37	14.8891	13.9089	-0.107356	0.0564925	3.60367	0.0576523	0.478986	6	30585486	30594172	1
SCG3	ENSG00000104112	228.091	1.38829	1.06863	-0.370571	0.192824	3.60336	0.0576629	0.478986	15	51973550	52013223	1
FRAT1	ENSG00000165879	69.451	0.424319	0.521901	0.357005	0.187315	3.60178	0.0577179	0.479117	10	99079022	99081672	1
C1orf173	ENSG00000178965	9.27384	0.0207097	0.0308156	0.886896	0.467886	3.60012	0.0577755	0.47927	1	75033795	75139422	-1
C12orf52	ENSG00000139405	60.2549	0.562264	0.661723	0.257488	0.13615	3.59714	0.057879	0.479804	12	113623331	113630173	1
CARD14	ENSG00000141527	121.758	0.500241	0.623476	0.340282	0.17986	3.59392	0.0579913	0.48041	17	78143791	78183130	1
TXNDC11	ENSG00000153066	4634.33	28.3823	26.1678	-0.115984	0.0612423	3.59266	0.0580352	0.480448	16	11772936	11836734	-1
ZBTB14	ENSG00000198081	254.923	1.22841	1.37489	0.189577	0.0996061	3.58965	0.0581405	0.480731	18	5289018	5297052	-1
AP5S1	ENSG00000125843	344.912	3.30131	3.0053	-0.144843	0.0763201	3.58944	0.0581479	0.480731	20	3801178	3805949	1
LMBR1	ENSG00000105983	1856.09	6.48615	7.20218	0.165807	0.0873014	3.58612	0.058264	0.480941	7	156473571	156685924	-1
GP5	ENSG00000178732	33.8572	0.153749	0.197083	0.392656	0.207669	3.58551	0.0582857	0.480941	3	194115550	194119995	-1
PLEKHF2	ENSG00000175895	5472.17	36.3079	29.7463	-0.282229	0.149071	3.58535	0.0582912	0.480941	8	96146032	96168912	1
B3GALT6	ENSG00000176022	1138.24	7.78563	6.82314	-0.199858	0.105604	3.58296	0.0583751	0.481309	1	1167629	1170421	1
ZSCAN21	ENSG00000166529	133.411	1.15893	1.25772	0.125176	0.0661212	3.57836	0.0585369	0.482319	7	99647390	99662661	1
ZNF382	ENSG00000161298	78.5817	0.551963	0.444903	-0.308025	0.162519	3.57699	0.0585854	0.482394	19	37095719	37119499	1
USO1	ENSG00000138768	19239.4	93.5257	85.2078	-0.137887	0.0727595	3.57553	0.0586368	0.482493	4	76649777	76735382	1
SPATA9	ENSG00000145757	22.74	0.369839	0.290052	-0.345519	0.182879	3.57217	0.0587557	0.482966	5	94987885	95034415	-1
C7orf49	ENSG00000122783	991.27	11.7944	10.8163	-0.129134	0.0683562	3.57167	0.0587733	0.482966	7	134777115	134855547	-1
SLC37A2	ENSG00000134955	758.385	2.87668	3.65551	0.327659	0.173808	3.56555	0.0589901	0.48414	11	124932963	124959131	1
ABHD6	ENSG00000163686	93.1854	0.628149	0.778973	0.328218	0.174644	3.56541	0.0589952	0.48414	3	58223233	58281420	1
PRKAB2	ENSG00000131791	601.62	1.90639	2.09052	0.146427	0.077733	3.56388	0.0590496	0.484262	1	146626685	146644129	-1
NTSR1	ENSG00000101188	13.6004	0.0475251	0.0718029	0.750819	0.398252	3.55939	0.0592096	0.485249	20	61340189	61394123	1
PRPF38A	ENSG00000134748	2978.29	18.6676	20.0523	0.102123	0.0542805	3.55328	0.0594277	0.486711	1	52870236	52883992	1
KCTD9	ENSG00000104756	1348.21	6.79135	7.49403	0.152705	0.0811892	3.5512	0.0595023	0.486866	8	25285366	25315992	-1
PEX6	ENSG00000124587	438.228	1.98913	2.54296	0.336614	0.177095	3.55054	0.0595261	0.486866	6	42931608	42946958	-1
VPS53	ENSG00000141252	2333.78	3.20519	2.92365	-0.140962	0.0748347	3.54518	0.0597187	0.488115	17	411908	624957	-1
GRWD1	ENSG00000105447	1533.15	12.0438	10.3084	-0.236106	0.12526	3.54212	0.059829	0.488516	19	48949030	48960279	1
IL19	ENSG00000142224	827.154	7.56	9.86856	0.969098	0.509474	3.54151	0.0598509	0.488516	1	206972215	207016324	1
CTSF	ENSG00000174080	43.5829	0.467138	0.298184	-0.591069	0.311402	3.5405	0.0598874	0.488516	11	66330934	66336312	-1
C19orf35	ENSG00000188305	49.7292	0.300488	0.400539	0.415921	0.221728	3.53824	0.0599691	0.488856	19	2274631	2282181	-1
ICAM1	ENSG00000090339	57761.5	345.451	291.811	-0.244593	0.130079	3.53689	0.060018	0.488929	19	10381511	10397291	1
C17orf85	ENSG00000074356	2180.06	10.0587	10.7968	0.10525	0.0560808	3.53248	0.0601779	0.489905	17	3714460	3749545	-1
SNTB2	ENSG00000168807	1036.4	1.79871	2.02761	0.172328	0.0919108	3.52944	0.0602881	0.490171	16	69221032	69342955	1
ZNF230	ENSG00000159882	355.779	1.46757	1.63604	0.154873	0.0824859	3.52774	0.0603499	0.490171	19	44507100	44518078	1
LPP	ENSG00000145012	2119.7	1.89074	2.25553	0.248006	0.132586	3.52628	0.0604032	0.490171	3	187871072	188608460	1
MAPRE2	ENSG00000166974	703.548	3.19374	3.62354	0.209122	0.111339	3.52615	0.0604079	0.490171	18	32556892	32723434	1
TTC26	ENSG00000105948	179.545	1.33372	1.68412	0.343562	0.183135	3.52608	0.0604106	0.490171	7	138818490	138876732	1
ATP9B	ENSG00000166377	2761.97	12.2821	10.3759	-0.259672	0.137172	3.52377	0.0604949	0.490302	18	76829285	77138283	1
DOK1	ENSG00000115325	674.838	4.60009	5.5292	0.268218	0.143106	3.52343	0.0605069	0.490302	2	74776153	74784681	1
MIR24-2	ENSG00000209707	67.5714	15.1797	18.3245	0.277307	0.148237	3.51934	0.0606566	0.49058	19	13947101	13947173	-1
BNIP3	ENSG00000176171	227.93	2.45876	2.90755	0.254001	0.135274	3.51858	0.0606845	0.49058	10	133781578	133795435	-1
EIF3K	ENSG00000178982	5820.75	124.684	112.774	-0.15615	0.0831804	3.51848	0.0606881	0.49058	19	39109735	39127595	1
CERS6	ENSG00000172292	6035.82	19.0442	15.4092	-0.312594	0.16641	3.51725	0.0607332	0.49058	2	169312372	169631644	1
DOK2	ENSG00000147443	256.419	2.34879	2.8842	0.297976	0.159631	3.51696	0.0607436	0.49058	8	21766384	21771371	-1
SLC22A4	ENSG00000197208	584.349	4.44582	5.1822	0.224831	0.120445	3.51593	0.0607816	0.49058	5	131630136	131679899	1
SNORD31	ENSG00000201669	100.525	24.7316	28.6337	0.2103	0.111936	3.51269	0.0609004	0.490746	11	62620797	62620867	-1
NBPF24	ENSG00000203836	187.702	0.895368	1.09617	0.323099	0.171997	3.51239	0.0609115	0.490746	1	147574428	147624601	-1
AGBL5	ENSG00000084693	239.618	1.22051	1.34396	0.148551	0.0794351	3.51153	0.0609431	0.490746	2	27265232	27293490	1
MIR616	ENSG00000208028	22.3502	4.59331	3.61455	-0.339699	0.180881	3.511	0.0609625	0.490746	12	57912946	57913042	-1
DDX21	ENSG00000165732	21716.5	100.811	86.3794	-0.221143	0.117938	3.50538	0.0611696	0.491932	10	70715884	70744829	1
CYP19A1	ENSG00000137869	11.8875	0.037981	0.0579106	0.621493	0.331867	3.50439	0.0612064	0.491932	15	51500254	51630807	-1
RNF214	ENSG00000167257	653.213	4.05025	4.56142	0.175944	0.0940745	3.50374	0.0612304	0.491932	11	117103341	117157161	1
METTL16	ENSG00000127804	1127.73	3.62399	3.40167	-0.0999912	0.0532577	3.50224	0.0612861	0.492057	17	2319343	2415185	-1
BOC	ENSG00000144857	316.123	1.53467	1.09595	-0.491158	0.261074	3.50096	0.0613334	0.492114	3	112929850	113006303	1
C15orf52	ENSG00000188549	16.0247	0.0453324	0.0637339	0.48959	0.263657	3.49858	0.0614214	0.492224	15	40623653	40633168	-1
ZNF687	ENSG00000143373	1092.78	4.20709	4.52631	0.107566	0.057686	3.49773	0.0614528	0.492224	1	151254094	151264656	1
RPL18	ENSG00000063177	11882.8	349.318	315.023	-0.153709	0.0820511	3.49733	0.0614678	0.492224	19	49118585	49122793	-1
MLC1	ENSG00000100427	9.00816	0.0450099	0.0316828	-0.477382	0.255075	3.49505	0.0615526	0.492581	22	50497820	50524331	-1
CRTC2	ENSG00000160741	8044.43	51.2171	57.1758	0.150202	0.0803799	3.49208	0.0616631	0.493144	1	153920145	153931101	-1
ACO2	ENSG00000100412	5539.28	37.9986	34.4292	-0.149095	0.0797749	3.48678	0.061861	0.494135	22	41865129	41924993	1
MLKL	ENSG00000168404	4211.6	27.3244	32.7633	0.264294	0.142201	3.48659	0.0618678	0.494135	16	74705753	74734858	-1
STK35	ENSG00000125834	938.234	2.51361	2.75939	0.138893	0.074622	3.48215	0.0620341	0.49462	20	2082257	2157684	1
DCAF15	ENSG00000132017	1784.49	13.6573	14.814	0.124964	0.0671014	3.48152	0.0620578	0.49462	19	14063304	14072254	1
RALGPS1	ENSG00000136828	71.1239	0.154732	0.181567	0.240141	0.128453	3.48151	0.0620583	0.49462	9	129677053	129985445	1
TMEM79	ENSG00000163472	243.302	1.8343	2.15642	0.213089	0.113867	3.48066	0.0620901	0.49462	1	156252726	156262976	1
AMPD2	ENSG00000116337	2329.33	8.31313	10.0885	0.262834	0.140517	3.47785	0.0621956	0.495139	1	110158726	110174673	1
CLEC1B	ENSG00000165682	46.3402	1.00684	0.691861	-0.525787	0.279941	3.47374	0.0623502	0.495635	12	10138241	10166023	-1
IPP	ENSG00000197429	202.473	1.10237	0.992133	-0.141758	0.0758177	3.47124	0.0624445	0.495635	1	46159996	46216322	-1
WDSUB1	ENSG00000196151	104.157	0.79964	1.02779	0.383947	0.206875	3.47072	0.0624641	0.495635	2	160092304	160143310	-1
NA	ENSG00000239264+ENSG00000259040	4595.13	13.6487	11.9476	-0.193653	0.10393	3.46995	0.0624933	0.495635	NA	NA	NA	NA
WBP2	ENSG00000132471	7711.06	74.6215	67.6012	-0.142901	0.0766937	3.46857	0.0625453	0.495635	17	73841780	73852588	-1
TMEM8A	ENSG00000129925	2769.12	12.9089	14.3987	0.156034	0.0840579	3.46839	0.0625523	0.495635	16	420773	437113	-1
RAB7A	ENSG00000075785	26887.5	224.579	207.637	-0.115954	0.0622705	3.46698	0.0626056	0.495635	3	128444965	128533639	1
PDCL	ENSG00000136940	721.689	4.07319	4.35144	0.100593	0.0541559	3.46658	0.0626208	0.495635	9	125560668	125590910	-1
SLC15A3	ENSG00000110446	36658.2	334.115	286.592	-0.232461	0.124891	3.46647	0.062625	0.495635	11	60704556	60720002	-1
ZSCAN20	ENSG00000121903	212.285	0.85032	0.965783	0.183825	0.0991821	3.46367	0.0627309	0.495635	1	33938246	33962107	1
GMCL1	ENSG00000087338	325.162	2.26952	2.73065	0.316662	0.169766	3.4634	0.0627413	0.495635	2	70056774	70108528	1
FBXO25	ENSG00000147364	516.587	3.57623	4.05029	0.197511	0.106138	3.46109	0.062829	0.495635	8	356428	421225	1
DDOST	ENSG00000244038	11500.6	100.242	93.7697	-0.100138	0.05383	3.46095	0.0628343	0.495635	1	20978270	20988000	-1
DLGAP4	ENSG00000080845	2613.8	7.72387	8.42687	0.123533	0.0665009	3.4597	0.0628818	0.495635	20	34894258	35157040	1
OSTF1	ENSG00000134996	5348.48	69.6772	77.2207	0.151475	0.0816881	3.45969	0.0628822	0.495635	9	77703459	77762181	1
FKBP4	ENSG00000004478	3458.1	14.7742	18.6693	0.338771	0.182402	3.45907	0.0629056	0.495635	12	2904119	2914576	1
LCP2	ENSG00000043462	56951.6	448.791	393.557	-0.188608	0.101471	3.45799	0.0629469	0.495641	5	169673241	169725231	-1
STYX	ENSG00000198252	1244.04	4.35807	4.86004	0.156173	0.0840272	3.45646	0.063005	0.49578	14	53196898	53241716	1
ASB8	ENSG00000177981	1079.43	7.57197	7.25417	-0.0619802	0.0333161	3.45515	0.0630551	0.495855	12	48541571	48574996	-1
NDUFB8	ENSG00000166136	1922.44	52.1299	48.3665	-0.121338	0.0651371	3.45153	0.0631932	0.496622	10	102267203	102289757	-1
MOCS2	ENSG00000164172	177.296	1.83328	2.22138	0.299069	0.160806	3.44963	0.0632658	0.496874	5	52391509	52405893	-1
MAD1L1	ENSG00000002822	823.286	5.69307	5.08001	-0.164515	0.0887013	3.44536	0.0634296	0.497529	7	1855429	2272878	-1
USP45	ENSG00000123552	210.211	0.551157	0.635616	0.231087	0.123987	3.44507	0.0634406	0.497529	6	99880190	99969604	-1
SUGP2	ENSG00000064607	4443.78	15.1228	16.7171	0.14011	0.075292	3.44428	0.0634711	0.497529	19	19101697	19144832	-1
ZNF486	ENSG00000256229	24.7733	0.324333	0.255373	-0.327453	0.176131	3.43845	0.0636955	0.498969	19	20278037	20311299	1
ALYREF	ENSG00000183684	3409.62	59.2957	52.1082	-0.190593	0.102834	3.43739	0.0637363	0.498969	17	79845713	79849462	-1
FOXN3	ENSG00000053254	4628.27	10.8509	9.64002	-0.171189	0.0923344	3.43325	0.0638961	0.49954	14	89591215	90085493	-1
ZNF609	ENSG00000180357	1133.66	2.50463	2.20446	-0.18657	0.100703	3.43261	0.063921	0.49954	15	64752941	64978264	1
EME1	ENSG00000154920	20.7599	0.172161	0.143194	-0.283808	0.152889	3.43233	0.0639317	0.49954	17	48450581	48458844	1
NAPA	ENSG00000105402	24046.2	248.319	215.018	-0.216463	0.116903	3.42873	0.0640715	0.500013	19	47990894	48018497	-1
NRBP2	ENSG00000185189	414.518	1.89688	2.11753	0.175854	0.0952706	3.42765	0.0641131	0.500013	8	144915764	144924200	-1
FUOM	ENSG00000148803	798.071	19.8655	17.3377	-0.215842	0.11632	3.42761	0.0641148	0.500013	10	135168658	135171529	-1
KIRREL2	ENSG00000126259	15.7979	0.0795012	0.112183	0.504121	0.273241	3.42531	0.0642041	0.500127	19	36346763	36358048	1
TP53I13	ENSG00000167543	268.066	3.04416	3.61352	0.262337	0.142031	3.4244	0.0642396	0.500127	17	27893070	27900175	1
UBA5	ENSG00000081307	1275.79	7.43684	6.57979	-0.174886	0.0942439	3.42315	0.0642884	0.500127	3	132373290	132396941	1
HLA-DPB1	ENSG00000223865	17066.5	87.0492	63.0229	-0.464613	0.250595	3.42304	0.0642927	0.500127	6	33043703	33054978	1
RPAP3	ENSG00000005175	2326.54	10.5826	12.1893	0.195953	0.105464	3.41941	0.0644341	0.500888	12	48057070	48099844	-1
C12orf44	ENSG00000123395	1591.63	20.8617	18.8659	-0.158192	0.0855501	3.41843	0.0644724	0.500888	12	52463030	52471278	1
SLC39A1	ENSG00000143570	4791.9	33.7974	37.4072	0.147948	0.0802447	3.41734	0.0645149	0.5009	1	153931575	153940188	-1
TNFRSF10C	ENSG00000173535	18.0739	0.196215	0.241242	0.310937	0.169189	3.41358	0.0646622	0.501671	8	22941868	22974950	1
FBXO21	ENSG00000135108	398.567	1.60434	1.788	0.16578	0.089634	3.41183	0.0647306	0.501671	12	117581146	117628336	-1
ELFN1	ENSG00000225968	38.2019	0.21917	0.143033	-0.584591	0.312949	3.41167	0.064737	0.501671	7	1727755	1787590	1
ROR1	ENSG00000185483	8.43642	0.0437086	0.0290769	-0.609692	0.3268	3.41	0.0648023	0.501693	1	64239693	64647181	1
GLCE	ENSG00000138604	107.476	0.344714	0.42534	0.317654	0.17273	3.40951	0.0648218	0.501693	15	69452923	69564556	1
TCTN2	ENSG00000168778	103.787	0.574028	0.713864	0.349494	0.189498	3.40798	0.0648817	0.501839	12	124155660	124192948	1
LITAF	ENSG00000189067	75176	521.202	441.716	-0.246303	0.133311	3.40673	0.064931	0.501903	16	11641853	11730237	-1
LONP1	ENSG00000196365	3503.91	21.0781	19.3081	-0.139941	0.0758366	3.40471	0.0650104	0.502011	19	5691845	5720583	-1
NOP10	ENSG00000182117	2175.25	67.8247	79.0004	0.220317	0.119589	3.4042	0.0650305	0.502011	15	34633917	34635378	-1
CHAC1	ENSG00000128965	35.2164	0.457012	0.345638	-0.378736	0.204668	3.40325	0.0650679	0.502011	15	41245160	41248710	1
EXOSC1	ENSG00000171311	992.493	14.7843	16.3279	0.142617	0.0774003	3.40165	0.0651312	0.502183	10	99195899	99205774	-1
AKIRIN1	ENSG00000174574	4290.41	27.2285	29.4981	0.119649	0.0649215	3.40028	0.0651853	0.502284	1	39456895	39471731	1
PFKFB3	ENSG00000170525	37558	126.068	164.639	0.394634	0.215081	3.39894	0.0652385	0.502378	10	6186881	6277495	1
SLCO4C1	ENSG00000173930	11.0367	0.0441896	0.0394198	-0.55067	0.297717	3.39283	0.0654804	0.503226	5	101569690	101632253	-1
GPR141	ENSG00000187037	399.613	6.80144	9.00172	0.416616	0.226579	3.39281	0.0654811	0.503226	7	37723399	37873390	1
EXD3	ENSG00000187609	41.4906	0.287763	0.225367	-0.327582	0.177478	3.39213	0.0655082	0.503226	9	140201348	140317714	-1
NA	ENSG00000146826+ENSG00000266154	1625.31	10.77	11.9415	0.146204	0.0792915	3.39201	0.0655131	0.503226	NA	NA	NA	NA
OGFOD2	ENSG00000111325	212.472	1.70831	1.9756	0.216521	0.117832	3.38461	0.0658078	0.505173	12	123459127	123464590	1
LY6K	ENSG00000160886	42.188	0.460157	0.303581	-0.597122	0.323563	3.37864	0.0660463	0.506309	8	143781529	143786545	1
NETO2	ENSG00000171208	1608.67	7.41849	8.2962	0.166601	0.0901771	3.37745	0.0660941	0.506309	16	47111614	47177908	-1
SERPIND1	ENSG00000099937	8.65474	0.0583383	0.0831532	0.521808	0.286182	3.37744	0.0660948	0.506309	22	21128167	21142008	1
INO80E	ENSG00000169592	468.547	6.65898	7.59122	0.201819	0.109615	3.37678	0.0661212	0.506309	16	30006615	30017114	1
COX4I1	ENSG00000131143	8144.15	185.094	168.98	-0.142542	0.0774942	3.37137	0.0663388	0.50723	16	85832239	85840650	1
HM13	ENSG00000101294	24478.2	257.721	230.105	-0.168254	0.0917372	3.37126	0.0663429	0.50723	20	30102231	30157370	1
FYN	ENSG00000010810	1641.97	11.1596	8.82788	-0.304757	0.165772	3.37052	0.0663727	0.50723	6	111981535	112194655	-1
FIZ1	ENSG00000179943	352.388	2.49031	2.2597	-0.152176	0.0828104	3.36879	0.0664426	0.50723	19	56102746	56113336	-1
SMYD3	ENSG00000185420	55.9294	0.684093	0.537006	-0.328787	0.178479	3.36864	0.0664486	0.50723	1	245912642	246670614	-1
FOPNL	ENSG00000133393	963.197	7.28831	8.14629	0.167902	0.0913852	3.36069	0.06677	0.507961	16	15959577	15982482	-1
USP35	ENSG00000118369	274.195	1.0935	1.19778	0.138022	0.075414	3.36009	0.0667945	0.507961	11	77899858	77925757	1
MZT2B	ENSG00000152082	358.702	7.30333	6.45628	-0.17374	0.0945125	3.35959	0.0668147	0.507961	2	130939310	130948302	1
SNORD12C	ENSG00000209042	16.2265	4.08828	3.23662	-0.338078	0.184525	3.35886	0.0668441	0.507961	20	47895477	47895565	1
AGAP4	ENSG00000188234	38.7085	0.252801	0.323858	0.365304	0.198813	3.35824	0.0668693	0.507961	10	46321042	46349323	-1
ADORA2B	ENSG00000170425	115.466	1.28443	0.898051	-0.510565	0.27743	3.35796	0.066881	0.507961	17	15848231	15879060	1
FABP5	ENSG00000164687	3050.68	69.5308	81.253	0.212892	0.116296	3.35723	0.0669104	0.507961	8	82192598	82197012	1
GIT1	ENSG00000108262	507.366	2.21589	2.65362	0.274384	0.150307	3.35688	0.0669246	0.507961	17	27900487	27921072	-1
RRM2B	ENSG00000048392	2105.99	6.86038	7.74501	0.184445	0.100883	3.35592	0.0669636	0.507961	8	103216730	103251346	-1
SUSD1	ENSG00000106868	1631.12	9.31254	10.322	0.161256	0.0882081	3.3527	0.0670949	0.507961	9	114803065	114937688	-1
LRP11	ENSG00000120256	450.609	2.54893	1.89748	-0.428323	0.233384	3.35167	0.067137	0.507961	6	150139934	150186199	-1
GLIPR1	ENSG00000139278	3850.22	19.1676	16.0486	-0.235536	0.128198	3.35149	0.0671443	0.507961	12	75874460	75897633	1
H2AFZ	ENSG00000164032	3016.95	55.3504	59.4095	0.110681	0.0605072	3.34937	0.0672309	0.507961	4	100869243	100871545	-1
KLRG1	ENSG00000139187	16.6363	0.200299	0.128407	-0.591769	0.321757	3.34929	0.0672342	0.507961	12	9102640	9163356	1
CD226	ENSG00000150637	481.143	2.92861	3.66747	0.353463	0.192055	3.34757	0.0673041	0.507961	18	67498394	67629039	-1
ESYT1	ENSG00000139641	1169.95	5.14466	4.65626	-0.137085	0.0749319	3.34675	0.067338	0.507961	12	56512034	56538455	1
FMNL1	ENSG00000184922	43647	189.967	207.192	0.119995	0.065739	3.34648	0.067349	0.507961	17	43298811	43324687	1
JUP	ENSG00000173801	355.648	1.38408	2.32389	0.717907	0.39005	3.34574	0.0673792	0.507961	17	39775692	39943183	-1
ZSWIM4	ENSG00000132003	2848.03	11.0745	12.6139	0.188933	0.10362	3.34549	0.0673894	0.507961	19	13906274	13943044	1
DMAP1	ENSG00000178028	941.625	9.08327	10.137	0.161209	0.0881444	3.34547	0.0673901	0.507961	1	44679127	44686353	1
AVPI1	ENSG00000119986	37.1362	0.413953	0.551758	0.436516	0.235098	3.34485	0.0674156	0.507961	10	99437181	99447080	-1
POMT2	ENSG00000009830	405.294	1.40632	1.59247	0.178209	0.0973409	3.34078	0.0675824	0.508905	14	77741299	77787227	-1
CD101	ENSG00000134256	68.8045	0.405236	0.285059	-0.494859	0.269131	3.33874	0.0676665	0.509181	1	117544382	117579167	1
SCP2	ENSG00000116171	1016.13	5.32443	4.49666	-0.235404	0.128717	3.33635	0.0677648	0.509181	1	53392901	53517375	1
TMEM60	ENSG00000135211	537.101	10.4889	11.7056	0.162132	0.0887979	3.33612	0.0677745	0.509181	7	77423045	77427897	-1
GMPPA	ENSG00000144591	4539.5	45.5146	41.4702	-0.145935	0.0798785	3.33585	0.0677855	0.509181	2	220363589	220371710	1
FAR1	ENSG00000197601	6211.38	20.1616	22.2902	0.136769	0.0749812	3.33349	0.0678827	0.509599	11	13690217	13753893	1
IL31RA	ENSG00000164509	5007.56	28.0342	20.5998	-0.458644	0.250036	3.33087	0.067991	0.510099	5	55147207	55218678	1
TFAP2A	ENSG00000137203	178.941	0.651643	0.874502	0.450527	0.246078	3.32911	0.0680635	0.510331	6	10393419	10419892	-1
ZCCHC14	ENSG00000140948	1261.58	3.42814	3.11145	-0.143574	0.078746	3.32647	0.068173	0.510546	16	87439852	87525651	-1
COPS5	ENSG00000121022	2419.6	28.2947	30.1965	0.0921987	0.0505595	3.32641	0.0681757	0.510546	8	67955314	67996018	-1
TMBIM6	ENSG00000139644	63267.3	353.233	323.013	-0.134254	0.0736562	3.32427	0.0682642	0.510897	12	50101508	50158717	1
HEBP1	ENSG00000013583	601.664	8.16422	9.82909	0.273129	0.15043	3.32193	0.0683613	0.511311	12	13127798	13153207	-1
BCR	ENSG00000186716	1065.13	2.96442	2.53405	-0.22481	0.123176	3.3195	0.0684628	0.511757	22	23521891	23660224	1
OTUD3	ENSG00000169914	377.746	0.986175	1.10473	0.168425	0.0926804	3.31657	0.0685849	0.512357	1	20209006	20239438	1
SEC23B	ENSG00000101310	19400.9	97.1431	88.5455	-0.140206	0.0770901	3.31435	0.0686774	0.512519	20	18488137	18542059	1
ZNF773	ENSG00000152439	128.51	1.10393	0.985104	-0.154035	0.0845482	3.31404	0.0686903	0.512519	19	58011283	58029772	1
DNAJB14	ENSG00000164031	1733.98	10.8046	11.785	0.130842	0.0720082	3.30349	0.069133	0.514759	4	100817405	100867883	-1
TRIM7	ENSG00000146054	9.76848	0.0333334	0.0416436	0.36511	0.20151	3.3026	0.0691703	0.514759	5	180620924	180632293	-1
BBS7	ENSG00000138686	399.742	1.59927	1.76434	0.154805	0.0854384	3.30113	0.0692323	0.514759	4	122745595	122791652	-1
BUD13	ENSG00000137656	1527.8	12.0708	12.8771	0.0916391	0.0505494	3.29949	0.0693012	0.514759	11	116618886	116643704	-1
NAA15	ENSG00000164134	3380.96	11.5877	10.2187	-0.183064	0.100653	3.29902	0.0693212	0.514759	4	140222609	140341187	1
UAP1	ENSG00000117143	4392.48	37.0388	30.5034	-0.281083	0.154707	3.299	0.0693222	0.514759	1	162531321	162569627	1
KIAA1407	ENSG00000163617	177.97	0.766536	0.846083	0.165517	0.0910419	3.29791	0.0693681	0.514759	3	113682984	113775460	-1
SRP72	ENSG00000174780	11359.4	55.1128	49.9286	-0.148139	0.0813841	3.2975	0.0693854	0.514759	4	57333081	57369839	1
PRDX5	ENSG00000126432	1156.17	24.4058	21.3171	-0.196598	0.108085	3.29627	0.0694375	0.514759	11	64085560	64089283	1
NAT10	ENSG00000135372	2456.86	11.4773	10.3004	-0.163433	0.089813	3.29595	0.0694508	0.514759	11	34127149	34169217	1
ZNF283	ENSG00000167637	101.046	0.675183	0.744509	0.140719	0.0776672	3.2959	0.0694529	0.514759	19	44331444	44353307	1
TDRD9	ENSG00000156414	249.825	1.09283	0.770995	-0.54701	0.299226	3.29391	0.0695372	0.515071	14	104394799	104519004	1
ZNF816	ENSG00000180257	256.645	0.874674	0.961226	0.137492	0.075741	3.28977	0.0697126	0.516059	19	53430388	53466164	-1
LTBP3	ENSG00000168056	562.61	2.4166	1.84203	-0.370402	0.202426	3.28763	0.0698037	0.516246	11	65306276	65326401	-1
CCSAP	ENSG00000154429	501.481	1.64119	1.89389	0.200302	0.110639	3.2866	0.0698475	0.516246	1	229456758	229479041	-1
CRAT	ENSG00000095321	201.993	1.17762	1.46097	0.323131	0.179048	3.28534	0.0699012	0.516246	9	131857089	131873468	-1
SEC63	ENSG00000025796	7493.79	21.3583	19.9925	-0.099063	0.0545568	3.28521	0.0699065	0.516246	6	108188960	108279393	-1
RANGAP1	ENSG00000100401	4020.75	25.3654	22.3336	-0.192349	0.106194	3.28323	0.0699911	0.516419	22	41641615	41682255	-1
HMGN4	ENSG00000182952	2729.35	23.9532	25.9987	0.12019	0.0661571	3.28194	0.070046	0.516419	6	26538633	26546482	1
CTBS	ENSG00000117151	1671.67	9.27062	10.1678	0.142332	0.0785427	3.2817	0.0700565	0.516419	1	85018804	85040163	-1
ZNF594	ENSG00000180626	54.9673	0.18251	0.224367	0.319302	0.175215	3.28065	0.0701013	0.516438	17	5082831	5095178	-1
WDR5	ENSG00000196363	1477.73	8.58796	8.06333	-0.0950236	0.052488	3.27309	0.0704249	0.518049	9	137001210	137025093	1
MFAP5	ENSG00000197614	53.9791	0.410892	0.251616	-0.601418	0.32189	3.27214	0.0704655	0.518049	12	8789942	8815484	-1
SSBP4	ENSG00000130511	1470.34	15.9042	13.5191	-0.25144	0.138635	3.27207	0.0704685	0.518049	19	18529674	18545372	1
DFFB	ENSG00000169598	266.079	1.4746	1.69335	0.195463	0.108025	3.27134	0.0705002	0.518049	1	3773845	3801993	1
AKIP1	ENSG00000166452	135.994	1.68594	2.06863	0.313107	0.172985	3.27061	0.0705315	0.518049	11	8932686	8941631	1
LNP1	ENSG00000206535	12.3009	0.109768	0.0883074	-0.333064	0.184241	3.26741	0.0706689	0.518464	3	100120037	100175163	1
CLYBL	ENSG00000125246	27.9451	0.0979086	0.0744951	-0.355948	0.195465	3.26733	0.0706728	0.518464	13	100258919	100549387	1
AGBL2	ENSG00000165923	23.2618	0.104133	0.129946	0.325028	0.179645	3.25973	0.0710008	0.520418	11	47681143	47736941	-1
COPS3	ENSG00000141030	3232.72	30.1472	28.1954	-0.105127	0.0580551	3.25778	0.0710853	0.520418	17	17150141	17184607	-1
SEMA6B	ENSG00000167680	3450.44	13.6867	17.992	0.376193	0.209371	3.25477	0.0712157	0.520418	19	4542600	4559820	-1
FEZ2	ENSG00000171055	1505.58	12.3818	13.53	0.131472	0.0731412	3.25464	0.0712217	0.520418	2	36778570	36873230	-1
MRI1	ENSG00000037757	135.222	0.678052	0.817037	0.295252	0.163822	3.25457	0.0712247	0.520418	19	13875346	13885096	1
ZNF649	ENSG00000198093	732.234	3.90185	4.27647	0.138261	0.0767426	3.25415	0.071243	0.520418	19	52392477	52408293	-1
NA	ENSG00000254901+ENSG00000064489	1044.09	4.12088	4.46552	0.11307	0.0627681	3.2536	0.0712669	0.520418	NA	NA	NA	NA
FAM213A	ENSG00000122378	346.441	3.97042	3.08353	-0.404732	0.220728	3.25329	0.0712802	0.520418	10	82167585	82192753	1
PDE12	ENSG00000174840	1553.76	7.26137	6.69913	-0.120278	0.0666853	3.25234	0.0713215	0.520418	3	57542003	57547684	1
RNF122	ENSG00000133874	206.489	1.85877	2.13169	0.201407	0.111861	3.25096	0.0713818	0.520547	8	33405273	33424643	-1
SPRED2	ENSG00000198369	828.431	3.0164	3.40956	0.184513	0.102451	3.24878	0.0714768	0.520778	2	65537985	65659771	-1
UTP18	ENSG00000011260	3441.94	34.1781	31.2658	-0.133506	0.0739055	3.24786	0.0715169	0.520778	17	49337889	49375297	1
DCUN1D4	ENSG00000109184	490.312	1.989	2.15219	0.121222	0.0673263	3.24635	0.0715825	0.520778	4	52709166	52783003	1
ACADM	ENSG00000117054	903.678	5.8154	6.64219	0.207202	0.114327	3.24511	0.071637	0.520778	1	76190036	76253260	1
PDZD2	ENSG00000133401	24.9824	0.0359658	0.041501	0.221359	0.123075	3.24496	0.0716436	0.520778	5	31639517	32111037	1
PLEK	ENSG00000115956	164331	1123.66	937.999	-0.263094	0.145661	3.24435	0.07167	0.520778	2	68592305	68624585	1
ABHD17B	ENSG00000107362	371.396	1.98127	2.12155	0.105873	0.0589158	3.24341	0.0717112	0.520778	9	74477368	74525847	-1
TMEM160	ENSG00000130748	159.629	4.70978	4.00254	-0.230302	0.127589	3.24102	0.0718157	0.521228	19	47549165	47551888	-1
GGT5	ENSG00000099998	79.7169	0.758685	0.687776	-0.448915	0.246999	3.23999	0.0718611	0.521248	22	24615622	24641110	-1
DEDD2	ENSG00000160570	2405.51	22.0189	23.8968	0.114525	0.0636512	3.23619	0.0720282	0.521911	19	42702750	42724292	-1
TRAPPC9	ENSG00000167632	629.39	2.63092	2.27129	-0.212113	0.118045	3.23509	0.0720764	0.521911	8	140742586	141468678	-1
IBTK	ENSG00000005700	11488.3	37.3481	33.9716	-0.138198	0.0767909	3.23419	0.0721159	0.521911	6	82879700	82957471	-1
LCMT2	ENSG00000168806	236.072	1.53013	1.44407	-0.0817049	0.045395	3.23403	0.0721229	0.521911	15	43619974	43622803	-1
RASSF7	ENSG00000099849	73.8602	0.674942	0.84228	0.433234	0.239163	3.23024	0.07229	0.522191	11	560404	564021	1
ZIK1	ENSG00000171649	42.0835	0.305778	0.255405	-0.249842	0.139297	3.23007	0.0722976	0.522191	19	58089824	58105145	1
TMEM150A	ENSG00000168890	936.941	11.3722	10.2337	-0.164165	0.091265	3.2232	0.0726018	0.522191	2	85825671	85830319	-1
C7orf29	ENSG00000188707	64.167	0.440394	0.356813	-0.308724	0.171686	3.22227	0.0726429	0.522191	7	150026938	150029808	1
PER1	ENSG00000179094	951.63	3.37795	3.9183	0.229065	0.127782	3.21891	0.0727919	0.522191	17	8043790	8059824	-1
CHORDC1	ENSG00000110172	5973.85	30.231	33.4216	0.137187	0.0765483	3.21886	0.0727944	0.522191	11	89934328	89956532	-1
SLC25A38	ENSG00000144659	234.822	1.86226	2.12224	0.21737	0.120911	3.21858	0.0728065	0.522191	3	39424839	39438842	1
CCDC96	ENSG00000173013	17.6107	0.134029	0.161148	0.29818	0.166668	3.21796	0.0728342	0.522191	4	7042579	7044728	-1
RAB11FIP2	ENSG00000107560	724.792	2.04711	2.26229	0.150545	0.0839864	3.21751	0.0728542	0.522191	10	119764427	119806114	-1
RBM42	ENSG00000126254	2632.56	29.8194	27.4174	-0.126797	0.0707741	3.2173	0.0728637	0.522191	19	36119932	36128588	1
PRDM2	ENSG00000116731	3199.97	5.76842	6.26227	0.127329	0.071156	3.21695	0.0728794	0.522191	1	14026693	14151574	1
SLC30A4	ENSG00000104154	946.451	3.58588	4.41115	0.298455	0.167255	3.21458	0.072985	0.522191	15	45771809	45815005	-1
ZNF195	ENSG00000005801	420.882	2.18554	2.348	0.102427	0.0571114	3.21422	0.0730009	0.522191	11	3360491	3400448	-1
FBXL2	ENSG00000153558	11.688	0.0626007	0.0784768	0.315961	0.176291	3.21411	0.073006	0.522191	3	33318517	33445154	1
MMP9	ENSG00000100985	30510.4	273.854	190.43	-0.48897	0.271161	3.21276	0.073066	0.522191	20	44637547	44645200	1
UBE2E3	ENSG00000170035	995.729	10.0337	11.0186	0.139343	0.0777306	3.21269	0.0730693	0.522191	2	181831975	181941312	1
TMEM219	ENSG00000149932	2787.06	47.7018	52.8959	0.149278	0.0834623	3.21191	0.0731043	0.522191	16	29952206	29984373	1
NAT1	ENSG00000171428	460.674	2.60244	2.9342	0.160603	0.089576	3.21174	0.0731116	0.522191	8	18027986	18081198	1
RUSC2	ENSG00000198853	938.149	2.64551	3.19957	0.273366	0.153294	3.21124	0.073134	0.522191	9	35490124	35561895	1
AHR	ENSG00000106546	12264.8	32.1275	38.8286	0.274651	0.153415	3.21002	0.0731886	0.522191	7	17338246	17385776	1
DUSP6	ENSG00000139318	9106.15	53.4319	63.2627	0.238861	0.133694	3.2097	0.0732028	0.522191	12	89741009	89747048	-1
ACSS2	ENSG00000131069	779.994	4.09983	4.70956	0.205131	0.114997	3.20919	0.0732258	0.522191	20	33459949	33515769	1
CD2BP2	ENSG00000169217	3738.21	19.0531	20.3092	0.0882943	0.0493206	3.20847	0.0732577	0.522191	16	30362087	30366682	-1
UBE2R2	ENSG00000107341	1369.04	5.28235	5.78267	0.134587	0.0752314	3.20687	0.0733296	0.522191	9	33817565	33920402	1
EXOC7	ENSG00000182473	4156.72	14.5897	15.6826	0.107575	0.0602475	3.20687	0.0733298	0.522191	17	74077098	74117657	-1
MFSD8	ENSG00000164073	574.592	2.17525	2.37846	0.143359	0.0800159	3.20624	0.073358	0.522191	4	128838960	128887150	-1
EIF4EBP1	ENSG00000187840	86.3357	1.97673	1.60711	-0.272192	0.151606	3.2046	0.0734314	0.522191	8	37887859	37917883	1
RETN	ENSG00000104918	61.6781	1.8246	3.71924	0.664166	0.372686	3.20401	0.0734578	0.522191	19	7733930	7735334	1
VPS8	ENSG00000156931	1406.89	4.73153	5.3189	0.174522	0.097588	3.20395	0.0734606	0.522191	3	184529931	184770402	1
NSMF	ENSG00000165802	1836.46	8.13403	10.0808	0.282076	0.156437	3.20328	0.0734908	0.522191	9	140342022	140353786	-1
CASP2	ENSG00000106144	293.227	1.16785	1.33315	0.219007	0.12259	3.20283	0.073511	0.522191	7	142985308	143004789	1
C19orf66	ENSG00000130813	3830.07	30.3117	34.842	0.203104	0.113961	3.20215	0.0735414	0.522191	19	10196798	10203928	1
PLCB2	ENSG00000137841	831.58	3.53261	2.80387	-0.319378	0.17825	3.1999	0.0736429	0.522191	15	40570377	40600136	-1
LHFP	ENSG00000183722	450.871	4.02043	3.45419	-0.220162	0.122921	3.19715	0.0737667	0.522191	13	39917029	40177665	-1
KRTCAP2	ENSG00000163463	2095.19	71.777	65.5741	-0.132259	0.073973	3.19632	0.0738043	0.522191	1	155141884	155159747	-1
TLR5	ENSG00000187554	113.922	0.53143	0.421726	-0.319938	0.177943	3.19629	0.0738056	0.522191	1	223282748	223316624	-1
C12orf49	ENSG00000111412	1378.62	9.2735	8.53085	-0.117022	0.0653968	3.19625	0.0738072	0.522191	12	117153593	117175875	-1
ANAPC2	ENSG00000176248	2046.29	14.0843	13.102	-0.112314	0.0628019	3.19434	0.0738936	0.522191	9	140069236	140082989	-1
PGBD2	ENSG00000185220	335.105	2.08686	2.37267	0.176952	0.0990269	3.19417	0.0739012	0.522191	1	249200395	249214145	1
PRDX6	ENSG00000117592	2418.15	27.195	24.7142	-0.137871	0.0771172	3.19383	0.0739166	0.522191	1	173446405	173457946	1
NDUFB1	ENSG00000183648	1267.29	55.7707	57.1363	0.140919	0.0786211	3.19324	0.0739433	0.522191	14	92582466	92588261	-1
IFT88	ENSG00000032742	783.34	4.06515	4.89416	0.287947	0.161572	3.19303	0.0739529	0.522191	13	21140585	21265503	1
EIF5B	ENSG00000158417	5463.6	21.6889	20.0167	-0.118177	0.0659906	3.1917	0.0740131	0.522223	2	99953816	100016728	1
CTTN	ENSG00000085733	194.596	1.2633	0.838769	-0.547793	0.299781	3.19104	0.0740427	0.522223	11	70244510	70282690	1
NIPAL4	ENSG00000172548	244.784	1.59682	1.06064	-0.60638	0.336193	3.18959	0.0741087	0.522387	5	156887027	156901725	1
GPR35	ENSG00000178623	2326.12	14.6859	17.7402	0.248255	0.139126	3.18725	0.074215	0.522537	2	241544848	241570676	1
PROCA1	ENSG00000167525	59.2666	0.78903	0.927942	0.204276	0.114385	3.18475	0.0743285	0.522537	17	27030215	27038872	-1
OSBPL11	ENSG00000144909	2249.12	8.31411	9.15676	0.14285	0.0802338	3.18426	0.0743506	0.522537	3	125247702	125313934	-1
CCDC66	ENSG00000180376	555.956	2.94302	3.41773	0.235117	0.130709	3.18311	0.0744032	0.522537	3	56591189	56655846	1
ALDH2	ENSG00000111275	3514.54	34.9837	25.8379	-0.456682	0.254487	3.18237	0.0744368	0.522537	12	112204691	112247782	1
HYOU1	ENSG00000149428	24448.5	101.024	88.8419	-0.191229	0.107233	3.18188	0.0744592	0.522537	11	118914900	118927913	-1
DDHD2	ENSG00000085788	634	2.4403	2.19012	-0.137637	0.0770862	3.18174	0.0744654	0.522537	8	38082736	38133076	1
DZANK1	ENSG00000089091	58.3032	0.278279	0.323082	0.227684	0.127753	3.18147	0.0744775	0.522537	20	18364011	18447829	-1
TMED2	ENSG00000086598	14276.9	124.707	116.217	-0.101864	0.0570993	3.18043	0.0745252	0.522537	12	124069078	124083116	1
ARID2	ENSG00000189079	4699.15	10.6245	9.2518	-0.207201	0.115968	3.17957	0.0745645	0.522537	12	46123448	46301823	1
FAM161B	ENSG00000156050	78.2931	0.35319	0.433963	0.296359	0.167076	3.1788	0.0745994	0.522537	14	74398204	74417117	-1
HILPDA	ENSG00000135245	118.565	1.39629	1.63764	0.246217	0.138277	3.17771	0.0746494	0.522588	7	128095903	128098472	1
ATF1	ENSG00000123268	1063.86	7.35945	7.93384	0.112568	0.0632592	3.17512	0.0747677	0.522929	12	51157493	51214905	1
DHX16	ENSG00000204560	3682.9	18.5994	19.7113	0.082417	0.0463255	3.17478	0.0747835	0.522929	6	30620896	30640814	-1
NA	ENSG00000173915+ENSG00000221767	2262.3	39.6389	40.8308	0.130279	0.0728607	3.17363	0.074836	0.522998	NA	NA	NA	NA
ARID4A	ENSG00000032219	2881.21	8.51837	9.47239	0.169005	0.0946167	3.17052	0.0749786	0.523356	14	58765103	58840605	1
TOP2A	ENSG00000131747	84.1283	0.285637	0.236544	-0.260594	0.144394	3.17	0.0750023	0.523356	17	38544768	38574202	-1
CTSD	ENSG00000117984	18955.7	179.218	139.513	-0.360695	0.202501	3.16936	0.075032	0.523356	11	1773982	1785222	-1
IQCE	ENSG00000106012	179.088	0.425638	0.519371	0.292883	0.16513	3.16825	0.0750829	0.523356	7	2598632	2654368	1
LRRFIP1	ENSG00000124831	7517.29	16.6448	18.2357	0.135515	0.076358	3.16786	0.0751009	0.523356	2	238536219	238722325	1
CRELD2	ENSG00000184164	2154.3	26.0497	22.9272	-0.184288	0.103705	3.16681	0.0751493	0.523395	22	50311815	50321188	1
DDX23	ENSG00000174243	12476.6	70.9381	66.082	-0.116102	0.065168	3.16567	0.0752016	0.523461	12	49223840	49246625	-1
DMXL2	ENSG00000104093	47017.5	74.9312	85.2053	0.179643	0.101203	3.16384	0.0752858	0.52375	15	51739908	51915030	-1
EIF3G	ENSG00000130811	5571.09	91.4968	85.867	-0.0987859	0.0555629	3.16238	0.0753532	0.523921	19	10225693	10230596	-1
SPATS2	ENSG00000123352	71.8136	0.304714	0.378895	0.323842	0.183149	3.15855	0.0755302	0.524668	12	49760367	49921205	1
RRP1	ENSG00000160214	3804.04	39.5239	35.9705	-0.14983	0.0841635	3.1582	0.0755464	0.524668	21	45209394	45225174	1
GNB2L1	ENSG00000204628	18080.3	305.633	279.05	-0.133649	0.0752345	3.15503	0.0756933	0.525391	5	180663909	180675096	-1
ZSWIM5	ENSG00000162415	24.4569	0.0880594	0.0604456	-0.488836	0.274673	3.15275	0.0757993	0.525599	1	45482071	45771881	-1
HRH2	ENSG00000113749	94.122	0.344681	0.499446	0.499255	0.282269	3.15253	0.0758092	0.525599	5	175085033	175113245	1
SERTAD3	ENSG00000167565	719.852	7.38314	8.07768	0.126367	0.0713413	3.15092	0.0758843	0.525795	19	40946751	40950612	-1
RHD	ENSG00000187010	28.351	0.15881	0.203357	0.390709	0.221226	3.14964	0.0759438	0.525795	1	25598884	25656936	1
TRERF1	ENSG00000124496	72.2495	0.19441	0.144072	-0.42684	0.240308	3.14854	0.0759951	0.525795	6	42192669	42419789	-1
SNRNP40	ENSG00000060688	1486.61	16.8878	15.951	-0.0852005	0.0480074	3.1476	0.0760387	0.525795	1	31732417	31769662	-1
PACS1	ENSG00000175115	1296.1	5.5946	4.72731	-0.225404	0.126834	3.14731	0.0760521	0.525795	11	65837834	66012218	1
PIGQ	ENSG00000007541	522.204	3.03035	3.41215	0.174544	0.098763	3.14309	0.0762491	0.525947	16	616995	634136	1
C1orf122	ENSG00000197982	6156.5	89.5246	77.9326	-0.21004	0.118539	3.14255	0.0762746	0.525947	1	38272651	38275126	1
IER5L	ENSG00000188483	149.745	1.0891	0.88438	-0.312495	0.175877	3.1422	0.0762907	0.525947	9	131937835	131940540	-1
SSH2	ENSG00000141298	703.516	1.24368	1.52831	0.301597	0.171025	3.14071	0.0763604	0.525947	17	27952956	28257294	-1
GJC2	ENSG00000198835	9.43755	0.0778432	0.0638516	-0.29685	0.167517	3.13885	0.0764476	0.525947	1	228337553	228347527	1
ZBTB2	ENSG00000181472	940.097	5.24375	5.74255	0.131941	0.0745509	3.1388	0.0764502	0.525947	6	151685252	151712683	-1
SLC35E2B	ENSG00000189339	1134.8	3.17808	3.64398	0.189877	0.107134	3.13863	0.0764578	0.525947	1	1592939	1624167	-1
RBM47	ENSG00000163694	12158.7	43.6478	39.3974	-0.146603	0.0827483	3.13788	0.0764933	0.525947	4	40425272	40632892	-1
HK1	ENSG00000156515	10735.8	49.3066	40.2463	-0.292256	0.165048	3.13778	0.0764977	0.525947	10	71029740	71161638	1
CEP63	ENSG00000182923	594.51	1.50291	1.67548	0.164447	0.0926025	3.13657	0.0765545	0.525947	3	134204585	134293859	1
CTNNBIP1	ENSG00000178585	80.7454	0.534987	0.488579	-0.319067	0.180369	3.13623	0.0765706	0.525947	1	9908334	9970394	-1
KIF3A	ENSG00000131437	355.614	0.953658	1.0971	0.224564	0.127073	3.13583	0.0765896	0.525947	5	132028320	132073330	-1
RFXAP	ENSG00000133111	43.3809	0.258495	0.294841	0.273155	0.153637	3.13355	0.0766968	0.526387	13	37393361	37403241	1
RPUSD2	ENSG00000166133	54.196	0.563875	0.489356	-0.186171	0.104837	3.13096	0.0768183	0.526387	15	40861499	40866659	1
TMEM223	ENSG00000168569	87.2499	1.5914	1.76428	0.149851	0.0845601	3.13015	0.0768569	0.526387	11	62539101	62559493	-1
DUPD1	ENSG00000188716	8.64138	0.279431	0.183321	-0.605103	0.335185	3.12987	0.0768701	0.526387	10	76797594	76818272	-1
ZNF263	ENSG00000006194	1686.39	9.57618	8.83322	-0.126633	0.0715215	3.12961	0.0768824	0.526387	16	3313743	3351401	1
BCAP29	ENSG00000075790	2533.61	7.1483	7.82941	0.128517	0.0725782	3.1276	0.076977	0.526387	7	107220422	107269615	1
GRK6	ENSG00000198055	2293.65	12.4709	14.5667	0.231344	0.130884	3.12701	0.0770049	0.526387	5	176830205	176869902	1
RMDN1	ENSG00000176623	588.61	3.26275	3.6649	0.178489	0.101164	3.12631	0.0770381	0.526387	8	87480486	87526586	-1
TMEM140	ENSG00000146859	2366.5	22.2874	18.9119	-0.24661	0.13933	3.12625	0.0770407	0.526387	7	134832824	134850650	1
TMEM241	ENSG00000134490	73.9833	0.478064	0.404467	-0.256322	0.144347	3.12492	0.0771037	0.526524	18	20777108	21017925	-1
COPG1	ENSG00000181789	18569.2	114.644	101.867	-0.175624	0.0994899	3.12046	0.0773149	0.527506	3	128968449	128996614	1
NA	ENSG00000068781+ENSG00000243244+ENSG00000242441	10.7296	0.0145951	0.0193907	0.437568	0.248989	3.12007	0.0773336	0.527506	NA	NA	NA	NA
RWDD1	ENSG00000111832	1911.84	27.5197	24.7492	-0.16141	0.091073	3.1175	0.0774556	0.527775	6	116892530	116918838	1
GPR114	ENSG00000159618	28.234	0.165849	0.0984555	-0.675959	0.37847	3.11707	0.0774759	0.527775	16	57576333	57625593	1
NOL6	ENSG00000165271	2701.93	10.6212	9.30898	-0.204874	0.115662	3.11597	0.0775281	0.527775	9	33461439	33473928	-1
CDK8	ENSG00000132964	420.684	4.04921	4.51897	0.16538	0.0935826	3.11561	0.0775455	0.527775	13	26828276	26979375	1
DDX19A	ENSG00000168872	1702.47	10.8796	10.1464	-0.108149	0.0611355	3.1107	0.0777794	0.528855	16	70380732	70407286	1
PPAPDC2	ENSG00000205808	82.8644	0.464813	0.544617	0.263118	0.149015	3.11047	0.0777906	0.528855	9	4662298	4665256	1
GCC2	ENSG00000135968	3423.09	8.43516	9.23946	0.135746	0.0769892	3.10306	0.0781454	0.530848	2	109065017	109125871	1
PRKRIR	ENSG00000137492	1896.37	11.1112	10.1951	-0.11457	0.0648155	3.10098	0.0782451	0.530848	11	76061000	76092015	-1
CSPG5	ENSG00000114646	20.4259	0.160692	0.120116	-0.42869	0.241841	3.10054	0.0782665	0.530848	3	47603729	47622282	-1
NQO1	ENSG00000181019	694.291	4.29049	5.41006	0.345439	0.195537	3.10022	0.0782817	0.530848	16	69740899	69760854	-1
BTN3A3	ENSG00000111801	3593.78	20.1407	23.0667	0.199047	0.113202	3.09983	0.0783005	0.530848	6	26440700	26453643	1
PLEKHS1	ENSG00000148735	78.0815	0.28262	0.363443	0.342161	0.193842	3.09851	0.0783639	0.530936	10	115511213	115543188	1
KNSTRN	ENSG00000128944	171.244	1.35303	1.68874	0.354206	0.201105	3.09655	0.0784586	0.530936	15	40674922	40686446	1
IFITM3	ENSG00000142089	7411.33	167.396	237.553	0.526173	0.296283	3.09613	0.0784786	0.530936	11	319669	327537	-1
TMEM106C	ENSG00000134291	86.3725	0.900569	1.05951	0.319508	0.181339	3.09508	0.0785292	0.530936	12	48357352	48362661	1
BLVRB	ENSG00000090013	1224.46	28.0751	23.0925	-0.280816	0.159649	3.09506	0.0785303	0.530936	19	40953696	40971747	-1
IL32	ENSG00000008517	4889.88	83.6063	62.7143	-0.408454	0.231857	3.09207	0.0786745	0.531403	16	3115298	3131908	1
MTHFR	ENSG00000177000	2145.64	5.635	5.12537	-0.142042	0.0808283	3.09183	0.0786862	0.531403	1	11845780	11866977	-1
SLC12A2	ENSG00000064651	142.797	0.40173	0.342557	-0.225963	0.128375	3.0899	0.0787795	0.531521	5	127419458	127525380	1
EEF1B2	ENSG00000114942	10428.6	177.407	159.179	-0.155606	0.0882636	3.08968	0.0787905	0.531521	2	207024309	207027652	1
CPXM1	ENSG00000088882	111.226	0.644629	1.04125	0.639556	0.364596	3.08704	0.078918	0.532022	20	2774715	2781283	-1
NLRP12	ENSG00000142405	53.4943	0.302304	0.183897	-0.695111	0.393415	3.08445	0.0790442	0.532022	19	54296857	54327648	-1
ENTPD4	ENSG00000197217	5380.39	31.3201	33.4948	0.102943	0.0586641	3.08402	0.0790648	0.532022	8	23243296	23315208	-1
CAMK2A	ENSG00000070808	24.634	0.110684	0.0673961	-0.860659	0.450861	3.08349	0.0790907	0.532022	5	149599054	149669854	-1
THNSL2	ENSG00000144115	27.743	0.190056	0.288338	0.671117	0.378008	3.08293	0.0791179	0.532022	2	88469835	88486146	1
SNN	ENSG00000184602	11796.6	69.5485	58.7332	-0.248412	0.141327	3.08277	0.0791255	0.532022	16	11762270	11773015	1
CRYZL1	ENSG00000205758	544.123	5.44467	6.01433	0.152502	0.0870518	3.08075	0.079224	0.532322	21	34961647	35016232	-1
KIAA0195	ENSG00000177728	1304.26	3.96291	4.64589	0.24735	0.141136	3.07861	0.0793281	0.532322	17	73437240	73496171	1
DPCD	ENSG00000166171	44.7063	0.895984	1.12716	0.358472	0.204305	3.07848	0.0793345	0.532322	10	103330317	103369425	1
TTYH1	ENSG00000167614	9.79587	0.0799556	0.106277	0.394104	0.225196	3.07615	0.0794483	0.532322	19	54926393	54948080	1
C10orf25	ENSG00000165511	23.5167	0.122639	0.141606	0.23124	0.131266	3.07591	0.0794602	0.532322	10	45493146	45496336	-1
SDCBP	ENSG00000137575	75879	656.443	599.574	-0.129331	0.0737334	3.07586	0.0794623	0.532322	8	59465483	59495419	1
AKR1E2	ENSG00000165568	25.8136	0.317166	0.254402	-0.339197	0.192138	3.07562	0.0794745	0.532322	10	4828821	4890254	1
EGR2	ENSG00000122877	5166.02	33.9483	24.3897	-0.485213	0.274843	3.0702	0.0797397	0.533565	10	64571756	64679660	-1
XRCC4	ENSG00000152422	578.056	5.80698	6.42429	0.149496	0.0855018	3.06832	0.0798318	0.533565	5	82373317	82649606	1
NCEH1	ENSG00000144959	189.031	0.65215	0.938327	0.488435	0.279932	3.06602	0.0799449	0.533565	3	172348039	172429008	-1
PTPLB	ENSG00000206527	496.695	8.03327	6.93158	-0.230174	0.130896	3.06521	0.0799846	0.533565	3	123209667	123304032	-1
PNN	ENSG00000100941	4773.53	22.8085	24.9041	0.134294	0.076632	3.06426	0.0800317	0.533565	14	39644387	39652422	1
NANP	ENSG00000170191	267.931	1.32603	1.19982	-0.143305	0.0816778	3.06407	0.0800411	0.533565	20	25593571	25604811	-1
MTR	ENSG00000116984	1027.69	1.84588	1.63738	-0.164989	0.094097	3.06319	0.0800843	0.533565	1	236958610	237067281	1
STRBP	ENSG00000165209	211.329	0.662188	0.510063	-0.350396	0.199633	3.06308	0.0800897	0.533565	9	125871779	126030855	-1
UBE2G1	ENSG00000132388	1255.84	5.17088	5.57403	0.111703	0.0637601	3.05902	0.0802903	0.533565	17	4172554	4269923	-1
ADAMTS17	ENSG00000140470	22.743	0.0731989	0.0550004	-0.398359	0.227411	3.05814	0.0803334	0.533565	15	100511794	100882210	-1
BRE	ENSG00000158019	1214.34	10.757	9.94945	-0.110215	0.0630403	3.05776	0.0803526	0.533565	2	28112808	28561768	1
NDUFS7	ENSG00000115286	1370.98	32.5671	29.95	-0.133531	0.076144	3.05722	0.080379	0.533565	19	1383526	1395583	1
FCRL6	ENSG00000181036	620.952	6.30175	5.11459	-0.318235	0.181609	3.05688	0.0803961	0.533565	1	159770301	159786041	1
SLC35A1	ENSG00000164414	796.761	7.01991	8.06069	0.196627	0.112426	3.05636	0.0804217	0.533565	6	88180341	88222054	1
CEP41	ENSG00000106477	74.1704	0.351059	0.407418	0.226167	0.128876	3.05596	0.0804413	0.533565	7	130036375	130082274	-1
PHF10	ENSG00000130024	567.401	5.69842	6.51529	0.21794	0.12462	3.05575	0.0804518	0.533565	6	170104001	170124151	-1
LRRC37B	ENSG00000185158	407.169	2.304	2.54617	0.147085	0.08413	3.05521	0.0804788	0.533565	17	30334891	30380523	1
HSPA9	ENSG00000113013	18718.3	99.7636	91.7436	-0.128599	0.0734335	3.05453	0.0805124	0.533565	5	137890571	137911133	-1
OSBP	ENSG00000110048	6944.05	25.8614	23.1064	-0.164337	0.0940352	3.05407	0.0805352	0.533565	11	59341871	59383617	-1
CAPZB	ENSG00000077549	18373.7	192.502	168.645	-0.193589	0.110875	3.05369	0.0805538	0.533565	1	19665267	19812066	-1
DTD1	ENSG00000125821	447.203	6.1207	5.59649	-0.125407	0.0716896	3.05326	0.0805751	0.533565	20	18568537	18744561	1
COMMD1	ENSG00000173163	506.59	13.4662	12.002	-0.176193	0.100728	3.05011	0.0807316	0.534312	2	62115859	62374382	1
NA	ENSG00000165156+ENSG00000259305+ENSG00000189376	3279.52	7.47628	7.11049	-0.0755857	0.0432141	3.04907	0.0807835	0.534367	NA	NA	NA	NA
MARVELD1	ENSG00000155254	33.4916	0.164076	0.210375	0.35594	0.2043	3.04736	0.0808686	0.534641	10	99472930	99477907	1
SNX16	ENSG00000104497	2126.04	9.91318	12.3687	0.305234	0.173366	3.04632	0.0809203	0.534694	8	82711816	82755101	-1
KCTD11	ENSG00000213859	276.865	1.56165	1.70261	0.133272	0.0764443	3.04484	0.0809942	0.534893	17	7255208	7258258	1
TBPL1	ENSG00000028839	906.542	11.8521	12.9147	0.125503	0.0719781	3.04232	0.08112	0.535436	6	134273308	134308637	1
UMPS	ENSG00000114491	661.902	1.83943	1.68144	-0.131545	0.0752888	3.04089	0.0811912	0.53544	3	124449213	124464040	1
PSTPIP2	ENSG00000152229	73097.1	467.32	398.403	-0.233456	0.133882	3.03977	0.0812473	0.53544	18	43563502	43652238	-1
TMEM102	ENSG00000181284	97.6094	0.82781	0.956893	0.226346	0.12971	3.03968	0.0812519	0.53544	17	7338762	7340998	1
VIPAS39	ENSG00000151445	1584.66	9.31922	9.89562	0.0792823	0.0455265	3.03825	0.0813237	0.535591	14	77893018	77924295	-1
ANAPC16	ENSG00000166295	1695.79	8.07377	9.06046	0.167922	0.0962381	3.03748	0.0813622	0.535591	10	73975787	73995618	1
SIRPB1	ENSG00000101307	514.041	2.4079	1.67102	-0.519766	0.297556	3.03294	0.0815901	0.536802	20	1544167	1600707	-1
ZNF83	ENSG00000167766	753.169	3.57013	4.24466	0.25274	0.145868	3.0293	0.0817733	0.537719	19	53097313	53193749	-1
N6AMT2	ENSG00000150456	31.0554	0.59088	0.694227	0.265501	0.152652	3.02752	0.0818632	0.537849	13	21302870	21348097	-1
SLC35B1	ENSG00000121073	4380.08	69.0365	63.4088	-0.130502	0.0750191	3.02677	0.0819009	0.537849	17	47778305	47786376	-1
FIS1	ENSG00000214253	1565.56	39.2807	36.6848	-0.116632	0.0666865	3.02622	0.0819284	0.537849	7	100882739	100895597	-1
RCN2	ENSG00000117906	339.922	2.51505	3.02764	0.299563	0.172164	3.02543	0.0819688	0.537849	15	77223960	77242601	1
GFRA2	ENSG00000168546	15.4819	0.094541	0.0712159	-0.41085	0.23601	3.02241	0.0821211	0.53856	8	21547915	21669869	-1
RPN2	ENSG00000118705	20088.5	147.325	134.526	-0.140804	0.0810011	3.02085	0.0822006	0.538673	20	35806813	35870022	1
CCDC13	ENSG00000244607	59.4225	0.350119	0.408037	0.199764	0.115282	3.01906	0.0822909	0.538673	3	42734155	42814745	-1
BTN2A1	ENSG00000112763	6894.91	32.7095	35.396	0.112171	0.0646188	3.01896	0.0822962	0.538673	6	26458150	26476849	1
ADRA2B	ENSG00000222040	19.0496	0.123058	0.0845985	-0.524802	0.300438	3.0186	0.0823144	0.538673	2	96778707	96781984	-1
FAM98A	ENSG00000119812	1178.04	7.99683	7.39257	-0.113197	0.0650404	3.01731	0.0823802	0.538769	2	33808725	33824449	-1
CCDC149	ENSG00000181982	978.466	4.41205	3.88792	-0.185871	0.107134	3.01658	0.0824171	0.538769	4	24807739	24981826	-1
VDAC3	ENSG00000078668	4116.94	49.0447	54.5532	0.147725	0.0849392	3.01504	0.0824956	0.538821	8	42249142	42263415	1
TMUB1	ENSG00000164897	823.71	7.4045	8.24562	0.145343	0.0836846	3.01431	0.0825327	0.538821	7	150778167	150780633	-1
DCUN1D3	ENSG00000188215	1238.67	7.07222	8.55117	0.275979	0.159717	3.01383	0.082557	0.538821	16	20869396	20911706	-1
ADARB1	ENSG00000197381	1054.95	2.48375	2.94481	0.248878	0.14409	3.01169	0.0826659	0.539244	21	46493768	46646478	1
TRIM47	ENSG00000132481	118.122	1.04977	0.814191	-0.398152	0.228145	3.01	0.0827523	0.539448	17	73870242	73874656	-1
PABPC1L	ENSG00000101104	379.788	3.00855	3.43005	0.190706	0.110062	3.00814	0.0828472	0.539448	20	43538703	43587676	1
ZNF680	ENSG00000173041	48.1274	0.162479	0.191394	0.260064	0.15031	3.00731	0.0828895	0.539448	7	63980262	64023484	-1
ZBTB22	ENSG00000236104	768.048	4.93688	5.19951	0.0733021	0.0422358	3.00615	0.082949	0.539448	6	33282183	33285719	-1
RPS5	ENSG00000083845	6929.78	176.22	158.887	-0.150321	0.0866021	3.00596	0.0829586	0.539448	19	58897767	58906173	1
GIMAP5	ENSG00000196329	1659.06	17.5949	13.8951	-0.327442	0.188249	3.00581	0.0829666	0.539448	7	150419341	150447121	1
FAM98C	ENSG00000130244	137.944	1.81119	2.09036	0.233877	0.135163	3.00505	0.0830055	0.539448	19	38893775	38899728	1
WDR6	ENSG00000178252	1863.07	7.36856	8.41197	0.209731	0.120493	3.00393	0.0830627	0.539533	3	49044495	49053386	1
C5orf28	ENSG00000151881	200.233	1.24296	1.36928	0.158354	0.0911506	3.00279	0.0831211	0.539626	5	43444354	43483995	-1
SP140	ENSG00000079263	1938.79	9.09613	10.5341	0.211111	0.122317	3.00056	0.0832355	0.539885	2	231090445	231223762	1
E2F7	ENSG00000165891	513.991	1.91432	1.27141	-0.587894	0.338005	2.9989	0.083321	0.539885	12	77415027	77459360	-1
ALG9	ENSG00000086848	409.765	1.141	1.06332	-0.0955368	0.0552052	2.99862	0.0833355	0.539885	11	111652919	111742305	-1
RPS3	ENSG00000149273	16453.8	367.013	334.113	-0.130052	0.0749642	2.99834	0.0833497	0.539885	11	75110530	75133324	1
FHDC1	ENSG00000137460	126.97	0.313543	0.395076	0.305428	0.175673	2.99766	0.0833849	0.539885	4	153857504	153900848	1
PATZ1	ENSG00000100105	767.149	2.99941	2.71085	-0.152592	0.0880983	2.99687	0.0834256	0.539885	22	31721790	31742218	-1
KDELR2	ENSG00000136240	8245.84	54.0074	49.4003	-0.130615	0.0755185	2.99472	0.0835362	0.540063	7	6485584	6523873	-1
WDR81	ENSG00000167716	2565.17	6.77824	5.92631	-0.212508	0.122252	2.99355	0.0835966	0.540063	17	1619817	1641893	1
WSB1	ENSG00000109046	10654.7	64.77	70.8651	0.133835	0.077583	2.99301	0.0836248	0.540063	17	25621102	25640657	1
TYRO3	ENSG00000092445	30.0242	0.125331	0.147685	0.245061	0.141959	2.99277	0.0836368	0.540063	15	41849873	41871536	1
CCDC115	ENSG00000136710	1305.69	15.1591	13.2768	-0.176069	0.101597	2.99206	0.0836736	0.540063	2	131095814	131099922	-1
SLC36A1	ENSG00000123643	1596.68	4.6911	5.2891	0.170659	0.0990378	2.98891	0.0838367	0.540371	5	150816607	150871942	1
CXXC1	ENSG00000154832	2748.77	15.8282	17.5664	0.149252	0.0863817	2.98623	0.0839757	0.540371	18	47808713	47814674	-1
KDM2A	ENSG00000173120	7590.53	17.8154	19.2329	0.110654	0.0641277	2.98598	0.0839882	0.540371	11	66886740	67025141	1
RGL2	ENSG00000237441	4852.06	24.0183	28.2993	0.21972	0.127367	2.98597	0.0839888	0.540371	6	33259431	33267101	-1
YWHAH	ENSG00000128245	1469.69	14.047	15.5219	0.145284	0.0844365	2.98497	0.084041	0.540371	22	32340447	32353590	1
FAM126A	ENSG00000122591	1909.52	5.2481	5.95852	0.195905	0.113585	2.98425	0.0840781	0.540371	7	22980878	23053749	-1
HSF2	ENSG00000025156	181.064	1.11796	1.30232	0.29306	0.168176	2.98422	0.0840797	0.540371	6	122720691	122754264	1
ARHGAP11B	ENSG00000187951	14.8121	0.227738	0.299743	0.39524	0.228875	2.98365	0.0841091	0.540371	15	30916697	31060329	1
RELL2	ENSG00000164620	40.6778	0.253568	0.315236	0.336859	0.194648	2.98347	0.0841185	0.540371	5	141016517	141020644	1
MIR25	ENSG00000207547	16.1088	3.13875	3.79564	0.290852	0.167831	2.97724	0.0844433	0.542004	7	99691183	99691266	-1
ACVR2B	ENSG00000114739	67.0968	0.0976534	0.115341	0.259152	0.150772	2.97686	0.084463	0.542004	3	38495342	38524948	1
BPGM	ENSG00000172331	1009.1	8.98031	8.18997	-0.124732	0.0722472	2.97408	0.0846081	0.542004	7	134331560	134364565	1
MYL12A	ENSG00000101608	17068.7	238.043	262.863	0.146633	0.0852347	2.97265	0.0846828	0.542004	18	3247479	3256234	1
ANKRD50	ENSG00000151458	255.634	0.49192	0.556805	0.181225	0.105447	2.97229	0.0847017	0.542004	4	125585207	125633887	-1
KLRB1	ENSG00000111796	101.772	3.02011	1.83153	-0.618283	0.354258	2.97219	0.0847073	0.542004	12	9747147	9760482	-1
MT1H	ENSG00000205358	550.187	18.4911	32.1644	0.824054	0.470525	2.97141	0.0847481	0.542004	16	56703726	56705041	1
WDR35	ENSG00000118965	274.864	0.650659	0.776721	0.291936	0.168589	2.9713	0.0847539	0.542004	2	20110021	20189892	-1
LILRB2	ENSG00000131042	122927	680.15	841.918	0.312946	0.182413	2.97064	0.0847882	0.542004	19	54777675	54785039	-1
ADIPOR2	ENSG00000006831	4182.19	19.6126	18.2257	-0.104805	0.0607724	2.96908	0.0848699	0.542004	12	1797740	1897844	1
AHCTF1	ENSG00000153207	3145.45	6.78132	6.2788	-0.114362	0.0662879	2.9686	0.0848955	0.542004	1	247002400	247095280	-1
PDSS1	ENSG00000148459	3320.05	41.5697	31.6045	-0.381292	0.220416	2.96844	0.0849039	0.542004	10	26986588	27035727	1
IGFLR1	ENSG00000126246	3044.84	48.5372	42.6606	-0.198599	0.115134	2.96637	0.0850125	0.542414	19	36230058	36233354	-1
NXPH4	ENSG00000182379	24.647	0.307002	0.173756	-0.705263	0.404478	2.96056	0.0853184	0.544083	12	57610578	57620232	1
ACIN1	ENSG00000100813	10215.5	34.9455	36.5362	0.0557727	0.0324339	2.95859	0.0854223	0.544462	14	23527773	23564823	-1
TMEM176A	ENSG00000002933	2318.54	48.487	30.5599	-0.669022	0.380091	2.95719	0.0854966	0.544652	7	150497491	150502208	1
ADCY3	ENSG00000138031	365.148	1.60827	1.35758	-0.225177	0.130678	2.95348	0.0856928	0.545617	2	25042038	25142708	-1
KDSR	ENSG00000119537	1131.17	4.10091	3.69473	-0.150911	0.087893	2.9506	0.0858458	0.546159	18	60994959	61034743	-1
KATNA1	ENSG00000186625	1411.98	13.2828	12.1953	-0.12525	0.0728807	2.94842	0.0859614	0.546159	6	149916009	149970108	-1
NA	ENSG00000180953+ENSG00000259332+ENSG00000136371	829.083	2.42264	2.90419	0.27256	0.159375	2.9481	0.0859786	0.546159	NA	NA	NA	NA
DBI	ENSG00000155368	8543.49	128.226	114.975	-0.162864	0.0948736	2.94784	0.0859926	0.546159	2	120124497	120130126	1
GLIS3	ENSG00000107249	786.799	1.52582	2.15284	0.517532	0.302617	2.94768	0.0860009	0.546159	9	3824127	4348392	-1
PLCB1	ENSG00000182621	700.125	2.11835	1.52983	-0.492257	0.285415	2.94365	0.0862159	0.547241	20	8112824	8949003	1
PCYT1A	ENSG00000161217	6837.92	81.1654	73.6968	-0.142199	0.0829072	2.94093	0.0863611	0.547642	3	195941093	196014828	-1
ABCG1	ENSG00000160179	651.721	2.83744	3.72065	0.409276	0.239521	2.94065	0.086376	0.547642	21	43619799	43717354	1
LMNB2	ENSG00000176619	1188.03	4.83295	4.35059	-0.149859	0.0875561	2.93995	0.0864133	0.547642	19	2427636	2456994	-1
SLC9A1	ENSG00000090020	495.193	1.80338	2.10278	0.228953	0.133922	2.93757	0.0865411	0.54782	1	27425306	27493472	-1
EMC8	ENSG00000131148	919.702	8.68185	8.12382	-0.100863	0.0588566	2.93698	0.0865724	0.54782	16	85805364	85833214	-1
ZNF384	ENSG00000126746	4559.72	22.632	24.1403	0.0886981	0.0517474	2.93525	0.0866652	0.54782	12	6775643	6798738	-1
GANAB	ENSG00000089597	15658.3	74.5749	68.5558	-0.130228	0.0760214	2.93488	0.0866849	0.54782	11	62392298	62414104	-1
TRIM41	ENSG00000146063	1405.11	6.74131	7.23548	0.105835	0.061646	2.93487	0.0866857	0.54782	5	180649499	180662809	1
METTL2B	ENSG00000165055	618.185	5.31229	4.84891	-0.135781	0.0793145	2.93442	0.0867099	0.54782	7	128095894	128146656	1
SRP68	ENSG00000167881	7890.4	59.2119	53.2615	-0.157657	0.0920505	2.93216	0.0868311	0.548144	17	74035184	74068734	-1
WDR92	ENSG00000243667	124.469	0.941375	1.05814	0.178568	0.104328	2.9313	0.0868774	0.548144	2	68350068	68384692	-1
TRMT44	ENSG00000155275	576.009	3.7524	3.50879	-0.109585	0.063999	2.92823	0.0870428	0.548144	4	8437867	8495258	1
NA	ENSG00000264900+ENSG00000163249	3511.37	16.8779	14.6581	-0.20193	0.118161	2.92762	0.0870755	0.548144	NA	NA	NA	NA
CR1	ENSG00000203710	120.967	0.240625	0.192312	-0.331219	0.193553	2.92697	0.0871109	0.548144	1	207669492	207813992	1
PIGB	ENSG00000069943	363.063	2.85141	3.10165	0.128611	0.0751161	2.92595	0.087166	0.548144	15	55611158	55647846	1
PODXL2	ENSG00000114631	13.8785	0.125842	0.102136	-0.305167	0.178663	2.92584	0.0871721	0.548144	3	127348024	127391652	1
ANKZF1	ENSG00000163516	662.547	4.17503	4.88001	0.276549	0.160962	2.92481	0.0872276	0.548144	2	220094479	220101391	1
RPL14	ENSG00000188846	12788.1	254.246	230.265	-0.137855	0.0804836	2.92391	0.0872759	0.548144	3	40498783	40503861	1
TMEM216	ENSG00000187049	305.464	3.90034	4.43425	0.181928	0.106359	2.92343	0.0873019	0.548144	11	61159159	61166335	1
PABPC4	ENSG00000090621	7779.18	45.3038	41.7532	-0.123154	0.0718945	2.92137	0.0874138	0.548144	1	40026488	40042462	-1
STK40	ENSG00000196182	8676.94	43.4727	37.3512	-0.21793	0.127665	2.92116	0.0874252	0.548144	1	36805225	36851497	-1
TIMM13	ENSG00000099800	742.95	7.09769	6.51647	-0.13922	0.0812289	2.92036	0.0874683	0.548144	19	2425622	2427892	-1
DGKD	ENSG00000077044	851.598	2.5328	2.22694	-0.176536	0.103194	2.91888	0.0875488	0.548144	2	234263153	234380750	1
ISOC2	ENSG00000063241	319.793	5.29546	4.47691	-0.251893	0.147428	2.91865	0.087561	0.548144	19	55964352	55973710	-1
SNORD27	ENSG00000200851	39.5019	9.16287	10.6344	0.222281	0.130028	2.9186	0.0875639	0.548144	11	62622484	62622555	-1
TREM2	ENSG00000095970	86.4616	1.67915	1.25184	-0.487842	0.282555	2.91843	0.0875733	0.548144	6	41126244	41130924	-1
NVL	ENSG00000143748	936.345	5.58129	6.025	0.11162	0.0652717	2.91711	0.0876445	0.548144	1	224415036	224518089	-1
CA3	ENSG00000164879	13.3344	0.155931	0.115844	-0.439794	0.256174	2.91701	0.0876503	0.548144	8	86285665	86361269	1
GSPT1	ENSG00000103342	8171.74	19.6988	18.0046	-0.139607	0.0815062	2.91689	0.0876565	0.548144	16	11961985	12009939	-1
BTBD3	ENSG00000132640	361.026	1.23723	1.37479	0.153186	0.0899837	2.916	0.0877048	0.548166	20	11871371	11907257	1
DNAJC8	ENSG00000126698	8428.16	89.8027	81.3552	-0.156342	0.0915564	2.91297	0.0878699	0.548842	1	28525967	28559536	-1
PARP3	ENSG00000041880	85.5244	0.592404	0.715586	0.323738	0.188816	2.91237	0.0879026	0.548842	3	51976361	51982883	1
ACCS	ENSG00000110455	121.09	0.757523	1.19926	0.539439	0.299227	2.91131	0.0879606	0.548924	11	44087475	44105772	1
SEC61A1	ENSG00000058262	31004	160.403	145.329	-0.149044	0.0874206	2.90818	0.0881314	0.54954	3	127770484	127790526	1
TROVE2	ENSG00000116747	1258.64	5.8925	6.28909	0.0988635	0.0581247	2.907	0.0881957	0.54954	1	193028552	193060907	1
MZT1	ENSG00000204899	890.045	6.38564	6.90822	0.117096	0.0688076	2.90649	0.0882236	0.54954	13	73282495	73301825	-1
TOR1AIP1	ENSG00000143337	4470.87	20.4528	21.8411	0.0953608	0.0560435	2.90504	0.0883033	0.54954	1	179851177	179888412	1
FCGR3A	ENSG00000203747	2682.76	17.1612	23.3349	0.410903	0.241908	2.90473	0.0883201	0.54954	1	161511549	161600917	-1
SDK2	ENSG00000069188	9.66001	0.0195669	0.0122628	-0.678753	0.39659	2.9028	0.0884258	0.54954	17	71330523	71640228	-1
ZNF23	ENSG00000167377	267.34	1.53953	1.41641	-0.127414	0.0746882	2.90256	0.0884388	0.54954	16	71481500	71496998	-1
COPE	ENSG00000105669	13335.8	220.375	201.552	-0.140818	0.0826727	2.90138	0.0885037	0.54954	19	19010323	19030206	-1
TLE3	ENSG00000140332	1224.4	3.74828	4.55824	0.281158	0.165852	2.90137	0.0885041	0.54954	15	70340129	70390515	-1
APBA1	ENSG00000107282	17.4725	0.0537471	0.0409513	-0.399978	0.233285	2.9013	0.0885081	0.54954	9	72042446	72287222	-1
HFE	ENSG00000010704	64.7842	0.477762	0.575877	0.272109	0.160567	2.90033	0.0885617	0.549594	6	26087509	26098571	1
CDC42SE2	ENSG00000158985	15839.7	82.2712	72.9581	-0.173948	0.101781	2.89853	0.0886603	0.549715	5	130581186	130734140	1
IVD	ENSG00000128928	237.846	0.982473	0.838347	-0.220841	0.129138	2.89834	0.088671	0.549715	15	40697686	40728146	1
FBN2	ENSG00000138829	211.709	0.406431	0.297043	-0.50084	0.293077	2.89659	0.088767	0.550032	5	127593601	127994878	-1
SZRD1	ENSG00000055070	11271.2	58.1477	53.1096	-0.136155	0.0800062	2.89122	0.0890636	0.551406	1	16679070	16724640	1
CPD	ENSG00000108582	23569.6	42.9088	49.527	0.20911	0.12298	2.89055	0.0891004	0.551406	17	28705923	28797007	1
POLR3K	ENSG00000161980	178.491	3.55409	4.26695	0.26506	0.155893	2.89013	0.0891239	0.551406	16	96407	103628	-1
AOC3	ENSG00000131471	44.3985	0.182886	0.215527	0.235289	0.138766	2.88742	0.0892736	0.551838	17	41003201	41010147	1
TBKBP1	ENSG00000198933	1372.4	6.84403	4.95509	-0.46584	0.271609	2.88673	0.0893119	0.551838	17	45771447	45789416	1
DEFA3	ENSG00000239839	27.3031	1.28912	1.59178	-1.01627	0.567005	2.88335	0.0894995	0.551838	8	6873391	6875823	-1
PBLD	ENSG00000108187	196.994	1.19323	1.29441	0.113099	0.0666333	2.88305	0.0895161	0.551838	10	70042417	70092684	-1
HNRNPA0	ENSG00000177733	3087.48	19.2754	18.0737	-0.0939169	0.0552976	2.88292	0.0895238	0.551838	5	137087075	137090039	-1
COL24A1	ENSG00000171502	507.571	1.24675	1.57758	0.366363	0.215859	2.88272	0.0895349	0.551838	1	86194916	86622626	-1
THEM4	ENSG00000159445	129.917	0.498869	0.396328	-0.279621	0.163173	2.88206	0.0895715	0.551838	1	151846060	151882284	-1
PNPLA1	ENSG00000180316	859.028	5.42221	6.53802	0.273556	0.161868	2.88014	0.0896782	0.551838	6	36210980	36276372	1
IFT80	ENSG00000068885	377.086	1.32467	1.50907	0.226456	0.133079	2.87998	0.089687	0.551838	3	159974774	160117668	-1
PGM3	ENSG00000013375	4787.54	14.4497	12.4943	-0.206243	0.121499	2.87854	0.0897672	0.551838	6	83870869	83903655	-1
KPNA1	ENSG00000114030	6655.1	18.1314	16.5184	-0.145071	0.0853053	2.87826	0.0897833	0.551838	3	122140796	122233792	-1
TIMM22	ENSG00000177370	401.522	4.39409	4.12934	-0.0916414	0.0540284	2.87681	0.0898639	0.551838	17	900357	905407	1
ZFYVE19	ENSG00000166140	485.851	3.62826	4.07677	0.171924	0.101381	2.87662	0.0898747	0.551838	15	41099284	41106767	1
CORO1B	ENSG00000172725	2302.17	19.9701	22.6144	0.186329	0.11021	2.87601	0.0899085	0.551838	11	67205519	67211292	-1
RHOT1	ENSG00000126858	1719.03	8.70696	10.0307	0.209243	0.123563	2.87558	0.0899328	0.551838	17	30469473	30580393	1
NEURL2	ENSG00000124257	11.8339	0.191608	0.143782	-0.392741	0.231535	2.87511	0.0899586	0.551838	20	44517264	44519926	-1
EHD2	ENSG00000024422	9.09311	0.0382962	0.0537016	0.501788	0.29853	2.87473	0.0899802	0.551838	19	48216600	48246391	1
CNPY4	ENSG00000166997	42.0106	0.467741	0.563156	0.342999	0.201559	2.87428	0.090005	0.551838	7	99717236	99723134	1
ERC2	ENSG00000187672	18.905	0.048924	0.0627793	0.362131	0.214146	2.87277	0.0900899	0.552082	3	55542336	56502391	-1
POLR1A	ENSG00000068654	1245.68	3.59651	3.1162	-0.227967	0.134036	2.87123	0.0901759	0.552333	2	86247339	86333278	-1
[truncated: 17,184 more rows]
